# Supplementary material for: Autotrophic growth of Escherichia coli is achieved by a small number of genetic changes
Source: eLife. 2024 Feb 21;12:RP88793. doi: 10.7554/eLife.88793 (PMC10942610; doi:10.7554/eLife.88793)
Supplement: Supplementary file 4. [file elife-88793-supp4.xlsx]

## Sheet: Sheet1
C5	83 1:10 45mM 5%
C6	83 1:10 45mM 5%
C7	83 1:10 45mM 5%
D5	66 1:10 45mM 5%
D6	66 1:10 45mM 5%
D7	66 1:10 45mM 5%
