# Supplementary material for: Autotrophic growth of Escherichia coli is achieved by a small number of genetic changes
Source: eLife. 2024 Feb 21;12:RP88793. doi: 10.7554/eLife.88793 (PMC10942610; doi:10.7554/eLife.88793)
Supplement: Supplementary file 5. [file elife-88793-supp5.zip › DataS5pgi_kinetic_assays_data.csv]

exp date	pgiWT	pgi*	Neg control
20220515	121.4986463	1.081100266	0.000391625
20220518	111.2820513	0.879222124	0.033131516
20220906	160.6254181	2.765394854
