# Supplementary material for: Autotrophic growth of Escherichia coli is achieved by a small number of genetic changes
Source: eLife. 2024 Feb 21;12:RP88793. doi: 10.7554/eLife.88793 (PMC10942610; doi:10.7554/eLife.88793)
Supplement: Supplementary file 7. [file elife-88793-supp7.zip › DataS7PPP_metabolites.csv]

strain	sample	Seduheptulose7-P	Pentose-P
BZA	BZA_pgi_1	0.480218715	0.349590285
BZA	BZA_pgi_2	0.441459694	0.47697897
BZA	BZA_pgi_3	1.129149655	0.868714791
Pgi	BZA_pgi_mut_1	1.928677853	1.388758948
Pgi	BZA_pgi_mut_2	1.939875885	1.156574928
Pgi	BZA_pgi_mut_3	1.649664631	1.428053449
