# Supplementary material for: Autotrophic growth of Escherichia coli is achieved by a small number of genetic changes
Source: eLife. 2024 Feb 21;12:RP88793. doi: 10.7554/eLife.88793 (PMC10942610; doi:10.7554/eLife.88793)
Supplement: Supplementary file 9. [file elife-88793-supp9.xlsx]

## Sheet: Sheet1
B7	WT + FDH66 High CO2
B8	WT + FDH66 High CO2
B9	WT + FDH66 High CO2
B10	WT + FDH66 High CO2
B11	WT + FDH66 High CO2
B12	WT + FDH66 High CO2
D7	DM + FDH66 High CO2
D8	DM + FDH66 High CO2
D9	DM + FDH66 High CO2
D10	DM + FDH66 High CO2
D11	DM + FDH66 High CO2
D12	DM + FDH66 High CO2
