# Supplementary material for: Autotrophic growth of Escherichia coli is achieved by a small number of genetic changes
Source: eLife. 2024 Feb 21;12:RP88793. doi: 10.7554/eLife.88793 (PMC10942610; doi:10.7554/eLife.88793)
Supplement: Supplementary file 11. [file elife-88793-supp11.xlsx]

## Sheet: Sheet1
B3	WT + FDH66 High CO2 0 For
B4	WT + FDH66 High CO2 0 For
B5	WT + FDH66 High CO2 0 For
B6	WT + FDH66 High CO2 0 For
D3	DM + FDH66 High CO2 0 For
D4	DM + FDH66 High CO2 0 For
D5	DM + FDH66 High CO2 0 For
D6	DM + FDH66 High CO2 0 For
