# Supplementary material for: Autotrophic growth of Escherichia coli is achieved by a small number of genetic changes
Source: eLife. 2024 Feb 21;12:RP88793. doi: 10.7554/eLife.88793 (PMC10942610; doi:10.7554/eLife.88793)
Supplement: Supplementary file 12. [file elife-88793-supp12.zip]

Archive with 1 entries (1 files):
- DataS12rpoB_crp_metabolomics.csv
