# Supplementary material for: Autotrophic growth of Escherichia coli is achieved by a small number of genetic changes
Source: eLife. 2024 Feb 21;12:RP88793. doi: 10.7554/eLife.88793 (PMC10942610; doi:10.7554/eLife.88793)
Supplement: Supplementary file 13. [file elife-88793-supp13.xlsx]

## Sheet: RM_11536_w_ID-by-site_210620
Protein IDs	Majority protein IDs	Protein names	Gene names	Fasta headers	Peptides	Unique peptides	pval	q-value Evolved_+Xylose/ Ancestral_+Xylose	ratio EvolvedCHEMO+Xylose/ AncestralCHEMO+Xylose	logfc2	Intensity: #1 Ancestral + Xylose	Intensity: #2 Ancestral + Xylose	Intensity: #3 Ancestral + Xylose	Intensity: #4 Evolved + Xylose	Intensity: #5 Evolved + Xylose	Intensity: #6 Evolved + Xylose	Sequence coverage [%]	Mol. weight [kDa]	Q-value	Score
P38104	P38104	Starvation-sensing protein RspA	rspA	sp|P38104|RSPA_ECOLI Starvation-sensing protein RspA OS=Escherichia coli (strain K12) OX=83333 GN=rspA PE=2 SV=1	22	22	0.000696844	0.00354286	0.00756932	-7.04562	272129900	356599900	506159900	1607199	1820800	7279204	63.4	45.968	0	270
P06987	P06987	Histidine biosynthesis bifunctional protein HisB;Histidinol-phosphatase;Imidazoleglycerol-phosphate dehydratase	hisB	sp|P06987|HIS7_ECOLI Histidine biosynthesis bifunctional protein HisB OS=Escherichia coli (strain K12) OX=83333 GN=hisB PE=1 SV=1	12	12	0.000131176	0	0.473467	-1.07866	161269900	157059900	147270000	79082990	67932980	73694990	42.8	40.278	0	85.736
P0A6A6	P0A6A6	3-isopropylmalate dehydratase large subunit	leuC	sp|P0A6A6|LEUC_ECOLI 3-isopropylmalate dehydratase large subunit OS=Escherichia coli (strain K12) OX=83333 GN=leuC PE=1 SV=2	21	21	0.000123334	0	0.122076	-3.03415	878560000	765580200	575430000	94391970	96306990	77455960	51.9	49.881	0	323.31
P27836	P27836	UDP-N-acetyl-D-mannosaminuronic acid transferase	wecG	sp|P27836|WECG_ECOLI UDP-N-acetyl-D-mannosaminuronic acid transferase OS=Escherichia coli (strain K12) OX=83333 GN=wecG PE=1 SV=2	10	10	0.0171653	0.0264806	0.522353	-0.936904	34449990	42778990	56898020	20530010	21823010	26675010	48	27.928	0	19.054
P69805	P69805	Mannose permease IID component	manZ	sp|P69805|PTND_ECOLI PTS system mannose-specific EIID component OS=Escherichia coli (strain K12) OX=83333 GN=manZ PE=1 SV=2	12	12	0.00113436	0.00468027	0.209944	-2.25192	230960000	335890000	321450000	59443980	48508000	80026940	44.9	30.955	0	184
Q46845	Q46845	Disulfide-bond oxidoreductase YghU	yghU	sp|Q46845|YGHU_ECOLI Disulfide-bond oxidoreductase YghU OS=Escherichia coli (strain K12) OX=83333 GN=yghU PE=1 SV=2	12	12	0.172381	0.175303	1.19817	0.260828	210230100	189260000	158650000	192040100	234770000	240829900	44.4	32.391	0	77.498
P38105	P38105	Starvation-sensing protein RspB	rspB	sp|P38105|RSPB_ECOLI Starvation-sensing protein RspB OS=Escherichia coli (strain K12) OX=83333 GN=rspB PE=2 SV=1	18	18	0.00796035	0.0151512	0.082405	-3.60112	54364990	25119990	82369050	5927228	1899323	5591303	63.4	36.564	0	290.36
P08312	P08312	Phenylalanine--tRNA ligase alpha subunit	pheS	sp|P08312|SYFA_ECOLI Phenylalanine--tRNA ligase alpha subunit OS=Escherichia coli (strain K12) OX=83333 GN=pheS PE=1 SV=2	25	25	0.000561463	0.00211765	0.112432	-3.15287	1264101000	1145600000	1328701000	103420000	211560100	124990000	69.4	36.831	0	317.57
P05791	P05791	Dihydroxy-acid dehydratase	ilvD	sp|P05791|ILVD_ECOLI Dihydroxy-acid dehydratase OS=Escherichia coli (strain K12) OX=83333 GN=ilvD PE=1 SV=5	28	28	0.000841487	0.00382906	0.394896	-1.34046	507630200	598509700	721950300	238460000	245129800	231080000	58	65.531	0	293.91
P37388	P37388	Xylose import ATP-binding protein XylG	xylG	sp|P37388|XYLG_ECOLI Xylose import ATP-binding protein XylG OS=Escherichia coli (strain K12) OX=83333 GN=xylG PE=1 SV=1	31	31	0.000103891	0	5.38075	2.42781	878399700	911149800	730240400	4893401000	3793998000	4904204000	67.6	56.47	0	323.31
P37759	P37759	dTDP-glucose 4,6-dehydratase 1	rfbB	sp|P37759|RMLB1_ECOLI dTDP-glucose 4,6-dehydratase 1 OS=Escherichia coli (strain K12) OX=83333 GN=rfbB PE=3 SV=2	19	17	0.0632474	0.0700106	0.780146	-0.358184	172559900	145139900	155820000	144040000	118359900	108690000	55.1	40.558	0	119.77
P0A887	P0A887	Ubiquinone/menaquinone biosynthesis C-methyltransferase UbiE	ubiE	sp|P0A887|UBIE_ECOLI Ubiquinone/menaquinone biosynthesis C-methyltransferase UbiE OS=Escherichia coli (strain K12) OX=83333 GN=ubiE PE=1 SV=1	16	16	0.00200755	0.00630612	0.576006	-0.795844	298859800	319439800	355440100	176689900	175239900	209440000	67.7	28.073	0	222.82
P13024	P13024	Protein FdhE	fdhE	sp|P13024|FDHE_ECOLI Protein FdhE OS=Escherichia coli (strain K12) OX=83333 GN=fdhE PE=1 SV=2	12	12	0.0155633	0.023708	0.540538	-0.887533	61936020	77263990	86820040	50718020	36910980	35051000	56	34.746	0	42.613
P0AG30	P0AG30	Transcription termination factor Rho	rho	sp|P0AG30|RHO_ECOLI Transcription termination factor Rho OS=Escherichia coli (strain K12) OX=83333 GN=rho PE=1 SV=1	30	30	0.95273	0.967151	0.994336	-0.00819461	1203899000	1120700000	1409001000	1337501000	1273301000	1097400000	74.2	47.004	0	323.31
P0ACQ4	P0ACQ4	Hydrogen peroxide-inducible genes activator	oxyR	sp|P0ACQ4|OXYR_ECOLI Hydrogen peroxide-inducible genes activator OS=Escherichia coli (strain K12) OX=83333 GN=oxyR PE=1 SV=1	10	10	0.135821	0.141131	0.674537	-0.56803	124080000	165679900	183119900	129300100	73940040	120850000	43.6	34.276	0	54.677
P0A9P4	P0A9P4	Thioredoxin reductase	trxB	sp|P0A9P4|TRXB_ECOLI Thioredoxin reductase OS=Escherichia coli (strain K12) OX=83333 GN=trxB PE=1 SV=2	14	14	0.0964132	0.101438	0.86199	-0.214256	207220100	213920100	248340000	207079900	181100000	188010100	69.5	34.623	0	198.5
P0A9S7	P0A9S7	High-affinity branched-chain amino acid transport ATP-binding protein LivG	livG	sp|P0A9S7|LIVG_ECOLI High-affinity branched-chain amino acid transport ATP-binding protein LivG OS=Escherichia coli (strain K12) OX=83333 GN=livG PE=3 SV=1	11	11	0.0331947	0.0429753	2.12804	1.08953	29223990	43259980	31934990	100170000	49757970	78060950	54.9	28.427	0	82.656
P00393	P00393	NADH dehydrogenase	ndh	sp|P00393|DHNA_ECOLI NADH dehydrogenase OS=Escherichia coli (strain K12) OX=83333 GN=ndh PE=1 SV=2	19	19	0.0889413	0.0938427	0.848883	-0.236362	69275010	69390970	72929970	52887990	59894030	67700040	55.3	47.358	0	196.6
P31224;P24181	P31224	Multidrug efflux pump subunit AcrB	acrB	sp|P31224|ACRB_ECOLI Multidrug efflux pump subunit AcrB OS=Escherichia coli (strain K12) OX=83333 GN=acrB PE=1 SV=1	23	23	0.574005	0.652765	1.14177	0.191268	150390000	199910000	97271950	162250000	148640000	180490000	30.3	113.57	0	167.69
P0A7B3	P0A7B3	NAD kinase	nadK	sp|P0A7B3|NADK_ECOLI NAD kinase OS=Escherichia coli (strain K12) OX=83333 GN=nadK PE=1 SV=1	4	4	0.0214184	0.0309773	2.17974	1.12415	13218990	9449898	6688398	19083010	18817000	24097000	18.2	32.566	0	10.934
P30125	P30125	3-isopropylmalate dehydrogenase	leuB	sp|P30125|LEU3_ECOLI 3-isopropylmalate dehydrogenase OS=Escherichia coli (strain K12) OX=83333 GN=leuB PE=1 SV=3	16	16	4.1223e-05	0	0.169092	-2.56412	1941400000	1759500000	2203100000	375950000	317390100	304919900	66.7	39.517	0	323.31
P0AEQ1	P0AEQ1	Protein GlcG	glcG	sp|P0AEQ1|GLCG_ECOLI Protein GlcG OS=Escherichia coli (strain K12) OX=83333 GN=glcG PE=3 SV=1	5	5	0.04974	0.0590905	0.500307	-0.999113	204250000	341820000	428810200	175069900	122780000	174420100	82.1	13.737	0	159.48
P05637	P05637	Bis(5-nucleosyl)-tetraphosphatase [symmetrical]	apaH	sp|P05637|APAH_ECOLI Bis(5-nucleosyl)-tetraphosphatase [symmetrical] OS=Escherichia coli (strain K12) OX=83333 GN=apaH PE=1 SV=2	5	5	0.575912	0.654317	1.05626	0.0789623	4219098	3326002	3734001	3552898	4340601	4003999	19.6	31.296	0	4.665
P30126	P30126	3-isopropylmalate dehydratase small subunit	leuD	sp|P30126|LEUD_ECOLI 3-isopropylmalate dehydratase small subunit OS=Escherichia coli (strain K12) OX=83333 GN=leuD PE=1 SV=3	8	8	0.000148636	0.00271429	0.0971148	-3.36416	385890100	467370000	386260200	52320980	30783990	39615010	64.2	22.487	0	284.6
P31434	P31434	Alpha-xylosidase	yicI	sp|P31434|XYLS_ECOLI Alpha-xylosidase OS=Escherichia coli (strain K12) OX=83333 GN=yicI PE=1 SV=2	21	21	0.00239628	0.00611872	5.94247	2.57106	31235980	57649990	60556000	364489800	289700200	216710000	36.4	88.078	0	267.18
P21179	P21179	Catalase HPII	katE	sp|P21179|CATE_ECOLI Catalase HPII OS=Escherichia coli (strain K12) OX=83333 GN=katE PE=1 SV=1	30	30	0.00556904	0.0123543	2.44417	1.28935	182649900	132550100	227070000	425219700	474330000	397980100	48.2	84.162	0	323.31
P0A6K1	P0A6K1	Diaminopimelate epimerase	dapF	sp|P0A6K1|DAPF_ECOLI Diaminopimelate epimerase OS=Escherichia coli (strain K12) OX=83333 GN=dapF PE=1 SV=1	5	5	0.000773284	0.00335135	0.478521	-1.06334	67926950	81184990	78812980	37980980	38822000	32297980	34.3	30.208	0	19.917
P27829	P27829	UDP-N-acetyl-D-mannosamine dehydrogenase	wecC	sp|P27829|WECC_ECOLI UDP-N-acetyl-D-mannosamine dehydrogenase OS=Escherichia coli (strain K12) OX=83333 GN=wecC PE=1 SV=4	14	14	0.00135856	0.00517197	0.501241	-0.996422	47501020	58118030	56261980	30115000	24471990	26541020	44.5	45.838	0	55.143
P17952	P17952	UDP-N-acetylmuramate--L-alanine ligase	murC	sp|P17952|MURC_ECOLI UDP-N-acetylmuramate--L-alanine ligase OS=Escherichia coli (strain K12) OX=83333 GN=murC PE=1 SV=2	18	18	0.000164597	0.00545455	2.09364	1.06601	71529040	63327990	69424000	135900100	154040100	137860100	47.5	53.625	0	126.11
P27250	P27250	Aldehyde reductase Ahr	ahr	sp|P27250|AHR_ECOLI Aldehyde reductase Ahr OS=Escherichia coli (strain K12) OX=83333 GN=ahr PE=1 SV=2	12	12	0.636589	0.714542	1.09836	0.135358	59744010	47453010	56833970	46222000	82403030	56054980	42.2	36.501	0	25.661
P06129	P06129	Vitamin B12 transporter BtuB	btuB	sp|P06129|BTUB_ECOLI Vitamin B12 transporter BtuB OS=Escherichia coli (strain K12) OX=83333 GN=btuB PE=1 SV=2	25	25	0.00171933	0.00618785	0.227331	-2.13713	389179900	462980100	650199900	120030000	86496960	132570000	57.7	68.406	0	323.31
P0CB39	P0CB39	Phosphoethanolamine transferase EptC	eptC	sp|P0CB39|EPTC_ECOLI Phosphoethanolamine transferase EptC OS=Escherichia coli (strain K12) OX=83333 GN=eptC PE=1 SV=1	21	21	0.00900631	0.0166807	0.601188	-0.734112	110629900	117480000	93531970	71648960	54565960	67561000	37.6	66.609	0	62.172
P21367	P21367	Uncharacterized protein YcaC	ycaC	sp|P21367|YCAC_ECOLI Probable hydrolase YcaC OS=Escherichia coli (strain K12) OX=83333 GN=ycaC PE=1 SV=1	10	10	0.0587387	0.0674398	1.68231	0.750446	92493990	97135990	103079900	211529900	111540000	186889900	67.3	23.1	0	323.31
P25522	P25522	tRNA modification GTPase MnmE	mnmE	sp|P25522|MNME_ECOLI tRNA modification GTPase MnmE OS=Escherichia coli (strain K12) OX=83333 GN=mnmE PE=1 SV=3	23	23	0.000275047	0.00375	2.0786	1.05561	92840940	80995020	98549950	187400100	182579900	194510000	64.3	49.23	0	211.71
P69831	P69831	Galactitol permease IIC component	gatC	sp|P69831|PTKC_ECOLI PTS system galactitol-specific EIIC component OS=Escherichia coli (strain K12) OX=83333 GN=gatC PE=1 SV=1	8	8	0.000790259	0.0039646	0.0356254	-4.81095	1196600000	1447999000	570289900	23084000	50140980	38599980	12.4	48.364	0	43.827
P0A6H5	P0A6H5	ATP-dependent protease ATPase subunit HslU	hslU	sp|P0A6H5|HSLU_ECOLI ATP-dependent protease ATPase subunit HslU OS=Escherichia coli (strain K12) OX=83333 GN=hslU PE=1 SV=1	33	33	0.000907669	0.00355556	0.283727	-1.81742	1669499000	1642201000	2139600000	435630100	638039700	482040100	69.5	49.593	0	323.31
P22731	P22731	High-affinity branched-chain amino acid transport ATP-binding protein LivF	livF	sp|P22731|LIVF_ECOLI High-affinity branched-chain amino acid transport ATP-binding protein LivF OS=Escherichia coli (strain K12) OX=83333 GN=livF PE=1 SV=2	9	9	0.000497538	0.00246575	2.32491	1.21718	67452030	67516000	58500000	149360000	167979900	133439900	46.8	26.31	0	130.78
P23003	P23003	tRNA/tmRNA (uracil-C(5))-methyltransferase	trmA	sp|P23003|TRMA_ECOLI tRNA/tmRNA (uracil-C(5))-methyltransferase OS=Escherichia coli (strain K12) OX=83333 GN=trmA PE=1 SV=1	15	15	0.00563344	0.0122841	0.715356	-0.483267	89818980	89703040	105500000	68334000	71096020	64048990	44.3	41.966	0	104.63
P0A6P7	P0A6P7	Probable GTP-binding protein EngB	engB	sp|P0A6P7|ENGB_ECOLI Probable GTP-binding protein EngB OS=Escherichia coli (strain K12) OX=83333 GN=engB PE=1 SV=1	12	12	0.0410739	0.0505075	0.655032	-0.610364	182620000	193380000	261330100	163200100	121240000	131090000	59	23.561	0	77.777
P69801	P69801	Mannose permease IIC component	manY	sp|P69801|PTNC_ECOLI PTS system mannose-specific EIIC component OS=Escherichia coli (strain K12) OX=83333 GN=manY PE=1 SV=1	2	2	0.00443124	0.0113544	0.198967	-2.3294	41844010	67805020	25995000	7788303	8518101	8756796	11.7	27.635	0	14.979
P21156	P21156	Sulfate adenylyltransferase subunit 2	cysD	sp|P21156|CYSD_ECOLI Sulfate adenylyltransferase subunit 2 OS=Escherichia coli (strain K12) OX=83333 GN=cysD PE=1 SV=3	12	12	0.188111	0.19039	0.817894	-0.290014	48590020	38569990	58407030	37307980	37822990	42442000	52.6	35.188	0	125.87
P14900	P14900	UDP-N-acetylmuramoylalanine--D-glutamate ligase	murD	sp|P14900|MURD_ECOLI UDP-N-acetylmuramoylalanine--D-glutamate ligase OS=Escherichia coli (strain K12) OX=83333 GN=murD PE=1 SV=3	11	11	0.000424751	0.00276923	2.45004	1.29281	63761990	78521970	70855050	179560100	154940000	187530000	37.4	46.973	0	153.86
P13009	P13009	Methionine synthase	metH	sp|P13009|METH_ECOLI Methionine synthase OS=Escherichia coli (strain K12) OX=83333 GN=metH PE=1 SV=5	44	44	0.314672	0.333088	1.09472	0.130556	161860100	158159900	127630100	155660000	167510000	164390000	44.4	136	0	323.31
CA-tr	CA-tr		CA	XX|CA-tr|CA_translation_from_pCBB	12	11	0.000454287	0.00268657	0.195188	-2.35706	420100200	571860200	579779600	97296010	85029000	125200100	72.6	24.728	0	180.05
P0ADT8	P0ADT8	Uncharacterized protein YgiM	ygiM	sp|P0ADT8|YGIM_ECOLI Uncharacterized protein YgiM OS=Escherichia coli (strain K12) OX=83333 GN=ygiM PE=3 SV=1	15	15	0.308401	0.32532	1.23971	0.310004	101200000	88445000	84752020	82471040	151759900	115480000	61.2	23.076	0	109.66
P37177	P37177	Phosphoenolpyruvate-protein phosphotransferase PtsP	ptsP	sp|P37177|PT1P_ECOLI Phosphoenolpyruvate-dependent phosphotransferase system OS=Escherichia coli (strain K12) OX=83333 GN=ptsP PE=1 SV=2	30	30	0.00273523	0.00615126	2.22521	1.15394	77047020	74502990	56868020	169220100	132610000	160280000	48.8	83.715	0	139.8
P0AFK9	P0AFK9	Spermidine/putrescine-binding periplasmic protein	potD	sp|P0AFK9|POTD_ECOLI Spermidine/putrescine-binding periplasmic protein OS=Escherichia coli (strain K12) OX=83333 GN=potD PE=1 SV=1	16	16	0.219779	0.225353	1.14567	0.19619	384859900	334289900	355949900	435699800	455459900	347019900	48.9	38.867	0	141.15
P0AB80	P0AB80	Branched-chain-amino-acid aminotransferase	ilvE	sp|P0AB80|ILVE_ECOLI Branched-chain-amino-acid aminotransferase OS=Escherichia coli (strain K12) OX=83333 GN=ilvE PE=1 SV=2	13	13	0.0134532	0.0220386	0.251554	-1.99106	285680000	445219700	785029700	132570000	87244970	137420100	48.2	34.093	0	318.26
P36999	P36999	23S rRNA (guanine(745)-N(1))-methyltransferase	rlmA	sp|P36999|RLMA_ECOLI 23S rRNA (guanine(745)-N(1))-methyltransferase OS=Escherichia coli (strain K12) OX=83333 GN=rlmA PE=1 SV=1	7	7	0.702072	0.776204	1.07454	0.103722	15913000	13635990	21303000	21955000	17785000	14687990	32	30.419	0	9.4466
P0A927	P0A927	Nucleoside-specific channel-forming protein tsx	tsx	sp|P0A927|TSX_ECOLI Nucleoside-specific channel-forming protein Tsx OS=Escherichia coli (strain K12) OX=83333 GN=tsx PE=1 SV=1	3	3	0.0019979	0.00633846	0.229424	-2.12391	27627010	29912990	36870010	10397000	5872597	6026202	13.6	33.589	0	27.303
P31060	P31060	Putative molybdenum transport ATP-binding protein ModF	modF	sp|P31060|MODF_ECOLI ABC transporter ATP-binding protein ModF OS=Escherichia coli (strain K12) OX=83333 GN=modF PE=2 SV=2	10	10	0.0253648	0.0332042	2.51053	1.32799	15633010	9968502	6402402	22525000	25309000	27693010	27.8	54.535	0	16.572
P27859	P27859	Tat-linked quality control protein TatD	tatD	sp|P27859|TATD_ECOLI 3-5 ssDNA/RNA exonuclease TatD OS=Escherichia coli (strain K12) OX=83333 GN=tatD PE=1 SV=3	4	4	0.180152	0.181953	0.603938	-0.727527	6422800	7663499	13655010	6839998	3476500	6226196	16.9	28.974	0	6.3666
P23908	P23908	Acetylornithine deacetylase	argE	sp|P23908|ARGE_ECOLI Acetylornithine deacetylase OS=Escherichia coli (strain K12) OX=83333 GN=argE PE=1 SV=2	13	13	0.115219	0.120095	0.654798	-0.610879	271699900	290390000	339760100	249760000	131700100	228800100	63.7	42.347	0	323.31
P0A9F3	P0A9F3	HTH-type transcriptional regulator CysB	cysB	sp|P0A9F3|CYSB_ECOLI HTH-type transcriptional regulator CysB OS=Escherichia coli (strain K12) OX=83333 GN=cysB PE=3 SV=1	14	14	0.0811261	0.087501	0.791095	-0.338077	130210000	116430000	110220000	111980100	85271030	86638990	56.2	36.15	0	67.173
P40710	P40710	Lipoprotein NlpE	nlpE	sp|P40710|NLPE_ECOLI Lipoprotein NlpE OS=Escherichia coli (strain K12) OX=83333 GN=nlpE PE=1 SV=1	9	9	0.206859	0.211696	1.1872	0.247561	27594010	22641000	24823000	34221020	30927020	24519010	43.2	25.844	0	26.729
P68679	P68679	30S ribosomal protein S21	rpsU	sp|P68679|RS21_ECOLI 30S ribosomal protein S21 OS=Escherichia coli (strain K12) OX=83333 GN=rpsU PE=1 SV=2	6	6	0.112861	0.117924	0.54505	-0.87554	676730100	318710000	509300100	222309900	391430200	204399900	49.3	8.4999	0	14.801
P06282	P06282	CDP-diacylglycerol pyrophosphatase	cdh	sp|P06282|CDH_ECOLI CDP-diacylglycerol pyrophosphatase OS=Escherichia coli (strain K12) OX=83333 GN=cdh PE=3 SV=1	6	6	0.00763361	0.0156474	0.175194	-2.51298	8454901	6119600	6584700	2369400	788952	980015	32.7	28.45	0	5.879
P0AET8	P0AET8	7-alpha-hydroxysteroid dehydrogenase	hdhA	sp|P0AET8|HDHA_ECOLI 7-alpha-hydroxysteroid dehydrogenase OS=Escherichia coli (strain K12) OX=83333 GN=hdhA PE=1 SV=1	14	14	0.659261	0.735963	1.04528	0.0638847	244599900	246450100	186519900	230070100	230570100	242070000	70.6	26.778	0	173.15
P0A6E6	P0A6E6	ATP synthase epsilon chain	atpC	sp|P0A6E6|ATPE_ECOLI ATP synthase epsilon chain OS=Escherichia coli (strain K12) OX=83333 GN=atpC PE=1 SV=2	5	5	0.411067	0.448539	0.746291	-0.42219	101340100	96163980	136130100	111220100	44980970	110220000	59	15.068	0	198.57
P69828	P69828	Galactitol-specific phosphotransferase enzyme IIA component	gatA	sp|P69828|PTKA_ECOLI PTS system galactitol-specific EIIA component OS=Escherichia coli (strain K12) OX=83333 GN=gatA PE=1 SV=1	7	7	0.000465256	0.00257143	0.0839268	-3.57473	396240200	399329900	396620200	24167990	52822030	29061010	49.3	16.907	0	59.646
P22106	P22106	Asparagine synthetase B [glutamine-hydrolyzing]	asnB	sp|P22106|ASNB_ECOLI Asparagine synthetase B [glutamine-hydrolyzing] OS=Escherichia coli (strain K12) OX=83333 GN=asnB PE=1 SV=3	24	24	0.448921	0.497933	0.92187	-0.117365	127390000	111100000	94780000	106210000	106690000	92744030	52.3	62.658	0	149.94
P00957	P00957	Alanine--tRNA ligase	alaS	sp|P00957|SYA_ECOLI Alanine--tRNA ligase OS=Escherichia coli (strain K12) OX=83333 GN=alaS PE=1 SV=2	53	53	0.0897551	0.0950943	0.90265	-0.147761	829689600	818630300	751240300	753000300	738600200	674739700	68.9	96.031	0	323.31
P36683	P36683	Aconitate hydratase B	acnB	sp|P36683|ACNB_ECOLI Aconitate hydratase B OS=Escherichia coli (strain K12) OX=83333 GN=acnB PE=1 SV=3	71	71	0.000920228	0.00352756	1.98442	0.98872	5546398000	5362800000	4514797000	9719803000	9714407000	11113990000	89.6	93.497	0	323.31
P32132	P32132	GTP-binding protein TypA/BipA	typA	sp|P32132|TYPA_ECOLI GTP-binding protein TypA/BipA OS=Escherichia coli (strain K12) OX=83333 GN=typA PE=1 SV=2	27	27	0.00299572	0.00711284	0.700571	-0.513397	905809900	861059500	780029700	576570000	634770200	571570000	46.8	67.355	0	323.31
P0AA43	P0AA43	Ribosomal small subunit pseudouridine synthase A	rsuA	sp|P0AA43|RSUA_ECOLI Ribosomal small subunit pseudouridine synthase A OS=Escherichia coli (strain K12) OX=83333 GN=rsuA PE=1 SV=1	10	10	0.180398	0.181997	0.784379	-0.350377	76252960	70245980	90030950	78683980	58731010	50361010	64.9	25.865	0	49.68
P26612	P26612	Cytoplasmic alpha-amylase	amyA	sp|P26612|AMY2_ECOLI Cytoplasmic alpha-amylase OS=Escherichia coli (strain K12) OX=83333 GN=amyA PE=1 SV=3	13	13	0.00195268	0.00589474	1.60578	0.683271	39531980	38989990	45035000	64747980	61536010	72135980	29.3	56.639	0	29.907
P0AD59	P0AD59	Inhibitor of vertebrate lysozyme	ivy	sp|P0AD59|IVY_ECOLI Inhibitor of vertebrate lysozyme OS=Escherichia coli (strain K12) OX=83333 GN=ivy PE=1 SV=1	9	9	0.0021535	0.00656863	3.00207	1.58596	86593980	68325950	64369020	175290000	215760100	272449900	72	16.872	0	130.5
BLA-pCBB	BLA-pCBB		BLA-pCBB	XX|BLA-pCBB|BLA_from_pCBB	24	24	0.000196549	0.00486486	0.133652	-2.90345	1581900000	2022799000	1787599000	192890000	307879800	229950000	84.6	31.557	0	243.21
P0AGI4	P0AGI4	Xylose transport system permease protein XylH	xylH	sp|P0AGI4|XYLH_ECOLI Xylose transport system permease protein XylH OS=Escherichia coli (strain K12) OX=83333 GN=xylH PE=1 SV=1	8	8	0.0155793	0.0236648	8.60792	3.10566	189990000	358710200	61695020	1104100000	1369400000	1773701000	16.5	41.03	0	47.084
P31133	P31133	Putrescine-binding periplasmic protein	potF	sp|P31133|POTF_ECOLI Putrescine-binding periplasmic protein OS=Escherichia coli (strain K12) OX=83333 GN=potF PE=1 SV=3	13	13	0.00124279	0.00452632	2.26804	1.18145	245850000	225670000	247560100	502849700	657580000	484610100	55.4	40.839	0	323.31
P11447	P11447	Argininosuccinate lyase	argH	sp|P11447|ARLY_ECOLI Argininosuccinate lyase OS=Escherichia coli (strain K12) OX=83333 GN=argH PE=1 SV=3	28	28	0.0594921	0.0680131	0.692382	-0.53036	419399900	576259800	625890200	394340000	320449900	397329800	68.5	50.318	0	323.31
P0A7I0	P0A7I0	Peptide chain release factor 1	prfA	sp|P0A7I0|RF1_ECOLI Peptide chain release factor RF1 OS=Escherichia coli (strain K12) OX=83333 GN=prfA PE=1 SV=1	13	13	0.00544581	0.0118035	0.43561	-1.19889	47349980	41684990	51633000	23600990	23146010	15421000	50.8	40.517	0	62.749
P36673	P36673	HTH-type transcriptional regulator TreR	treR	sp|P36673|TRER_ECOLI HTH-type transcriptional regulator TreR OS=Escherichia coli (strain K12) OX=83333 GN=treR PE=1 SV=2	9	9	0.011057	0.0200167	1.84576	0.884219	10893000	10147000	7080102	18111000	16575990	16391990	42.5	34.53	0	16.25
P60422	P60422	50S ribosomal protein L2	rplB	sp|P60422|RL2_ECOLI 50S ribosomal protein L2 OS=Escherichia coli (strain K12) OX=83333 GN=rplB PE=1 SV=2	19	19	0.0198193	0.02938	0.56642	-0.820057	1647699000	1392300000	1068200000	673440300	894429800	739320300	58.6	29.86	0	274.08
P27828	P27828	UDP-N-acetylglucosamine 2-epimerase	wecB	sp|P27828|WECB_ECOLI UDP-N-acetylglucosamine 2-epimerase OS=Escherichia coli (strain K12) OX=83333 GN=wecB PE=1 SV=2	12	12	0.00344877	0.00865428	0.437609	-1.19229	60527990	57466980	78105030	28635990	33162020	23975010	37.2	42.244	0	21.072
P27830	P27830	dTDP-glucose 4,6-dehydratase 2	rffG	sp|P27830|RMLB2_ECOLI dTDP-glucose 4,6-dehydratase 2 OS=Escherichia coli (strain K12) OX=83333 GN=rffG PE=1 SV=3	11	9	0.010717	0.0192634	0.533004	-0.907782	38092020	42399990	53226020	22265990	20523010	28486010	36.9	39.753	0	42.972
P0A991	P0A991	Fructose-bisphosphate aldolase class 1	fbaB	sp|P0A991|ALF1_ECOLI Fructose-bisphosphate aldolase class 1 OS=Escherichia coli (strain K12) OX=83333 GN=fbaB PE=1 SV=2	21	21	0.046059	0.0568517	1.39145	0.476592	535769800	560089800	706260000	714509700	927539600	861519500	73.1	38.109	0	323.31
P0AG90	P0AG90	Protein translocase subunit SecD	secD	sp|P0AG90|SECD_ECOLI Protein translocase subunit SecD OS=Escherichia coli (strain K12) OX=83333 GN=secD PE=1 SV=1	28	28	0.892827	0.928913	1.0281	0.0399869	405569800	421210200	232030000	345300100	347469900	359010000	52.4	66.631	0	130.88
P0ABC9	P0ABC9	High-affinity choline transport protein	betT	sp|P0ABC9|BETT_ECOLI High-affinity choline transport protein OS=Escherichia coli (strain K12) OX=83333 GN=betT PE=2 SV=1	7	7	0.0204164	0.0298314	5.83761	2.54538	6377101	1318911	4120299	19230000	21086010	17002000	11.2	75.841	0	29.571
P0A7I4	P0A7I4	Peptide chain release factor 3	prfC	sp|P0A7I4|RF3_ECOLI Peptide chain release factor RF3 OS=Escherichia coli (strain K12) OX=83333 GN=prfC PE=1 SV=2	24	24	0.463553	0.516589	1.0679	0.0947711	121310100	129410000	111440000	135420000	112330000	140060000	47.8	59.573	0	111.53
Q47679	Q47679	Hydrolase YafV	yafV	sp|Q47679|YAFV_ECOLI Omega-amidase YafV OS=Escherichia coli (strain K12) OX=83333 GN=yafV PE=3 SV=1	8	8	0.00109557	0.00484507	1.77284	0.826059	20421000	22964010	22197010	43150020	35306980	38070020	43.8	28.925	0	35.141
P20083	P20083	DNA topoisomerase 4 subunit B	parE	sp|P20083|PARE_ECOLI DNA topoisomerase 4 subunit B OS=Escherichia coli (strain K12) OX=83333 GN=parE PE=1 SV=3	17	17	0.161098	0.163824	0.372107	-1.42621	26747010	24562000	24914990	15938010	17665000	2995399	32.5	70.243	0	68.719
P19624	P19624	4-hydroxythreonine-4-phosphate dehydrogenase	pdxA	sp|P19624|PDXA_ECOLI 4-hydroxythreonine-4-phosphate dehydrogenase OS=Escherichia coli (strain K12) OX=83333 GN=pdxA PE=1 SV=1	10	10	0.000592258	0.00284444	2.45233	1.29415	13088000	12876000	14125000	34299020	27700990	36949010	47.1	35.113	0	26.694
P0A847	P0A847	Queuine tRNA-ribosyltransferase	tgt	sp|P0A847|TGT_ECOLI Queuine tRNA-ribosyltransferase OS=Escherichia coli (strain K12) OX=83333 GN=tgt PE=1 SV=1	13	13	0.0561383	0.0654094	1.33962	0.421819	109740000	84159010	112660000	151260000	133340000	124020000	36.5	42.593	0	62.5
P0AG00	P0AG00	Lipopolysaccharide biosynthesis protein WzzE	wzzE	sp|P0AG00|WZZE_ECOLI ECA polysaccharide chain length modulation protein OS=Escherichia coli (strain K12) OX=83333 GN=wzzE PE=1 SV=2	11	11	0.0155618	0.0237514	0.586591	-0.769574	70174040	83288010	104680000	55437960	44553010	49997000	47.4	39.489	0	212.17
P07639	P07639	3-dehydroquinate synthase	aroB	sp|P07639|AROB_ECOLI 3-dehydroquinate synthase OS=Escherichia coli (strain K12) OX=83333 GN=aroB PE=1 SV=1	19	19	0.000876236	0.00364228	1.78106	0.832735	174379900	203839900	188940000	359960100	307530000	342769900	71.3	38.881	0	134.79
P0A7V8	P0A7V8	30S ribosomal protein S4	rpsD	sp|P0A7V8|RS4_ECOLI 30S ribosomal protein S4 OS=Escherichia coli (strain K12) OX=83333 GN=rpsD PE=1 SV=2	18	18	0.0102064	0.0183844	0.568976	-0.813561	2442099000	2003000000	2278001000	1153601000	1578700000	1127001000	66.5	23.469	0	323.31
P36649	P36649	Blue copper oxidase CueO	cueO	sp|P36649|CUEO_ECOLI Blue copper oxidase CueO OS=Escherichia coli (strain K12) OX=83333 GN=cueO PE=1 SV=2	9	9	0.0562251	0.0654704	1.38225	0.467016	42936000	48698000	52486980	68240020	78223040	54295960	31.4	56.556	0	106.19
P60723	P60723	50S ribosomal protein L4	rplD	sp|P60723|RL4_ECOLI 50S ribosomal protein L4 OS=Escherichia coli (strain K12) OX=83333 GN=rplD PE=1 SV=1	13	13	0.00382232	0.00984828	0.428461	-1.22277	2157700000	2380200000	3384500000	1158500000	1039500000	1135301000	65.7	22.086	0	323.31
P33018	P33018	S-formylglutathione hydrolase YeiG	yeiG	sp|P33018|SFGH2_ECOLI S-formylglutathione hydrolase YeiG OS=Escherichia coli (strain K12) OX=83333 GN=yeiG PE=1 SV=1	8	8	0.0025376	0.0059292	1.86552	0.899581	24821000	26667990	26413980	57908030	43647980	44910020	39.9	31.259	0	18.27
P24232	P24232	Flavohemoprotein	hmp	sp|P24232|HMP_ECOLI Flavohemoprotein OS=Escherichia coli (strain K12) OX=83333 GN=hmp PE=1 SV=1	10	10	0.0055093	0.0117356	0.193332	-2.37085	73180990	115600100	146729900	15778000	32240980	17633010	33.1	43.867	0	42.705
P0AEM9	P0AEM9	Cystine-binding periplasmic protein	fliY	sp|P0AEM9|FLIY_ECOLI L-cystine-binding protein FliY OS=Escherichia coli (strain K12) OX=83333 GN=fliY PE=1 SV=1	26	26	0.667731	0.743407	1.05078	0.0714652	603609700	610150300	632320300	732280300	704950300	523400100	77.8	29.039	0	323.31
P0AFZ1	P0AFZ1	Protein SseB	sseB	sp|P0AFZ1|SSEB_ECOLI Protein SseB OS=Escherichia coli (strain K12) OX=83333 GN=sseB PE=4 SV=1	3	3	0.233201	0.24031	0.469726	-1.09011	8353305	7766597	12221990	7131499	7492804	1537939	7.8	28.642	0.000978	3.2528
P04816	P04816	Leucine-specific-binding protein	livK	sp|P04816|LIVK_ECOLI Leucine-specific-binding protein OS=Escherichia coli (strain K12) OX=83333 GN=livK PE=1 SV=2	21	19	0.0189992	0.0296176	1.69614	0.762252	251730200	277270100	298699900	553519800	507820200	361919900	79.7	39.378	0	316.17
Q47147	Q47147	Putative glutamine amidotransferase YafJ	yafJ	sp|Q47147|YAFJ_ECOLI Putative glutamine amidotransferase YafJ OS=Escherichia coli (strain K12) OX=83333 GN=yafJ PE=1 SV=1	9	9	0.000578825	0.00204545	2.56134	1.3569	31827000	28338980	23674990	71651040	66093040	75768980	38.8	28.635	0	30.029
P03018	P03018	DNA helicase II	uvrD	sp|P03018|UVRD_ECOLI DNA helicase II OS=Escherichia coli (strain K12) OX=83333 GN=uvrD PE=1 SV=1	21	21	0.519303	0.586762	0.942548	-0.0853621	157839900	170660000	182930000	183310100	143060000	157340100	37.1	81.989	0	126.63
P0AEX5	P0AEX5	Probable phosphoribulokinase	prkB	sp|P0AEX5|KPPR_ECOLI Probable phosphoribulokinase OS=Escherichia coli (strain K12) OX=83333 GN=prkB PE=3 SV=1	5	5	0.0370845	0.0470684	1.50637	0.591073	17597010	12931000	15093000	26072000	24019010	18746010	21.8	32.344	0	11.662
P09151	P09151	2-isopropylmalate synthase	leuA	sp|P09151|LEU1_ECOLI 2-isopropylmalate synthase OS=Escherichia coli (strain K12) OX=83333 GN=leuA PE=1 SV=5	32	32	0.000647461	0.00372	0.237251	-2.07552	2306301000	2185601000	2192799000	654520000	397559900	567260200	76.3	57.297	0	323.31
P21645	P21645	UDP-3-O-(3-hydroxymyristoyl)glucosamine N-acyltransferase	lpxD	sp|P21645|LPXD_ECOLI UDP-3-O-(3-hydroxymyristoyl)glucosamine N-acyltransferase OS=Escherichia coli (strain K12) OX=83333 GN=lpxD PE=1 SV=2	8	8	0.0229873	0.0313655	2.17543	1.1213	64111000	58337960	35567000	117840000	88729950	130980000	25.8	36.038	0	95.255
P23845	P23845	Sulfate adenylyltransferase subunit 1	cysN	sp|P23845|CYSN_ECOLI Sulfate adenylyltransferase subunit 1 OS=Escherichia coli (strain K12) OX=83333 GN=cysN PE=1 SV=1	21	21	0.276817	0.285561	0.824199	-0.278936	78864050	68034000	92432990	73177990	50756990	74756960	51.4	52.558	0	161.77
P0ABB8	P0ABB8	Magnesium-transporting ATPase, P-type 1	mgtA	sp|P0ABB8|ATMA_ECOLI Magnesium-transporting ATPase, P-type 1 OS=Escherichia coli (strain K12) OX=83333 GN=mgtA PE=1 SV=1	11	11	0.145082	0.150169	0.235418	-2.0867	31310980	18059000	4412498	2122796	9450098	1622739	17	99.465	0	37.693
P0A8A4	P0A8A4	Phosphoenolpyruvate synthase regulatory protein	ppsR	sp|P0A8A4|PSRP_ECOLI Phosphoenolpyruvate synthase regulatory protein OS=Escherichia coli (strain K12) OX=83333 GN=ppsR PE=1 SV=1	10	10	0.0423971	0.0527862	1.74861	0.80621	69806960	65875030	62314990	143430000	79419950	134500000	50.2	31.211	0	55.351
P00579_F563S	P00579_F563S		P00579_F563S	sp|P00579_F563S|RPOD_ECOLI RNA polymerase sigma factor RpoD OS=Escherichia coli (strain K12) OX=83333 GN=rpoD PE=1 SV=2	24	2	0.00191958	0.00595745	7.3607	2.87984	2632484	1746000	1033838	11174000	12958010	13088000	43.7	70.202	0	323.31
P52095	P52095	Lysine decarboxylase, constitutive	ldcC	sp|P52095|DCLZ_ECOLI Constitutive lysine decarboxylase OS=Escherichia coli (strain K12) OX=83333 GN=ldcC PE=1 SV=2	7	7	0.0705282	0.0780227	1.96942	0.977771	10960000	13705000	10617000	24510000	14138000	35154020	14.6	80.589	0	16.312
P0AD96	P0AD96	Leu/Ile/Val-binding protein	livJ	sp|P0AD96|LIVJ_ECOLI Leu/Ile/Val-binding protein OS=Escherichia coli (strain K12) OX=83333 GN=livJ PE=1 SV=1	24	22	0.00356698	0.00849635	2.03908	1.02792	1004400000	1064200000	848200500	2364399000	1885699000	1724001000	80.4	39.076	0	323.31
P0A6A8	P0A6A8	Acyl carrier protein	acpP	sp|P0A6A8|ACP_ECOLI Acyl carrier protein OS=Escherichia coli (strain K12) OX=83333 GN=acpP PE=1 SV=2	4	4	0.0853443	0.0901095	0.577131	-0.793029	165810100	96708010	162080000	76618980	107410000	60707980	42.3	8.6394	0	142.91
P75957	P75957	Lipoprotein-releasing system ATP-binding protein LolD	lolD	sp|P75957|LOLD_ECOLI Lipoprotein-releasing system ATP-binding protein LolD OS=Escherichia coli (strain K12) OX=83333 GN=lolD PE=1 SV=2	6	6	0.0661264	0.0735992	1.25053	0.322538	27951000	24489990	22998010	35764990	28504010	30199000	38.2	25.438	0	28.834
P04968	P04968	L-threonine dehydratase biosynthetic IlvA	ilvA	sp|P04968|ILVA_ECOLI L-threonine dehydratase biosynthetic IlvA OS=Escherichia coli (strain K12) OX=83333 GN=ilvA PE=1 SV=1	23	23	0.000289073	0.00352941	0.394792	-1.34083	174749900	208990000	198320000	78915980	68292990	82693980	57	56.195	0	116.32
P37194	P37194	Outer membrane protein slp	slp	sp|P37194|SLP_ECOLI Outer membrane protein Slp OS=Escherichia coli (strain K12) OX=83333 GN=slp PE=1 SV=1	8	8	0.0583396	0.0676781	13.2431	3.72717	45175970	10890000	1810325	77133960	117090100	229030100	49.5	20.964	0	256.67
P07650	P07650	Thymidine phosphorylase	deoA	sp|P07650|TYPH_ECOLI Thymidine phosphorylase OS=Escherichia coli (strain K12) OX=83333 GN=deoA PE=1 SV=3	22	22	0.293373	0.305136	1.12402	0.168666	59435020	68164000	80876990	83034030	76822950	72945020	53.4	47.207	0	117
P0ABS5	P0ABS5	DNA primase	dnaG	sp|P0ABS5|DNAG_ECOLI DNA primase OS=Escherichia coli (strain K12) OX=83333 GN=dnaG PE=1 SV=1	15	15	0.0163863	0.0253929	2.10698	1.07518	21682010	28752000	34205010	74098970	46982020	57291970	39.2	65.564	0	33.591
P76007	P76007	K(+)/H(+) antiporter NhaP2	cvrA	sp|P76007|NHAP2_ECOLI K(+)/H(+) antiporter NhaP2 OS=Escherichia coli (strain K12) OX=83333 GN=cvrA PE=1 SV=2	4	4	0.0223222	0.0308354	1.89539	0.922497	1819801	1641166	1412311	3297298	3868101	2251899	7.6	62.285	0	4.9706
P0AFW0	P0AFW0	Transcription antitermination protein RfaH	rfaH	sp|P0AFW0|RFAH_ECOLI Transcription antitermination protein RfaH OS=Escherichia coli (strain K12) OX=83333 GN=rfaH PE=1 SV=1	4	4	0.737212	0.809183	0.922805	-0.115902	11204000	16650010	20210990	16104000	10861990	16937990	36.4	18.34	0	8.948
P0A7X3	P0A7X3	30S ribosomal protein S9	rpsI	sp|P0A7X3|RS9_ECOLI 30S ribosomal protein S9 OS=Escherichia coli (strain K12) OX=83333 GN=rpsI PE=1 SV=2	10	10	0.000429061	0.00272727	0.503137	-0.990976	1404201000	1441099000	1650500000	714260400	813570100	732059600	61.5	14.856	0	47.483
P31548	P31548	Thiamine import ATP-binding protein ThiQ	thiQ	sp|P31548|THIQ_ECOLI Thiamine import ATP-binding protein ThiQ OS=Escherichia coli (strain K12) OX=83333 GN=thiQ PE=1 SV=2	7	7	0.016094	0.024787	3.36705	1.75149	4581099	3112901	1974507	14013010	7480303	10254010	35.3	24.999	0	11.453
P0A6B4	P0A6B4	Alanine racemase, biosynthetic	alr	sp|P0A6B4|ALR1_ECOLI Alanine racemase, biosynthetic OS=Escherichia coli (strain K12) OX=83333 GN=alr PE=1 SV=1	15	15	0.00099891	0.00420896	2.40596	1.26661	50826020	37886000	47656020	117980000	99437940	108940100	54	39.152	0	46.566
P0A6M4	P0A6M4	D-aminoacyl-tRNA deacylase	dtd	sp|P0A6M4|DTD_ECOLI D-aminoacyl-tRNA deacylase OS=Escherichia coli (strain K12) OX=83333 GN=dtd PE=1 SV=1	4	4	0.0108741	0.0196702	0.630161	-0.666208	40949000	45613000	54936000	30980010	31446020	26356980	24.8	15.95	0	8.1344
prkA-tr	prkA-tr		prkA	XX|prkA-tr|prkA_translation	18	18	0.0101839	0.0184242	0.25304	-1.98256	5550697000	4966897000	4848401000	878249900	2319999000	1062900000	68.7	38.536	0	323.31
P0ACP5	P0ACP5	HTH-type transcriptional regulator GntR	gntR	sp|P0ACP5|GNTR_ECOLI HTH-type transcriptional regulator GntR OS=Escherichia coli (strain K12) OX=83333 GN=gntR PE=1 SV=1	7	7	0.958655	0.971067	0.990974	-0.0130812	605150200	701239600	1038900000	713160100	795800200	755959900	24.8	36.422	0	69.063
P0AC86	P0AC86	Glycogen phosphorylase	glgP	sp|P0AC86|PHSG_ECOLI Glycogen phosphorylase OS=Escherichia coli (strain K12) OX=83333 GN=glgP PE=3 SV=1	23	23	0.00362667	0.00913043	1.99894	0.999235	45903980	45230000	51100980	93022050	79403990	114730100	36.2	93.171	0	85.288
P69411	P69411	Outer membrane lipoprotein RcsF	rcsF	sp|P69411|RCSF_ECOLI Outer membrane lipoprotein RcsF OS=Escherichia coli (strain K12) OX=83333 GN=rcsF PE=1 SV=1	7	7	0.0219245	0.0309073	1.56331	0.644602	156270000	132910000	127810100	213180100	262009900	181579900	70.1	14.163	0	64.395
P0A8J8	P0A8J8	ATP-dependent RNA helicase RhlB	rhlB	sp|P0A8J8|RHLB_ECOLI ATP-dependent RNA helicase RhlB OS=Escherichia coli (strain K12) OX=83333 GN=rhlB PE=1 SV=2	22	22	0.21625	0.222591	0.796512	-0.328232	260429900	263829900	368080100	269140100	189969900	249959900	57.2	47.125	0	212.67
P0ACB4	P0ACB4	Protoporphyrinogen IX dehydrogenase [menaquinone]	hemG	sp|P0ACB4|HEMG_ECOLI Protoporphyrinogen IX dehydrogenase [menaquinone] OS=Escherichia coli (strain K12) OX=83333 GN=hemG PE=1 SV=1	11	11	0.00638165	0.0131848	0.570251	-0.810332	63759040	69658990	74542010	41961010	32594990	44886990	66.9	21.226	0	28.726
P10908	P10908	Glycerophosphoryl diester phosphodiesterase	ugpQ	sp|P10908|UGPQ_ECOLI Glycerophosphodiester phosphodiesterase, cytoplasmic OS=Escherichia coli (strain K12) OX=83333 GN=ugpQ PE=1 SV=1	10	10	0.242104	0.249302	0.938008	-0.0923278	58722000	56546020	64722990	53592000	57518970	57540040	45.7	27.409	0	38.838
P0C8J6	P0C8J6	D-tagatose-1,6-bisphosphate aldolase subunit GatY	gatY	sp|P0C8J6|GATY_ECOLI D-tagatose-1,6-bisphosphate aldolase subunit GatY OS=Escherichia coli (strain K12) OX=83333 GN=gatY PE=1 SV=1	17	17	0.00278037	0.00656198	0.0957465	-3.38464	3853100000	2544101000	1253500000	209949900	177990000	288619800	66.2	30.812	0	323.31
P0A9S3	P0A9S3	Galactitol-1-phosphate 5-dehydrogenase	gatD	sp|P0A9S3|GATD_ECOLI Galactitol 1-phosphate 5-dehydrogenase OS=Escherichia coli (strain K12) OX=83333 GN=gatD PE=1 SV=1	12	12	0.004262	0.0113117	0.0124498	-6.32773	448119800	224240100	145300000	1091700	10852990	2377999	33.8	37.39	0	57.197
P68739	P68739	Endonuclease V	nfi	sp|P68739|NFI_ECOLI Endonuclease V OS=Escherichia coli (strain K12) OX=83333 GN=nfi PE=1 SV=1	8	8	0.0154933	0.0237949	1.7662	0.820648	17399010	14479000	15359010	35902000	23909010	24835010	38.1	24.672	0	29.126
P37188	P37188	Galactitol-specific phosphotransferase enzyme IIB component	gatB	sp|P37188|PTKB_ECOLI PTS system galactitol-specific EIIB component OS=Escherichia coli (strain K12) OX=83333 GN=gatB PE=1 SV=2	6	6	0.0285537	0.0361318	0.0444062	-4.49309	539749700	378309900	531360300	39236020	3453102	70123960	93.6	10.222	0	235.22
P0A7M9	P0A7M9	50S ribosomal protein L31	rpmE	sp|P0A7M9|RL31_ECOLI 50S ribosomal protein L31 OS=Escherichia coli (strain K12) OX=83333 GN=rpmE PE=1 SV=1	5	5	0.00291588	0.0072253	0.428197	-1.22365	880350500	750479900	840640400	319200000	448480200	304600000	64.3	7.871	0	91.008
P0DMC5	P0DMC5	Sensor histidine kinase RcsC	rcsC	sp|P0DMC5|RCSC_ECOLI Sensor histidine kinase RcsC OS=Escherichia coli (strain K12) OX=83333 GN=rcsC PE=1 SV=1	13	13	0.000688918	0.00361165	3.06716	1.6169	5002498	4395200	3433582	12472000	12386990	14100000	18.3	106.51	0	18.264
P0A7L8	P0A7L8	50S ribosomal protein L27	rpmA	sp|P0A7L8|RL27_ECOLI 50S ribosomal protein L27 OS=Escherichia coli (strain K12) OX=83333 GN=rpmA PE=1 SV=2	5	5	0.0327449	0.0426685	0.464036	-1.10769	326410000	217579900	283510100	103380000	191339900	101710000	47.1	9.1244	0	183.43
P0A944	P0A944	Ribosomal-protein-alanine acetyltransferase	rimI	sp|P0A944|RIMI_ECOLI [Ribosomal protein S18]-alanine N-acetyltransferase OS=Escherichia coli (strain K12) OX=83333 GN=rimI PE=1 SV=1	2	2	0.423796	0.466655	1.43532	0.521375	868110	3062439	1068774	2299002	1623943	2250435	20.3	16.61	0.0073699	2.0853
P0AGJ7	P0AGJ7	tRNA (cytidine(34)-2-O)-methyltransferase	trmL	sp|P0AGJ7|TRML_ECOLI tRNA (cytidine(34)-2-O)-methyltransferase OS=Escherichia coli (strain K12) OX=83333 GN=trmL PE=1 SV=1	6	6	0.0141477	0.0230602	2.01866	1.0134	9281506	5607900	7168800	16694000	14799000	12423990	40.1	17.726	0	6.5529
P0A7B8	P0A7B8	ATP-dependent protease subunit HslV	hslV	sp|P0A7B8|HSLV_ECOLI ATP-dependent protease subunit HslV OS=Escherichia coli (strain K12) OX=83333 GN=hslV PE=1 SV=2	3	3	0.0154209	0.0235294	0.385618	-1.37475	65085010	88109000	81885010	23130990	46085980	25258990	21.6	19.093	0	43.345
P07862	P07862	D-alanine--D-alanine ligase B	ddlB	sp|P07862|DDLB_ECOLI D-alanine--D-alanine ligase B OS=Escherichia coli (strain K12) OX=83333 GN=ddlB PE=1 SV=3	13	13	0.00382953	0.00978082	1.88141	0.911813	72527950	77824980	101270000	149490000	155530000	163730000	58.2	32.839	0	54.662
P0AGG8	P0AGG8	Metalloprotease TldD	tldD	sp|P0AGG8|TLDD_ECOLI Metalloprotease TldD OS=Escherichia coli (strain K12) OX=83333 GN=tldD PE=1 SV=1	14	14	0.12988	0.135462	1.33591	0.417828	30289010	37582980	46788990	58708030	43602020	49608010	46.2	51.363	0	109.1
P07395	P07395	Phenylalanine--tRNA ligase beta subunit	pheT	sp|P07395|SYFB_ECOLI Phenylalanine--tRNA ligase beta subunit OS=Escherichia coli (strain K12) OX=83333 GN=pheT PE=1 SV=2	45	45	8.07861e-06	0	0.137255	-2.86507	3366498000	3628301000	3586001000	438559900	545120300	473760300	72.5	87.377	0	323.31
P0A6Y8	P0A6Y8	Chaperone protein DnaK	dnaK	sp|P0A6Y8|DNAK_ECOLI Chaperone protein DnaK OS=Escherichia coli (strain K12) OX=83333 GN=dnaK PE=1 SV=2	71	71	0.0341805	0.044373	0.647975	-0.625989	9797108000	9654410000	14652000000	7063496000	7392899000	7220400000	91.2	69.114	0	323.31
P0AGJ9	P0AGJ9	Tyrosine--tRNA ligase	tyrS	sp|P0AGJ9|SYY_ECOLI Tyrosine--tRNA ligase OS=Escherichia coli (strain K12) OX=83333 GN=tyrS PE=1 SV=2	20	20	0.0110298	0.0200586	0.76033	-0.395302	284739900	284599900	246959900	220440000	192740100	207039900	59.7	47.526	0	323.31
CON__P02535-1	CON__P02535-1		CON__P02535-1		10	1	0.0973006	0.102185	0.430285	-1.21664	4452498	2536800	3225501	1800600	2271689	709560	13.7	57.769	1	-2
P0A7W1	P0A7W1	30S ribosomal protein S5	rpsE	sp|P0A7W1|RS5_ECOLI 30S ribosomal protein S5 OS=Escherichia coli (strain K12) OX=83333 GN=rpsE PE=1 SV=2	11	11	0.0129899	0.0218791	0.450631	-1.14998	1413501000	1221500000	1245801000	497650000	834780500	473809800	73.1	17.603	0	323.31
P11446	P11446	N-acetyl-gamma-glutamyl-phosphate reductase	argC	sp|P11446|ARGC_ECOLI N-acetyl-gamma-glutamyl-phosphate reductase OS=Escherichia coli (strain K12) OX=83333 GN=argC PE=1 SV=1	10	10	0.0667646	0.0746933	0.719615	-0.474702	157970000	196849900	220149900	137430100	116910000	158780100	40.4	35.952	0	221.44
P78061	P78061	Gamma-glutamylputrescine synthetase PuuA	puuA	sp|P78061|PUUA_ECOLI Gamma-glutamylputrescine synthetase PuuA OS=Escherichia coli (strain K12) OX=83333 GN=puuA PE=1 SV=2	3	3	0.932714	0.954659	0.958512	-0.0611318	1080055	1090349	2458458	2379807	652429	1642069	10.6	53.177	0	11.274
P0AA39	P0AA39	Ribosomal large subunit pseudouridine synthase C	rluC	sp|P0AA39|RLUC_ECOLI Ribosomal large subunit pseudouridine synthase C OS=Escherichia coli (strain K12) OX=83333 GN=rluC PE=1 SV=1	15	15	0.000504104	0.0024	2.56472	1.3588	34894020	28442990	29878990	73142020	90812050	75318950	41.1	36.026	0	18.486
P0AF20	P0AF20	N-acetylglucosamine repressor	nagC	sp|P0AF20|NAGC_ECOLI N-acetylglucosamine repressor OS=Escherichia coli (strain K12) OX=83333 GN=nagC PE=2 SV=1	20	20	0.0528447	0.0625691	1.4032	0.488719	72820040	56349000	47681980	80323000	79742950	84395000	63.3	44.541	0	96.494
P0AC30	P0AC30	Cell division protein FtsX	ftsX	sp|P0AC30|FTSX_ECOLI Cell division protein FtsX OS=Escherichia coli (strain K12) OX=83333 GN=ftsX PE=1 SV=1	12	12	0.012284	0.0211485	1.53635	0.619506	42142020	38280020	30791000	54440010	54689970	60499980	38.6	38.543	0	43.943
P0A7B1	P0A7B1	Polyphosphate kinase	ppk	sp|P0A7B1|PPK1_ECOLI Polyphosphate kinase OS=Escherichia coli (strain K12) OX=83333 GN=ppk PE=1 SV=2	32	32	0.0229331	0.0314143	2.21327	1.14618	151100100	144440100	80263020	285619900	224870100	295700000	51.6	80.431	0	182.37
P0C0V0	P0C0V0	Periplasmic serine endoprotease DegP	degP	sp|P0C0V0|DEGP_ECOLI Periplasmic serine endoprotease DegP OS=Escherichia coli (strain K12) OX=83333 GN=degP PE=1 SV=1	25	25	0.745409	0.817231	1.05746	0.0805963	414180100	451660000	440759900	341040000	584489700	489109900	53	49.354	0	323.31
P12008	P12008	Chorismate synthase	aroC	sp|P12008|AROC_ECOLI Chorismate synthase OS=Escherichia coli (strain K12) OX=83333 GN=aroC PE=1 SV=4	9	9	0.273476	0.283483	0.802494	-0.317438	82460030	95000040	115070000	99348060	60302980	77759980	33.5	39.137	0	63.588
P62672	P62672	Protein ApaG	apaG	sp|P62672|APAG_ECOLI Protein ApaG OS=Escherichia coli (strain K12) OX=83333 GN=apaG PE=3 SV=1	2	2	0.0100254	0.0178643	2.28851	1.19441	7463402	6326699	4123302	12405000	13680000	13751010	12.8	13.867	0.0073597	2.0727
P00562	P00562	Bifunctional aspartokinase/homoserine dehydrogenase 2;Aspartokinase;Homoserine dehydrogenase	metL	sp|P00562|AK2H_ECOLI Bifunctional aspartokinase/homoserine dehydrogenase 2 OS=Escherichia coli (strain K12) OX=83333 GN=metL PE=1 SV=3	34	34	0.0119271	0.0212048	0.731499	-0.451071	401730200	381240100	378789800	284759900	250599800	318209900	56.3	88.887	0	323.31
P37387	P37387	D-xylose-binding periplasmic protein	xylF	sp|P37387|XYLF_ECOLI D-xylose-binding periplasmic protein OS=Escherichia coli (strain K12) OX=83333 GN=xylF PE=1 SV=1	31	31	0.00528601	0.0119765	2.76304	1.46626	3632698000	3729500000	3643501000	8255405000	14638020000	8616709000	83.9	35.734	0	323.31
P45578	P45578	S-ribosylhomocysteine lyase	luxS	sp|P45578|LUXS_ECOLI S-ribosylhomocysteine lyase OS=Escherichia coli (strain K12) OX=83333 GN=luxS PE=1 SV=3	10	10	0.0218763	0.0309568	1.60848	0.685698	233059900	195649900	238640100	415800200	382060000	285049900	81.3	19.416	0	259.42
P20966	P20966	PTS system fructose-specific EIIBC component;Fructose-specific phosphotransferase enzyme IIB component;Fructose permease IIC component	fruA	sp|P20966|PTFBC_ECOLI PTS system fructose-specific EIIBBC component OS=Escherichia coli (strain K12) OX=83333 GN=fruA PE=1 SV=1	15	15	0.0895907	0.0948782	1.82485	0.867781	64440970	76431000	34947990	129480000	84053040	96113020	33.6	57.518	0	157.94
P0A8P6	P0A8P6	Tyrosine recombinase XerC	xerC	sp|P0A8P6|XERC_ECOLI Tyrosine recombinase XerC OS=Escherichia coli (strain K12) OX=83333 GN=xerC PE=1 SV=1	8	8	0.139604	0.145095	0.612479	-0.707268	3165901	5670301	7368496	2933993	3747101	2764400	28.5	33.867	0	15.915
P0AAB4	P0AAB4	3-octaprenyl-4-hydroxybenzoate carboxy-lyase	ubiD	sp|P0AAB4|UBID_ECOLI 3-octaprenyl-4-hydroxybenzoate carboxy-lyase OS=Escherichia coli (strain K12) OX=83333 GN=ubiD PE=1 SV=1	17	17	0.252627	0.260716	0.819466	-0.287244	213310100	276970000	320990100	218459900	187290100	255060100	46.3	55.603	0	231.48
P00864	P00864	Phosphoenolpyruvate carboxylase	ppc	sp|P00864|CAPP_ECOLI Phosphoenolpyruvate carboxylase OS=Escherichia coli (strain K12) OX=83333 GN=ppc PE=1 SV=1	57	57	0.000609762	0.00275269	0.394063	-1.3435	1463200000	1686200000	1685400000	747389700	586289900	580700200	73.3	99.061	0	323.31
P03023	P03023	Lactose operon repressor	lacI	sp|P03023|LACI_ECOLI Lactose operon repressor OS=Escherichia coli (strain K12) OX=83333 GN=lacI PE=1 SV=3	4	4	0.0823256	0.088853	2.01563	1.01123	8160101	7071000	3215653	12611990	9558397	12603990	11.7	38.59	0	6.6816
P0ADP0	P0ADP0	Flavin mononucleotide phosphatase YigB	yigB	sp|P0ADP0|YIGB_ECOLI 5-amino-6-(5-phospho-D-ribitylamino)uracil phosphatase YigB OS=Escherichia coli (strain K12) OX=83333 GN=yigB PE=1 SV=1	7	7	0.0110123	0.0198826	0.597215	-0.743678	63708980	58531020	82508010	44634010	38481010	38155980	44.5	27.122	0	45.42
P69797	P69797	PTS system mannose-specific EIIAB component;Mannose-specific phosphotransferase enzyme IIA component;Mannose-specific phosphotransferase enzyme IIB component	manX	sp|P69797|PTNAB_ECOLI PTS system mannose-specific EIIAB component OS=Escherichia coli (strain K12) OX=83333 GN=manX PE=1 SV=2	18	18	0.000358085	0.00310345	0.186689	-2.42129	556479700	892839600	804740400	141449900	145220000	126649900	63.8	35.047	0	250.59
cbbM-tr	cbbM-tr		cbbM	XX|cbbM-tr|cbbM_translation	41	41	0.00363634	0.00909747	0.349024	-1.5186	33616010000	39934990000	33050970000	9201100000	16043990000	12778990000	90.7	51.436	0	323.31
P0A6A3	P0A6A3	Acetate kinase	ackA	sp|P0A6A3|ACKA_ECOLI Acetate kinase OS=Escherichia coli (strain K12) OX=83333 GN=ackA PE=1 SV=1	16	16	0.00275899	0.00661667	0.429077	-1.22069	401020200	418570100	595710400	210259900	191060000	196630100	70.8	43.29	0	323.31
P36562	P36562	Nicotinate-nucleotide--dimethylbenzimidazole phosphoribosyltransferase	cobT	sp|P36562|COBT_ECOLI Nicotinate-nucleotide--dimethylbenzimidazole phosphoribosyltransferase OS=Escherichia coli (strain K12) OX=83333 GN=cobT PE=3 SV=3	6	6	0.00710002	0.0136641	2.41097	1.26962	4395903	5095500	5217303	14439010	8503496	13339000	24.2	36.987	0	17.891
P69874	P69874	Spermidine/putrescine import ATP-binding protein PotA	potA	sp|P69874|POTA_ECOLI Spermidine/putrescine import ATP-binding protein PotA OS=Escherichia coli (strain K12) OX=83333 GN=potA PE=1 SV=1	13	13	0.0789673	0.086585	1.29665	0.374788	95873030	92001040	82296010	142360000	103040000	107880000	49.5	43.028	0	97.575
P00963	P00963	Aspartate--ammonia ligase	asnA	sp|P00963|ASNA_ECOLI Aspartate--ammonia ligase OS=Escherichia coli (strain K12) OX=83333 GN=asnA PE=1 SV=1	8	8	0.043125	0.054059	0.388782	-1.36297	21357000	24969010	48291970	12282010	7822201	15751990	30	36.65	0	19.606
P0AG84	P0AG84	Uncharacterized oxidoreductase YghA	yghA	sp|P0AG84|YGHA_ECOLI Uncharacterized oxidoreductase YghA OS=Escherichia coli (strain K12) OX=83333 GN=yghA PE=1 SV=1	13	13	0.0013651	0.00510692	3.32993	1.73549	37261000	30807000	24878980	84634000	106110000	117419900	58.5	31.488	0	72.586
P76342	P76342	Sulfoxide reductase catalytic subunit YedY	yedY	sp|P76342|MSRP_ECOLI Protein-methionine-sulfoxide reductase catalytic subunit MsrP OS=Escherichia coli (strain K12) OX=83333 GN=msrP PE=1 SV=1	2	2	0.586878	0.66578	1.25209	0.324338	3610000	3691000	2932000	4161198	8201416	2247061	7.2	37.368	0	6.0232
P75797	P75797	Glutathione-binding protein GsiB	gsiB	sp|P75797|GSIB_ECOLI Glutathione-binding protein GsiB OS=Escherichia coli (strain K12) OX=83333 GN=gsiB PE=1 SV=1	15	15	0.00105359	0.00408696	1.46907	0.554906	57389990	63248000	64117020	93510950	92478950	85325950	42	56.47	0	106
P37330	P37330	Malate synthase G	glcB	sp|P37330|MASZ_ECOLI Malate synthase G OS=Escherichia coli (strain K12) OX=83333 GN=glcB PE=1 SV=3	35	35	2.13994e-05	0	0.544919	-0.875885	1516300000	1563700000	1562301000	882120300	837770100	811049500	60.9	80.488	0	323.31
P0A959	P0A959	Glutamate-pyruvate aminotransferase AlaA	alaA	sp|P0A959|ALAA_ECOLI Glutamate-pyruvate aminotransferase AlaA OS=Escherichia coli (strain K12) OX=83333 GN=alaA PE=1 SV=1	15	15	0.00333471	0.00819623	2.56114	1.35679	89172950	64699980	61080970	205360100	150700100	191299900	49.4	45.517	0	120.2
P0ACS7	P0ACS7	HTH-type transcriptional regulator RpiR	rpiR	sp|P0ACS7|RPIR_ECOLI HTH-type transcriptional regulator RpiR OS=Escherichia coli (strain K12) OX=83333 GN=rpiR PE=1 SV=1	10	10	0.0164756	0.0257112	3.95238	1.98272	44442000	38303000	23236000	204899900	78220980	152370100	53.4	32.362	0	86.424
P76537	P76537	Uncharacterized protein YfeY	yfeY	sp|P76537|YFEY_ECOLI Uncharacterized protein YfeY OS=Escherichia coli (strain K12) OX=83333 GN=yfeY PE=1 SV=1	5	5	0.0420576	0.052393	1.36108	0.444747	47222010	45089990	48311000	58340970	78252010	56813010	44.5	20.897	0	96.312
P61320	P61320	Outer-membrane lipoprotein LolB	lolB	sp|P61320|LOLB_ECOLI Outer-membrane lipoprotein LolB OS=Escherichia coli (strain K12) OX=83333 GN=lolB PE=1 SV=1	13	13	0.0727923	0.0808662	1.31605	0.396219	99934940	91731050	86371940	108740000	150269900	110450000	72	23.55	0	131.82
P0ADY3	P0ADY3	50S ribosomal protein L14	rplN	sp|P0ADY3|RL14_ECOLI 50S ribosomal protein L14 OS=Escherichia coli (strain K12) OX=83333 GN=rplN PE=1 SV=1	9	9	0.0161082	0.0247423	0.562279	-0.830642	1146400000	847349800	1209400000	528860400	711409500	555090300	58.5	13.541	0	323.31
P0AGI8	P0AGI8	Trk system potassium uptake protein TrkA	trkA	sp|P0AGI8|TRKA_ECOLI Trk system potassium uptake protein TrkA OS=Escherichia coli (strain K12) OX=83333 GN=trkA PE=1 SV=1	9	9	0.0208053	0.0303526	1.8852	0.914721	24623000	21693990	15617990	37280020	32349990	46347990	24.9	50.367	0	43.166
P00370	P00370	NADP-specific glutamate dehydrogenase	gdhA	sp|P00370|DHE4_ECOLI NADP-specific glutamate dehydrogenase OS=Escherichia coli (strain K12) OX=83333 GN=gdhA PE=1 SV=1	27	27	0.157901	0.161616	0.831083	-0.266935	639040100	532320000	454669900	456819700	472160200	411619900	66.7	48.581	0	323.31
P46837	P46837	Protein YhgF	yhgF	sp|P46837|YHGF_ECOLI Protein YhgF OS=Escherichia coli (strain K12) OX=83333 GN=yhgF PE=1 SV=3	30	30	0.0682857	0.0759583	1.38344	0.46826	67363980	63665960	48675020	75163980	97120970	75718020	42.6	85.119	0	100.17
P07003	P07003	Pyruvate dehydrogenase [ubiquinone];Alpha-peptide	poxB	sp|P07003|POXB_ECOLI Pyruvate dehydrogenase [ubiquinone] OS=Escherichia coli (strain K12) OX=83333 GN=poxB PE=1 SV=1	20	20	0.0191113	0.029468	2.73532	1.45171	192380100	115540000	83360060	275410100	350860000	392430300	44.9	62.011	0	205.04
P60906	P60906	Histidine--tRNA ligase	hisS	sp|P60906|SYH_ECOLI Histidine--tRNA ligase OS=Escherichia coli (strain K12) OX=83333 GN=hisS PE=1 SV=2	21	21	0.101407	0.108033	0.840135	-0.251307	382099900	352670000	402040000	349419900	275489900	333740100	62.5	47.029	0	181.04
P52076	P52076	Transcriptional regulatory protein QseB	qseB	sp|P52076|QSEB_ECOLI Transcriptional regulatory protein QseB OS=Escherichia coli (strain K12) OX=83333 GN=qseB PE=2 SV=1	4	4	0.0919131	0.0973684	2.05955	1.04233	2755500	3119699	1611399	3175400	4927101	7734699	20.5	24.677	0	5.8554
P00582	P00582	DNA polymerase I	polA	sp|P00582|DPO1_ECOLI DNA polymerase I OS=Escherichia coli (strain K12) OX=83333 GN=polA PE=1 SV=1	46	46	0.00430855	0.0112026	0.551576	-0.858367	875940000	1109599000	1089500000	585859800	492159900	616289900	63.6	103.12	0	323.31
P31677	P31677	Alpha,alpha-trehalose-phosphate synthase [UDP-forming]	otsA	sp|P31677|OTSA_ECOLI Trehalose-6-phosphate synthase OS=Escherichia coli (strain K12) OX=83333 GN=otsA PE=1 SV=3	17	17	0.00703426	0.0135377	1.87311	0.905433	117119900	99865990	81337010	162170000	195480000	197220100	36.3	53.61	0	92.902
P31473	P31473	ATPase RavA	ravA	sp|P31473|RAVA_ECOLI ATPase RavA OS=Escherichia coli (strain K12) OX=83333 GN=ravA PE=1 SV=2	16	16	0.219771	0.225514	1.27506	0.350563	22747990	34960980	36866010	35602000	38150020	44747990	41.8	56.388	0	50.055
P34209	P34209	Protein YdcF	ydcF	sp|P34209|YDCF_ECOLI Protein YdcF OS=Escherichia coli (strain K12) OX=83333 GN=ydcF PE=1 SV=3	7	7	0.00021219	0.0045	1.96167	0.972084	71374020	61473960	63829970	129199900	122060100	134060100	32	29.705	0	62.924
P0ADP7	P0ADP7	Ubiquinone biosynthesis protein UbiJ	ubiJ	sp|P0ADP7|UBIJ_ECOLI Ubiquinone biosynthesis accessory factor UbiJ OS=Escherichia coli (strain K12) OX=83333 GN=ubiJ PE=1 SV=1	3	3	0.10951	0.114921	0.628993	-0.668883	25179010	29742000	22631000	20054990	10583000	19871010	19.4	22.152	0	45.087
P21165	P21165	Xaa-Pro dipeptidase	pepQ	sp|P21165|PEPQ_ECOLI Xaa-Pro dipeptidase OS=Escherichia coli (strain K12) OX=83333 GN=pepQ PE=1 SV=2	18	18	0.00072945	0.00347664	0.373737	-1.4199	361610000	380939800	503220100	147210000	159820000	153809900	52.8	50.176	0	176.04
P60716	P60716	Lipoyl synthase	lipA	sp|P60716|LIPA_ECOLI Lipoyl synthase OS=Escherichia coli (strain K12) OX=83333 GN=lipA PE=1 SV=1	16	16	0.355465	0.381725	1.08549	0.11835	125219900	106060000	108250100	137300000	112959900	118560100	48.9	36.071	0	154.9
P0AG67	P0AG67	30S ribosomal protein S1	rpsA	sp|P0AG67|RS1_ECOLI 30S ribosomal protein S1 OS=Escherichia coli (strain K12) OX=83333 GN=rpsA PE=1 SV=1	43	43	0.000866224	0.00367213	0.551723	-0.857985	3924598000	3326599000	3676598000	2196899000	1933500000	1897799000	69.1	61.157	0	323.31
P16703	P16703	Cysteine synthase B	cysM	sp|P16703|CYSM_ECOLI Cysteine synthase B OS=Escherichia coli (strain K12) OX=83333 GN=cysM PE=1 SV=1	15	15	0.0209116	0.0304433	0.632896	-0.65996	146639900	139589900	174830100	89858060	118710000	85050020	71	32.664	0	124.81
P30745	P30745	Cyclic pyranopterin monophosphate synthase	moaA	sp|P30745|MOAA_ECOLI GTP 3,8-cyclase OS=Escherichia coli (strain K12) OX=83333 GN=moaA PE=1 SV=1	4	4	0.0682188	0.0757831	2.1035	1.07279	1736463	777876	1180362	1780100	2424829	3437897	15.5	37.346	0	6.1572
P0ABB4	P0ABB4	ATP synthase subunit beta	atpD	sp|P0ABB4|ATPB_ECOLI ATP synthase subunit beta OS=Escherichia coli (strain K12) OX=83333 GN=atpD PE=1 SV=2	32	32	0.173167	0.176174	0.796959	-0.327422	3556300000	4236698000	5313694000	3678499000	2970400000	3708898000	89.6	50.325	0	323.31
P0ACF8	P0ACF8	DNA-binding protein H-NS	hns	sp|P0ACF8|HNS_ECOLI DNA-binding protein H-NS OS=Escherichia coli (strain K12) OX=83333 GN=hns PE=1 SV=2	15	14	0.0154246	0.0234862	0.588419	-0.765084	919920300	1234000000	1373599000	757040000	639690200	655990100	84.7	15.539	0	323.31
P0ACU5	P0ACU5	HTH-type transcriptional repressor FabR	fabR	sp|P0ACU5|FABR_ECOLI HTH-type transcriptional repressor FabR OS=Escherichia coli (strain K12) OX=83333 GN=fabR PE=1 SV=2	5	5	0.56156	0.640091	0.751207	-0.412718	2453750	1244573	4716493	2065752	2562099	1153650	25.2	26.553	0	10.283
P76185	P76185	Uncharacterized protein YdhJ	ydhJ	sp|P76185|YDHJ_ECOLI Uncharacterized protein YdhJ OS=Escherichia coli (strain K12) OX=83333 GN=ydhJ PE=3 SV=2	4	4	0.155081	0.158088	2.31031	1.20809	4007001	846246	2901061	4333302	5414100	5170602	17.9	31.495	0	5.6953
P02931	P02931	Outer membrane protein F	ompF	sp|P02931|OMPF_ECOLI Outer membrane porin F OS=Escherichia coli (strain K12) OX=83333 GN=ompF PE=1 SV=1	23	23	0.00648518	0.0130782	0.270367	-1.88701	7459405000	5214399000	6601696000	2111401000	2205901000	1089599000	92	39.333	0	323.31
P0A9J8	P0A9J8	P-protein;Chorismate mutase;Prephenate dehydratase	pheA	sp|P0A9J8|CMPDT_ECOLI Bifunctional chorismate mutase/prephenate dehydratase OS=Escherichia coli (strain K12) OX=83333 GN=pheA PE=1 SV=1	15	15	0.00428133	0.0112387	0.107083	-3.22319	1195800000	1019700000	819390500	68737020	221489900	80582950	41.2	43.111	0	323.31
P0AFL3	P0AFL3	Peptidyl-prolyl cis-trans isomerase A	ppiA	sp|P0AFL3|PPIA_ECOLI Peptidyl-prolyl cis-trans isomerase A OS=Escherichia coli (strain K12) OX=83333 GN=ppiA PE=1 SV=1	10	10	0.011494	0.0201548	1.46745	0.553314	112730000	94370010	117980000	166700000	167340000	142180000	73.2	20.431	0	62.189
P04335	P04335	Esterase FrsA	frsA	sp|P04335|FRSA_ECOLI Esterase FrsA OS=Escherichia coli (strain K12) OX=83333 GN=frsA PE=3 SV=2	22	22	0.00269093	0.00622979	2.95304	1.5622	61651970	44149010	35122990	134950100	134090000	136050000	60.6	47.008	0	80.422
P0A877	P0A877	Tryptophan synthase alpha chain	trpA	sp|P0A877|TRPA_ECOLI Tryptophan synthase alpha chain OS=Escherichia coli (strain K12) OX=83333 GN=trpA PE=1 SV=1	16	16	0.000160706	0.00580645	0.271862	-1.87905	948720100	1022399000	1051299000	283519900	312890100	230970100	78	28.724	0	323.31
P17169	P17169	Glutamine--fructose-6-phosphate aminotransferase [isomerizing]	glmS	sp|P17169|GLMS_ECOLI Glutamine--fructose-6-phosphate aminotransferase [isomerizing] OS=Escherichia coli (strain K12) OX=83333 GN=glmS PE=1 SV=4	39	39	0.000295361	0.00333333	5.78862	2.53322	617470000	634029600	512549800	2619600000	3639899000	4081900000	72.1	66.894	0	323.31
P04805	P04805	Glutamate--tRNA ligase	gltX	sp|P04805|SYE_ECOLI Glutamate--tRNA ligase OS=Escherichia coli (strain K12) OX=83333 GN=gltX PE=1 SV=1	23	23	0.309254	0.326032	0.91886	-0.122084	588080100	487300100	537579700	542559900	471439700	467250100	57.7	53.815	0	323.31
P32131	P32131	Oxygen-independent coproporphyrinogen-III oxidase	hemN	sp|P32131|HEMN_ECOLI Oxygen-independent coproporphyrinogen III oxidase OS=Escherichia coli (strain K12) OX=83333 GN=hemN PE=1 SV=4	11	11	0.00465291	0.0114568	0.458666	-1.12448	44350020	54046020	67943030	27660990	22575000	25165000	26.3	52.728	0	49.159
P76402	P76402	UPF0339 protein YegP	yegP	sp|P76402|YEGP_ECOLI UPF0339 protein YegP OS=Escherichia coli (strain K12) OX=83333 GN=yegP PE=1 SV=2	7	7	0.178855	0.180752	1.38483	0.469707	69526050	59236010	45470000	58211000	97384030	87731000	68.2	12.024	0	166.96
P06992	P06992	Ribosomal RNA small subunit methyltransferase A	rsmA	sp|P06992|RSMA_ECOLI Ribosomal RNA small subunit methyltransferase A OS=Escherichia coli (strain K12) OX=83333 GN=rsmA PE=1 SV=1	7	7	0.00134643	0.00520513	1.93395	0.951554	55392030	42022020	49976980	95847060	90911990	96567980	40.7	30.42	0	40.885
P06610	P06610	Vitamin B12 transport periplasmic protein BtuE	btuE	sp|P06610|BTUE_ECOLI Thioredoxin/glutathione peroxidase BtuE OS=Escherichia coli (strain K12) OX=83333 GN=btuE PE=1 SV=1	9	9	0.0149999	0.0234201	1.31417	0.394147	143030100	138559900	144690100	207270000	189779900	165450100	73.8	20.469	0	160.9
P0A7R1	P0A7R1	50S ribosomal protein L9	rplI	sp|P0A7R1|RL9_ECOLI 50S ribosomal protein L9 OS=Escherichia coli (strain K12) OX=83333 GN=rplI PE=1 SV=1	18	18	0.00109318	0.00487943	0.434861	-1.20137	1660900000	1574999000	1851201000	648790000	869080100	706260000	92.6	15.769	0	165.77
P0ACB7	P0ACB7	Protein HemY	hemY	sp|P0ACB7|HEMY_ECOLI Protein HemY OS=Escherichia coli (strain K12) OX=83333 GN=hemY PE=1 SV=1	13	13	0.0218605	0.0310064	0.735689	-0.442832	160429900	157209900	201699900	132419900	120780000	126649900	41	45.244	0	138.73
P76034	P76034	Uncharacterized HTH-type transcriptional regulator YciT	yciT	sp|P76034|YCIT_ECOLI Uncharacterized HTH-type transcriptional regulator YciT OS=Escherichia coli (strain K12) OX=83333 GN=yciT PE=4 SV=1	13	13	0.010826	0.0197119	0.529654	-0.916878	106430000	95728020	79624020	60499980	48662990	40942020	65.9	27.602	0	118.8
P37648	P37648	Protein YhjJ	yhjJ	sp|P37648|YHJJ_ECOLI Protein YhjJ OS=Escherichia coli (strain K12) OX=83333 GN=yhjJ PE=1 SV=1	22	22	0.00150353	0.00548503	1.84025	0.879902	78004000	74952020	78647990	122070100	157519900	149030000	53.8	55.527	0	106.24
P06960	P06960	Ornithine carbamoyltransferase chain F	argF	sp|P06960|OTC2_ECOLI Ornithine carbamoyltransferase subunit F OS=Escherichia coli (strain K12) OX=83333 GN=argF PE=1 SV=4	11	5	0.0800487	0.0875438	0.368927	-1.43859	9242798	9507405	12052990	7666204	1795921	3862898	48.2	36.827	0	182.75
P0AG40	P0AG40	Riboflavin biosynthesis protein RibF;Riboflavin kinase;FMN adenylyltransferase	ribF	sp|P0AG40|RIBF_ECOLI Bifunctional riboflavin kinase/FMN adenylyltransferase OS=Escherichia coli (strain K12) OX=83333 GN=ribF PE=1 SV=1	10	10	0.00539421	0.0118377	2.07287	1.05163	195890100	155310000	127960000	349619900	295719900	335370000	42.8	34.734	0	22.862
P0A6C8	P0A6C8	Acetylglutamate kinase	argB	sp|P0A6C8|ARGB_ECOLI Acetylglutamate kinase OS=Escherichia coli (strain K12) OX=83333 GN=argB PE=1 SV=1	13	13	0.327805	0.347137	0.830986	-0.267104	266250100	339600200	372710000	339420200	214500100	265609900	64.7	27.159	0	193.01
P0AG24	P0AG24	Bifunctional (p)ppGpp synthase/hydrolase SpoT;GTP pyrophosphokinase;Guanosine-3,5-bis(diphosphate) 3-pyrophosphohydrolase	spoT	sp|P0AG24|SPOT_ECOLI Bifunctional (p)ppGpp synthase/hydrolase SpoT OS=Escherichia coli (strain K12) OX=83333 GN=spoT PE=1 SV=1	18	18	0.0461462	0.0567838	1.44529	0.531357	30479010	32999020	23927990	48445000	36039010	41615000	29.3	79.342	0	40.323
P40874	P40874	N-methyl-L-tryptophan oxidase	solA	sp|P40874|MTOX_ECOLI N-methyl-L-tryptophan oxidase OS=Escherichia coli (strain K12) OX=83333 GN=solA PE=1 SV=1	18	18	0.00950016	0.0172	0.498803	-1.00346	111149900	127650000	164120100	78908990	64451960	56822020	60.8	40.902	0	100.94
P0ACF0	P0ACF0	DNA-binding protein HU-alpha	hupA	sp|P0ACF0|DBHA_ECOLI DNA-binding protein HU-alpha OS=Escherichia coli (strain K12) OX=83333 GN=hupA PE=1 SV=1	8	8	0.296176	0.308333	0.85719	-0.222313	1075600000	1431900000	1576301000	1177199000	1033600000	1256700000	80	9.5349	0	323.31
P0AFG8	P0AFG8	Pyruvate dehydrogenase E1 component	aceE	sp|P0AFG8|ODP1_ECOLI Pyruvate dehydrogenase E1 component OS=Escherichia coli (strain K12) OX=83333 GN=aceE PE=1 SV=2	58	58	0.220732	0.226575	1.1577	0.211259	3755700000	3385002000	4101998000	3688799000	4916604000	4461501000	67.4	99.667	0	323.31
P60438	P60438	50S ribosomal protein L3	rplC	sp|P60438|RL3_ECOLI 50S ribosomal protein L3 OS=Escherichia coli (strain K12) OX=83333 GN=rplC PE=1 SV=1	18	18	0.00233624	0.00629108	0.490338	-1.02815	2336201000	1983200000	1906001000	918490000	1194600000	948830500	70.8	22.243	0	323.31
P37351	P37351	Ribose-5-phosphate isomerase B	rpiB	sp|P37351|RPIB_ECOLI Ribose-5-phosphate isomerase B OS=Escherichia coli (strain K12) OX=83333 GN=rpiB PE=1 SV=2	9	9	0.00146354	0.00555152	47.2306	5.56165	25895020	7726400	17286000	1393600000	443520100	589530300	65.1	16.073	0	61.189
P0ADP2	P0ADP2	Uncharacterized protein YigI	yigI	sp|P0ADP2|YIGI_ECOLI Uncharacterized protein YigI OS=Escherichia coli (strain K12) OX=83333 GN=yigI PE=4 SV=1	6	6	0.00475771	0.0117082	0.181863	-2.45908	69901990	73668980	77866040	18826000	7392597	17330000	34.2	17.163	0	17.68
P33920	P33920	Nucleoid-associated protein YejK	yejK	sp|P33920|NDPA_ECOLI Nucleoid-associated protein YejK OS=Escherichia coli (strain K12) OX=83333 GN=yejK PE=1 SV=3	13	13	0.718463	0.792548	1.04916	0.0692374	132720000	133529900	144600000	176880000	116360000	143790000	55.2	37.822	0	204.87
P60546	P60546	Guanylate kinase	gmk	sp|P60546|KGUA_ECOLI Guanylate kinase OS=Escherichia coli (strain K12) OX=83333 GN=gmk PE=1 SV=1	6	6	0.397985	0.432017	0.935318	-0.0964705	52349000	43641000	54524000	45532980	48341990	46304020	32.4	23.592	0	20.907
P06149	P06149	D-lactate dehydrogenase	dld	sp|P06149|DLD_ECOLI Quinone-dependent D-lactate dehydrogenase OS=Escherichia coli (strain K12) OX=83333 GN=dld PE=1 SV=3	30	30	0.318773	0.338749	1.0905	0.124986	320350000	312919900	382270200	345549900	398820200	360590200	55.7	64.612	0	205.27
P39342	P39342	Uncharacterized protein YjgR	yjgR	sp|P39342|YJGR_ECOLI Uncharacterized protein YjgR OS=Escherichia coli (strain K12) OX=83333 GN=yjgR PE=4 SV=1	24	24	0.000183666	0.00514286	2.21203	1.14537	126980100	120120000	114680000	240610000	276490000	284590100	59.8	54.332	0	268.56
P06611	P06611	Vitamin B12 import ATP-binding protein BtuD	btuD	sp|P06611|BTUD_ECOLI Vitamin B12 import ATP-binding protein BtuD OS=Escherichia coli (strain K12) OX=83333 GN=btuD PE=1 SV=1	6	6	0.0430115	0.0539507	3.26084	1.70524	8875201	3794600	2249801	15397000	13471000	12666000	33.3	27.081	0	13.472
P27298	P27298	Oligopeptidase A	prlC	sp|P27298|OPDA_ECOLI Oligopeptidase A OS=Escherichia coli (strain K12) OX=83333 GN=prlC PE=3 SV=3	30	30	0.0036913	0.00921986	0.571531	-0.807096	370980100	388079900	484090100	254470000	221450100	230890100	51.9	77.166	0	323.31
P62617	P62617	2-C-methyl-D-erythritol 2,4-cyclodiphosphate synthase	ispF	sp|P62617|ISPF_ECOLI 2-C-methyl-D-erythritol 2,4-cyclodiphosphate synthase OS=Escherichia coli (strain K12) OX=83333 GN=ispF PE=1 SV=1	5	5	0.0185106	0.0285274	1.46277	0.548703	59069980	60036020	69126980	108390000	82075010	86249050	50.3	16.897	0	45.565
P25665	P25665	5-methyltetrahydropteroyltriglutamate--homocysteine methyltransferase	metE	sp|P25665|METE_ECOLI 5-methyltetrahydropteroyltriglutamate--homocysteine methyltransferase OS=Escherichia coli (strain K12) OX=83333 GN=metE PE=1 SV=6	44	44	0.00405406	0.0108742	0.437742	-1.19185	1067201000	1033300000	1585099000	529700000	546489900	506490000	62.8	84.672	0	323.31
P12758	P12758	Uridine phosphorylase	udp	sp|P12758|UDP_ECOLI Uridine phosphorylase OS=Escherichia coli (strain K12) OX=83333 GN=udp PE=1 SV=3	13	13	0.000206953	0.00461538	0.377797	-1.40432	597979800	600499800	713499600	221900000	261730100	237880000	73.9	27.159	0	323.31
P28861	P28861	Ferredoxin--NADP reductase	fpr	sp|P28861|FENR_ECOLI Flavodoxin/ferredoxin--NADP reductase OS=Escherichia coli (strain K12) OX=83333 GN=fpr PE=1 SV=4	10	10	0.0211926	0.0306623	0.544971	-0.87575	58191990	81535980	99440050	38884000	42144980	46598980	50	27.751	0	39.38
P0A6U8	P0A6U8	Glycogen synthase	glgA	sp|P0A6U8|GLGA_ECOLI Glycogen synthase OS=Escherichia coli (strain K12) OX=83333 GN=glgA PE=1 SV=1	17	17	0.0738383	0.0819553	1.41029	0.495988	115170000	135440000	89675060	169050000	135080000	171820100	38.2	52.822	0	119.09
P77316	P77316	Uncharacterized zinc-type alcohol dehydrogenase-like protein YbdR	ybdR	sp|P77316|YBDR_ECOLI Uncharacterized zinc-type alcohol dehydrogenase-like protein YbdR OS=Escherichia coli (strain K12) OX=83333 GN=ybdR PE=3 SV=1	5	5	0.0468051	0.0570559	6.65921	2.73535	2126813	630151	5825604	17500010	13888000	9486500	19.9	44.175	0	12.933
P00962	P00962	Glutamine--tRNA ligase	glnS	sp|P00962|SYQ_ECOLI Glutamine--tRNA ligase OS=Escherichia coli (strain K12) OX=83333 GN=glnS PE=1 SV=3	30	30	0.00339849	0.00840299	1.30248	0.381263	529560000	521390300	479790000	665910400	697620300	630099600	57	63.477	0	323.31
P0C0L9	P0C0L9	Protein IscX	iscX	sp|P0C0L9|ISCX_ECOLI Protein IscX OS=Escherichia coli (strain K12) OX=83333 GN=iscX PE=1 SV=1	1	1	0.501568	0.562731	1.32943	0.410803	1239900	3277601	3767148	4522002	2610201	3047499	24.2	7.7315	0.0004931	3.4785
P0C058	P0C058	Small heat shock protein IbpB	ibpB	sp|P0C058|IBPB_ECOLI Small heat shock protein IbpB OS=Escherichia coli (strain K12) OX=83333 GN=ibpB PE=1 SV=1	4	4	0.601733	0.679848	1.55299	0.635049	574535	1930089	3341198	7101880	1986006	983894	28.2	16.093	0	6.8228
P0AFI2	P0AFI2	DNA topoisomerase 4 subunit A	parC	sp|P0AFI2|PARC_ECOLI DNA topoisomerase 4 subunit A OS=Escherichia coli (strain K12) OX=83333 GN=parC PE=1 SV=1	21	21	0.0037813	0.00988235	0.807338	-0.308755	69812040	68932960	75863010	58898960	58683980	55581000	39.6	83.83	0	73.896
P0ACI0	P0ACI0	Right origin-binding protein	rob	sp|P0ACI0|ROB_ECOLI Right origin-binding protein OS=Escherichia coli (strain K12) OX=83333 GN=rob PE=1 SV=1	13	13	0.0199169	0.0294884	1.45953	0.545507	171410100	153520000	135090000	194750000	251020000	226089900	49.5	33.144	0	153.14
P15723	P15723	Deoxyguanosinetriphosphate triphosphohydrolase	dgt	sp|P15723|DGTP_ECOLI Deoxyguanosinetriphosphate triphosphohydrolase OS=Escherichia coli (strain K12) OX=83333 GN=dgt PE=1 SV=4	8	8	0.00240858	0.00606335	2.03844	1.02747	8935895	6766497	6608404	13904000	15467000	15738000	18	59.382	0	10.934
P23830	P23830	CDP-diacylglycerol--serine O-phosphatidyltransferase	pssA	sp|P23830|PSS_ECOLI CDP-diacylglycerol--serine O-phosphatidyltransferase OS=Escherichia coli (strain K12) OX=83333 GN=pssA PE=1 SV=2	20	20	0.0275761	0.0350449	1.57414	0.654561	169330000	181670000	156560100	281730100	208510100	319790100	59.2	52.801	0	178.23
P46130	P46130	Putative acyl-CoA thioester hydrolase YbhC	ybhC	sp|P46130|YBHC_ECOLI Putative acyl-CoA thioester hydrolase YbhC OS=Escherichia coli (strain K12) OX=83333 GN=ybhC PE=1 SV=2	14	14	0.00933826	0.0169471	1.70918	0.773305	68271960	65612020	65320000	141220100	96657010	107030100	49.2	46.082	0	323.31
P21169	P21169	Ornithine decarboxylase, constitutive	speC	sp|P21169|DCOR_ECOLI Constitutive ornithine decarboxylase OS=Escherichia coli (strain K12) OX=83333 GN=speC PE=1 SV=2	13	13	0.0137341	0.022771	1.8372	0.877513	11116990	13056010	8166803	20583010	17776000	20089990	24.9	79.415	0	23.208
P77333	P77333	HTH-type transcriptional regulator PgrR	pgrR	sp|P77333|PGRR_ECOLI HTH-type transcriptional regulator PgrR OS=Escherichia coli (strain K12) OX=83333 GN=pgrR PE=1 SV=1	4	4	0.715671	0.789609	0.715435	-0.483107	3797913	4546231	325632	1095969	1220948	1538651	22.1	33.481	0	4.9445
P0AFH8	P0AFH8	Osmotically-inducible protein Y	osmY	sp|P0AFH8|OSMY_ECOLI Osmotically-inducible protein Y OS=Escherichia coli (strain K12) OX=83333 GN=osmY PE=1 SV=1	11	11	0.160837	0.16348	1.6409	0.714488	167270100	138990000	117650100	163409900	390919800	189180000	60.7	21.073	0	213.05
P52647	P52647	Probable pyruvate-flavodoxin oxidoreductase	ydbK	sp|P52647|NIFJ_ECOLI Probable pyruvate-flavodoxin oxidoreductase OS=Escherichia coli (strain K12) OX=83333 GN=ydbK PE=3 SV=2	23	23	0.11924	0.123623	1.93987	0.955963	56622020	41151980	18528000	63533020	67031980	74002040	26	128.82	0	54.589
P0AEC3	P0AEC3	Aerobic respiration control sensor protein ArcB	arcB	sp|P0AEC3|ARCB_ECOLI Aerobic respiration control sensor protein ArcB OS=Escherichia coli (strain K12) OX=83333 GN=arcB PE=1 SV=1	17	17	0.00137055	0.005075	2.08068	1.05706	37784000	36849000	39597000	80641030	67202000	91637950	28.4	87.982	0	68.959
P43329	P43329	ATP-dependent RNA helicase HrpA	hrpA	sp|P43329|HRPA_ECOLI ATP-dependent RNA helicase HrpA OS=Escherichia coli (strain K12) OX=83333 GN=hrpA PE=3 SV=3	43	43	0.564201	0.642132	1.07158	0.0997461	118810000	106800000	84537040	114590000	100250000	114899900	41.2	149.03	0	113.04
P52074	P52074	Glycolate oxidase iron-sulfur subunit	glcF	sp|P52074|GLCF_ECOLI Glycolate oxidase iron-sulfur subunit OS=Escherichia coli (strain K12) OX=83333 GN=glcF PE=4 SV=1	7	7	0.00592468	0.012112	1.82179	0.865353	11902010	9804106	8741204	16128000	20225000	18906990	26.3	45.11	0	10.508
P37636	P37636	Multidrug resistance protein MdtE	mdtE	sp|P37636|MDTE_ECOLI Multidrug resistance protein MdtE OS=Escherichia coli (strain K12) OX=83333 GN=mdtE PE=1 SV=1	15	15	0.00101425	0.00414706	18.6626	4.22208	1214953	1165566	3015711	24232010	29058010	39423000	65.2	41.19	0	323.31
P04079	P04079	GMP synthase [glutamine-hydrolyzing]	guaA	sp|P04079|GUAA_ECOLI GMP synthase [glutamine-hydrolyzing] OS=Escherichia coli (strain K12) OX=83333 GN=guaA PE=1 SV=1	31	31	0.00412224	0.0110526	1.82655	0.869122	426929900	422020200	413899800	812849700	631230200	885690300	69	58.679	0	323.31
P0ABD5	P0ABD5	Acetyl-coenzyme A carboxylase carboxyl transferase subunit alpha	accA	sp|P0ABD5|ACCA_ECOLI Acetyl-coenzyme A carboxylase carboxyl transferase subunit alpha OS=Escherichia coli (strain K12) OX=83333 GN=accA PE=1 SV=2	20	20	0.132035	0.137584	0.806095	-0.310979	445129700	427599900	519920000	435600100	311670100	381799900	71.8	35.241	0	323.31
P0AA25	P0AA25	Thioredoxin-1	trxA	sp|P0AA25|THIO_ECOLI Thioredoxin 1 OS=Escherichia coli (strain K12) OX=83333 GN=trxA PE=1 SV=2	9	9	0.00929895	0.0166636	0.380109	-1.39551	973680600	1283799000	1683100000	609710000	386300000	490570200	70.6	11.806	0	239.25
P0A9V1	P0A9V1	Lipopolysaccharide export system ATP-binding protein LptB	lptB	sp|P0A9V1|LPTB_ECOLI Lipopolysaccharide export system ATP-binding protein LptB OS=Escherichia coli (strain K12) OX=83333 GN=lptB PE=1 SV=2	11	11	0.0345763	0.0451482	1.2351	0.304628	151290000	144880000	160719900	200500000	166720100	198560100	49	26.8	0	114.73
P0AG51	P0AG51	50S ribosomal protein L30	rpmD	sp|P0AG51|RL30_ECOLI 50S ribosomal protein L30 OS=Escherichia coli (strain K12) OX=83333 GN=rpmD PE=1 SV=2	6	6	0.0694022	0.0768406	0.44683	-1.1622	431860300	379490100	429240200	129780000	352510100	137179900	61	6.5417	0	23.874
P0A6Z1	P0A6Z1	Chaperone protein HscA	hscA	sp|P0A6Z1|HSCA_ECOLI Chaperone protein HscA OS=Escherichia coli (strain K12) OX=83333 GN=hscA PE=1 SV=1	22	22	0.777422	0.843862	0.962557	-0.0550563	211970000	191850000	241309900	179240100	254490200	191859900	51.9	65.652	0	180.19
P0AES9	P0AES9	Acid stress chaperone HdeA	hdeA	sp|P0AES9|HDEA_ECOLI Acid stress chaperone HdeA OS=Escherichia coli (strain K12) OX=83333 GN=hdeA PE=1 SV=1	3	3	0.0384041	0.0482639	4.55354	2.18699	137179900	44576990	26684000	317679800	220649900	219789900	59.1	11.857	0	193.26
P0ABH0	P0ABH0	Cell division protein FtsA	ftsA	sp|P0ABH0|FTSA_ECOLI Cell division protein FtsA OS=Escherichia coli (strain K12) OX=83333 GN=ftsA PE=1 SV=1	17	17	0.000250755	0.00391304	3.24091	1.6964	71140020	76840020	59996030	247670100	200180100	225180100	68.3	45.329	0	323.31
P0C8J8;P0C8K0	P0C8J8	D-tagatose-1,6-bisphosphate aldolase subunit GatZ	gatZ	sp|P0C8J8|GATZ_ECOLI D-tagatose-1,6-bisphosphate aldolase subunit GatZ OS=Escherichia coli (strain K12) OX=83333 GN=gatZ PE=1 SV=1	21	21	0.000361956	0.00305085	0.107533	-3.21714	6976092000	6241104000	5450504000	848740000	462059800	752430100	83.8	47.108	0	323.31
P0A9E5	P0A9E5	Fumarate and nitrate reduction regulatory protein	fnr	sp|P0A9E5|FNR_ECOLI Fumarate and nitrate reduction regulatory protein OS=Escherichia coli (strain K12) OX=83333 GN=fnr PE=1 SV=1	5	5	0.25426	0.262214	0.539641	-0.889928	175250100	48062990	60552000	32986020	35096990	69232980	24.8	27.967	0	14.747
P0A7A5	P0A7A5	Protein-L-isoaspartate O-methyltransferase	pcm	sp|P0A7A5|PIMT_ECOLI Protein-L-isoaspartate O-methyltransferase OS=Escherichia coli (strain K12) OX=83333 GN=pcm PE=1 SV=2	8	8	0.00231978	0.00632075	1.62961	0.704528	27492990	33701990	28257010	50975010	48504020	45826970	38	23.257	0	31.19
P0ACS9	P0ACS9	HTH-type transcriptional regulator AcrR	acrR	sp|P0ACS9|ACRR_ECOLI HTH-type transcriptional regulator AcrR OS=Escherichia coli (strain K12) OX=83333 GN=acrR PE=1 SV=1	2	2	0.392662	0.426109	0.874971	-0.192692	1512100	2173999	1645231	1606301	1300101	1734779	12.1	24.766	0.0024073	2.8879
P0AFE4	P0AFE4	NADH-quinone oxidoreductase subunit K	nuoK	sp|P0AFE4|NUOK_ECOLI NADH-quinone oxidoreductase subunit K OS=Escherichia coli (strain K12) OX=83333 GN=nuoK PE=1 SV=1	3	3	0.924205	0.949303	1.02831	0.0402813	16943010	15689000	7700701	16399990	11677010	11623010	38	10.845	0	4.9818
P75959	P75959	N-acetyl-D-glucosamine kinase	nagK	sp|P75959|NAGK_ECOLI N-acetyl-D-glucosamine kinase OS=Escherichia coli (strain K12) OX=83333 GN=nagK PE=1 SV=1	8	8	0.118587	0.122826	1.27145	0.346473	23096000	22961010	19907000	33406990	22782990	28508990	31	33.042	0	28.213
P0AEW9	P0AEW9	1-phosphofructokinase	fruK	sp|P0AEW9|K1PF_ECOLI 1-phosphofructokinase OS=Escherichia coli (strain K12) OX=83333 GN=fruK PE=3 SV=1	13	13	0.306623	0.323412	1.47365	0.559392	24602010	29071000	42351980	79838000	30000000	40471980	46.5	33.755	0	46.372
P0ABB0	P0ABB0	ATP synthase subunit alpha	atpA	sp|P0ABB0|ATPA_ECOLI ATP synthase subunit alpha OS=Escherichia coli (strain K12) OX=83333 GN=atpA PE=1 SV=1	29	29	0.265739	0.276687	0.837944	-0.255074	3463801000	3960501000	4168300000	3540102000	2520199000	3770999000	65.5	55.221	0	323.31
P0A840	P0A840	5/3-nucleotidase SurE	surE	sp|P0A840|SURE_ECOLI 5/3-nucleotidase SurE OS=Escherichia coli (strain K12) OX=83333 GN=surE PE=1 SV=1	6	6	0.0324917	0.0425193	1.4894	0.574731	21734990	23149990	31452000	40645020	34367010	37431980	34.4	26.9	0	25.716
P12996	P12996	Biotin synthase	bioB	sp|P12996|BIOB_ECOLI Biotin synthase OS=Escherichia coli (strain K12) OX=83333 GN=bioB PE=1 SV=2	13	13	0.382446	0.415742	0.601445	-0.733496	19590000	29706990	39054010	29594010	6572002	25424000	53.8	38.648	0	126.61
P0ADP9	P0ADP9	Protein YihD	yihD	sp|P0ADP9|YIHD_ECOLI Protein YihD OS=Escherichia coli (strain K12) OX=83333 GN=yihD PE=1 SV=1	4	4	0.00294584	0.00719685	0.14422	-2.79365	22041990	44032020	47270980	6574401	3678899	5690104	60.7	10.273	0	8.179
P0ADV7	P0ADV7	Probable phospholipid-binding protein MlaC	mlaC	sp|P0ADV7|MLAC_ECOLI Intermembrane phospholipid transport system binding protein MlaC OS=Escherichia coli (strain K12) OX=83333 GN=mlaC PE=1 SV=1	12	12	0.116594	0.121043	0.7413	-0.431871	127180000	139960100	194870000	130200000	101380000	107050000	65.9	23.962	0	84.828
P0A910	P0A910	Outer membrane protein A	ompA	sp|P0A910|OMPA_ECOLI Outer membrane protein A OS=Escherichia coli (strain K12) OX=83333 GN=ompA PE=1 SV=1	30	30	0.0557826	0.0653124	0.797732	-0.326024	21611970000	18133020000	21023980000	14575990000	18186990000	15777980000	74.9	37.2	0	323.31
P13029	P13029	Catalase-peroxidase	katG	sp|P13029|KATG_ECOLI Catalase-peroxidase OS=Escherichia coli (strain K12) OX=83333 GN=katG PE=1 SV=2	39	39	0.00453381	0.011673	0.318384	-1.65116	1670499000	1795900000	3127801000	692839800	648770200	673750200	66.8	80.023	0	323.31
P0A9U3	P0A9U3	Uncharacterized ABC transporter ATP-binding protein YbiT	ybiT	sp|P0A9U3|YBIT_ECOLI Uncharacterized ABC transporter ATP-binding protein YbiT OS=Escherichia coli (strain K12) OX=83333 GN=ybiT PE=1 SV=1	20	20	0.0034885	0.00862222	0.597033	-0.744118	90743040	80642950	98655020	58336040	55148990	47754970	46.4	59.857	0	78.086
P75809	P75809	Flavin mononucleotide phosphatase YbjI	ybjI	sp|P75809|YBJI_ECOLI 5-amino-6-(5-phospho-D-ribitylamino)uracil phosphatase YbjI OS=Escherichia coli (strain K12) OX=83333 GN=ybjI PE=1 SV=3	6	6	0.220187	0.226176	1.27006	0.344893	4854502	5275803	6659202	9182703	6430404	5917199	26.9	30.196	0	20.978
P23843	P23843	Periplasmic oligopeptide-binding protein	oppA	sp|P23843|OPPA_ECOLI Periplasmic oligopeptide-binding protein OS=Escherichia coli (strain K12) OX=83333 GN=oppA PE=1 SV=2	39	39	0.113519	0.118238	0.512448	-0.964523	2252101000	2358099000	3912098000	2381799000	916620600	1280600000	76.4	60.898	0	323.31
P39315	P39315	Quinone oxidoreductase 2	qorB	sp|P39315|QOR2_ECOLI Quinone oxidoreductase 2 OS=Escherichia coli (strain K12) OX=83333 GN=qorB PE=1 SV=1	8	8	0.0407564	0.0502598	1.51763	0.601818	23535990	24642020	31223020	36634010	49495980	34908000	42.3	29.733	0	64.563
P33940	P33940	Malate:quinone oxidoreductase	mqo	sp|P33940|MQO_ECOLI Malate:quinone oxidoreductase OS=Escherichia coli (strain K12) OX=83333 GN=mqo PE=1 SV=2	16	16	0.604762	0.681995	1.34649	0.4292	1529752	1109000	2613301	1349125	5634007	1423899	35.9	60.229	0	86.844
P31802	P31802	Nitrate/nitrite response regulator protein NarP	narP	sp|P31802|NARP_ECOLI Nitrate/nitrite response regulator protein NarP OS=Escherichia coli (strain K12) OX=83333 GN=narP PE=3 SV=1	8	8	0.921449	0.948251	1.03039	0.0431868	17563000	23483000	29816020	36221000	15740000	23596000	58.1	23.575	0	78.459
P76237	P76237	Putative diguanylate cyclase YeaJ	yeaJ	sp|P76237|DGCJ_ECOLI Probable diguanylate cyclase DgcJ OS=Escherichia coli (strain K12) OX=83333 GN=dgcJ PE=1 SV=2	11	11	0.00238181	0.00617512	4.67154	2.2239	8647295	6047200	5267600	42697000	25762010	25530000	30.6	56.602	0	32.616
P76423	P76423	Hydroxyethylthiazole kinase	thiM	sp|P76423|THIM_ECOLI Hydroxyethylthiazole kinase OS=Escherichia coli (strain K12) OX=83333 GN=thiM PE=1 SV=1	6	6	0.0260196	0.0332253	1.52412	0.607972	104710100	95719020	123930000	161939900	139640000	194470100	46.9	27.339	0	95.662
Q6BF17	Q6BF17	D-galactonate dehydratase	dgoD	sp|Q6BF17|DGOD_ECOLI D-galactonate dehydratase OS=Escherichia coli (strain K12) OX=83333 GN=dgoD PE=1 SV=1	13	13	0.0235581	0.0312197	6.12665	2.6151	13980990	20917000	4373498	86834050	45238010	74876050	52.9	42.522	0	49.75
P32177	P32177	Protein FdhD	fdhD	sp|P32177|FDHD_ECOLI Sulfur carrier protein FdhD OS=Escherichia coli (strain K12) OX=83333 GN=fdhD PE=1 SV=1	6	6	0.119921	0.124614	0.746617	-0.42156	18611000	16807010	11896000	12645000	10316000	11872010	33.2	30.56	0	33.102
P0ADS6	P0ADS6	Uncharacterized protein YggE	yggE	sp|P0ADS6|YGGE_ECOLI Uncharacterized protein YggE OS=Escherichia coli (strain K12) OX=83333 GN=yggE PE=4 SV=1	14	14	0.0189717	0.0296678	1.56125	0.642701	145270100	131390000	138490000	172530000	234459900	248680000	55.7	26.635	0	43.763
P77148	P77148	Uncharacterized protein YdhS	ydhS	sp|P77148|YDHS_ECOLI Uncharacterized protein YdhS OS=Escherichia coli (strain K12) OX=83333 GN=ydhS PE=4 SV=1	11	11	0.00784675	0.0154144	1.84842	0.886289	40714980	29084000	28295000	60203960	55100960	63787030	22.5	60.754	0	39.653
P0A817	P0A817	S-adenosylmethionine synthase	metK	sp|P0A817|METK_ECOLI S-adenosylmethionine synthase OS=Escherichia coli (strain K12) OX=83333 GN=metK PE=1 SV=2	22	22	0.0938766	0.0984552	0.695107	-0.524694	2087901000	1805401000	2937800000	1813999000	1373200000	1493101000	68.2	41.951	0	323.31
P0AG55	P0AG55	50S ribosomal protein L6	rplF	sp|P0AG55|RL6_ECOLI 50S ribosomal protein L6 OS=Escherichia coli (strain K12) OX=83333 GN=rplF PE=1 SV=2	16	16	0.00287824	0.00684337	0.546736	-0.871084	1748899000	1402399000	1760899000	804590300	971850600	902670500	80.8	18.904	0	323.31
P30870	P30870	Glutamate-ammonia-ligase adenylyltransferase	glnE	sp|P30870|GLNE_ECOLI Bifunctional glutamine synthetase adenylyltransferase/adenylyl-removing enzyme OS=Escherichia coli (strain K12) OX=83333 GN=glnE PE=1 SV=2	19	19	0.0761134	0.0839598	1.4115	0.497232	49976980	39220980	34376010	60291980	47832000	65706990	26.4	108.42	0	48.93
P36680	P36680	Cell division protein ZapD	zapD	sp|P36680|ZAPD_ECOLI Cell division protein ZapD OS=Escherichia coli (strain K12) OX=83333 GN=zapD PE=1 SV=2	8	8	0.0019808	0.00580311	1.52804	0.611686	42552010	47960980	47193990	73058030	63956000	73545000	36.8	28.291	0	54.699
P02413	P02413	50S ribosomal protein L15	rplO	sp|P02413|RL15_ECOLI 50S ribosomal protein L15 OS=Escherichia coli (strain K12) OX=83333 GN=rplO PE=1 SV=1	11	11	0.00226291	0.00635071	0.497932	-1.00598	953629500	1032200000	803519900	452289800	522220200	413409800	59.7	14.98	0	145.66
P08142	P08142	Acetolactate synthase isozyme 1 large subunit	ilvB	sp|P08142|ILVB_ECOLI Acetolactate synthase isozyme 1 large subunit OS=Escherichia coli (strain K12) OX=83333 GN=ilvB PE=1 SV=1	28	28	0.000541842	0.00222222	0.141608	-2.82002	2736900000	3262901000	2645798000	519239900	284479900	454219900	77	60.44	0	323.31
P16926	P16926	Cell shape-determining protein MreC	mreC	sp|P16926|MREC_ECOLI Cell shape-determining protein MreC OS=Escherichia coli (strain K12) OX=83333 GN=mreC PE=1 SV=1	15	15	0.00153763	0.00542012	1.50878	0.593386	30025990	27923010	33391000	45418990	46981020	45061980	61.3	39.53	0	49.77
P77726	P77726	Inner membrane transport protein YajR	yajR	sp|P77726|YAJR_ECOLI Inner membrane transport protein YajR OS=Escherichia coli (strain K12) OX=83333 GN=yajR PE=1 SV=2	1	1	0.00291006	0.00725397	2.00217	1.00156	852820	1051199	864797	1559301	1968101	2027600	3.1	48.809	0.0087036	2.0012
P0AE39	P0AE39	Transcriptional regulatory protein YpdB	ypdB	sp|P0AE39|YPDB_ECOLI Transcriptional regulatory protein YpdB OS=Escherichia coli (strain K12) OX=83333 GN=ypdB PE=1 SV=1	6	6	0.750025	0.820452	1.05963	0.0835546	88486060	62525020	92799960	91745960	98466990	67617030	27	28.721	0	11.401
P0A7J7	P0A7J7	50S ribosomal protein L11	rplK	sp|P0A7J7|RL11_ECOLI 50S ribosomal protein L11 OS=Escherichia coli (strain K12) OX=83333 GN=rplK PE=1 SV=2	8	8	0.00208076	0.00614925	0.600488	-0.735792	1681501000	1552699000	1935401000	982980300	1094900000	1016600000	47.9	14.875	0	108.43
P0A8M3	P0A8M3	Threonine--tRNA ligase	thrS	sp|P0A8M3|SYT_ECOLI Threonine--tRNA ligase OS=Escherichia coli (strain K12) OX=83333 GN=thrS PE=1 SV=1	33	33	0.0223657	0.0307382	1.45129	0.537339	644810200	519239900	478029800	828440100	830350200	711210200	53.1	74.013	0	270.12
P27862	P27862	IMPACT family member YigZ	yigZ	sp|P27862|YIGZ_ECOLI IMPACT family member YigZ OS=Escherichia coli (strain K12) OX=83333 GN=yigZ PE=1 SV=2	4	4	0.0600091	0.0684783	0.286658	-1.8026	5469598	4855099	6592897	4077403	1139437	887661	28.9	21.757	0	4.4902
P0A7V3	P0A7V3	30S ribosomal protein S3	rpsC	sp|P0A7V3|RS3_ECOLI 30S ribosomal protein S3 OS=Escherichia coli (strain K12) OX=83333 GN=rpsC PE=1 SV=2	21	21	0.0923984	0.0978742	0.609554	-0.714173	2492000000	2460399000	1567401000	1048100000	1794101000	1157501000	68.7	25.983	0	323.31
P64515	P64515	Inner membrane protein YecN	yecN	sp|P64515|YECN_ECOLI Inner membrane protein YecN OS=Escherichia coli (strain K12) OX=83333 GN=yecN PE=1 SV=1	2	2	0.548798	0.622993	0.403857	-1.30808	67576990	61442030	1011377	5981103	6323103	7313902	17.6	15.226	0.0042614	2.5658
P31806	P31806	Bifunctional NAD(P)H-hydrate repair enzyme Nnr;ADP-dependent (S)-NAD(P)H-hydrate dehydratase;NAD(P)H-hydrate epimerase	nnr	sp|P31806|NNR_ECOLI Bifunctional NAD(P)H-hydrate repair enzyme Nnr OS=Escherichia coli (strain K12) OX=83333 GN=nnr PE=1 SV=2	12	12	0.0021931	0.00647343	1.9873	0.99081	45957000	38355000	40101020	69899040	87342030	90871020	33.2	54.65	0	78.503
P0A6P1	P0A6P1	Elongation factor Ts	tsf	sp|P0A6P1|EFTS_ECOLI Elongation factor Ts OS=Escherichia coli (strain K12) OX=83333 GN=tsf PE=1 SV=2	27	27	0.00371353	0.00918728	0.580344	-0.785021	2045199000	2085600000	2589898000	1214999000	1420599000	1251000000	79.2	30.423	0	323.31
P0ABD3	P0ABD3	Bacterioferritin	bfr	sp|P0ABD3|BFR_ECOLI Bacterioferritin OS=Escherichia coli (strain K12) OX=83333 GN=bfr PE=1 SV=1	10	10	0.0102597	0.0183448	1.60267	0.680481	214489900	195999900	205970000	381009800	271929900	344040200	81.6	18.495	0	66.8
P0ACY9	P0ACY9	Uncharacterized protein YebG	yebG	sp|P0ACY9|YEBG_ECOLI Uncharacterized protein YebG OS=Escherichia coli (strain K12) OX=83333 GN=yebG PE=4 SV=1	4	4	0.14614	0.150425	0.518019	-0.948922	5062798	4119003	6680197	4050999	1375641	3474901	65.6	10.717	0.00049727	3.726
P0DP89	P0DP89		P0DP89	sp|P0DP89|ILVGP_ECOLI Putative acetolactate synthase isozyme 2 large subunit OS=Escherichia coli (strain K12) OX=83333 GN=ilvG PE=5 SV=1	13	13	0.0626648	0.0694797	0.245509	-2.02615	3675399	4103398	7410103	673280	3230165	760420	66.4	34.506	0	295.66
P77293	P77293	Bactoprenol glucosyl transferase homolog from prophage CPS-53	yfdH	sp|P77293|GTRB_ECOLI Prophage bactoprenol glucosyl transferase homolog OS=Escherichia coli (strain K12) OX=83333 GN=yfdH PE=1 SV=1	8	8	0.000962421	0.00347287	3.08558	1.62554	11855990	14003000	12281000	31791010	39210000	48050980	30.7	34.635	0	62.003
P0ABU2	P0ABU2	Ribosome-binding ATPase YchF	ychF	sp|P0ABU2|YCHF_ECOLI Ribosome-binding ATPase YchF OS=Escherichia coli (strain K12) OX=83333 GN=ychF PE=1 SV=2	20	20	0.728984	0.80208	1.03871	0.0547873	246580200	277270100	274420100	333740100	252630000	249380000	72.7	39.667	0	323.31
P0A7C6	P0A7C6	Peptidase E	pepE	sp|P0A7C6|PEPE_ECOLI Peptidase E OS=Escherichia coli (strain K12) OX=83333 GN=pepE PE=1 SV=1	8	8	1.59222e-05	0	0.150249	-2.73458	73445990	78741010	90892040	12181010	11209000	13058010	48	24.57	0	23.517
P0AEI6	P0AEI6	Phosphatase NudJ	nudJ	sp|P0AEI6|NUDJ_ECOLI Phosphatase NudJ OS=Escherichia coli (strain K12) OX=83333 GN=nudJ PE=1 SV=1	5	5	0.0758983	0.08371	1.45457	0.540589	14146990	9347202	8733095	16470000	15318000	14087010	42.5	17.433	0	30.557
P77713	P77713	Putative beta-xylosidase	yagH	sp|P77713|YAGH_ECOLI Putative beta-xylosidase OS=Escherichia coli (strain K12) OX=83333 GN=yagH PE=3 SV=1	22	22	0.00022204	0.00439024	3.53366	1.82116	264020100	353609800	269340200	1056299000	1079900000	972670600	44.2	60.824	0	323.31
P0A8G6	P0A8G6	NAD(P)H dehydrogenase (quinone)	wrbA	sp|P0A8G6|NQOR_ECOLI NAD(P)H dehydrogenase (quinone) OS=Escherichia coli (strain K12) OX=83333 GN=wrbA PE=1 SV=2	12	12	0.452123	0.500867	1.14937	0.200849	1242301000	1034100000	886349800	945539600	1513800000	1207899000	63.6	20.845	0	323.31
P0ACE0	P0ACE0	Hydrogenase-2 large chain	hybC	sp|P0ACE0|MBHM_ECOLI Hydrogenase-2 large chain OS=Escherichia coli (strain K12) OX=83333 GN=hybC PE=1 SV=2	5	5	0.00460731	0.011528	0.403182	-1.3105	6384103	6247899	9246600	2960102	3363300	2427999	10.2	62.49	0	5.211
P60624	P60624	50S ribosomal protein L24	rplX	sp|P60624|RL24_ECOLI 50S ribosomal protein L24 OS=Escherichia coli (strain K12) OX=83333 GN=rplX PE=1 SV=2	8	8	0.00137218	0.00568944	0.479948	-1.05905	552519600	510460200	670380100	292430000	283429900	252199900	61.5	11.316	0	206.2
P69783	P69783	Glucose-specific phosphotransferase enzyme IIA component	crr	sp|P69783|PTGA_ECOLI PTS system glucose-specific EIIA component OS=Escherichia coli (strain K12) OX=83333 GN=crr PE=1 SV=2	15	15	0.740096	0.811765	0.948267	-0.0766354	4307603000	4133600000	3830300000	3244601000	5168305000	3467998000	72.2	18.251	0	323.31
P17443	P17443	UDP-N-acetylglucosamine--N-acetylmuramyl-(pentapeptide) pyrophosphoryl-undecaprenol N-acetylglucosamine transferase	murG	sp|P17443|MURG_ECOLI UDP-N-acetylglucosamine--N-acetylmuramyl-(pentapeptide) pyrophosphoryl-undecaprenol N-acetylglucosamine transferase OS=Escherichia coli (strain K12) OX=83333 GN=murG PE=1 SV=3	12	12	0.000149819	0.0062069	2.22983	1.15693	62113970	60690010	57909020	122010100	135219900	146700000	47.3	37.814	0	48.297
P10371	P10371	1-(5-phosphoribosyl)-5-[(5-phosphoribosylamino)methylideneamino] imidazole-4-carboxamide isomerase	hisA	sp|P10371|HIS4_ECOLI 1-(5-phosphoribosyl)-5-[(5-phosphoribosylamino)methylideneamino] imidazole-4-carboxamide isomerase OS=Escherichia coli (strain K12) OX=83333 GN=hisA PE=3 SV=2	7	7	0.00158043	0.0052948	0.414527	-1.27046	46771980	45909020	50189000	24441990	16740990	18759990	43.7	26.032	0	74.329
P0AE45	P0AE45	UPF0053 inner membrane protein YtfL	ytfL	sp|P0AE45|YTFL_ECOLI UPF0053 inner membrane protein YtfL OS=Escherichia coli (strain K12) OX=83333 GN=ytfL PE=1 SV=1	6	6	0.0134964	0.0219961	3.04992	1.60877	8397196	6991198	3536402	18540010	17152000	18522000	17.7	49.762	0	17.956
P08331	P08331	2,3-cyclic-nucleotide 2-phosphodiesterase/3-nucleotidase	cpdB	sp|P08331|CPDB_ECOLI 2,3-cyclic-nucleotide 2-phosphodiesterase/3-nucleotidase OS=Escherichia coli (strain K12) OX=83333 GN=cpdB PE=1 SV=2	24	24	0.000164923	0.00529412	0.270375	-1.88697	169409900	161969900	188260000	54030020	46867990	40319980	52.7	70.831	0	120.6
P75691	P75691	Aldehyde reductase YahK	yahK	sp|P75691|YAHK_ECOLI Aldehyde reductase YahK OS=Escherichia coli (strain K12) OX=83333 GN=yahK PE=1 SV=1	19	19	0.00421029	0.0109804	1.39683	0.482159	379460000	322310100	347270100	462169800	516039900	485350000	69.9	37.978	0	193.69
P0A6J5	P0A6J5	D-amino acid dehydrogenase	dadA	sp|P0A6J5|DADA_ECOLI D-amino acid dehydrogenase OS=Escherichia coli (strain K12) OX=83333 GN=dadA PE=1 SV=1	20	20	0.00266317	0.00628326	0.573803	-0.801373	226970100	275040100	281410000	152479900	135970000	160079900	65.7	47.607	0	229.63
P11458	P11458	Quinolinate synthase A	nadA	sp|P11458|NADA_ECOLI Quinolinate synthase A OS=Escherichia coli (strain K12) OX=83333 GN=nadA PE=1 SV=3	11	11	0.40573	0.443532	0.828933	-0.270672	20535010	16390000	17082010	17915010	17993010	10159000	44.7	38.24	0	47.27
P33570	P33570	Transketolase 2	tktB	sp|P33570|TKT2_ECOLI Transketolase 2 OS=Escherichia coli (strain K12) OX=83333 GN=tktB PE=1 SV=1	21	19	0.0267786	0.0342047	1.37936	0.463998	245389900	214070000	201359900	264480200	340779900	307999900	40.2	73.042	0	323.31
P0ADS9	P0ADS9	Uncharacterized protein YggN	yggN	sp|P0ADS9|YGGN_ECOLI Uncharacterized protein YggN OS=Escherichia coli (strain K12) OX=83333 GN=yggN PE=4 SV=1	7	7	0.329493	0.348908	0.841476	-0.249006	32474990	33688980	31056000	24667990	36858020	22265990	41.8	26.429	0	32.473
P10902	P10902	L-aspartate oxidase	nadB	sp|P10902|NADB_ECOLI L-aspartate oxidase OS=Escherichia coli (strain K12) OX=83333 GN=nadB PE=1 SV=4	12	12	0.900745	0.935404	1.02514	0.0358168	17778000	16135990	14315000	22589990	12303010	15918010	23	60.337	0	15.98
P0A7R5	P0A7R5	30S ribosomal protein S10	rpsJ	sp|P0A7R5|RS10_ECOLI 30S ribosomal protein S10 OS=Escherichia coli (strain K12) OX=83333 GN=rpsJ PE=1 SV=1	9	9	0.000645309	0.00375758	0.407372	-1.29558	1622899000	1822500000	2109799000	762409500	815689600	678360400	53.4	11.735	0	125.87
P0A9F9	P0A9F9	HTH-type transcriptional regulator MetR	metR	sp|P0A9F9|METR_ECOLI HTH-type transcriptional regulator MetR OS=Escherichia coli (strain K12) OX=83333 GN=metR PE=1 SV=1	9	9	0.10671	0.111421	0.766264	-0.384086	13683000	12488000	12925990	12317000	10113010	7977902	36	35.629	0	20.14
P76330	P76330	Probable diguanylate cyclase YedQ	yedQ	sp|P76330|DGCQ_ECOLI Probable diguanylate cyclase DgcQ OS=Escherichia coli (strain K12) OX=83333 GN=dgcQ PE=2 SV=2	11	11	0.0170051	0.0265274	3.20028	1.6782	13406010	11302000	5205700	26708990	31157000	31066020	23.9	64.282	0	14.35
P0AFS3	P0AFS3	Dihydrofolate reductase FolM	folM	sp|P0AFS3|FOLM_ECOLI Dihydromonapterin reductase OS=Escherichia coli (strain K12) OX=83333 GN=folM PE=1 SV=1	4	4	0.00299677	0.00708527	2.00179	1.00129	4033801	4233698	4831203	10064000	7315401	8989501	24.6	26.348	0	6.4954
P39172	P39172	High-affinity zinc uptake system protein ZnuA	znuA	sp|P39172|ZNUA_ECOLI High-affinity zinc uptake system protein ZnuA OS=Escherichia coli (strain K12) OX=83333 GN=znuA PE=1 SV=4	11	11	0.00284018	0.00698361	0.52666	-0.925057	81171040	95882030	109110000	48412980	46765980	54789990	43.5	33.777	0	137.51
P24554	P24554	DNA repair protein RadA	radA	sp|P24554|RADA_ECOLI DNA repair protein RadA OS=Escherichia coli (strain K12) OX=83333 GN=radA PE=1 SV=1	16	16	0.0111509	0.0203734	1.68982	0.756873	22118000	23674990	16514000	37002000	32214010	35005980	50	49.472	0	38.346
P0AFW4	P0AFW4	Regulator of nucleoside diphosphate kinase	rnk	sp|P0AFW4|RNK_ECOLI Regulator of nucleoside diphosphate kinase OS=Escherichia coli (strain K12) OX=83333 GN=rnk PE=1 SV=1	6	6	0.0223989	0.0306415	0.475554	-1.07232	103559900	84885010	109100000	60671000	52605980	32316990	69.9	14.927	0	71.381
P45748	P45748	Threonylcarbamoyl-AMP synthase	tsaC	sp|P45748|TSAC_ECOLI Threonylcarbamoyl-AMP synthase OS=Escherichia coli (strain K12) OX=83333 GN=tsaC PE=1 SV=2	9	9	0.031707	0.0408111	0.756607	-0.402384	89605020	89530060	109030000	74355980	78399980	64986990	72.1	20.767	0	141.56
P0AC33	P0AC33	Fumarate hydratase class I, aerobic	fumA	sp|P0AC33|FUMA_ECOLI Fumarate hydratase class I, aerobic OS=Escherichia coli (strain K12) OX=83333 GN=fumA PE=1 SV=2	36	24	0.000349884	0.00315789	0.370198	-1.43363	1417599000	1196200000	1091400000	448039800	425200100	492870300	80.3	60.298	0	323.31
P75960	P75960	NAD-dependent protein deacylase	cobB	sp|P75960|NPD_ECOLI NAD-dependent protein deacylase OS=Escherichia coli (strain K12) OX=83333 GN=cobB PE=1 SV=3	11	11	0.00437521	0.0114268	1.53108	0.614553	70947000	60879980	65056960	111830000	91543020	98518030	58.1	31.464	0	85.18
P0A8R9	P0A8R9	HTH-type transcriptional regulator HdfR	hdfR	sp|P0A8R9|HDFR_ECOLI HTH-type transcriptional regulator HdfR OS=Escherichia coli (strain K12) OX=83333 GN=hdfR PE=3 SV=1	5	5	0.0436233	0.0542906	0.399499	-1.32374	4916598	7920301	11420990	4116199	2090000	3296200	26.2	31.746	0	15.237
P0ADC3	P0ADC3	Lipoprotein-releasing system transmembrane protein LolC	lolC	sp|P0ADC3|LOLC_ECOLI Lipoprotein-releasing system transmembrane protein LolC OS=Escherichia coli (strain K12) OX=83333 GN=lolC PE=1 SV=1	8	8	0.0572963	0.0665778	2.04969	1.03541	15132000	14350000	7194702	26205010	18467010	27800020	24.8	43.263	0	24.337
P0AGE6	P0AGE6	Chromate reductase	chrR	sp|P0AGE6|CHRR_ECOLI Quinone reductase OS=Escherichia coli (strain K12) OX=83333 GN=chrR PE=1 SV=1	11	11	0.0770709	0.0842829	1.58223	0.661956	75305020	86707060	113470000	152150100	107300000	179760100	78.2	20.375	0	220.28
P75821	P75821	Uncharacterized protein YbjS	ybjS	sp|P75821|YBJS_ECOLI Uncharacterized protein YbjS OS=Escherichia coli (strain K12) OX=83333 GN=ybjS PE=3 SV=2	9	9	0.00121446	0.00455629	2.8351	1.5034	16176000	16561990	15370990	50977970	35370990	52043030	34.7	38.085	0	38.315
P0A7T3	P0A7T3	30S ribosomal protein S16	rpsP	sp|P0A7T3|RS16_ECOLI 30S ribosomal protein S16 OS=Escherichia coli (strain K12) OX=83333 GN=rpsP PE=1 SV=1	6	6	0.000499773	0.00243243	0.472707	-1.08098	782880100	751120100	827849900	423900100	339840000	356939900	57.3	9.1904	0	34.397
P0AFX9	P0AFX9	Sigma-E factor regulatory protein RseB	rseB	sp|P0AFX9|RSEB_ECOLI Sigma-E factor regulatory protein RseB OS=Escherichia coli (strain K12) OX=83333 GN=rseB PE=1 SV=1	11	11	0.00234511	0.00626168	1.58133	0.661135	57557000	52281020	62450990	89833940	84527990	97860020	44.7	35.749	0	29.458
P0A879	P0A879	Tryptophan synthase beta chain	trpB	sp|P0A879|TRPB_ECOLI Tryptophan synthase beta chain OS=Escherichia coli (strain K12) OX=83333 GN=trpB PE=1 SV=2	20	20	0.00201774	0.00627411	0.346568	-1.52879	694740400	578940200	687400200	187539900	294129800	208640000	55.7	42.983	0	320.34
P22524	P22524	Chromosome partition protein MukE	mukE	sp|P22524|MUKE_ECOLI Chromosome partition protein MukE OS=Escherichia coli (strain K12) OX=83333 GN=mukE PE=1 SV=5	8	8	0.0484647	0.0582129	0.67867	-0.559217	27843010	38196000	36813990	27512010	22428010	19834000	50.9	26.974	0	36.038
P27278	P27278	Trifunctional NAD biosynthesis/regulator protein NadR;Transcriptional regulator NadR;Nicotinamide mononucleotide adenylyltransferase;Ribosylnicotinamide kinase	nadR	sp|P27278|NADR_ECOLI Trifunctional NAD biosynthesis/regulator protein NadR OS=Escherichia coli (strain K12) OX=83333 GN=nadR PE=1 SV=2	13	13	0.00866548	0.0155878	1.99095	0.993455	27271010	18449000	28541990	49326990	51062020	44994000	41.5	47.345	0	36.104
P0AGC3	P0AGC3	Soluble lytic murein transglycosylase	slt	sp|P0AGC3|SLT_ECOLI Soluble lytic murein transglycosylase OS=Escherichia coli (strain K12) OX=83333 GN=slt PE=1 SV=1	30	30	0.00386811	0.00971429	1.44496	0.531026	141930000	136950000	120729900	178939900	202460000	195420100	52.7	73.352	0	143.02
P77212	P77212	Probable pyridine nucleotide-disulfide oxidoreductase RclA	rclA	sp|P77212|RCLA_ECOLI Probable pyridine nucleotide-disulfide oxidoreductase RclA OS=Escherichia coli (strain K12) OX=83333 GN=rclA PE=2 SV=2	8	8	0.0176787	0.0267666	3.08336	1.6245	11297000	17783990	6890599	34030990	29361000	40614020	24.9	48.244	0	24.837
P0A7W7	P0A7W7	30S ribosomal protein S8	rpsH	sp|P0A7W7|RS8_ECOLI 30S ribosomal protein S8 OS=Escherichia coli (strain K12) OX=83333 GN=rpsH PE=1 SV=2	10	10	0.00111715	0.00474483	0.457492	-1.12818	1093400000	1092400000	1343800000	594570300	540819700	477960300	66.9	14.126	0	127.23
P32144	P32144	Uncharacterized HTH-type transcriptional regulator YihW	yihW	sp|P32144|CSQR_ECOLI HTH-type transcriptional repressor CsqR OS=Escherichia coli (strain K12) OX=83333 GN=csqR PE=1 SV=2	8	8	5.39625e-05	0	0.318863	-1.64899	39782020	44083980	46526030	12695000	14530010	14340990	33.7	28.507	0	11.355
P00895	P00895	Anthranilate synthase component 1	trpE	sp|P00895|TRPE_ECOLI Anthranilate synthase component 1 OS=Escherichia coli (strain K12) OX=83333 GN=trpE PE=1 SV=2	25	25	0.0014201	0.00565432	0.333527	-1.58412	411859900	393699800	403279800	111670000	176490100	123100000	53.5	57.494	0	290.85
P0ACA1	P0ACA1	Uncharacterized GST-like protein YibF	yibF	sp|P0ACA1|YIBF_ECOLI Uncharacterized GST-like protein YibF OS=Escherichia coli (strain K12) OX=83333 GN=yibF PE=1 SV=1	10	10	0.218465	0.224188	1.14928	0.200725	54495020	47834970	54573040	70802980	53509020	56999960	54	22.545	0	67.73
P76128	P76128	Probable D,D-dipeptide-binding periplasmic protein DdpA	ddpA	sp|P76128|DDPA_ECOLI Probable D,D-dipeptide-binding periplasmic protein DdpA OS=Escherichia coli (strain K12) OX=83333 GN=ddpA PE=2 SV=1	18	18	0.211238	0.216521	1.29886	0.377245	90305020	57083000	76418980	80582950	118359900	90501980	41.7	57.641	0	45.968
P77569	P77569	Mhp operon transcriptional activator	mhpR	sp|P77569|MHPR_ECOLI DNA-binding transcriptional activator MhpR OS=Escherichia coli (strain K12) OX=83333 GN=mhpR PE=4 SV=2	7	7	0.0277239	0.0354566	0.324644	-1.62307	6237401	7029503	5312500	3807596	1453218	1440353	30.7	31.322	0	12.143
P0ACY3	P0ACY3	Uncharacterized protein YeaG	yeaG	sp|P0ACY3|YEAG_ECOLI Uncharacterized protein YeaG OS=Escherichia coli (strain K12) OX=83333 GN=yeaG PE=3 SV=1	33	33	0.00704392	0.0135026	2.22973	1.15687	434050300	322669900	268070200	657300100	751540400	842529700	56.7	74.479	0	323.31
P77454	P77454	Glutaminase 1	glsA1	sp|P77454|GLSA1_ECOLI Glutaminase 1 OS=Escherichia coli (strain K12) OX=83333 GN=glsA1 PE=1 SV=1	5	5	0.000473089	0.00253521	19.3652	4.2754	865060	1728348	1687704	29646990	18859010	32775010	29.7	32.903	0	102.22
P03004	P03004	Chromosomal replication initiator protein DnaA	dnaA	sp|P03004|DNAA_ECOLI Chromosomal replication initiator protein DnaA OS=Escherichia coli (strain K12) OX=83333 GN=dnaA PE=1 SV=2	17	17	0.0802934	0.0876857	1.23425	0.303638	48767000	39729980	38487980	57586000	49601980	49087000	44.8	52.55	0	38.221
P31678	P31678	Trehalose-6-phosphate phosphatase	otsB	sp|P31678|OTSB_ECOLI Trehalose-6-phosphate phosphatase OS=Escherichia coli (strain K12) OX=83333 GN=otsB PE=1 SV=2	9	9	0.0339555	0.0440272	3.18881	1.67302	8344805	8972202	2979301	21919990	20098010	16418000	45.9	29.175	0	35.881
P52073	P52073	Glycolate oxidase subunit GlcE	glcE	sp|P52073|GLCE_ECOLI Glycolate oxidase subunit GlcE OS=Escherichia coli (strain K12) OX=83333 GN=glcE PE=4 SV=1	10	10	0.264443	0.275349	1.4962	0.581305	31624000	17871010	25133010	21439010	48255980	45985980	36	38.361	0	28.318
P25519	P25519	GTPase HflX	hflX	sp|P25519|HFLX_ECOLI GTPase HflX OS=Escherichia coli (strain K12) OX=83333 GN=hflX PE=1 SV=3	19	19	0.0760056	0.0837465	1.23233	0.301394	80801010	89846060	106790100	120340000	107360000	112300000	59.4	48.327	0	209.83
P23894	P23894	Protease HtpX	htpX	sp|P23894|HTPX_ECOLI Protease HtpX OS=Escherichia coli (strain K12) OX=83333 GN=htpX PE=1 SV=1	6	6	0.643008	0.719807	0.920538	-0.11945	70450960	69427020	46453010	65589040	47475980	56918040	26.6	31.923	0	36.257
P0ADV5	P0ADV5	Uncharacterized protein YhbW	yhbW	sp|P0ADV5|YHBW_ECOLI Luciferase-like monooxygenase OS=Escherichia coli (strain K12) OX=83333 GN=yhbW PE=4 SV=1	4	4	0.745418	0.816825	1.07764	0.107876	7976500	11212010	7407605	11552000	6663799	10770010	18.2	37.129	0	17.556
P37760	P37760	dTDP-4-dehydrorhamnose reductase	rfbD	sp|P37760|RMLD_ECOLI dTDP-4-dehydrorhamnose reductase OS=Escherichia coli (strain K12) OX=83333 GN=rfbD PE=3 SV=2	11	11	0.235278	0.242447	0.887478	-0.172216	109220000	105309900	111880000	113850100	86750980	91072950	52.8	32.694	0	55.011
P0AAA1	P0AAA1	Inner membrane protein YagU	yagU	sp|P0AAA1|YAGU_ECOLI Inner membrane protein YagU OS=Escherichia coli (strain K12) OX=83333 GN=yagU PE=1 SV=1	6	6	0.0493166	0.0589082	0.644127	-0.634584	62926970	71364970	47407980	40552000	31630980	44357000	35.8	22.967	0	162.7
P64479	P64479	Uncharacterized protein YdiZ	ydiZ	sp|P64479|YDIZ_ECOLI Uncharacterized protein YdiZ OS=Escherichia coli (strain K12) OX=83333 GN=ydiZ PE=4 SV=1	1	1	0.131672	0.137647	1.44083	0.526904	7957004	6661597	8448397	9764097	15694990	8740799	13.5	10.865	0	8.7543
P42599	P42599	Uncharacterized oxidoreductase YgjR	ygjR	sp|P42599|YGJR_ECOLI Uncharacterized oxidoreductase YgjR OS=Escherichia coli (strain K12) OX=83333 GN=ygjR PE=3 SV=3	8	8	0.727375	0.80086	0.946255	-0.0796986	87987010	102470000	75922010	78086030	70609020	105190000	32.9	36.214	0	79.297
P33029	P33029	Uncharacterized oxidoreductase YeiQ	yeiQ	sp|P33029|YEIQ_ECOLI Uncharacterized oxidoreductase YeiQ OS=Escherichia coli (strain K12) OX=83333 GN=yeiQ PE=3 SV=1	5	4	0.710062	0.784121	1.29981	0.378297	4477805	604970	2179994	1298843	3018568	3307747	14.1	54.031	0	7.1838
P32664	P32664	NADH pyrophosphatase	nudC	sp|P32664|NUDC_ECOLI NADH pyrophosphatase OS=Escherichia coli (strain K12) OX=83333 GN=nudC PE=1 SV=2	10	10	0.00667704	0.0132063	1.46594	0.551821	20598010	20934010	19769990	30098000	26366990	33840000	50.2	29.689	0	92.269
P45470	P45470	Protein YhbO	yhbO	sp|P45470|YHBO_ECOLI Protein/nucleic acid deglycase 2 OS=Escherichia coli (strain K12) OX=83333 GN=yhbO PE=1 SV=2	8	8	0.00573117	0.0122147	3.32985	1.73546	16817990	10134010	9924502	31322990	51125990	38997000	51.7	18.858	0	39.612
P31550	P31550	Thiamine-binding periplasmic protein	thiB	sp|P31550|THIB_ECOLI Thiamine-binding periplasmic protein OS=Escherichia coli (strain K12) OX=83333 GN=thiB PE=1 SV=2	12	12	0.00133551	0.00523871	2.12524	1.08762	106420000	101929900	127610000	269250100	225440100	218899900	44	36.163	0	227.27
P0A850	P0A850	Trigger factor	tig	sp|P0A850|TIG_ECOLI Trigger factor OS=Escherichia coli (strain K12) OX=83333 GN=tig PE=1 SV=1	40	40	0.372442	0.4029	0.907126	-0.140624	2517302000	2376499000	3046801000	2447901000	2617301000	2123601000	72.7	48.192	0	323.31
cat-tr	cat-tr		cat-tr	XX|cat-tr|cat_translation_from_pCBB	8	8	0.00363816	0.00906475	0.257716	-1.95615	2037701000	2050701000	2672100000	524540300	428530300	850269800	48.9	25.663	0	323.31
P0A6E9	P0A6E9	ATP-dependent dethiobiotin synthetase BioD 2	bioD2	sp|P0A6E9|BIOD2_ECOLI ATP-dependent dethiobiotin synthetase BioD 2 OS=Escherichia coli (strain K12) OX=83333 GN=bioD2 PE=3 SV=1	3	3	0.27509	0.284137	0.808884	-0.305996	5305201	5512298	4899701	4875199	3050599	5098998	18.6	24.981	0.0046773	2.3425
P07024	P07024	Protein UshA;UDP-sugar hydrolase;5-nucleotidase	ushA	sp|P07024|USHA_ECOLI Protein UshA OS=Escherichia coli (strain K12) OX=83333 GN=ushA PE=1 SV=2	18	18	0.277415	0.285968	1.06682	0.0933164	143560000	154690100	170640000	162929900	166180100	169929900	51.6	60.823	0	111.89
P33362	P33362	Putative osmoprotectant uptake system substrate-binding protein OsmF	osmF	sp|P33362|YEHZ_ECOLI Glycine betaine-binding protein YehZ OS=Escherichia coli (strain K12) OX=83333 GN=yehZ PE=1 SV=1	12	12	0.269154	0.280126	0.847658	-0.238445	90358040	90171040	101870000	93494020	86337010	62627020	65.6	32.609	0	117.66
P0ACW6	P0ACW6	Uncharacterized protein YdcH	ydcH	sp|P0ACW6|YDCH_ECOLI Uncharacterized protein YdcH OS=Escherichia coli (strain K12) OX=83333 GN=ydcH PE=4 SV=2	3	3	0.86244	0.906323	1.16897	0.225232	25791010	25652000	33593980	6963580	124970000	40796020	31.1	8.8782	0	4.6877
P0ACB0	P0ACB0	Replicative DNA helicase	dnaB	sp|P0ACB0|DNAB_ECOLI Replicative DNA helicase OS=Escherichia coli (strain K12) OX=83333 GN=dnaB PE=1 SV=1	20	20	0.00110383	0.00481119	4.01316	2.00474	26292010	17043010	18535010	98647060	76429980	71199010	55.4	52.389	0	60.395
P37645	P37645	Uncharacterized protein YhjG	yhjG	sp|P37645|YHJG_ECOLI AsmA family protein YhjG OS=Escherichia coli (strain K12) OX=83333 GN=yhjG PE=3 SV=3	14	14	0.00922317	0.0167021	1.68574	0.753384	23342010	19550000	26084000	34101020	43792020	38183020	25.9	74.457	0	22.387
P0AC78	P0AC78	Undecaprenyl-phosphate alpha-N-acetylglucosaminyl 1-phosphate transferase	wecA	sp|P0AC78|WECA_ECOLI Undecaprenyl-phosphate alpha-N-acetylglucosaminyl 1-phosphate transferase OS=Escherichia coli (strain K12) OX=83333 GN=wecA PE=1 SV=1	2	2	0.190984	0.194236	0.427761	-1.22512	14247000	14334000	7339397	7356903	8679101	1837320	5.2	40.957	0.0014514	3.0303
P0A7V0	P0A7V0	30S ribosomal protein S2	rpsB	sp|P0A7V0|RS2_ECOLI 30S ribosomal protein S2 OS=Escherichia coli (strain K12) OX=83333 GN=rpsB PE=1 SV=2	19	19	0.0024772	0.00595556	0.469542	-1.09067	1241299000	1195000000	1670800000	635840300	597839800	674929700	79.7	26.743	0	323.31
P33224	P33224	Putative acyl-CoA dehydrogenase AidB	aidB	sp|P33224|AIDB_ECOLI Putative acyl-CoA dehydrogenase AidB OS=Escherichia coli (strain K12) OX=83333 GN=aidB PE=1 SV=3	13	13	0.435004	0.479553	2.22182	1.15174	16411010	1501700	30885010	19389990	21134010	20372000	32	60.589	0	28.671
P0C0L2	P0C0L2	Peroxiredoxin OsmC	osmC	sp|P0C0L2|OSMC_ECOLI Peroxiredoxin OsmC OS=Escherichia coli (strain K12) OX=83333 GN=osmC PE=1 SV=2	10	10	0.255056	0.26294	1.07274	0.1013	937420400	902890100	1042001000	968660400	1046999000	1073501000	60.8	15.088	0	107.72
P77376	P77376	Uncharacterized oxidoreductase YdgJ	ydgJ	sp|P77376|YDGJ_ECOLI Uncharacterized oxidoreductase YdgJ OS=Escherichia coli (strain K12) OX=83333 GN=ydgJ PE=1 SV=2	10	10	0.0250663	0.0330105	3.69101	1.88402	16885000	4861798	11443000	39186980	31598000	38148010	49.1	38.257	0	103.77
P23305	P23305	Uncharacterized protein YigA	yigA	sp|P23305|YIGA_ECOLI Uncharacterized protein YigA OS=Escherichia coli (strain K12) OX=83333 GN=yigA PE=4 SV=1	8	8	0.00536132	0.0119415	0.380189	-1.39521	20148000	17199010	29563000	9304702	7258005	8336105	37.4	26.728	0	15.885
P0ADX1	P0ADX1	Protein YhfA	yhfA	sp|P0ADX1|YHFA_ECOLI Protein YhfA OS=Escherichia coli (strain K12) OX=83333 GN=yhfA PE=1 SV=1	5	5	0.00374128	0.00961404	2.00885	1.00637	41085980	36104010	41164980	94201980	80584020	65209040	49.3	14.517	0	47.429
P05793	P05793	Ketol-acid reductoisomerase	ilvC	sp|P05793|ILVC_ECOLI Ketol-acid reductoisomerase (NADP(+)) OS=Escherichia coli (strain K12) OX=83333 GN=ilvC PE=1 SV=4	40	40	0.00526162	0.0120118	0.700699	-0.513134	2417201000	2283501000	2818899000	1785500000	1703199000	1760201000	72.1	54.068	0	323.31
P39356	P39356	Uncharacterized transcriptional regulator YjhU	yjhU	sp|P39356|YJHU_ECOLI Uncharacterized transcriptional regulator YjhU OS=Escherichia coli (strain K12) OX=83333 GN=yjhU PE=3 SV=2	11	11	0.00772054	0.01553	3.62896	1.85956	24697000	20286990	11093000	72417000	52918000	69313030	44.2	36.111	0	32.489
P60390	P60390	Ribosomal RNA small subunit methyltransferase H	rsmH	sp|P60390|RSMH_ECOLI Ribosomal RNA small subunit methyltransferase H OS=Escherichia coli (strain K12) OX=83333 GN=rsmH PE=1 SV=1	13	13	0.0120573	0.02112	1.69054	0.757488	148029900	146550000	187449900	230960000	315029800	270030100	48.6	34.877	0	73.038
P76273	P76273	Ribosomal RNA small subunit methyltransferase F	rsmF	sp|P76273|RSMF_ECOLI Ribosomal RNA small subunit methyltransferase F OS=Escherichia coli (strain K12) OX=83333 GN=rsmF PE=1 SV=2	7	7	0.1888	0.191411	2.43638	1.28474	4071402	3098321	903124	10204000	4584098	3522302	23	53.227	0	8.5623
P24230	P24230	ATP-dependent DNA helicase RecG	recG	sp|P24230|RECG_ECOLI ATP-dependent DNA helicase RecG OS=Escherichia coli (strain K12) OX=83333 GN=recG PE=1 SV=1	8	8	0.0134988	0.0219538	3.08155	1.62366	4909999	4985899	2442529	14124010	9401498	13176990	14.4	76.429	0	11.14
P0ADQ7	P0ADQ7	Uncharacterized protein YgaM	ygaM	sp|P0ADQ7|YGAM_ECOLI Uncharacterized protein YgaM OS=Escherichia coli (strain K12) OX=83333 GN=ygaM PE=1 SV=2	3	3	0.45174	0.501225	0.840326	-0.250978	93092050	123550000	96948030	71947020	127229900	72282990	40.4	11.847	0	173.59
P00579	P00579	RNA polymerase sigma factor RpoD	rpoD	sp|P00579|RPOD_ECOLI RNA polymerase sigma factor RpoD OS=Escherichia coli (strain K12) OX=83333 GN=rpoD PE=1 SV=2	23	1	0.232297	0.239423	0.572829	-0.803823	2729013	5726903	8515196	3289657	1931508	3936848	42.7	70.263	1	-2
P77338	P77338	Mechanosensitive channel MscK	mscK	sp|P77338|MSCK_ECOLI Mechanosensitive channel MscK OS=Escherichia coli (strain K12) OX=83333 GN=mscK PE=1 SV=1	27	27	0.0400719	0.0500332	2.69582	1.43073	62570000	60392980	23286000	113680000	110370000	137399900	31.3	127.21	0	129.74
P0ADV1	P0ADV1	Lipopolysaccharide export system protein LptA	lptA	sp|P0ADV1|LPTA_ECOLI Lipopolysaccharide export system protein LptA OS=Escherichia coli (strain K12) OX=83333 GN=lptA PE=1 SV=1	5	5	0.151044	0.15297	1.41783	0.503687	39889980	55582980	67200050	60438990	93128980	75448020	31.9	20.127	0	32.6
P09424	P09424	Mannitol-1-phosphate 5-dehydrogenase	mtlD	sp|P09424|MTLD_ECOLI Mannitol-1-phosphate 5-dehydrogenase OS=Escherichia coli (strain K12) OX=83333 GN=mtlD PE=1 SV=3	22	22	0.215734	0.221898	1.37402	0.458401	540869800	640720300	826999900	1187299000	648249800	965919800	68.8	41.139	0	323.31
P0AAN9	P0AAN9	Anti-adapter protein IraP	iraP	sp|P0AAN9|IRAP_ECOLI Anti-adapter protein IraP OS=Escherichia coli (strain K12) OX=83333 GN=iraP PE=1 SV=1	2	2	0.0485464	0.0582336	1.93257	0.950522	5881003	9042198	7116297	18640010	9536296	15365990	41.9	9.9374	0	24.259
P64423	P64423	Zinc transport protein ZntB	zntB	sp|P64423|ZNTB_ECOLI Zinc transport protein ZntB OS=Escherichia coli (strain K12) OX=83333 GN=zntB PE=1 SV=1	4	4	0.0175837	0.0267671	1.96185	0.972215	3151198	3349398	2077699	4717403	6352203	5525803	14.1	36.612	0	4.6655
P77775	P77775	Epimerase family protein YfcH	yfcH	sp|P77775|YFCH_ECOLI Epimerase family protein YfcH OS=Escherichia coli (strain K12) OX=83333 GN=yfcH PE=3 SV=1	13	13	0.0956345	0.100412	1.17627	0.234215	117500100	119370100	115300000	125640000	131100100	159790000	49.8	32.698	0	72.711
Q57261	Q57261	tRNA pseudouridine synthase D	truD	sp|Q57261|TRUD_ECOLI tRNA pseudouridine synthase D OS=Escherichia coli (strain K12) OX=83333 GN=truD PE=1 SV=1	18	18	0.00355314	0.00852747	1.88436	0.914076	78373970	81083940	91935980	186350100	136359900	153840000	68.8	39.091	0	323.31
P24171	P24171	Peptidyl-dipeptidase dcp	dcp	sp|P24171|DCP_ECOLI Dipeptidyl carboxypeptidase OS=Escherichia coli (strain K12) OX=83333 GN=dcp PE=1 SV=4	21	21	0.0582952	0.0676994	0.82181	-0.283122	154770100	130599900	143570000	130790000	113449900	108550000	36.9	77.515	0	156.37
P24202	P24202	Mrr restriction system protein	mrr	sp|P24202|MRR_ECOLI Mrr restriction system protein OS=Escherichia coli (strain K12) OX=83333 GN=mrr PE=1 SV=1	7	7	0.321584	0.342029	1.12468	0.169521	20163990	19135000	21021010	27326010	19431000	21731000	30.6	33.52	0	11.885
P68919	P68919	50S ribosomal protein L25	rplY	sp|P68919|RL25_ECOLI 50S ribosomal protein L25 OS=Escherichia coli (strain K12) OX=83333 GN=rplY PE=1 SV=1	9	9	0.0051905	0.0117396	0.487448	-1.03668	533999700	421299900	538720300	214660100	295399900	221369900	69.1	10.693	0	135.5
P15067	P15067	Glycogen debranching enzyme	glgX	sp|P15067|GLGX_ECOLI Glycogen debranching enzyme OS=Escherichia coli (strain K12) OX=83333 GN=glgX PE=1 SV=3	11	11	0.0114776	0.0201959	1.47605	0.561741	31150000	33471000	35188010	55121000	42020020	50939030	21.2	73.576	0	26.7
P21420	P21420	Putative outer membrane porin protein NmpC	nmpC	sp|P21420|NMPC_ECOLI Putative outer membrane porin protein NmpC OS=Escherichia coli (strain K12) OX=83333 GN=nmpC PE=5 SV=2	6	4	0.681641	0.757213	0.882826	-0.179799	6234598	7695897	4288398	7425598	5547397	3436901	19.2	40.302	0	4.8844
P37765	P37765	Ribosomal large subunit pseudouridine synthase B	rluB	sp|P37765|RLUB_ECOLI Ribosomal large subunit pseudouridine synthase B OS=Escherichia coli (strain K12) OX=83333 GN=rluB PE=1 SV=2	11	11	0.745028	0.817414	0.943469	-0.0839526	45370980	41854020	45087010	39567020	56541980	32139990	38.8	32.711	0	22.84
P0A6H1	P0A6H1	ATP-dependent Clp protease ATP-binding subunit ClpX	clpX	sp|P0A6H1|CLPX_ECOLI ATP-dependent Clp protease ATP-binding subunit ClpX OS=Escherichia coli (strain K12) OX=83333 GN=clpX PE=1 SV=2	28	28	0.271421	0.281824	0.772803	-0.371827	850670000	869039900	1316200000	870850200	574620400	897439600	79	46.355	0	323.31
Q47622	Q47622	Peptide transport periplasmic protein SapA	sapA	sp|Q47622|SAPA_ECOLI Probable ABC transporter periplasmic-binding protein SapA OS=Escherichia coli (strain K12) OX=83333 GN=sapA PE=3 SV=1	15	15	0.0198892	0.0295374	1.41873	0.504603	21065000	19793000	16749000	30337980	24374990	26967010	38.6	61.564	0	30.634
P0A912	P0A912	Peptidoglycan-associated lipoprotein	pal	sp|P0A912|PAL_ECOLI Peptidoglycan-associated lipoprotein OS=Escherichia coli (strain K12) OX=83333 GN=pal PE=1 SV=1	10	10	0.6434	0.719754	1.06563	0.0917002	1648900000	1103200000	1186600000	1457200000	1317300000	1360700000	70.5	18.824	0	323.31
P0AB91	P0AB91	Phospho-2-dehydro-3-deoxyheptonate aldolase, Phe-sensitive	aroG	sp|P0AB91|AROG_ECOLI Phospho-2-dehydro-3-deoxyheptonate aldolase, Phe-sensitive OS=Escherichia coli (strain K12) OX=83333 GN=aroG PE=1 SV=1	15	15	0.0598724	0.0684178	0.492923	-1.02057	230270000	305019900	489150000	173970000	117690100	200970000	58.6	38.009	0	323.31
P0A6P9	P0A6P9	Enolase	eno	sp|P0A6P9|ENO_ECOLI Enolase OS=Escherichia coli (strain K12) OX=83333 GN=eno PE=1 SV=2	29	29	0.000842833	0.00376471	2.29096	1.19595	1220801000	969580300	1194400000	2871902000	2409999000	2456099000	79.9	45.654	0	323.31
P0A901	P0A901	Outer membrane lipoprotein Blc	blc	sp|P0A901|BLC_ECOLI Outer membrane lipoprotein Blc OS=Escherichia coli (strain K12) OX=83333 GN=blc PE=1 SV=1	14	14	0.0202306	0.0295232	1.43486	0.520906	56214990	52089980	61030040	71707050	95311020	77244990	71.2	19.851	0	29.526
P0A7Y8	P0A7Y8	Ribonuclease P protein component	rnpA	sp|P0A7Y8|RNPA_ECOLI Ribonuclease P protein component OS=Escherichia coli (strain K12) OX=83333 GN=rnpA PE=1 SV=1	5	5	0.125387	0.131071	1.91976	0.940922	10707000	23574010	19151000	40988970	20049000	41616980	48.7	13.789	0	14.906
P0AB14	P0AB14	Uncharacterized protein YccJ	yccJ	sp|P0AB14|YCCJ_ECOLI Uncharacterized protein YccJ OS=Escherichia coli (strain K12) OX=83333 GN=yccJ PE=1 SV=1	3	3	0.0174266	0.0265704	0.616505	-0.697816	29901990	26116020	26086000	18345990	19411000	13404010	61.3	8.5244	0	44.462
P75958	P75958	Lipoprotein-releasing system transmembrane protein LolE	lolE	sp|P75958|LOLE_ECOLI Lipoprotein-releasing system transmembrane protein LolE OS=Escherichia coli (strain K12) OX=83333 GN=lolE PE=1 SV=3	7	7	0.209686	0.214696	5.40361	2.43392	8240805	7978398	279625	12798000	12286990	18447000	20.5	45.344	0	10.809
P77712	P77712	Long-chain acyl-CoA thioesterase FadM	fadM	sp|P77712|FADM_ECOLI Long-chain acyl-CoA thioesterase FadM OS=Escherichia coli (strain K12) OX=83333 GN=fadM PE=1 SV=1	3	3	0.750474	0.820117	1.09406	0.129691	69691970	36934990	87697940	66837040	72821970	60736960	29.5	15.088	0	7.2256
P76578	P76578	Uncharacterized lipoprotein YfhM	yfhM	sp|P76578|A2MG_ECOLI Alpha-2-macroglobulin OS=Escherichia coli (strain K12) OX=83333 GN=yfhM PE=1 SV=1	64	64	0.011273	0.0202058	1.73923	0.79845	221740100	234260000	265059800	451210000	333740100	481029700	51.7	181.58	0	323.31
P62615	P62615	4-diphosphocytidyl-2-C-methyl-D-erythritol kinase	ispE	sp|P62615|ISPE_ECOLI 4-diphosphocytidyl-2-C-methyl-D-erythritol kinase OS=Escherichia coli (strain K12) OX=83333 GN=ispE PE=1 SV=1	7	7	0.075381	0.0828658	1.25541	0.328157	19371010	16911010	16285010	20847010	25631010	19754000	31.4	30.925	0	20.025
P0A9M0	P0A9M0	Lon protease	lon	sp|P0A9M0|LON_ECOLI Lon protease OS=Escherichia coli (strain K12) OX=83333 GN=lon PE=1 SV=1	44	44	0.000276641	0.0036	0.565611	-0.822117	893559900	889219500	931969600	516439800	550529800	471290200	64.8	87.437	0	323.31
P33030	P33030	Uncharacterized protein YeiR	yeiR	sp|P33030|YEIR_ECOLI Zinc-binding GTPase YeiR OS=Escherichia coli (strain K12) OX=83333 GN=yeiR PE=1 SV=2	8	8	0.0993289	0.105347	1.31544	0.395548	9591703	7363598	10547990	11640000	13599000	10713000	29	36.113	0	9.9706
P0A6U5	P0A6U5	Ribosomal RNA small subunit methyltransferase G	rsmG	sp|P0A6U5|RSMG_ECOLI Ribosomal RNA small subunit methyltransferase G OS=Escherichia coli (strain K12) OX=83333 GN=rsmG PE=1 SV=1	6	6	4.99933e-05	0	1.93706	0.953872	17970000	17474990	16596010	35205000	32056990	33564020	36.2	23.431	0	20.644
P31131	P31131	Protein YdeJ	ydeJ	sp|P31131|YDEJ_ECOLI Protein YdeJ OS=Escherichia coli (strain K12) OX=83333 GN=ydeJ PE=3 SV=1	6	6	0.435086	0.479446	1.25129	0.323415	16959010	16111010	8222098	16533010	19803000	13443000	43	18.321	0	46.861
P06983	P06983	Porphobilinogen deaminase	hemC	sp|P06983|HEM3_ECOLI Porphobilinogen deaminase OS=Escherichia coli (strain K12) OX=83333 GN=hemC PE=1 SV=2	15	15	0.0354876	0.0457837	0.556295	-0.846078	142040000	171970000	238390000	124880000	87410990	91835040	73.8	33.851	0	121.71
P75793	P75793	Putative formate acetyltransferase 3	ybiW	sp|P75793|PFLF_ECOLI Putative formate acetyltransferase 3 OS=Escherichia coli (strain K12) OX=83333 GN=ybiW PE=3 SV=1	3	3	0.172485	0.175191	2.9807	1.57565	2795807	8468101	1983914	4023798	17854010	17313990	4.4	90.124	0.0069156	2.1038
P0AB06	P0AB06	Uncharacterized protein YcbK	ycbK	sp|P0AB06|YCBK_ECOLI Uncharacterized protein YcbK OS=Escherichia coli (strain K12) OX=83333 GN=ycbK PE=3 SV=1	8	8	0.94548	0.963126	0.969378	-0.0448691	19131990	57669960	71992020	33466000	42501010	50870990	48.4	20.354	0	26.914
P0AET2	P0AET2	Acid stress chaperone HdeB	hdeB	sp|P0AET2|HDEB_ECOLI Acid stress chaperone HdeB OS=Escherichia coli (strain K12) OX=83333 GN=hdeB PE=1 SV=1	3	3	0.0460276	0.0567952	5.02703	2.32971	6138301	3161255	960606	13953000	17070000	9942297	36.1	12.043	0	130.65
P24228	P24228	D-alanyl-D-alanine carboxypeptidase DacB	dacB	sp|P24228|DACB_ECOLI D-alanyl-D-alanine carboxypeptidase DacB OS=Escherichia coli (strain K12) OX=83333 GN=dacB PE=1 SV=2	9	9	0.00255982	0.00587719	1.48446	0.569941	12452000	12146000	11587990	19361990	18389000	16102000	27.5	51.798	0	14.791
P04982	P04982	D-ribose pyranase	rbsD	sp|P04982|RBSD_ECOLI D-ribose pyranase OS=Escherichia coli (strain K12) OX=83333 GN=rbsD PE=1 SV=3	5	5	0.000620896	0.003875	0.180187	-2.47244	79449040	55216990	77258980	12377010	15885000	10085000	38.1	15.292	0	24.55
P36928	P36928	Uncharacterized chaperone protein YegD	yegD	sp|P36928|YEGD_ECOLI Uncharacterized chaperone protein YegD OS=Escherichia coli (strain K12) OX=83333 GN=yegD PE=3 SV=2	4	4	0.223502	0.229631	0.597447	-0.743117	2749231	2708432	2323431	1020017	3123768	1157900	12.9	49.371	0	6.4448
P33012	P33012	DNA gyrase inhibitor	sbmC	sp|P33012|SBMC_ECOLI DNA gyrase inhibitor OS=Escherichia coli (strain K12) OX=83333 GN=sbmC PE=1 SV=1	3	3	0.136033	0.14131	1.41091	0.496624	21210000	13441010	16452000	29994010	19229010	22839990	28.7	18.081	0	20.396
P0AGI1	P0AGI1	Ribose transport system permease protein RbsC	rbsC	sp|P0AGI1|RBSC_ECOLI Ribose import permease protein RbsC OS=Escherichia coli (strain K12) OX=83333 GN=rbsC PE=1 SV=1	3	3	0.0270741	0.0346064	0.397154	-1.33223	16583990	18433010	8484799	4298803	6007898	6291200	9	33.451	0.0014584	3.1188
P0ADF8	P0ADF8	Acetolactate synthase isozyme 1 small subunit	ilvN	sp|P0ADF8|ILVN_ECOLI Acetolactate synthase isozyme 1 small subunit OS=Escherichia coli (strain K12) OX=83333 GN=ilvN PE=1 SV=1	7	7	0.000573431	0.00206897	0.0931219	-3.42474	298519800	380530000	498920200	50182030	26325990	34643000	90.6	11.106	0	218.96
P0ADU5	P0ADU5	Protein YgiW	ygiW	sp|P0ADU5|YGIW_ECOLI Protein YgiW OS=Escherichia coli (strain K12) OX=83333 GN=ygiW PE=1 SV=1	8	8	0.79364	0.856383	1.03248	0.0461121	113930000	87872960	92025980	104859900	112720100	85789940	49.2	14.011	0	31.394
P22523	P22523	Chromosome partition protein MukB	mukB	sp|P22523|MUKB_ECOLI Chromosome partition protein MukB OS=Escherichia coli (strain K12) OX=83333 GN=mukB PE=1 SV=2	57	57	0.0984402	0.104007	0.815101	-0.29495	159790000	159399900	122920000	121750000	125890000	110620000	42.2	170.23	0	172.41
P0A7K6	P0A7K6	50S ribosomal protein L19	rplS	sp|P0A7K6|RL19_ECOLI 50S ribosomal protein L19 OS=Escherichia coli (strain K12) OX=83333 GN=rplS PE=1 SV=2	12	12	0.00199544	0.00637113	0.468714	-1.09322	1519699000	1210800000	1453900000	640130100	752210300	572109800	67.8	13.133	0	136.5
P21170	P21170	Biosynthetic arginine decarboxylase	speA	sp|P21170|SPEA_ECOLI Biosynthetic arginine decarboxylase OS=Escherichia coli (strain K12) OX=83333 GN=speA PE=1 SV=2	19	19	0.121145	0.126542	0.866197	-0.207233	177509900	178790000	152159900	132310000	152710100	155330100	36.9	73.898	0	323.31
P77150	P77150	Pyridoxamine kinase	pdxY	sp|P77150|PDXY_ECOLI Pyridoxal kinase PdxY OS=Escherichia coli (strain K12) OX=83333 GN=pdxY PE=1 SV=3	6	6	0.00378067	0.00991667	2.6267	1.39325	18315990	12734000	16545990	50766990	33804980	40753000	27.2	31.322	0	52.025
P69786	P69786	PTS system glucose-specific EIICB component;Glucose permease IIC component;Glucose-specific phosphotransferase enzyme IIB component	ptsG	sp|P69786|PTGCB_ECOLI PTS system glucose-specific EIICB component OS=Escherichia coli (strain K12) OX=83333 GN=ptsG PE=1 SV=1	8	8	0.652586	0.729777	0.821316	-0.283991	36105010	56052980	17083000	17682010	31102020	34828990	22.6	50.676	0	35.694
P36667	P36667	Rhamnosyltransferase WbbL	wbbL	sp|P36667|WBBL_ECOLI Rhamnosyltransferase WbbL OS=Escherichia coli (strain K12) OX=83333 GN=wbbL PE=1 SV=1	3	3	0.381337	0.414761	1.33704	0.419038	2112949	1019577	949378	2256605	1370253	1580960	12.1	31.06	0	9.2662
P12998	P12998	8-amino-7-oxononanoate synthase	bioF	sp|P12998|BIOF_ECOLI 8-amino-7-oxononanoate synthase OS=Escherichia coli (strain K12) OX=83333 GN=bioF PE=1 SV=1	7	7	0.261154	0.270114	0.822467	-0.28197	15019010	13336010	15825010	14845990	9233101	12864990	24.5	41.594	0	21.265
P76086	P76086	Transcriptional repressor PaaX	paaX	sp|P76086|PAAX_ECOLI Transcriptional repressor PaaX OS=Escherichia coli (strain K12) OX=83333 GN=paaX PE=1 SV=1	9	9	0.268438	0.279446	1.20577	0.26996	12138000	15801010	10554010	15749990	17347010	12988000	35.4	35.294	0	18.238
P0A7P5	P0A7P5	50S ribosomal protein L34	rpmH	sp|P0A7P5|RL34_ECOLI 50S ribosomal protein L34 OS=Escherichia coli (strain K12) OX=83333 GN=rpmH PE=1 SV=1	2	2	0.00960374	0.0170835	0.67161	-0.574304	268770000	246709900	303049900	204399900	179810000	165630000	19.6	5.3803	0.00049432	3.5157
P0AA91	P0AA91	Uncharacterized lipoprotein YeaY	yeaY	sp|P0AA91|YEAY_ECOLI Uncharacterized lipoprotein YeaY OS=Escherichia coli (strain K12) OX=83333 GN=yeaY PE=3 SV=1	12	12	0.240946	0.248526	1.20916	0.274001	70677000	69968010	62148960	62699010	93343950	92835060	56	20.921	0	69.926
P22188	P22188	UDP-N-acetylmuramoyl-L-alanyl-D-glutamate--2,6-diaminopimelate ligase	murE	sp|P22188|MURE_ECOLI UDP-N-acetylmuramoyl-L-alanyl-D-glutamate--2,6-diaminopimelate ligase OS=Escherichia coli (strain K12) OX=83333 GN=murE PE=1 SV=2	18	18	0.000780185	0.004	1.97553	0.982237	118770000	133299900	137170000	249069900	234449900	286730000	48.7	53.343	0	90.964
P0A7A7	P0A7A7	Glycerol-3-phosphate acyltransferase	plsB	sp|P0A7A7|PLSB_ECOLI Glycerol-3-phosphate acyltransferase OS=Escherichia coli (strain K12) OX=83333 GN=plsB PE=1 SV=2	38	38	0.0441781	0.0552068	1.528	0.611648	256520000	291790100	228650100	387719800	317950000	495289800	58.4	91.38	0	323.31
P36655	P36655	Thiol:disulfide interchange protein DsbD	dsbD	sp|P36655|DSBD_ECOLI Thiol:disulfide interchange protein DsbD OS=Escherichia coli (strain K12) OX=83333 GN=dsbD PE=1 SV=4	3	3	0.588697	0.667552	0.340825	-1.5529	1228878	5190897	531179700	5569899	4189300	5749100	5.3	61.794	0	5.1337
P37749	P37749	Beta-1,6-galactofuranosyltransferase WbbI	wbbI	sp|P37749|WBBI_ECOLI Beta-1,6-galactofuranosyltransferase WbbI OS=Escherichia coli (strain K12) OX=83333 GN=wbbI PE=1 SV=1	14	14	0.249202	0.256738	0.836689	-0.257237	106980000	90446960	81723970	93962040	65080970	75741050	53	37.757	0	157.31
P0A8Z3	P0A8Z3	Acyl-CoA thioester hydrolase YbgC	ybgC	sp|P0A8Z3|YBGC_ECOLI Acyl-CoA thioester hydrolase YbgC OS=Escherichia coli (strain K12) OX=83333 GN=ybgC PE=1 SV=1	6	6	0.000522248	0.00233766	3.27719	1.71246	28527010	31225990	24188990	108550000	80779010	86489980	53	15.562	0	119.22
P60664	P60664	Imidazole glycerol phosphate synthase subunit HisF	hisF	sp|P60664|HIS6_ECOLI Imidazole glycerol phosphate synthase subunit HisF OS=Escherichia coli (strain K12) OX=83333 GN=hisF PE=1 SV=1	13	13	7.50942e-05	0	0.447326	-1.1606	124830000	113419900	130020000	53504990	53325970	57750990	54.3	28.454	0	51.504
P0A9T4	P0A9T4	Protein tas	tas	sp|P0A9T4|TAS_ECOLI Protein tas OS=Escherichia coli (strain K12) OX=83333 GN=tas PE=1 SV=1	8	8	0.438373	0.484229	1.11397	0.155713	65675030	52315040	80455950	74563980	70253960	72947040	32.4	38.499	0	79.562
P0A9L5	P0A9L5	Peptidyl-prolyl cis-trans isomerase C	ppiC	sp|P0A9L5|PPIC_ECOLI Peptidyl-prolyl cis-trans isomerase C OS=Escherichia coli (strain K12) OX=83333 GN=ppiC PE=1 SV=2	5	5	0.00993311	0.0174626	0.401926	-1.315	46788990	85555030	79931040	27788000	25036010	29862010	46.2	10.232	0	6.9626
P0AEN1	P0AEN1	NAD(P)H-flavin reductase	fre	sp|P0AEN1|FRE_ECOLI NAD(P)H-flavin reductase OS=Escherichia coli (strain K12) OX=83333 GN=fre PE=1 SV=2	10	10	0.0443023	0.0554029	0.635853	-0.653236	169619900	179660000	199770000	153160000	91983040	111090000	60.1	26.242	0	101.96
P69811	P69811	Multiphosphoryl transfer protein;Phosphocarrier protein HPr;Fructose-specific phosphotransferase enzyme IIA component	fruB	sp|P69811|PTFAH_ECOLI Multiphosphoryl transfer protein OS=Escherichia coli (strain K12) OX=83333 GN=fruB PE=1 SV=1	17	17	0.221087	0.226905	1.53665	0.619786	80154960	111060000	124880000	266150200	109840000	137980100	60.6	39.647	0	323.31
P23367	P23367	DNA mismatch repair protein MutL	mutL	sp|P23367|MUTL_ECOLI DNA mismatch repair protein MutL OS=Escherichia coli (strain K12) OX=83333 GN=mutL PE=1 SV=2	11	11	0.00607648	0.0126222	3.26562	1.70736	13169990	10329000	6704298	38082000	26566010	31394010	24.6	67.923	0	24.268
P76329	P76329	Putative mannosyl-3-phosphoglycerate phosphatase	yedP	sp|P76329|MPGP_ECOLI Mannosyl-3-phosphoglycerate phosphatase OS=Escherichia coli (strain K12) OX=83333 GN=yedP PE=1 SV=1	12	12	0.0103896	0.0184774	2.49646	1.31988	21009010	14089000	12419000	43507010	30095020	43681000	60.5	30.439	0	98.362
P0AGH1	P0AGH1	Inner membrane transport permease YhhJ	yhhJ	sp|P0AGH1|YHHJ_ECOLI Inner membrane transport permease YhhJ OS=Escherichia coli (strain K12) OX=83333 GN=yhhJ PE=1 SV=3	2	2	0.0663902	0.0738232	1.62325	0.698882	3586998	6177501	4008400	7920699	5937903	8077399	5.3	41.061	0.005584	2.2734
P0A7E1	P0A7E1	Dihydroorotate dehydrogenase (quinone)	pyrD	sp|P0A7E1|PYRD_ECOLI Dihydroorotate dehydrogenase (quinone) OS=Escherichia coli (strain K12) OX=83333 GN=pyrD PE=1 SV=1	20	20	0.0127584	0.0215529	2.59435	1.37538	23175990	34831020	49420980	82625030	94593980	89130990	69.6	36.774	0	135.03
P0AC84	P0AC84	Hydroxyacylglutathione hydrolase	gloB	sp|P0AC84|GLO2_ECOLI Hydroxyacylglutathione hydrolase GloB OS=Escherichia coli (strain K12) OX=83333 GN=gloB PE=1 SV=1	6	6	0.377011	0.409467	0.832926	-0.26374	15227000	13914990	12584000	16225000	9019095	10529000	35.9	28.434	0	15.835
P0AG44	P0AG44	50S ribosomal protein L17	rplQ	sp|P0AG44|RL17_ECOLI 50S ribosomal protein L17 OS=Escherichia coli (strain K12) OX=83333 GN=rplQ PE=1 SV=1	9	9	0.0137739	0.0227276	0.512335	-0.964841	759889800	705750400	770150500	292539800	504019700	376709800	46.5	14.364	0	66.741
P0A9R4	P0A9R4	2Fe-2S ferredoxin	fdx	sp|P0A9R4|FER_ECOLI 2Fe-2S ferredoxin OS=Escherichia coli (strain K12) OX=83333 GN=fdx PE=1 SV=2	7	7	0.309284	0.325824	0.74628	-0.422211	108330000	88949940	140360000	83925020	118540000	56504990	90.1	12.331	0	119.38
P0A8D6	P0A8D6	O-acetyl-ADP-ribose deacetylase	ymdB	sp|P0A8D6|YMDB_ECOLI O-acetyl-ADP-ribose deacetylase OS=Escherichia coli (strain K12) OX=83333 GN=ymdB PE=1 SV=1	7	7	0.128852	0.134483	1.41667	0.502505	131279900	93076050	92447050	162709900	111740000	176650000	60.5	18.88	0	40.658
P33221	P33221	Phosphoribosylglycinamide formyltransferase 2	purT	sp|P33221|PURT_ECOLI Formate-dependent phosphoribosylglycinamide formyltransferase OS=Escherichia coli (strain K12) OX=83333 GN=purT PE=1 SV=3	21	21	0.0153246	0.0235727	1.68312	0.751136	314070000	319980000	227939900	523580000	420800000	495739800	57.4	42.433	0	304.28
P0AFW2	P0AFW2	Ribosome modulation factor	rmf	sp|P0AFW2|RMF_ECOLI Ribosome modulation factor OS=Escherichia coli (strain K12) OX=83333 GN=rmf PE=1 SV=1	4	4	0.619865	0.697027	1.24125	0.311794	23097980	19753010	20673990	22530990	55855020	14334000	54.5	6.5074	0	9.2933
P0A7M6	P0A7M6	50S ribosomal protein L29	rpmC	sp|P0A7M6|RL29_ECOLI 50S ribosomal protein L29 OS=Escherichia coli (strain K12) OX=83333 GN=rpmC PE=1 SV=1	3	3	0.000109803	0	0.287141	-1.80017	169869900	192880000	203360000	48141980	59669960	54912980	49.2	7.2734	0	18.534
P0AA82	P0AA82	Cytosine permease	codB	sp|P0AA82|CODB_ECOLI Cytosine permease OS=Escherichia coli (strain K12) OX=83333 GN=codB PE=1 SV=1	2	2	0.435734	0.480178	1.32604	0.407122	2821864	1466925	1256666	2501636	3154900	1536815	7.2	43.649	0	14.348
P0ADY7	P0ADY7	50S ribosomal protein L16	rplP	sp|P0ADY7|RL16_ECOLI 50S ribosomal protein L16 OS=Escherichia coli (strain K12) OX=83333 GN=rplP PE=1 SV=1	8	8	0.00994553	0.0174242	0.456443	-1.13149	854350000	977290400	1272200000	583079700	380879800	454840100	53.7	15.281	0	66.7
P00961	P00961	Glycine--tRNA ligase beta subunit	glyS	sp|P00961|SYGB_ECOLI Glycine--tRNA ligase beta subunit OS=Escherichia coli (strain K12) OX=83333 GN=glyS PE=1 SV=4	49	49	0.00624355	0.013074	0.594628	-0.749941	1009700000	1059700000	1184900000	754510100	559920300	630959900	71.1	76.812	0	323.31
P61316	P61316	Outer-membrane lipoprotein carrier protein	lolA	sp|P61316|LOLA_ECOLI Outer-membrane lipoprotein carrier protein OS=Escherichia coli (strain K12) OX=83333 GN=lolA PE=1 SV=1	8	8	0.00777457	0.0154913	1.49471	0.57987	59270010	51613000	59382010	80233000	96648960	78229970	51.7	22.497	0	65.336
P0AAH0	P0AAH0	Phosphate import ATP-binding protein PstB	pstB	sp|P0AAH0|PSTB_ECOLI Phosphate import ATP-binding protein PstB OS=Escherichia coli (strain K12) OX=83333 GN=pstB PE=1 SV=2	8	8	0.0766963	0.0842238	0.730499	-0.453046	19377000	23531010	19272000	18889010	13998010	12955010	38.5	29.027	0	28.401
P64585	P64585	Inner membrane protein YqjE	yqjE	sp|P64585|YQJE_ECOLI Inner membrane protein YqjE OS=Escherichia coli (strain K12) OX=83333 GN=yqjE PE=1 SV=1	6	6	0.459404	0.510243	1.21914	0.285861	19503010	18584010	16723010	13836000	29237010	27149990	35.1	15.147	0	7.243
P62601	P62601	Cytoplasmic trehalase	treF	sp|P62601|TREF_ECOLI Cytoplasmic trehalase OS=Escherichia coli (strain K12) OX=83333 GN=treF PE=1 SV=1	4	4	0.876272	0.917489	1.04741	0.0668271	4513699	2991101	6898803	5220698	3600901	5693098	10.2	63.696	0.0042513	2.5415
P0AF08	P0AF08	Protein mrp	mrp	sp|P0AF08|APBC_ECOLI Iron-sulfur cluster carrier protein OS=Escherichia coli (strain K12) OX=83333 GN=mrp PE=3 SV=1	13	13	0.895324	0.931459	0.989746	-0.0148691	127980000	123940000	156280100	133230000	137100000	131580000	39	39.938	0	59.579
P63235	P63235	Probable glutamate/gamma-aminobutyrate antiporter	gadC	sp|P63235|GADC_ECOLI Probable glutamate/gamma-aminobutyrate antiporter OS=Escherichia coli (strain K12) OX=83333 GN=gadC PE=1 SV=1	9	9	0.00046209	0.0026087	34.4823	5.10778	1466281	938619	1473119	23963000	55594000	62397020	15.9	55.076	0	45.953
P42620	P42620	Glutathionyl-hydroquinone reductase YqjG	yqjG	sp|P42620|YQJG_ECOLI Glutathionyl-hydroquinone reductase YqjG OS=Escherichia coli (strain K12) OX=83333 GN=yqjG PE=1 SV=1	14	14	0.118866	0.123128	1.24548	0.316698	83874980	73562990	75300040	78502040	108270000	105610000	55.5	37.386	0	92.502
P06986	P06986	Histidinol-phosphate aminotransferase	hisC	sp|P06986|HIS8_ECOLI Histidinol-phosphate aminotransferase OS=Escherichia coli (strain K12) OX=83333 GN=hisC PE=1 SV=2	19	19	0.000116288	0	0.411836	-1.27986	383520000	413950100	411480000	148990000	176869900	173160000	74.7	39.36	0	271.48
P64596	P64596	Uncharacterized protein YraP	yraP	sp|P64596|YRAP_ECOLI Uncharacterized protein YraP OS=Escherichia coli (strain K12) OX=83333 GN=yraP PE=3 SV=1	9	9	0.52671	0.596387	1.09118	0.125888	131270000	136720000	156589900	134750000	193260100	140209900	61.8	20.028	0	134.25
P0AG48	P0AG48	50S ribosomal protein L21	rplU	sp|P0AG48|RL21_ECOLI 50S ribosomal protein L21 OS=Escherichia coli (strain K12) OX=83333 GN=rplU PE=1 SV=1	6	6	0.0108257	0.0197537	0.64783	-0.626313	1263300000	1016399000	1102400000	769610000	794150100	629679900	67	11.564	0	245.79
P09053	P09053	Valine--pyruvate aminotransferase	avtA	sp|P09053|AVTA_ECOLI Valine--pyruvate aminotransferase OS=Escherichia coli (strain K12) OX=83333 GN=avtA PE=1 SV=3	14	14	0.00333386	0.00822727	1.91593	0.938042	107920000	100220100	80874000	193239900	163290100	194960000	44.1	46.711	0	165.61
P0A894	P0A894	RNase adapter protein RapZ	rapZ	sp|P0A894|RAPZ_ECOLI RNase adapter protein RapZ OS=Escherichia coli (strain K12) OX=83333 GN=rapZ PE=1 SV=1	11	11	0.0404834	0.0497924	1.54291	0.62565	34635990	31258990	30763000	60582020	37859010	53338030	38.7	32.492	0	63.661
P45395	P45395	Arabinose 5-phosphate isomerase KdsD	kdsD	sp|P45395|KDSD_ECOLI Arabinose 5-phosphate isomerase KdsD OS=Escherichia coli (strain K12) OX=83333 GN=kdsD PE=1 SV=1	14	14	0.0016779	0.00629213	1.74138	0.800228	90546020	100540000	96303940	184350000	146709900	171170000	57.3	35.196	0	128.71
P0ABZ6	P0ABZ6	Chaperone SurA	surA	sp|P0ABZ6|SURA_ECOLI Chaperone SurA OS=Escherichia coli (strain K12) OX=83333 GN=surA PE=1 SV=1	20	20	0.197606	0.200607	1.08949	0.12365	319700100	281229900	311750000	347740100	340399800	306219900	56.3	47.283	0	237.61
P61175	P61175	50S ribosomal protein L22	rplV	sp|P61175|RL22_ECOLI 50S ribosomal protein L22 OS=Escherichia coli (strain K12) OX=83333 GN=rplV PE=1 SV=1	10	10	0.00161919	0.00590909	0.461599	-1.11529	1191400000	1136700000	1255000000	457419900	637260000	573469800	62.7	12.226	0	323.31
P77717	P77717	Uncharacterized lipoprotein YbaY	ybaY	sp|P77717|YBAY_ECOLI Uncharacterized lipoprotein YbaY OS=Escherichia coli (strain K12) OX=83333 GN=ybaY PE=1 SV=1	6	6	0.654358	0.730836	1.07187	0.10013	80149030	121160000	114630000	120960000	115179900	98392940	81.1	19.431	0	110.32
P0AFR2	P0AFR2	C4-dicarboxylic acid transporter DauA	dauA	sp|P0AFR2|DAUA_ECOLI C4-dicarboxylic acid transporter DauA OS=Escherichia coli (strain K12) OX=83333 GN=dauA PE=1 SV=2	6	6	0.0542234	0.0639278	0.534251	-0.904409	7459199	12490000	6523198	5607100	3679701	4491603	12	59.428	0	14.12
P27247	P27247	Phosphate acyltransferase	plsX	sp|P27247|PLSX_ECOLI Phosphate acyltransferase OS=Escherichia coli (strain K12) OX=83333 GN=plsX PE=1 SV=2	8	8	0.0400921	0.0499694	1.60328	0.68103	14577990	15245010	11799000	27411980	17172990	22957000	26.7	38.214	0	21.136
P77182	P77182	tRNA 5-methylaminomethyl-2-thiouridine biosynthesis bifunctional protein MnmC;tRNA (mnm(5)s(2)U34)-methyltransferase;FAD-dependent cmnm(5)s(2)U34 oxidoreductase	mnmC	sp|P77182|MNMC_ECOLI tRNA 5-methylaminomethyl-2-thiouridine biosynthesis bifunctional protein MnmC OS=Escherichia coli (strain K12) OX=83333 GN=mnmC PE=1 SV=2	8	8	0.000406291	0.00285714	2.37566	1.24833	8787901	8451101	10504010	23632990	21731000	20366000	16.5	74.433	0	14.657
P0A9H1	P0A9H1	G/U mismatch-specific DNA glycosylase	mug	sp|P0A9H1|MUG_ECOLI G/U mismatch-specific DNA glycosylase OS=Escherichia coli (strain K12) OX=83333 GN=mug PE=1 SV=1	8	8	0.765877	0.83483	0.96173	-0.0562967	42600020	54705010	58706010	55323960	43015990	51137010	67.9	18.673	0	29.373
P0A9W9	P0A9W9	Protein YrdA	yrdA	sp|P0A9W9|YRDA_ECOLI Protein YrdA OS=Escherichia coli (strain K12) OX=83333 GN=yrdA PE=1 SV=1	9	9	0.00586402	0.0121803	0.665177	-0.588189	57357980	62288960	62777980	41402020	45030000	35408000	57.1	20.245	0	40.494
P0ADE6	P0ADE6	Uncharacterized protein YgaU	ygaU	sp|P0ADE6|KBP_ECOLI Potassium binding protein Kbp OS=Escherichia coli (strain K12) OX=83333 GN=kbp PE=1 SV=2	17	17	0.332201	0.352434	1.24058	0.311014	725470300	523299700	432820000	574630300	866620200	629989700	93.3	16.063	0	295.75
P69910	P69910	Glutamate decarboxylase beta	gadB	sp|P69910|DCEB_ECOLI Glutamate decarboxylase beta OS=Escherichia coli (strain K12) OX=83333 GN=gadB PE=1 SV=1	30	2	0.00417172	0.0110164	18.4185	4.20308	5875004	2252801	1366512	29373000	62610960	61447960	73.8	52.668	0	5.2013
P64534	P64534	Nickel/cobalt homeostasis protein RcnB	rcnB	sp|P64534|RCNB_ECOLI Nickel/cobalt homeostasis protein RcnB OS=Escherichia coli (strain K12) OX=83333 GN=rcnB PE=1 SV=1	3	3	0.00163377	0.00587571	1.76783	0.821982	8023597	8002695	8417003	12603990	16240990	14587000	25	12.466	0	5.3153
P25746	P25746	High frequency lysogenization protein HflD	hflD	sp|P25746|HFLD_ECOLI High frequency lysogenization protein HflD OS=Escherichia coli (strain K12) OX=83333 GN=hflD PE=1 SV=1	9	9	0.0691949	0.076751	1.50463	0.58941	50169030	46914980	44599980	97334990	56885990	64579990	50.7	22.947	0	34.794
P37902	P37902	Glutamate/aspartate periplasmic-binding protein	gltI	sp|P37902|GLTI_ECOLI Glutamate/aspartate import solute-binding protein OS=Escherichia coli (strain K12) OX=83333 GN=gltI PE=1 SV=2	21	21	0.11596	0.120717	1.70405	0.768969	565079700	463370200	426849800	1277501000	813959600	531860000	72.8	33.42	0	323.31
P0AEH1	P0AEH1	Regulator of sigma-E protease RseP	rseP	sp|P0AEH1|RSEP_ECOLI Regulator of sigma-E protease RseP OS=Escherichia coli (strain K12) OX=83333 GN=rseP PE=1 SV=1	9	9	0.0110108	0.0199244	1.75433	0.810921	13148990	12679000	9189297	18314000	20587990	21938000	20.9	49.071	0	12.186
P0A908	P0A908	MltA-interacting protein	mipA	sp|P0A908|MIPA_ECOLI MltA-interacting protein OS=Escherichia coli (strain K12) OX=83333 GN=mipA PE=1 SV=1	5	5	0.0469002	0.0569881	0.538817	-0.892134	225999900	193999900	298750000	169779900	92070030	131080000	27.8	27.831	0	54.14
P37757	P37757	Uncharacterized isomerase YddE	yddE	sp|P37757|YDDE_ECOLI Uncharacterized isomerase YddE OS=Escherichia coli (strain K12) OX=83333 GN=yddE PE=1 SV=2	5	5	0.0174478	0.026814	1.61255	0.689341	10030000	11509000	11714010	21553000	14624000	17988990	35	32.318	0	31.223
P0A6T1;P0A6T1_H386Y;CON__Q3ZBD7	P0A6T1;P0A6T1_H386Y	Glucose-6-phosphate isomerase	pgi	sp|P0A6T1|G6PI_ECOLI Glucose-6-phosphate isomerase OS=Escherichia coli (strain K12) OX=83333 GN=pgi PE=1 SV=1;sp|P0A6T1_H386Y|G6PI_ECOLI Glucose-6-phosphate isomerase OS=Escherichia coli (strain K12) OX=83333 GN=pgi PE=1 SV=1	32	32	0.000384067	0.00295082	3.63047	1.86016	411370100	331789900	472909800	1611101000	1332599000	1438600000	57.9	61.529	0	323.31
P02358	P02358	30S ribosomal protein S6;30S ribosomal protein S6, fully modified isoform;30S ribosomal protein S6, non-modified isoform	rpsF	sp|P02358|RS6_ECOLI 30S ribosomal protein S6 OS=Escherichia coli (strain K12) OX=83333 GN=rpsF PE=1 SV=1	9	9	0.00085602	0.00370248	0.428859	-1.22143	1135500000	997109700	1043701000	452410000	527170300	390810200	63.7	15.703	0	307.9
P0A9Q5	P0A9Q5	Acetyl-coenzyme A carboxylase carboxyl transferase subunit beta	accD	sp|P0A9Q5|ACCD_ECOLI Acetyl-coenzyme A carboxylase carboxyl transferase subunit beta OS=Escherichia coli (strain K12) OX=83333 GN=accD PE=1 SV=1	16	16	0.0149502	0.0234637	0.874322	-0.193763	247440000	237260000	258660000	211070100	225890000	212870000	55.3	33.322	0	186.68
P07604	P07604	Transcriptional regulatory protein TyrR	tyrR	sp|P07604|TYRR_ECOLI Transcriptional regulatory protein TyrR OS=Escherichia coli (strain K12) OX=83333 GN=tyrR PE=1 SV=2	20	20	0.000689411	0.00357692	1.393	0.478192	93400000	90844950	90710060	135320100	127650000	120439900	48.9	57.655	0	215.37
P0AAN3	P0AAN3	Hydrogenase isoenzymes nickel incorporation protein HypB	hypB	sp|P0AAN3|HYPB_ECOLI Hydrogenase maturation factor HypB OS=Escherichia coli (strain K12) OX=83333 GN=hypB PE=1 SV=1	4	4	0.337885	0.359104	1.13491	0.18258	4996899	4005799	5214400	5566204	4556003	6016403	20.3	31.565	0	7.6936
P00904	P00904	Bifunctional protein TrpGD;Anthranilate synthase component 2;Anthranilate phosphoribosyltransferase	trpGD	sp|P00904|TRPGD_ECOLI Bifunctional protein TrpGD OS=Escherichia coli (strain K12) OX=83333 GN=trpGD PE=1 SV=3	14	14	2.76858e-05	0	0.337303	-1.56788	302519900	285049900	297480200	102189900	106180100	90728050	45.8	56.869	0	198.48
P13482	P13482	Periplasmic trehalase	treA	sp|P13482|TREA_ECOLI Periplasmic trehalase OS=Escherichia coli (strain K12) OX=83333 GN=treA PE=1 SV=1	24	24	0.103679	0.109567	1.32433	0.405259	152060000	146000000	118830000	160030000	227519900	168290000	57.2	63.636	0	112.2
P0AA10	P0AA10	50S ribosomal protein L13	rplM	sp|P0AA10|RL13_ECOLI 50S ribosomal protein L13 OS=Escherichia coli (strain K12) OX=83333 GN=rplM PE=1 SV=1	9	9	0.000737363	0.00341284	0.435342	-1.19978	929120400	876289900	1085100000	390220100	473170000	394779700	59.2	16.018	0	195.19
P23842	P23842	Uncharacterized protein YfeA	yfeA	sp|P23842|PDEA_ECOLI Probable cyclic di-GMP phosphodiesterase PdeA OS=Escherichia coli (strain K12) OX=83333 GN=pdeA PE=2 SV=2	11	11	0.00737162	0.0139038	6.55803	2.71326	2718300	1400001	1740414	21768000	7208603	11905000	20.2	83.523	0	17.617
P30958	P30958	Transcription-repair-coupling factor	mfd	sp|P30958|MFD_ECOLI Transcription-repair-coupling factor OS=Escherichia coli (strain K12) OX=83333 GN=mfd PE=1 SV=2	43	43	0.288738	0.300638	1.16901	0.225288	412350300	391899900	299280200	475539900	364360200	445920200	44.1	129.98	0	323.31
P0AAB8	P0AAB8	Universal stress protein D	uspD	sp|P0AAB8|USPD_ECOLI Universal stress protein D OS=Escherichia coli (strain K12) OX=83333 GN=uspD PE=2 SV=1	3	3	0.0415738	0.0510362	0.43676	-1.19509	68799030	103750000	130150100	51231000	28103000	53759970	31	16.293	0	65.422
P77544	P77544	Glutathione S-transferase YfcF	yfcF	sp|P77544|YFCF_ECOLI Glutathione S-transferase YfcF OS=Escherichia coli (strain K12) OX=83333 GN=yfcF PE=1 SV=1	6	6	0.249495	0.256923	0.599973	-0.737031	9467606	12305010	25989990	11552000	10260000	5517197	31.8	24.325	0	5.1135
P30750	P30750	Methionine import ATP-binding protein MetN	metN	sp|P30750|METN_ECOLI Methionine import ATP-binding protein MetN OS=Escherichia coli (strain K12) OX=83333 GN=metN PE=1 SV=4	16	16	0.251445	0.259084	0.782619	-0.353619	195910000	224920000	223729900	202810100	117740000	197899900	62.1	37.788	0	229.86
P28903	P28903	Anaerobic ribonucleoside-triphosphate reductase	nrdD	sp|P28903|NRDD_ECOLI Anaerobic ribonucleoside-triphosphate reductase OS=Escherichia coli (strain K12) OX=83333 GN=nrdD PE=1 SV=2	20	20	0.00793225	0.0152255	2.22924	1.15655	76846010	84783950	60893990	201400100	169409900	128819900	36.1	80.022	0	113.81
P00547	P00547	Homoserine kinase	thrB	sp|P00547|KHSE_ECOLI Homoserine kinase OS=Escherichia coli (strain K12) OX=83333 GN=thrB PE=1 SV=2	12	12	0.0272493	0.0346241	1.34854	0.431395	138910100	109770100	119530000	147659900	173529900	174439900	47.7	33.623	0	36.512
P25894	P25894	Metalloprotease LoiP	loiP	sp|P25894|LOIP_ECOLI Metalloprotease LoiP OS=Escherichia coli (strain K12) OX=83333 GN=loiP PE=1 SV=2	11	11	0.513709	0.580704	0.862673	-0.213115	66810000	66305970	68598030	39937000	81354970	60046020	57.5	26.842	0	104.12
P0A7L3	P0A7L3	50S ribosomal protein L20	rplT	sp|P0A7L3|RL20_ECOLI 50S ribosomal protein L20 OS=Escherichia coli (strain K12) OX=83333 GN=rplT PE=1 SV=2	9	9	0.0611904	0.0689666	0.611017	-0.710716	1167000000	1328501000	866910100	512259800	828200300	722670300	43.2	13.497	0	123.04
P42616	P42616	Protein YqjC	yqjC	sp|P42616|YQJC_ECOLI Protein YqjC OS=Escherichia coli (strain K12) OX=83333 GN=yqjC PE=1 SV=3	3	3	0.483075	0.541291	1.38433	0.469187	2562200	2190942	1418297	1773900	5915900	2012700	21.3	13.906	0.0073428	2.0475
P07012	P07012	Peptide chain release factor 2	prfB	sp|P07012|RF2_ECOLI Peptide chain release factor RF2 OS=Escherichia coli (strain K12) OX=83333 GN=prfB PE=1 SV=3	19	19	0.332634	0.35286	1.10071	0.138431	375889900	314320100	350930000	419300100	396540000	332550000	49	41.25	0	323.31
P77522	P77522	FeS cluster assembly protein SufB	sufB	sp|P77522|SUFB_ECOLI FeS cluster assembly protein SufB OS=Escherichia coli (strain K12) OX=83333 GN=sufB PE=1 SV=2	12	12	0.951354	0.966955	1.02654	0.0377954	35695980	9254304	17252000	15136000	21577010	18877000	32.9	54.745	0	36.922
P45464	P45464	Penicillin-binding protein activator LpoA	lpoA	sp|P45464|LPOA_ECOLI Penicillin-binding protein activator LpoA OS=Escherichia coli (strain K12) OX=83333 GN=lpoA PE=1 SV=1	23	23	0.0474311	0.0571381	1.18667	0.246923	191139900	191970000	193550100	207640000	255319900	223860000	45.4	72.824	0	218.83
P27838	P27838	Protein CyaY	cyaY	sp|P27838|CYAY_ECOLI Iron-sulfur cluster assembly protein CyaY OS=Escherichia coli (strain K12) OX=83333 GN=cyaY PE=1 SV=1	3	3	0.0451642	0.0561446	0.695048	-0.524815	23968990	16609990	22624990	14072990	16078010	13367000	30.2	12.231	0	17.837
P37685	P37685	Aldehyde dehydrogenase B	aldB	sp|P37685|ALDB_ECOLI Aldehyde dehydrogenase B OS=Escherichia coli (strain K12) OX=83333 GN=aldB PE=1 SV=2	29	29	0.00285628	0.00689879	1.72457	0.786235	725190300	664369800	671909800	1014000000	1247699000	1312400000	68.2	56.306	0	323.31
P0AFB5	P0AFB5	Nitrogen regulation protein NR(II)	glnL	sp|P0AFB5|NTRB_ECOLI Sensory histidine kinase/phosphatase NtrB OS=Escherichia coli (strain K12) OX=83333 GN=glnL PE=1 SV=1	10	10	0.163711	0.166072	0.720654	-0.472621	23260000	20828000	23434990	15186010	23075000	12126010	34.4	38.556	0	11.091
P69488	P69488	Divalent-cation tolerance protein CutA	cutA	sp|P69488|CUTA_ECOLI Divalent-cation tolerance protein CutA OS=Escherichia coli (strain K12) OX=83333 GN=cutA PE=1 SV=1	2	2	0.0162945	0.0251418	1.85595	0.892156	4257700	4527398	5064103	10585990	6456497	9130503	34.8	12.331	0	4.5946
P41052	P41052	Membrane-bound lytic murein transglycosylase B	mltB	sp|P41052|MLTB_ECOLI Membrane-bound lytic murein transglycosylase B OS=Escherichia coli (strain K12) OX=83333 GN=mltB PE=1 SV=1	7	7	0.133653	0.139455	1.39609	0.481397	19131000	19246990	19096990	32520010	18758010	31367000	29.6	40.255	0	39.351
P0A9R7	P0A9R7	Cell division ATP-binding protein FtsE	ftsE	sp|P0A9R7|FTSE_ECOLI Cell division ATP-binding protein FtsE OS=Escherichia coli (strain K12) OX=83333 GN=ftsE PE=1 SV=1	9	9	0.102258	0.108625	1.22854	0.296944	60668990	62953010	68835970	80218040	66767000	91019020	51.8	24.439	0	55.457
P63224	P63224	Phosphoheptose isomerase	gmhA	sp|P63224|GMHA_ECOLI Phosphoheptose isomerase OS=Escherichia coli (strain K12) OX=83333 GN=gmhA PE=1 SV=1	12	12	0.00692917	0.013752	2.07658	1.05421	334890200	235550100	217299900	489920200	588460400	532410100	66.7	20.815	0	323.31
P31069	P31069	Voltage-gated potassium channel Kch	kch	sp|P31069|KCH_ECOLI Voltage-gated potassium channel Kch OS=Escherichia coli (strain K12) OX=83333 GN=kch PE=1 SV=1	4	4	0.268879	0.279749	1.29981	0.378299	3875200	4171200	6022499	8062601	4894903	5416899	13.4	46.062	0	32.369
P22256	P22256	4-aminobutyrate aminotransferase GabT	gabT	sp|P22256|GABT_ECOLI 4-aminobutyrate aminotransferase GabT OS=Escherichia coli (strain K12) OX=83333 GN=gabT PE=1 SV=1	24	24	0.48635	0.544679	0.920392	-0.119679	890080500	933799900	1244900000	881279800	955009800	958550300	72.3	45.774	0	323.31
CON__P00761	CON__P00761		CON__P00761		4	4	0.820162	0.875095	1.04711	0.0664094	4249202000	3912802000	3903599000	2892501000	5009406000	5142500000	25.1	24.409	0	233.46
P0C054	P0C054	Small heat shock protein IbpA	ibpA	sp|P0C054|IBPA_ECOLI Small heat shock protein IbpA OS=Escherichia coli (strain K12) OX=83333 GN=ibpA PE=1 SV=1	4	4	0.0762862	0.0841043	0.384994	-1.37709	4385501	4125903	8566200	2453701	3276674	1100099	26.3	15.774	0	8.899
P76558	P76558	NADP-dependent malic enzyme	maeB	sp|P76558|MAO2_ECOLI NADP-dependent malic enzyme OS=Escherichia coli (strain K12) OX=83333 GN=maeB PE=1 SV=1	51	51	0.000247485	0.004	0.361605	-1.46752	5489598000	6094400000	5050797000	1766201000	2130601000	2123200000	76.8	82.416	0	323.31
P0A9H7	P0A9H7	Cyclopropane-fatty-acyl-phospholipid synthase	cfa	sp|P0A9H7|CFA_ECOLI Cyclopropane-fatty-acyl-phospholipid synthase OS=Escherichia coli (strain K12) OX=83333 GN=cfa PE=1 SV=2	11	11	0.307045	0.323756	0.817628	-0.290483	4339201	3085799	5499101	3519499	3174502	3602301	32.2	43.909	0	18.697
P0AAD6	P0AAD6	Serine transporter	sdaC	sp|P0AAD6|SDAC_ECOLI Serine transporter OS=Escherichia coli (strain K12) OX=83333 GN=sdaC PE=1 SV=1	2	2	0.0382597	0.0480052	0.246195	-2.02213	10650010	6909501	3384801	851480	2502201	1744501	4.9	46.906	0	4.8309
P0A7N9	P0A7N9	50S ribosomal protein L33	rpmG	sp|P0A7N9|RL33_ECOLI 50S ribosomal protein L33 OS=Escherichia coli (strain K12) OX=83333 GN=rpmG PE=1 SV=2	3	3	0.195546	0.198582	0.569335	-0.812649	453979800	186259900	504179700	165839900	284249900	166900100	43.6	6.3715	0	21.325
P31120	P31120	Phosphoglucosamine mutase	glmM	sp|P31120|GLMM_ECOLI Phosphoglucosamine mutase OS=Escherichia coli (strain K12) OX=83333 GN=glmM PE=1 SV=3	21	21	0.230472	0.238126	1.09302	0.128315	321880000	358610100	301579900	338459900	349980200	383749800	61.6	47.543	0	284.99
P25526	P25526	Succinate-semialdehyde dehydrogenase [NADP(+)] GabD	gabD	sp|P25526|GABD_ECOLI Succinate-semialdehyde dehydrogenase [NADP(+)] GabD OS=Escherichia coli (strain K12) OX=83333 GN=gabD PE=1 SV=1	27	27	0.392669	0.425854	0.85305	-0.229297	842129900	794720400	1098900000	600469700	944929800	804609500	67.6	51.719	0	323.31
P0A867	P0A867	Transaldolase A	talA	sp|P0A867|TALA_ECOLI Transaldolase A OS=Escherichia coli (strain K12) OX=83333 GN=talA PE=3 SV=1	24	22	0.256248	0.2639	1.25335	0.325787	506040200	356230000	312390000	434420000	576759800	442509800	72.2	35.658	0	205.15
P39177	P39177	Universal stress protein G	uspG	sp|P39177|USPG_ECOLI Universal stress protein UP12 OS=Escherichia coli (strain K12) OX=83333 GN=uspG PE=1 SV=2	7	7	0.124082	0.130344	1.45255	0.538588	228470000	266780000	305059800	543680100	317780200	329830100	60.6	15.935	0	161.64
P16681	P16681	Protein PhnB	phnB	sp|P16681|YJDN_ECOLI Protein YjdN OS=Escherichia coli (strain K12) OX=83333 GN=yjdN PE=4 SV=1	7	7	0.0447517	0.0558452	2.99402	1.58208	49137970	18705010	19351990	56374040	73133020	115790000	68	16.171	0	23.556
P0AE91	P0AE91	Protein CreA	creA	sp|P0AE91|CREA_ECOLI Protein CreA OS=Escherichia coli (strain K12) OX=83333 GN=creA PE=3 SV=1	5	5	0.0108151	0.0197957	0.571275	-0.807742	44816010	46493990	50506970	33780010	25805990	22508010	40.1	17.108	0	38.776
P06971	P06971	Ferrichrome-iron receptor	fhuA	sp|P06971|FHUA_ECOLI Ferrichrome outer membrane transporter/phage receptor OS=Escherichia coli (strain K12) OX=83333 GN=fhuA PE=1 SV=2	34	34	0.000154011	0.006	0.723829	-0.466279	473900000	447630100	480010100	332670100	342939800	338480000	57.2	82.181	0	252.14
P29131	P29131	Cell division protein FtsN	ftsN	sp|P29131|FTSN_ECOLI Cell division protein FtsN OS=Escherichia coli (strain K12) OX=83333 GN=ftsN PE=1 SV=3	17	17	0.18731	0.190054	0.756626	-0.402347	74796990	60548000	73609010	43362010	72385990	46003980	55.5	35.793	0	82.418
P0AEN8	P0AEN8	L-fucose mutarotase	fucU	sp|P0AEN8|FUCM_ECOLI L-fucose mutarotase OS=Escherichia coli (strain K12) OX=83333 GN=fucU PE=1 SV=1	4	4	0.312253	0.330054	0.759068	-0.397698	11706990	15142000	16830000	11844990	7307900	15073990	30.7	15.473	0	12.343
P76145	P76145	Trans-aconitate 2-methyltransferase	tam	sp|P76145|TAM_ECOLI Trans-aconitate 2-methyltransferase OS=Escherichia coli (strain K12) OX=83333 GN=tam PE=1 SV=3	4	4	0.00807482	0.0150048	2.97816	1.57442	18541990	9738094	10041990	36745000	41142020	31682000	26.2	29.006	0	104.31
P37340	P37340	Multidrug resistance protein MdtK	mdtK	sp|P37340|MDTK_ECOLI Multidrug resistance protein MdtK OS=Escherichia coli (strain K12) OX=83333 GN=mdtK PE=1 SV=2	3	3	0.866185	0.909	1.08404	0.116421	12407000	11915000	3519899	6279799	9202002	11471010	7.7	49.446	0	6.5992
P76446	P76446	Protein Rtn	rtn	sp|P76446|PDEN_ECOLI Probable cyclic di-GMP phosphodiesterase PdeN OS=Escherichia coli (strain K12) OX=83333 GN=pdeN PE=2 SV=1	4	4	0.164726	0.167461	3.22386	1.68879	3344500	3742298	487032	7495400	4020501	6777697	7.7	58.587	0	6.2922
P0ACU7	P0ACU7	HTH-type transcriptional regulator YjdC	yjdC	sp|P0ACU7|YJDC_ECOLI HTH-type transcriptional regulator YjdC OS=Escherichia coli (strain K12) OX=83333 GN=yjdC PE=4 SV=1	11	11	0.012294	0.0211067	1.38007	0.464736	81855020	70355000	85864040	119010000	103400000	105620000	62.3	21.931	0	28.518
P76113	P76113	NADPH-dependent curcumin reductase	curA	sp|P76113|CURA_ECOLI NADPH-dependent curcumin reductase OS=Escherichia coli (strain K12) OX=83333 GN=curA PE=1 SV=3	11	11	0.00350542	0.00859041	0.736519	-0.441205	129749900	115740000	131379900	96513990	87489030	93352960	50.7	37.609	0	118
P0AEC5	P0AEC5	Signal transduction histidine-protein kinase BarA	barA	sp|P0AEC5|BARA_ECOLI Signal transduction histidine-protein kinase BarA OS=Escherichia coli (strain K12) OX=83333 GN=barA PE=1 SV=1	10	10	0.00215727	0.00653659	6.12118	2.61381	1823201	2949199	3149199	15648000	11304000	21955990	12.9	102.45	0	26.552
P75694	P75694	Uncharacterized protein YahO	yahO	sp|P75694|YAHO_ECOLI Uncharacterized protein YahO OS=Escherichia coli (strain K12) OX=83333 GN=yahO PE=3 SV=1	6	6	0.67629	0.752108	0.850373	-0.233833	94691950	74124050	58700040	52712020	120729900	39812010	62.6	9.8953	0	32.657
P0AEJ6	P0AEJ6	Ethanolamine ammonia-lyase heavy chain	eutB	sp|P0AEJ6|EUTB_ECOLI Ethanolamine ammonia-lyase heavy chain OS=Escherichia coli (strain K12) OX=83333 GN=eutB PE=1 SV=1	14	14	0.110379	0.115527	1.31872	0.399134	38334010	33662000	45313970	54633020	41719000	58832970	37.7	49.403	0	78.007
P14294	P14294	DNA topoisomerase 3	topB	sp|P14294|TOP3_ECOLI DNA topoisomerase 3 OS=Escherichia coli (strain K12) OX=83333 GN=topB PE=1 SV=1	7	7	0.664545	0.741712	0.893833	-0.161923	4724200	4830302	2596900	2765899	4301003	3557302	12.9	73.216	0	5.4644
P62517	P62517	Glucans biosynthesis glucosyltransferase H	mdoH	sp|P62517|OPGH_ECOLI Glucans biosynthesis glucosyltransferase H OS=Escherichia coli (strain K12) OX=83333 GN=mdoH PE=1 SV=1	16	16	0.119298	0.123516	2.67177	1.4178	81452040	79326030	18234010	118400000	140400000	135170100	24.7	96.936	0	59.797
P37613	P37613	PanD maturation factor	panM	sp|P37613|PANZ_ECOLI PanD regulatory factor OS=Escherichia coli (strain K12) OX=83333 GN=panZ PE=1 SV=1	2	2	0.0209427	0.0305728	1.44769	0.533749	4629098	5621700	5453799	7281003	6720600	8800097	20.5	14.505	0	9.5021
P0A698	P0A698	UvrABC system protein A	uvrA	sp|P0A698|UVRA_ECOLI UvrABC system protein A OS=Escherichia coli (strain K12) OX=83333 GN=uvrA PE=1 SV=1	31	31	0.00324712	0.00829008	1.33857	0.420697	177480100	169969900	154119900	218000000	220050100	232450000	44	103.87	0	154.32
P0A873	P0A873	tRNA (guanine-N(1)-)-methyltransferase	trmD	sp|P0A873|TRMD_ECOLI tRNA (guanine-N(1)-)-methyltransferase OS=Escherichia coli (strain K12) OX=83333 GN=trmD PE=1 SV=1	7	7	0.00974507	0.0171607	1.44029	0.526361	30437010	25011990	24953990	37443020	41802980	36263020	28.2	28.422	0	16.519
P37744	P37744	Glucose-1-phosphate thymidylyltransferase 1	rmlA1	sp|P37744|RMLA1_ECOLI Glucose-1-phosphate thymidylyltransferase 1 OS=Escherichia coli (strain K12) OX=83333 GN=rfbA PE=1 SV=2	24	21	0.0808154	0.0873477	1.16771	0.223687	389260200	341020100	350980100	467420000	397720200	399050100	70.3	32.693	0	117.01
P0A8F8	P0A8F8	UvrABC system protein B	uvrB	sp|P0A8F8|UVRB_ECOLI UvrABC system protein B OS=Escherichia coli (strain K12) OX=83333 GN=uvrB PE=1 SV=2	30	30	0.0184379	0.0284261	1.66363	0.734334	155870100	147320000	110890000	258070100	195830000	231990100	53	76.225	0	148.98
P21889	P21889	Aspartate--tRNA ligase	aspS	sp|P21889|SYD_ECOLI Aspartate--tRNA ligase OS=Escherichia coli (strain K12) OX=83333 GN=aspS PE=1 SV=1	46	46	0.265184	0.276336	1.11739	0.160138	1208000000	1257599000	1231400000	1599500000	1191900000	1369000000	79.2	65.913	0	323.31
P77808	P77808	NMN amidohydrolase-like protein YfaY	yfaY	sp|P77808|CINAL_ECOLI NMN amidohydrolase-like protein YfaY OS=Escherichia coli (strain K12) OX=83333 GN=yfaY PE=3 SV=1	11	11	0.449105	0.497909	1.13164	0.178415	34641990	43073020	28380000	45695990	39476000	34020010	40.2	44.225	0	45.508
P15043	P15043	ATP-dependent DNA helicase RecQ	recQ	sp|P15043|RECQ_ECOLI ATP-dependent DNA helicase RecQ OS=Escherichia coli (strain K12) OX=83333 GN=recQ PE=1 SV=5	5	5	0.527827	0.59613	1.43303	0.51907	2191301	1278775	4978739	5672580	1802580	4015205	9.4	68.363	0.00049826	3.7518
P0AF96	P0AF96	Toxin-antitoxin biofilm protein TabA	tabA	sp|P0AF96|TABA_ECOLI Toxin-antitoxin biofilm protein TabA OS=Escherichia coli (strain K12) OX=83333 GN=tabA PE=1 SV=1	12	12	0.21222	0.217573	1.33285	0.414515	834020500	794579600	946480100	1561900000	818930200	1161100000	88	16.865	0	314.48
P0AG18	P0AG18	N5-carboxyaminoimidazole ribonucleotide mutase	purE	sp|P0AG18|PURE_ECOLI N5-carboxyaminoimidazole ribonucleotide mutase OS=Escherichia coli (strain K12) OX=83333 GN=purE PE=1 SV=2	6	6	0.0335054	0.0437264	1.47297	0.558731	278500100	258140000	316680100	495960100	344010100	426449900	47.9	17.78	0	210.17
P0A8G3	P0A8G3	Uronate isomerase	uxaC	sp|P0A8G3|UXAC_ECOLI Uronate isomerase OS=Escherichia coli (strain K12) OX=83333 GN=uxaC PE=2 SV=1	23	23	0.599038	0.67625	0.88766	-0.171921	124120100	142499900	219179900	118220000	176020100	130300000	62.3	53.987	0	172.37
P0ABQ2	P0ABQ2	2-hydroxy-3-oxopropionate reductase	garR	sp|P0ABQ2|GARR_ECOLI 2-hydroxy-3-oxopropionate reductase OS=Escherichia coli (strain K12) OX=83333 GN=garR PE=1 SV=1	15	15	0.0482256	0.0578782	2.36192	1.23996	62652030	87928980	72062010	299909900	112040000	155669900	72.4	30.427	0	128.85
P37623	P37623	4-phosphopantetheinyl transferase AcpT	acpT	sp|P37623|ACPT_ECOLI 4-phosphopantetheinyl transferase AcpT OS=Escherichia coli (strain K12) OX=83333 GN=acpT PE=3 SV=1	2	2	0.0476512	0.0572075	1.78671	0.83731	1252468	1220730	1230223	3180299	1562700	2158699	17.4	21.768	0.0014606	3.1434
P77213	P77213	Putative glutamate--cysteine ligase 2	ybdK	sp|P77213|GCS2_ECOLI Putative glutamate--cysteine ligase 2 OS=Escherichia coli (strain K12) OX=83333 GN=ybdK PE=1 SV=1	10	10	0.323079	0.342874	1.11808	0.161027	22522000	18435000	20602990	23652000	25763990	19621000	33.1	41.688	0	39.331
P0ABQ0	P0ABQ0	Coenzyme A biosynthesis bifunctional protein CoaBC;Phosphopantothenoylcysteine decarboxylase;Phosphopantothenate--cysteine ligase	coaBC	sp|P0ABQ0|COABC_ECOLI Coenzyme A biosynthesis bifunctional protein CoaBC OS=Escherichia coli (strain K12) OX=83333 GN=coaBC PE=1 SV=2	13	13	0.0467477	0.0571238	2.0769	1.05443	56721000	62665040	54272000	153320000	72274020	155960000	51	43.438	0	71.142
P0AAV4	P0AAV4	Uncharacterized protein YbgJ	ybgJ	sp|P0AAV4|PXPB_ECOLI 5-oxoprolinase subunit B OS=Escherichia coli (strain K12) OX=83333 GN=pxpB PE=1 SV=1	4	4	0.386081	0.419019	1.1074	0.147177	13893010	14576990	16441000	19871010	14869000	15304000	34.4	23.946	0	25.506
Q46856	Q46856	Alcohol dehydrogenase YqhD	yqhD	sp|Q46856|YQHD_ECOLI Alcohol dehydrogenase YqhD OS=Escherichia coli (strain K12) OX=83333 GN=yqhD PE=1 SV=1	17	17	0.0288086	0.0362963	0.779716	-0.358979	211910000	214520000	265149900	173370100	182860100	180230000	65.1	42.097	0	323.31
P76397	P76397	Multidrug resistance protein MdtA	mdtA	sp|P76397|MDTA_ECOLI Multidrug resistance protein MdtA OS=Escherichia coli (strain K12) OX=83333 GN=mdtA PE=2 SV=2	4	4	0.881006	0.921449	1.02128	0.0303758	6387497	6436801	7608298	7584005	8023099	5476204	14.5	44.464	0	14.206
P0A855	P0A855	Protein TolB	tolB	sp|P0A855|TOLB_ECOLI Tol-Pal system protein TolB OS=Escherichia coli (strain K12) OX=83333 GN=tolB PE=1 SV=1	22	22	0.00100136	0.00417778	1.55346	0.635484	201370000	182050100	179399900	312420100	284220200	277660000	62.6	45.955	0	323.31
P37624	P37624	Ribosome-associated ATPase	rbbA	sp|P37624|RBBA_ECOLI Ribosome-associated ATPase OS=Escherichia coli (strain K12) OX=83333 GN=rbbA PE=1 SV=3	18	18	0.0613591	0.0690161	1.96369	0.973564	31801010	50840000	28745990	88595030	48006980	82741990	29.6	100.78	0	129.59
P04993	P04993	RecBCD enzyme subunit RecD	recD	sp|P04993|RECD_ECOLI RecBCD enzyme subunit RecD OS=Escherichia coli (strain K12) OX=83333 GN=recD PE=1 SV=2	5	5	0.00196996	0.00586387	2.49465	1.31884	2012208	1661621	2127634	5250302	3910398	5379303	10.2	66.902	0.0037933	2.6146
P00935	P00935	Cystathionine gamma-synthase	metB	sp|P00935|METB_ECOLI Cystathionine gamma-synthase OS=Escherichia coli (strain K12) OX=83333 GN=metB PE=1 SV=1	11	11	0.0670334	0.0748961	0.738571	-0.437192	378950100	412380300	514560200	280989900	311720000	369860100	46.1	41.55	0	323.31
P0AFJ7	P0AFJ7	Low-affinity inorganic phosphate transporter 1	pitA	sp|P0AFJ7|PITA_ECOLI Low-affinity inorganic phosphate transporter 1 OS=Escherichia coli (strain K12) OX=83333 GN=pitA PE=1 SV=1	8	8	0.0508689	0.060341	4.53305	2.18048	36509990	38346980	7244804	97616960	100990000	95838060	24.6	53.388	0	56.322
P29013	P29013	Uncharacterized protein YcgB	ycgB	sp|P29013|YCGB_ECOLI Uncharacterized protein YcgB OS=Escherichia coli (strain K12) OX=83333 GN=ycgB PE=4 SV=2	6	6	0.00513092	0.0114985	3.28925	1.71776	4843200	4189499	5309200	20851010	17383000	10577000	12.5	60.813	0	8.2807
P75683	P75683	Uncharacterized symporter YagG	yagG	sp|P75683|YAGG_ECOLI Putative glycoside/cation symporter YagG OS=Escherichia coli (strain K12) OX=83333 GN=yagG PE=1 SV=1	7	7	0.0625172	0.069547	3.14777	1.65433	41132020	54313980	12716000	88466060	104750100	95614050	17.4	50.631	0	31.092
P05458	P05458	Protease 3	ptrA	sp|P05458|PTRA_ECOLI Protease 3 OS=Escherichia coli (strain K12) OX=83333 GN=ptrA PE=1 SV=1	21	21	0.000897399	0.003584	1.95238	0.965235	47071980	41025030	37727000	81384020	87371020	76252050	29	107.71	0	142.53
P15373	P15373	Antitoxin PrlF	prlF	sp|P15373|PRLF_ECOLI Antitoxin PrlF OS=Escherichia coli (strain K12) OX=83333 GN=prlF PE=1 SV=1	3	3	0.0254078	0.0331548	1.27813	0.354036	8143902	8866499	8461599	10750000	12213000	9717003	33.3	12.359	0	5.5053
P00561	P00561	Bifunctional aspartokinase/homoserine dehydrogenase 1;Aspartokinase;Homoserine dehydrogenase	thrA	sp|P00561|AK1H_ECOLI Bifunctional aspartokinase/homoserine dehydrogenase 1 OS=Escherichia coli (strain K12) OX=83333 GN=thrA PE=1 SV=2	47	47	0.0934779	0.0984247	1.78669	0.837286	1250500000	1182600000	578289900	1564899000	1530001000	2037200000	75.9	89.119	0	323.31
P33218	P33218	Inner membrane protein YebE	yebE	sp|P33218|YEBE_ECOLI Inner membrane protein YebE OS=Escherichia coli (strain K12) OX=83333 GN=yebE PE=1 SV=2	6	6	0.0785157	0.0859327	0.853376	-0.228747	11498000	14152010	13280000	11240000	10444000	11440000	45.2	23.687	0	20.205
P23886	P23886	ATP-binding/permease protein CydC	cydC	sp|P23886|CYDC_ECOLI ATP-binding/permease protein CydC OS=Escherichia coli (strain K12) OX=83333 GN=cydC PE=3 SV=2	13	13	0.046938	0.0571483	1.84452	0.883244	51913980	53505980	30061020	86916060	65296000	92331980	34	62.919	0	119.82
P0AGJ2	P0AGJ2	tRNA (guanosine(18)-2-O)-methyltransferase	trmH	sp|P0AGJ2|TRMH_ECOLI tRNA (guanosine(18)-2-O)-methyltransferase OS=Escherichia coli (strain K12) OX=83333 GN=trmH PE=1 SV=1	3	3	0.936189	0.957164	1.01725	0.0246798	9398801	8140705	9192505	12321010	6294703	9546299	18.8	25.343	0	6.6258
P36938	P36938	Phosphoglucomutase	pgm	sp|P36938|PGM_ECOLI Phosphoglucomutase OS=Escherichia coli (strain K12) OX=83333 GN=pgm PE=1 SV=1	27	27	0.0174032	0.0264339	0.806643	-0.309998	1036301000	864070000	923789900	748780200	778979500	744339700	61.4	58.36	0	323.31
P17445	P17445	NAD/NADP-dependent betaine aldehyde dehydrogenase	betB	sp|P17445|BETB_ECOLI NAD/NADP-dependent betaine aldehyde dehydrogenase OS=Escherichia coli (strain K12) OX=83333 GN=betB PE=1 SV=3	18	18	0.00593609	0.0120782	1.97406	0.981169	58002960	54564020	82097030	127780000	125290000	124850000	56.3	52.911	0	189.23
P0A9L3	P0A9L3	FKBP-type 22 kDa peptidyl-prolyl cis-trans isomerase	fklB	sp|P0A9L3|FKBB_ECOLI FKBP-type 22 kDa peptidyl-prolyl cis-trans isomerase OS=Escherichia coli (strain K12) OX=83333 GN=fklB PE=1 SV=2	10	10	0.707596	0.78182	0.965112	-0.051232	134820100	103270000	128930000	123510000	110900000	117809900	53.9	22.216	0	179.81
P25888	P25888	ATP-dependent RNA helicase RhlE	rhlE	sp|P25888|RHLE_ECOLI ATP-dependent RNA helicase RhlE OS=Escherichia coli (strain K12) OX=83333 GN=rhlE PE=1 SV=3	8	8	0.162985	0.16522	1.92549	0.945223	1082698	1423047	2994880	4129701	3973098	2007613	20.5	49.989	0	10.513
P0AA63	P0AA63	Inner membrane protein YqjA	yqjA	sp|P0AA63|YQJA_ECOLI Inner membrane protein YqjA OS=Escherichia coli (strain K12) OX=83333 GN=yqjA PE=1 SV=1	1	1	0.99562	0.998255	1.003	0.00431951	1112764	1513012	3250983	2080800	824613	3218698	7.3	24.585	0	4.6823
P0A7F9	P0A7F9	S-adenosylmethionine:tRNA ribosyltransferase-isomerase	queA	sp|P0A7F9|QUEA_ECOLI S-adenosylmethionine:tRNA ribosyltransferase-isomerase OS=Escherichia coli (strain K12) OX=83333 GN=queA PE=1 SV=1	6	6	0.0336094	0.0438745	1.68831	0.755581	18765000	16363000	14380010	37073980	23840010	24041000	23.3	39.43	0	28.638
P08506	P08506	D-alanyl-D-alanine carboxypeptidase DacC	dacC	sp|P08506|DACC_ECOLI D-alanyl-D-alanine carboxypeptidase DacC OS=Escherichia coli (strain K12) OX=83333 GN=dacC PE=1 SV=2	21	20	0.420438	0.462083	0.914102	-0.129573	709600400	638470100	778209600	549190000	717420400	683499800	61	43.608	0	262.91
P0A7Q1	P0A7Q1	50S ribosomal protein L35	rpmI	sp|P0A7Q1|RL35_ECOLI 50S ribosomal protein L35 OS=Escherichia coli (strain K12) OX=83333 GN=rpmI PE=1 SV=2	1	1	0.0861682	0.0907073	0.588849	-0.764029	56085970	88781000	98145060	63486000	40940020	38391020	20	7.2888	0	8.494
P0AFI9	P0AFI9	Putative permease PerM	perM	sp|P0AFI9|PERM_ECOLI Putative permease PerM OS=Escherichia coli (strain K12) OX=83333 GN=perM PE=3 SV=1	3	3	0.0507435	0.0602768	3.00469	1.58722	3432102	1939387	885022	4780602	5957900	5610503	9.1	39.194	0	8.2339
A0A385XJE6;P0CE58;P0CE57;P0CE56;P0CE55;P0CE54;P0CE53;P0CE52;P0CE51;P0CE50;P0CE49;P76071	A0A385XJE6;P0CE58;P0CE57;P0CE56;P0CE55;P0CE54;P0CE53;P0CE52;P0CE51;P0CE50;P0CE49;P76071	Transposase InsH for insertion sequence element IS5T;Transposase InsH for insertion sequence element IS5R;Transposase InsH for insertion sequence element IS5LO;Transposase InsH for insertion sequence element IS5K;Transposase InsH for insertion sequence element IS5I;Transposase InsH for insertion sequence element IS5H;Transposase InsH for insertion sequence element IS5F;Transposase InsH for insert…	insH11;insH10;insH9;insH8;insH7;insH6;insH4;insH3;insH2;insH1;insH5	sp|A0A385XJE6|INH21_ECOLI Transposase InsH for insertion sequence element IS5U OS=Escherichia coli (strain K12) OX=83333 GN=insH21 PE=3 SV=1;sp|P0CE58|INH11_ECOLI Transposase InsH for insertion sequence element IS5T OS=Escherichia coli (strain K12) OX=8333	8	8	0.0322826	0.0419419	0.408017	-1.2933	81834030	69209010	41325020	23704990	35704000	18783990	24.3	39.327	0	30.999
P77562	P77562	Uncharacterized protein YaiW	yaiW	sp|P77562|YAIW_ECOLI Uncharacterized protein YaiW OS=Escherichia coli (strain K12) OX=83333 GN=yaiW PE=4 SV=1	6	6	0.336947	0.358179	1.13207	0.17896	9355597	6648900	7136205	7876496	9048201	9036700	15.1	40.414	0	6.7803
P0AA16	P0AA16	Transcriptional regulatory protein OmpR	ompR	sp|P0AA16|OMPR_ECOLI Transcriptional regulatory protein OmpR OS=Escherichia coli (strain K12) OX=83333 GN=ompR PE=1 SV=1	13	13	0.281355	0.290875	0.882563	-0.180229	290519800	330590100	310200100	306279800	294059800	227399900	63.6	27.353	0	143.95
P27249	P27249	Bifunctional uridylyltransferase/uridylyl-removing enzyme;[Protein-PII] uridylyltransferase;[Protein-PII]-UMP uridylyl-removing enzyme	glnD	sp|P27249|GLND_ECOLI Bifunctional uridylyltransferase/uridylyl-removing enzyme OS=Escherichia coli (strain K12) OX=83333 GN=glnD PE=1 SV=2	25	25	0.0227602	0.0308464	1.73545	0.795308	52897020	40332990	36947010	75917990	61090980	88835010	34.3	102.39	0	58.879
P69908	P69908	Glutamate decarboxylase alpha	gadA	sp|P69908|DCEA_ECOLI Glutamate decarboxylase alpha OS=Escherichia coli (strain K12) OX=83333 GN=gadA PE=1 SV=1	30	2	0.00917881	0.0167407	21.7585	4.44351	5576000	827150	1400030	21811010	63381010	48116970	73.8	52.685	0	323.31
P75800	P75800	Putative cyclic di-GMP phosphodiesterase YliE	yliE	sp|P75800|PDEI_ECOLI Probable cyclic di-GMP phosphodiesterase PdeI OS=Escherichia coli (strain K12) OX=83333 GN=pdeI PE=1 SV=1	10	10	0.365411	0.394363	2.10536	1.07407	1388689	1587744	5315795	4263998	1825099	14054990	12.4	90.048	0	18.953
P0A6A0	P0A6A0	Probable protein kinase UbiB	ubiB	sp|P0A6A0|UBIB_ECOLI Probable protein kinase UbiB OS=Escherichia coli (strain K12) OX=83333 GN=ubiB PE=1 SV=1	12	12	0.919626	0.947367	1.02149	0.0306759	22537990	28506990	22301990	27577010	17437000	31761010	24.4	63.202	0	26.307
P06710	P06710	DNA polymerase III subunit tau	dnaX	sp|P06710|DPO3X_ECOLI DNA polymerase III subunit tau OS=Escherichia coli (strain K12) OX=83333 GN=dnaX PE=1 SV=1	14	14	0.0828836	0.0887845	1.44814	0.534196	124380000	127290000	81073020	167650000	168670000	137850100	23	71.137	0	24.385
P0A6J8	P0A6J8	D-alanine--D-alanine ligase A	ddlA	sp|P0A6J8|DDLA_ECOLI D-alanine--D-alanine ligase A OS=Escherichia coli (strain K12) OX=83333 GN=ddlA PE=3 SV=1	19	19	0.271225	0.281772	0.824597	-0.278239	177630100	209699900	237459900	195679900	132680000	191019900	59.1	39.315	0	111.37
P31680	P31680	DnaJ-like protein DjlA	djlA	sp|P31680|DJLA_ECOLI Co-chaperone protein DjlA OS=Escherichia coli (strain K12) OX=83333 GN=djlA PE=1 SV=1	7	7	0.2718	0.282381	1.10272	0.141064	15501990	18443000	16708000	18135990	17033000	20735000	33.6	30.579	0	15.451
P76015	P76015	PTS-dependent dihydroxyacetone kinase, dihydroxyacetone-binding subunit DhaK	dhaK	sp|P76015|DHAK_ECOLI PEP-dependent dihydroxyacetone kinase, dihydroxyacetone-binding subunit DhaK OS=Escherichia coli (strain K12) OX=83333 GN=dhaK PE=1 SV=2	14	14	0.0273214	0.0345739	1.40152	0.486994	172489900	151670100	190889900	271090000	241440000	210050100	62.9	38.215	0	188.81
P0A7Z4	P0A7Z4	DNA-directed RNA polymerase subunit alpha	rpoA	sp|P0A7Z4|RPOA_ECOLI DNA-directed RNA polymerase subunit alpha OS=Escherichia coli (strain K12) OX=83333 GN=rpoA PE=1 SV=1	27	27	0.0593746	0.0679127	1.1582	0.211886	2374502000	2150200000	2417000000	2657100000	2892601000	2494502000	83.3	36.511	0	323.31
P37024	P37024	ATP-dependent RNA helicase HrpB	hrpB	sp|P37024|HRPB_ECOLI ATP-dependent RNA helicase HrpB OS=Escherichia coli (strain K12) OX=83333 GN=hrpB PE=1 SV=3	5	5	0.124889	0.130932	2.89308	1.53261	982860	5675003	1358186	6682503	4683999	5860598	7.9	89.147	0.0024085	2.9161
P33195	P33195	Glycine dehydrogenase (decarboxylating)	gcvP	sp|P33195|GCSP_ECOLI Glycine dehydrogenase (decarboxylating) OS=Escherichia coli (strain K12) OX=83333 GN=gcvP PE=1 SV=3	32	32	0.0621062	0.0695236	1.49022	0.575523	210750000	253580000	326350100	439090100	324970200	404499900	48.6	104.38	0	323.31
P03819	P03819	Glutathione-regulated potassium-efflux system protein KefC	kefC	sp|P03819|KEFC_ECOLI Glutathione-regulated potassium-efflux system protein KefC OS=Escherichia coli (strain K12) OX=83333 GN=kefC PE=1 SV=2	9	9	0.0984928	0.103816	4.21078	2.07409	8309301	9454497	1262469	14238000	24092990	21585990	18.1	67.795	0	12.179
P0A884	P0A884	Thymidylate synthase	thyA	sp|P0A884|TYSY_ECOLI Thymidylate synthase OS=Escherichia coli (strain K12) OX=83333 GN=thyA PE=1 SV=1	9	9	0.352676	0.378891	1.22793	0.296232	51336970	49575030	65224040	89270980	48853020	70473040	38.3	30.479	0	24.699
P76541	P76541	Ethanolamine utilization protein EutL	eutL	sp|P76541|EUTL_ECOLI Ethanolamine utilization protein EutL OS=Escherichia coli (strain K12) OX=83333 GN=eutL PE=1 SV=1	8	8	0.00659449	0.0129043	1.21317	0.278788	21870000	20273990	20350010	26511000	24063000	25254990	60.7	22.788	0	29.206
P45799	P45799	ADP compounds hydrolase NudE	nudE	sp|P45799|NUDE_ECOLI ADP compounds hydrolase NudE OS=Escherichia coli (strain K12) OX=83333 GN=nudE PE=1 SV=1	8	8	0.637462	0.715231	0.959211	-0.0600796	34260990	31456990	38105010	37321990	31212990	31113000	67.2	21.153	0	41.546
P0AGD7	P0AGD7	Signal recognition particle protein	ffh	sp|P0AGD7|SRP54_ECOLI Signal recognition particle protein OS=Escherichia coli (strain K12) OX=83333 GN=ffh PE=1 SV=1	22	22	0.144634	0.149709	1.241	0.311499	166639900	146950000	194120000	233770000	175440000	221520100	57.4	49.787	0	201.91
P66948	P66948	Beta-barrel assembly-enhancing protease	bepA	sp|P66948|BEPA_ECOLI Beta-barrel assembly-enhancing protease OS=Escherichia coli (strain K12) OX=83333 GN=bepA PE=1 SV=1	14	14	0.0217038	0.0309565	1.15943	0.213417	109710000	111270100	118770000	138680000	124010000	131400100	35.5	53.907	0	42.901
P43672	P43672	ABC transporter ATP-binding protein uup	uup	sp|P43672|UUP_ECOLI ABC transporter ATP-binding protein uup OS=Escherichia coli (strain K12) OX=83333 GN=uup PE=1 SV=2	16	16	0.67782	0.753322	1.07374	0.102645	51011010	41745980	33710990	44262980	53726000	37369980	31.7	72.066	0	50.744
P00909	P00909	Tryptophan biosynthesis protein TrpCF;Indole-3-glycerol phosphate synthase;N-(5-phospho-ribosyl)anthranilate isomerase	trpC	sp|P00909|TRPC_ECOLI Tryptophan biosynthesis protein TrpCF OS=Escherichia coli (strain K12) OX=83333 GN=trpC PE=1 SV=4	23	23	0.00976414	0.0171225	0.443862	-1.17182	412519800	355370100	291060000	128790000	205529900	140960000	55.6	49.492	0	91.82
P0AF48	P0AF48	UPF0047 protein YjbQ	yjbQ	sp|P0AF48|YJBQ_ECOLI UPF0047 protein YjbQ OS=Escherichia coli (strain K12) OX=83333 GN=yjbQ PE=3 SV=1	2	2	0.00784639	0.0154527	1.95782	0.969247	5762797	4972798	3823900	10523990	9274305	8425498	23.2	15.656	0	11.633
P0A6I3	P0A6I3	Pantothenate kinase	coaA	sp|P0A6I3|COAA_ECOLI Pantothenate kinase OS=Escherichia coli (strain K12) OX=83333 GN=coaA PE=1 SV=1	12	12	0.0370402	0.0471304	1.37779	0.462357	33361000	36834000	45626020	56693030	48145980	53723020	44.3	36.359	0	26.996
P23839	P23839	UPF0701 protein YicC	yicC	sp|P23839|YICC_ECOLI UPF0701 protein YicC OS=Escherichia coli (strain K12) OX=83333 GN=yicC PE=1 SV=2	21	21	0.0106261	0.019133	1.71767	0.78045	211060000	191710100	155920000	371300000	300059800	286970000	66.6	33.175	0	166.39
P23909	P23909	DNA mismatch repair protein MutS	mutS	sp|P23909|MUTS_ECOLI DNA mismatch repair protein MutS OS=Escherichia coli (strain K12) OX=83333 GN=mutS PE=1 SV=1	29	29	0.000582246	0.00202247	2.12882	1.09005	47126030	46669020	38405990	88425010	91936960	100239900	46.1	95.246	0	102.2
P46068	P46068	HTH-type transcriptional regulator DsdC	dsdC	sp|P46068|DSDC_ECOLI HTH-type transcriptional regulator DsdC OS=Escherichia coli (strain K12) OX=83333 GN=dsdC PE=2 SV=2	2	2	0.537643	0.608399	0.813349	-0.298054	1754801	2482891	974240	1592996	1002349	1430369	9.6	35.332	0	7.6477
P06959	P06959	Dihydrolipoyllysine-residue acetyltransferase component of pyruvate dehydrogenase complex	aceF	sp|P06959|ODP2_ECOLI Dihydrolipoyllysine-residue acetyltransferase component of pyruvate dehydrogenase complex OS=Escherichia coli (strain K12) OX=83333 GN=aceF PE=1 SV=3	40	40	0.798367	0.85953	0.971453	-0.0417837	2143700000	2332201000	2835401000	2197100000	2203500000	2684401000	76.3	66.095	0	323.31
P0A749	P0A749	UDP-N-acetylglucosamine 1-carboxyvinyltransferase	murA	sp|P0A749|MURA_ECOLI UDP-N-acetylglucosamine 1-carboxyvinyltransferase OS=Escherichia coli (strain K12) OX=83333 GN=murA PE=1 SV=1	15	15	0.139362	0.144686	1.11686	0.159454	256240000	283609900	245129800	309839800	269250100	297490000	43	44.817	0	124.83
P60651	P60651	Agmatinase	speB	sp|P60651|SPEB_ECOLI Agmatinase OS=Escherichia coli (strain K12) OX=83333 GN=speB PE=1 SV=1	8	8	0.0297607	0.0384598	0.601101	-0.734322	51629990	53715000	79586970	33681990	34207990	41605980	38.6	33.557	0	61.741
P25906	P25906	Putative oxidoreductase YdbC	ydbC	sp|P25906|PDXI_ECOLI Pyridoxine 4-dehydrogenase OS=Escherichia coli (strain K12) OX=83333 GN=pdxI PE=1 SV=1	10	10	0.00154854	0.00538824	0.495427	-1.01326	171040000	171249900	190320100	102280000	76425030	86721040	56.6	30.706	0	84.075
P0A6L0	P0A6L0	Deoxyribose-phosphate aldolase	deoC	sp|P0A6L0|DEOC_ECOLI Deoxyribose-phosphate aldolase OS=Escherichia coli (strain K12) OX=83333 GN=deoC PE=1 SV=1	15	15	0.532093	0.602348	0.926746	-0.109754	147770000	139440000	166270000	167860000	135669900	119739900	67.2	27.733	0	308.56
P0CG19	P0CG19	Inactive ribonuclease PH	rph	sp|P0CG19|RNPH_ECOLI Truncated inactive ribonuclease PH OS=Escherichia coli (strain K12) OX=83333 GN=rph PE=1 SV=1	5	5	0.335882	0.357314	1.5015	0.586402	1214300	1693417	2569045	1429398	3609900	3465665	31.6	24.425	0	21.416
Q47710	Q47710	Uncharacterized protein YqjK	yqjK	sp|Q47710|YQJK_ECOLI Uncharacterized protein YqjK OS=Escherichia coli (strain K12) OX=83333 GN=yqjK PE=4 SV=1	3	3	0.112536	0.117516	1.22973	0.298342	9979301	8369001	8086802	9250304	11969010	11344010	23.2	11.811	0	7.2749
P75801	P75801	Putative lipoprotein YliF	yliF	sp|P75801|DGCI_ECOLI Probable diguanylate cyclase DgcI OS=Escherichia coli (strain K12) OX=83333 GN=dgcI PE=3 SV=1	3	3	0.00185312	0.00602151	0.30901	-1.69428	3643082	3544060	2783908	1333525	859500	925325	8.4	49.872	0.0014634	3.2031
P06988	P06988	Histidinol dehydrogenase	hisD	sp|P06988|HISX_ECOLI Histidinol dehydrogenase OS=Escherichia coli (strain K12) OX=83333 GN=hisD PE=1 SV=5	13	13	0.00458667	0.0115639	0.440012	-1.18439	298590100	227829900	202420100	97333060	125070000	96364940	35.9	46.11	0	154.54
P33363	P33363	Periplasmic beta-glucosidase	bglX	sp|P33363|BGLX_ECOLI Periplasmic beta-glucosidase OS=Escherichia coli (strain K12) OX=83333 GN=bglX PE=3 SV=2	31	31	0.503549	0.565807	0.914644	-0.128717	114720100	106439900	145679900	110610000	126590000	97208960	51.5	83.459	0	86.399
P0A6I6	P0A6I6	Phosphopantetheine adenylyltransferase	coaD	sp|P0A6I6|COAD_ECOLI Phosphopantetheine adenylyltransferase OS=Escherichia coli (strain K12) OX=83333 GN=coaD PE=1 SV=1	5	5	0.162093	0.164606	1.85168	0.888832	4043503	3612301	3019198	11128990	3382698	7437201	45.9	17.836	0	13.447
P0ADX9	P0ADX9	Ribosomal RNA small subunit methyltransferase D	rsmD	sp|P0ADX9|RSMD_ECOLI Ribosomal RNA small subunit methyltransferase D OS=Escherichia coli (strain K12) OX=83333 GN=rsmD PE=1 SV=1	7	7	0.0341744	0.044433	1.40301	0.488523	13272000	13734000	14502010	20063000	22786010	15968990	35.9	21.677	0	11.696
P0AFG6	P0AFG6	Dihydrolipoyllysine-residue succinyltransferase component of 2-oxoglutarate dehydrogenase complex	sucB	sp|P0AFG6|ODO2_ECOLI Dihydrolipoyllysine-residue succinyltransferase component of 2-oxoglutarate dehydrogenase complex OS=Escherichia coli (strain K12) OX=83333 GN=sucB PE=1 SV=2	27	27	0.0806494	0.0874442	0.752217	-0.410779	3668999000	3624499000	4050002000	2247200000	3166902000	3221098000	57	44.011	0	323.31
P0A988	P0A988	DNA polymerase III subunit beta	dnaN	sp|P0A988|DPO3B_ECOLI Beta sliding clamp OS=Escherichia coli (strain K12) OX=83333 GN=dnaN PE=1 SV=1	15	15	0.0193471	0.0294185	1.46966	0.555478	132519900	105810000	99582010	181010000	162240000	150930000	57.1	40.586	0	91.6
P0ADK0	P0ADK0	Uncharacterized protein YiaF	yiaF	sp|P0ADK0|YIAF_ECOLI Uncharacterized protein YiaF OS=Escherichia coli (strain K12) OX=83333 GN=yiaF PE=4 SV=2	9	9	0.394012	0.426741	1.06658	0.0929972	282880000	289650000	333210200	318729900	298720000	347930000	47.5	25.663	0	285.6
P0ADB1	P0ADB1	Osmotically-inducible lipoprotein E	osmE	sp|P0ADB1|OSME_ECOLI Osmotically-inducible putative lipoprotein OsmE OS=Escherichia coli (strain K12) OX=83333 GN=osmE PE=2 SV=1	7	7	0.338932	0.3594	0.723618	-0.4667	1046001000	744729500	677500000	398380200	978139600	513179700	67	12.021	0	323.31
P08373	P08373	UDP-N-acetylenolpyruvoylglucosamine reductase	murB	sp|P08373|MURB_ECOLI UDP-N-acetylenolpyruvoylglucosamine reductase OS=Escherichia coli (strain K12) OX=83333 GN=murB PE=1 SV=1	11	11	0.0402717	0.0496527	1.85363	0.890355	29956990	24385980	29834980	61714020	35093000	64096000	49.7	37.851	0	28.233
P0AD27	P0AD27	Inner membrane protein YejM	yejM	sp|P0AD27|YEJM_ECOLI Inner membrane protein YejM OS=Escherichia coli (strain K12) OX=83333 GN=yejM PE=1 SV=1	11	11	0.113416	0.118342	1.71737	0.780197	33664980	34551020	18463000	64303020	35386980	47802980	28.8	67.295	0	64.788
P37095	P37095	Peptidase B	pepB	sp|P37095|PEPB_ECOLI Peptidase B OS=Escherichia coli (strain K12) OX=83333 GN=pepB PE=1 SV=2	27	27	0.0218427	0.0310562	0.657603	-0.604711	853470500	781740400	1044799000	525439800	676730100	557490000	70.7	46.18	0	323.31
P75780	P75780	Catecholate siderophore receptor Fiu	fiu	sp|P75780|FIU_ECOLI Catecholate siderophore receptor Fiu OS=Escherichia coli (strain K12) OX=83333 GN=fiu PE=1 SV=1	25	25	0.000946733	0.0035	0.10912	-3.19601	69202970	64790020	113410000	12532000	7200602	7321700	45.5	81.959	0	144.96
P0AEH5	P0AEH5	Protein ElaB	elaB	sp|P0AEH5|ELAB_ECOLI Protein ElaB OS=Escherichia coli (strain K12) OX=83333 GN=elaB PE=1 SV=1	5	5	0.0725157	0.0807902	0.715713	-0.482546	567880000	881059600	675269800	451220100	538700300	509589700	49.5	11.306	0	323.31
P04951	P04951	3-deoxy-manno-octulosonate cytidylyltransferase	kdsB	sp|P04951|KDSB_ECOLI 3-deoxy-manno-octulosonate cytidylyltransferase OS=Escherichia coli (strain K12) OX=83333 GN=kdsB PE=1 SV=2	12	12	0.316768	0.335868	1.17517	0.232868	145790000	133460100	196459900	214250100	164669900	175840000	65.7	27.614	0	80.838
P0AFG3	P0AFG3	2-oxoglutarate dehydrogenase E1 component	sucA	sp|P0AFG3|ODO1_ECOLI 2-oxoglutarate dehydrogenase E1 component OS=Escherichia coli (strain K12) OX=83333 GN=sucA PE=1 SV=1	50	50	0.195764	0.198984	0.906807	-0.141133	3757001000	3551099000	3166299000	2970400000	3132199000	3385601000	60.1	105.06	0	323.31
P69931	P69931	DnaA regulatory inactivator Hda	hda	sp|P69931|HDA_ECOLI DnaA regulatory inactivator Hda OS=Escherichia coli (strain K12) OX=83333 GN=hda PE=1 SV=2	4	4	0.196429	0.199935	1.63133	0.706053	3971098	1533000	1731399	4387003	3198798	3260801	18.5	26.632	0	4.1861
P0A9D4	P0A9D4	Serine acetyltransferase	cysE	sp|P0A9D4|CYSE_ECOLI Serine acetyltransferase OS=Escherichia coli (strain K12) OX=83333 GN=cysE PE=1 SV=1	10	10	0.107827	0.112971	1.36145	0.445148	100900000	97285970	114830100	160980000	106980000	165169900	52.4	29.316	0	178.22
P0AFB8	P0AFB8	Nitrogen regulation protein NR(I)	glnG	sp|P0AFB8|NTRC_ECOLI DNA-binding transcriptional regulator NtrC OS=Escherichia coli (strain K12) OX=83333 GN=glnG PE=1 SV=1	15	15	0.952539	0.967247	0.994725	-0.00763067	22679010	20995990	25253990	25336990	20305000	23006010	43.7	52.254	0	21.701
P25539	P25539	Riboflavin biosynthesis protein RibD;Diaminohydroxyphosphoribosylaminopyrimidine deaminase;5-amino-6-(5-phosphoribosylamino)uracil reductase	ribD	sp|P25539|RIBD_ECOLI Riboflavin biosynthesis protein RibD OS=Escherichia coli (strain K12) OX=83333 GN=ribD PE=1 SV=1	15	15	0.0246529	0.0323873	1.47274	0.558506	103220000	73383000	76345960	117209900	124390000	126700000	56.9	40.338	0	101.89
P31130	P31130	Uncharacterized protein YdeI	ydeI	sp|P31130|YDEI_ECOLI Uncharacterized protein YdeI OS=Escherichia coli (strain K12) OX=83333 GN=ydeI PE=3 SV=1	7	7	0.641888	0.719936	1.07622	0.105977	31798990	34207990	26444000	32476020	41215030	26788980	53.1	14.121	0	67.813
P45468	P45468	UPF0718 protein YraQ	yraQ	sp|P45468|YRAQ_ECOLI UPF0718 protein YraQ OS=Escherichia coli (strain K12) OX=83333 GN=yraQ PE=3 SV=1	1	1	0.0181356	0.027475	2.86402	1.51804	2829601	3175400	5846714	8703496	14470000	9799402	3.5	37.256	0.0064905	2.2114
P0AC75	P0AC75	3-deoxy-D-manno-octulosonic acid transferase	waaA	sp|P0AC75|KDTA_ECOLI 3-deoxy-D-manno-octulosonic acid transferase OS=Escherichia coli (strain K12) OX=83333 GN=waaA PE=1 SV=1	8	8	0.0745501	0.0826775	1.53017	0.613691	18084990	19945990	12643000	23412010	22092990	31589980	26.4	47.29	0	16.91
P0A8X0	P0A8X0	UPF0307 protein YjgA	yjgA	sp|P0A8X0|YJGA_ECOLI UPF0307 protein YjgA OS=Escherichia coli (strain K12) OX=83333 GN=yjgA PE=1 SV=1	9	9	0.960527	0.972997	0.993666	-0.00916735	75526960	74697980	60411980	57942030	80517030	71675960	55.7	21.359	0	43.485
P30136	P30136	Phosphomethylpyrimidine synthase	thiC	sp|P30136|THIC_ECOLI Phosphomethylpyrimidine synthase OS=Escherichia coli (strain K12) OX=83333 GN=thiC PE=1 SV=2	26	26	0.0774773	0.0848659	1.34862	0.431489	241690100	250539900	300539800	380419900	287429900	408240200	56.9	70.85	0	219.91
P0AE06;P24180	P0AE06	Multidrug efflux pump subunit AcrA	acrA	sp|P0AE06|ACRA_ECOLI Multidrug efflux pump subunit AcrA OS=Escherichia coli (strain K12) OX=83333 GN=acrA PE=1 SV=1	26	26	0.0677169	0.0758577	0.793855	-0.333052	564169800	526359600	662189800	425629800	522859900	442060200	74.8	42.196	0	323.31
P0A9A6	P0A9A6	Cell division protein FtsZ	ftsZ	sp|P0A9A6|FTSZ_ECOLI Cell division protein FtsZ OS=Escherichia coli (strain K12) OX=83333 GN=ftsZ PE=1 SV=1	29	29	0.506746	0.570601	0.891283	-0.166045	290710000	382010000	438140300	377270000	267480000	341390000	93.5	40.323	0	323.31
P39099	P39099	Periplasmic pH-dependent serine endoprotease DegQ	degQ	sp|P39099|DEGQ_ECOLI Periplasmic pH-dependent serine endoprotease DegQ OS=Escherichia coli (strain K12) OX=83333 GN=degQ PE=1 SV=1	20	20	0.313507	0.331835	0.868856	-0.20281	137560000	148890000	197110100	154040100	133369900	128890000	52.7	47.204	0	134.36
P0ADA3	P0ADA3	Murein hydrolase activator NlpD	nlpD	sp|P0ADA3|NLPD_ECOLI Murein hydrolase activator NlpD OS=Escherichia coli (strain K12) OX=83333 GN=nlpD PE=1 SV=1	10	10	0.00475548	0.0117439	1.44676	0.53283	63175960	65696040	62510960	81344000	99251050	97315050	32.2	40.149	0	59.965
P0AFK4	P0AFK4	Spermidine/putrescine transport system permease protein PotB	potB	sp|P0AFK4|POTB_ECOLI Spermidine/putrescine transport system permease protein PotB OS=Escherichia coli (strain K12) OX=83333 GN=potB PE=1 SV=1	3	3	0.245552	0.254012	1.60027	0.678313	8739702	7442699	2954698	7974802	9860600	10016010	10.5	31.062	0	4.2323
P45771	P45771	Uncharacterized protein YrdD	yrdD	sp|P45771|YRDD_ECOLI Uncharacterized protein YrdD OS=Escherichia coli (strain K12) OX=83333 GN=yrdD PE=4 SV=2	6	6	0.366794	0.39592	1.22898	0.297463	25949990	16888000	17551000	20969990	32702000	20819990	35	19.871	0	15.243
P0AAH4	P0AAH4	Peptide transport system ATP-binding protein SapD	sapD	sp|P0AAH4|SAPD_ECOLI Putrescine export system ATP-binding protein SapD OS=Escherichia coli (strain K12) OX=83333 GN=sapD PE=1 SV=1	7	7	0.389992	0.423657	1.38776	0.472763	4080498	9532804	4458000	7630903	5437902	11169000	33	37.66	0	7.3534
P30744	P30744	L-serine dehydratase 2	sdaB	sp|P30744|SDHM_ECOLI L-serine dehydratase 2 OS=Escherichia coli (strain K12) OX=83333 GN=sdaB PE=2 SV=2	5	4	0.0586487	0.0673604	0.325941	-1.61732	4252198	7699205	9919097	1152325	3689273	2645033	11.4	48.752	0	7.2564
P77554	P77554	Uncharacterized protein YahJ	yahJ	sp|P77554|YAHJ_ECOLI Uncharacterized protein YahJ OS=Escherichia coli (strain K12) OX=83333 GN=yahJ PE=3 SV=1	11	11	0.0426989	0.0532035	1.18845	0.249078	30200000	28786000	25598000	35650000	32128010	32613010	37	50.548	0	45.252
P76372	P76372	Chain length determinant protein	wzzB	sp|P76372|WZZB_ECOLI Chain length determinant protein OS=Escherichia coli (strain K12) OX=83333 GN=wzzB PE=1 SV=2	17	17	0.117031	0.121578	0.8136	-0.297608	170400100	203189900	202420100	177180000	160900000	132400000	54.3	36.454	0	323.31
P17444	P17444	Oxygen-dependent choline dehydrogenase	betA	sp|P17444|BETA_ECOLI Oxygen-dependent choline dehydrogenase OS=Escherichia coli (strain K12) OX=83333 GN=betA PE=1 SV=1	4	4	0.414559	0.454042	0.644348	-0.634088	2534202	3204106	6813797	2673001	1223123	4527200	9.2	61.877	0	15.075
P0AG93	P0AG93	Protein translocase subunit SecF	secF	sp|P0AG93|SECF_ECOLI Protein translocase subunit SecF OS=Escherichia coli (strain K12) OX=83333 GN=secF PE=1 SV=1	4	4	0.835828	0.886724	1.0803	0.111436	27411980	28736980	9891897	20242010	22577000	21497000	19.2	35.382	0	20.593
P46474	P46474	Uncharacterized protein YhdP	yhdP	sp|P46474|YHDP_ECOLI Uncharacterized protein YhdP OS=Escherichia coli (strain K12) OX=83333 GN=yhdP PE=3 SV=4	13	13	0.0233881	0.031289	2.10033	1.07061	5541701	7422300	4478303	16025000	10036000	10612000	14.1	139.05	0	19.671
P0ACA7	P0ACA7	Glutathione S-transferase GstB	gstB	sp|P0ACA7|GSTB_ECOLI Glutathione S-transferase GstB OS=Escherichia coli (strain K12) OX=83333 GN=gstB PE=1 SV=1	9	9	0.482755	0.541347	0.864316	-0.210369	153730000	152479900	164400000	196240000	118070000	107389900	55.3	23.713	0	323.31
P76272	P76272	Uncharacterized protein YebT	yebT	sp|P76272|YEBT_ECOLI Intermembrane transport protein YebT OS=Escherichia coli (strain K12) OX=83333 GN=yebT PE=1 SV=2	19	19	0.012194	0.0212326	1.97035	0.978452	30084990	32115020	22124000	51229980	47474970	67229990	29.6	94.969	0	39.816
P0AF50	P0AF50	Uncharacterized protein YjbR	yjbR	sp|P0AF50|YJBR_ECOLI Uncharacterized protein YjbR OS=Escherichia coli (strain K12) OX=83333 GN=yjbR PE=1 SV=1	4	4	0.343895	0.365822	1.20498	0.269012	38003990	37201000	38740990	56360030	32428010	52433020	36.4	13.519	0	6.6225
P43340	P43340	Uncharacterized NAD(P)H oxidoreductase YcaK	ycaK	sp|P43340|YCAK_ECOLI Uncharacterized NAD(P)H oxidoreductase YcaK OS=Escherichia coli (strain K12) OX=83333 GN=ycaK PE=3 SV=2	4	4	0.044909	0.0558359	1.81382	0.85903	5408398	4936503	4010102	12328990	7873102	6581898	17.9	23.036	0	12.152
P0A6Z3	P0A6Z3	Chaperone protein HtpG	htpG	sp|P0A6Z3|HTPG_ECOLI Chaperone protein HtpG OS=Escherichia coli (strain K12) OX=83333 GN=htpG PE=1 SV=1	47	47	0.00641465	0.0131135	0.610151	-0.712761	2316199000	2074399000	2431699000	1231700000	1621900000	1328501000	69.9	71.422	0	323.31
P0A962	P0A962	L-asparaginase 1	ansA	sp|P0A962|ASPG1_ECOLI L-asparaginase 1 OS=Escherichia coli (strain K12) OX=83333 GN=ansA PE=1 SV=1	8	8	0.0362713	0.0463099	1.296	0.374067	42739020	41834990	37119980	55620980	45536000	57042030	31.4	37.127	0	61.173
P0A7S9	P0A7S9	30S ribosomal protein S13	rpsM	sp|P0A7S9|RS13_ECOLI 30S ribosomal protein S13 OS=Escherichia coli (strain K12) OX=83333 GN=rpsM PE=1 SV=2	10	10	0.0010718	0.00402857	0.440225	-1.18369	2159601000	2107101000	2641000000	1097300000	1054300000	886259600	68.6	13.099	0	323.31
P0A776	P0A776	RNA pyrophosphohydrolase	rppH	sp|P0A776|RPPH_ECOLI RNA pyrophosphohydrolase OS=Escherichia coli (strain K12) OX=83333 GN=rppH PE=1 SV=1	2	2	0.779391	0.84511	0.966865	-0.0486139	6153601	6057699	6422698	6918596	6485499	4822702	15.9	20.795	0.0009828	3.3541
P0A6X7	P0A6X7	Integration host factor subunit alpha	ihfA	sp|P0A6X7|IHFA_ECOLI Integration host factor subunit alpha OS=Escherichia coli (strain K12) OX=83333 GN=ihfA PE=1 SV=1	10	10	0.0593984	0.0678386	0.707757	-0.498674	297630000	367700200	271429900	180980000	234269900	248389900	77.8	11.354	0	90.508
P0AG76	P0AG76	Nuclease SbcCD subunit D	sbcD	sp|P0AG76|SBCD_ECOLI Nuclease SbcCD subunit D OS=Escherichia coli (strain K12) OX=83333 GN=sbcD PE=1 SV=1	2	2	0.0979998	0.103288	1.85276	0.889673	2081801	1116215	1507601	3946702	1845500	3058999	9	44.713	0.0051306	2.3185
P0A746	P0A746	Peptide methionine sulfoxide reductase MsrB	msrB	sp|P0A746|MSRB_ECOLI Peptide methionine sulfoxide reductase MsrB OS=Escherichia coli (strain K12) OX=83333 GN=msrB PE=1 SV=1	8	8	0.236239	0.2441	1.33384	0.415591	117999900	77178030	98721950	174290000	98238010	124610000	89.8	15.451	0	61.356
P31134	P31134	Putrescine transport ATP-binding protein PotG	potG	sp|P31134|POTG_ECOLI Putrescine transport ATP-binding protein PotG OS=Escherichia coli (strain K12) OX=83333 GN=potG PE=3 SV=2	11	11	0.0233997	0.0312407	3.08477	1.62516	23072990	22170000	9253705	61077980	42770000	53190010	39.3	41.93	0	40.664
P0AAX8	P0AAX8	Probable L,D-transpeptidase YbiS	ybiS	sp|P0AAX8|YBIS_ECOLI Probable L,D-transpeptidase YbiS OS=Escherichia coli (strain K12) OX=83333 GN=ybiS PE=1 SV=1	12	11	0.0807684	0.0873587	1.5805	0.660381	168660000	143130000	167390000	342060000	178040100	261960000	51.6	33.325	0	225.71
P77348	P77348	Periplasmic murein peptide-binding protein	mppA	sp|P77348|MPPA_ECOLI Periplasmic murein peptide-binding protein OS=Escherichia coli (strain K12) OX=83333 GN=mppA PE=1 SV=2	17	17	0.772489	0.839776	1.04912	0.0691814	67743020	76629000	111230100	95038980	84605020	82919940	41.9	59.899	0	75.329
P0A6C1	P0A6C1	Endonuclease 4	nfo	sp|P0A6C1|END4_ECOLI Endonuclease 4 OS=Escherichia coli (strain K12) OX=83333 GN=nfo PE=1 SV=1	7	7	0.440722	0.487811	0.911887	-0.133074	32418020	30113010	28214010	32925020	23286000	27239980	31.2	31.479	0	43.031
P0AAZ4	P0AAZ4	Replication-associated recombination protein A	rarA	sp|P0AAZ4|RARA_ECOLI Replication-associated recombination protein A OS=Escherichia coli (strain K12) OX=83333 GN=rarA PE=1 SV=1	10	10	0.0282024	0.0357299	5.25487	2.39365	7602697	1953101	1575497	15631010	14959990	14517010	29.1	49.626	0	11.87
Q59385	Q59385	Copper-exporting P-type ATPase A	copA	sp|Q59385|COPA_ECOLI Copper-exporting P-type ATPase OS=Escherichia coli (strain K12) OX=83333 GN=copA PE=1 SV=4	19	19	0.178852	0.180889	1.57992	0.659856	47836990	49688020	27037980	42407000	78815990	75831020	36.3	87.872	0	53.566
P32099	P32099	Lipoate-protein ligase A	lplA	sp|P32099|LPLA_ECOLI Lipoate-protein ligase A OS=Escherichia coli (strain K12) OX=83333 GN=lplA PE=1 SV=3	8	8	0.0560849	0.0654826	1.29796	0.376244	32124020	34475000	35643020	50277990	36900000	46524980	25.7	37.925	0	38.675
Q46802	Q46802	Uncharacterized sigma-54-dependent transcriptional regulator YgeV	ygeV	sp|Q46802|YGEV_ECOLI Uncharacterized sigma-54-dependent transcriptional regulator YgeV OS=Escherichia coli (strain K12) OX=83333 GN=ygeV PE=4 SV=1	15	15	0.00440731	0.0113905	3.66501	1.87382	19814000	29521990	15658990	76816040	61552040	95370020	31.8	66.095	0	75.647
P25397	P25397	Tellurite methyltransferase	tehB	sp|P25397|TEHB_ECOLI Tellurite methyltransferase OS=Escherichia coli (strain K12) OX=83333 GN=tehB PE=1 SV=1	9	9	0.934978	0.956392	1.01125	0.0161343	44685020	33310010	31791010	37978020	40512020	31805000	44.7	22.53	0	48.303
P0ADG1	P0ADG1	Acetolactate synthase isozyme 2 small subunit	ilvM	sp|P0ADG1|ILVM_ECOLI Acetolactate synthase isozyme 2 small subunit OS=Escherichia coli (strain K12) OX=83333 GN=ilvM PE=1 SV=2	4	4	0.933373	0.954687	1.02804	0.0398998	922733	1516384	1581637	2187125	910852	1206990	57.5	9.7031	0	6.5928
P0ACM5	P0ACM5	Uncharacterized HTH-type transcriptional regulator YegW	yegW	sp|P0ACM5|YEGW_ECOLI Uncharacterized HTH-type transcriptional regulator YegW OS=Escherichia coli (strain K12) OX=83333 GN=yegW PE=4 SV=1	6	6	0.00464545	0.0114923	1.63446	0.70881	11349000	13726990	13710000	23653000	19814000	19899000	26.2	28.277	0	12.921
P32703	P32703	Uncharacterized Na(+)/H(+) exchanger YjcE	yjcE	sp|P32703|YJCE_ECOLI Uncharacterized Na(+)/H(+) exchanger YjcE OS=Escherichia coli (strain K12) OX=83333 GN=yjcE PE=3 SV=1	5	5	0.482775	0.541107	1.59511	0.673652	10496990	10021990	1759382	8686701	7321603	11811000	11.8	60.522	0	9.102
P00811	P00811	Beta-lactamase	ampC	sp|P00811|AMPC_ECOLI Beta-lactamase OS=Escherichia coli (strain K12) OX=83333 GN=ampC PE=1 SV=1	9	9	0.7963	0.858829	1.08606	0.119098	17690990	14611010	12383000	22536000	19841000	9170098	30.2	41.555	0	21.922
P75792	P75792	Sugar phosphatase YbiV	ybiV	sp|P75792|SUPH_ECOLI Sugar phosphatase YbiV OS=Escherichia coli (strain K12) OX=83333 GN=ybiV PE=1 SV=1	7	7	0.101753	0.10881	1.43857	0.524631	13697010	18434000	17693000	29274990	17971990	25278000	28.8	30.412	0	50.2
P64503	P64503	Uncharacterized protein YebV	yebV	sp|P64503|YEBV_ECOLI Uncharacterized protein YebV OS=Escherichia coli (strain K12) OX=83333 GN=yebV PE=1 SV=1	3	3	0.0142631	0.0230169	4.62619	2.20983	22207990	11030000	9075900	48138980	99452940	45976020	47.4	8.7527	0	54.923
P0AES2;Q46915	P0AES2	Glucarate dehydratase	gudD	sp|P0AES2|GUDD_ECOLI Glucarate dehydratase OS=Escherichia coli (strain K12) OX=83333 GN=gudD PE=1 SV=2	6	6	0.0204543	0.0297822	2.33277	1.22205	7939602	4916897	4994700	9809097	14927000	16905000	18.2	49.14	0	6.4483
P60595	P60595	Imidazole glycerol phosphate synthase subunit HisH	hisH	sp|P60595|HIS5_ECOLI Imidazole glycerol phosphate synthase subunit HisH OS=Escherichia coli (strain K12) OX=83333 GN=hisH PE=1 SV=1	7	7	0.000101998	0	0.383776	-1.38166	40073980	41175980	43977980	17422000	14422010	16324990	38.8	21.653	0	63.913
P0A6V1	P0A6V1	Glucose-1-phosphate adenylyltransferase	glgC	sp|P0A6V1|GLGC_ECOLI Glucose-1-phosphate adenylyltransferase OS=Escherichia coli (strain K12) OX=83333 GN=glgC PE=1 SV=2	20	20	0.0458447	0.0566675	1.24589	0.317175	167459900	183520100	182310000	230930100	192660100	243539900	53.1	48.697	0	141.08
P0A6Y5	P0A6Y5	33 kDa chaperonin	hslO	sp|P0A6Y5|HSLO_ECOLI 33 kDa chaperonin OS=Escherichia coli (strain K12) OX=83333 GN=hslO PE=1 SV=1	12	12	0.0559111	0.0652391	0.671127	-0.575342	171739900	173879900	255620100	149150000	133390000	115980000	66.4	32.534	0	323.31
P0A742	P0A742	Large-conductance mechanosensitive channel	mscL	sp|P0A742|MSCL_ECOLI Large-conductance mechanosensitive channel OS=Escherichia coli (strain K12) OX=83333 GN=mscL PE=1 SV=1	6	6	0.591227	0.668528	1.11733	0.160053	119280000	146910000	121960100	130240100	112439900	203570100	34.6	14.957	0	122
P33219	P33219	Protein YebF	yebF	sp|P33219|YEBF_ECOLI Protein YebF OS=Escherichia coli (strain K12) OX=83333 GN=yebF PE=1 SV=2	7	7	0.00268624	0.00625641	0.594364	-0.75058	81699020	86747990	98006060	59037970	49649020	49756000	55.9	12.962	0	97.175
P76407	P76407	Lipid kinase YegS	yegS	sp|P76407|YEGS_ECOLI Lipid kinase YegS OS=Escherichia coli (strain K12) OX=83333 GN=yegS PE=1 SV=1	8	8	9.1501e-06	0	2.84892	1.51041	12359000	12236000	12473990	37614990	33172980	34955990	31.4	32.038	0	34.575
P0A800	P0A800	DNA-directed RNA polymerase subunit omega	rpoZ	sp|P0A800|RPOZ_ECOLI DNA-directed RNA polymerase subunit omega OS=Escherichia coli (strain K12) OX=83333 GN=rpoZ PE=1 SV=1	8	8	0.194384	0.197351	0.742359	-0.429811	40544010	37398990	49365020	41263000	22783990	32572980	80.2	10.236	0	188.48
P0ADA5	P0ADA5	Uncharacterized lipoprotein YajG	yajG	sp|P0ADA5|YAJG_ECOLI Uncharacterized lipoprotein YajG OS=Escherichia coli (strain K12) OX=83333 GN=yajG PE=3 SV=1	6	6	0.315312	0.33401	1.14109	0.190408	278860000	351840100	339409900	404939700	398000100	306999800	54.7	20.95	0	323.31
P0A7J0	P0A7J0	3,4-dihydroxy-2-butanone 4-phosphate synthase	ribB	sp|P0A7J0|RIBB_ECOLI 3,4-dihydroxy-2-butanone 4-phosphate synthase OS=Escherichia coli (strain K12) OX=83333 GN=ribB PE=1 SV=1	10	10	0.148621	0.151872	0.629378	-0.668001	103120000	103950000	135850000	48362000	111510000	67320000	52.1	23.353	0	198.95
P76594	P76594	Protein lysine acetyltransferase Pka	pka	sp|P76594|LYSAC_ECOLI Peptidyl-lysine N-acetyltransferase PatZ OS=Escherichia coli (strain K12) OX=83333 GN=patZ PE=1 SV=1	21	21	0.00389007	0.00964865	2.37695	1.24911	70026960	66516960	58908000	146390000	126170000	199510000	28.3	97.986	0	116.71
P26646	P26646	Probable acrylyl-CoA reductase AcuI	acuI	sp|P26646|ACUI_ECOLI Probable acrylyl-CoA reductase AcuI OS=Escherichia coli (strain K12) OX=83333 GN=acuI PE=1 SV=1	11	11	0.0314659	0.0406017	1.21725	0.283625	206080000	209780100	248800000	268770000	272290000	265080200	45.1	34.723	0	236.57
CON__Q01546	CON__Q01546		CON__Q01546		10	2	0.698964	0.773618	0.876155	-0.190741	24399010	17771000	17415000	10871990	30127980	15505000	11.1	65.87	1	-2
P0A9Q7	P0A9Q7	Aldehyde-alcohol dehydrogenase;Alcohol dehydrogenase;Acetaldehyde dehydrogenase [acetylating];Pyruvate-formate-lyase deactivase	adhE	sp|P0A9Q7|ADHE_ECOLI Aldehyde-alcohol dehydrogenase OS=Escherichia coli (strain K12) OX=83333 GN=adhE PE=1 SV=2	53	53	0.465957	0.519289	1.09888	0.136038	2675599000	2187200000	1864400000	2678201000	2230299000	2423800000	69.8	96.126	0	323.31
P05825	P05825	Ferrienterobactin receptor	fepA	sp|P05825|FEPA_ECOLI Ferrienterobactin receptor OS=Escherichia coli (strain K12) OX=83333 GN=fepA PE=1 SV=2	21	21	0.0024293	0.00600897	0.382673	-1.38582	97801940	98895040	142489900	37345980	46859000	44131970	42.5	82.106	0	204.61
P04825	P04825	Aminopeptidase N	pepN	sp|P04825|AMPN_ECOLI Aminopeptidase N OS=Escherichia coli (strain K12) OX=83333 GN=pepN PE=1 SV=2	39	39	0.142461	0.148206	1.09611	0.132389	710529700	708529800	665620000	831459700	743619700	713729900	52.3	98.918	0	323.31
P0AEV9	P0AEV9	Hydrogenase 3 maturation protease	hycI	sp|P0AEV9|HYCI_ECOLI Hydrogenase 3 maturation protease OS=Escherichia coli (strain K12) OX=83333 GN=hycI PE=1 SV=2	3	3	0.322382	0.342014	0.73494	-0.444302	5565100	7614205	9478502	7323704	3490602	6236799	29.5	17.056	0	40.784
P77735	P77735	Uncharacterized oxidoreductase YajO	yajO	sp|P77735|YAJO_ECOLI 1-deoxyxylulose-5-phosphate synthase YajO OS=Escherichia coli (strain K12) OX=83333 GN=yajO PE=1 SV=2	19	19	0.0581716	0.0678494	0.831455	-0.266291	213909900	194249900	195500000	155130000	189399900	158919900	70.7	36.42	0	131.21
P15993	P15993	Aromatic amino acid transport protein AroP	aroP	sp|P15993|AROP_ECOLI Aromatic amino acid transport protein AroP OS=Escherichia coli (strain K12) OX=83333 GN=aroP PE=1 SV=3	4	4	0.590376	0.668446	1.23191	0.300903	25263000	29285990	9432997	22131990	24065010	24497980	7.2	49.69	0	87.801
P0AGD1	P0AGD1	Superoxide dismutase [Cu-Zn]	sodC	sp|P0AGD1|SODC_ECOLI Superoxide dismutase [Cu-Zn] OS=Escherichia coli (strain K12) OX=83333 GN=sodC PE=1 SV=1	7	7	0.240011	0.248291	1.9119	0.935007	44989000	16255000	17632010	41166020	83620990	26178000	51.4	17.681	0	57.839
P56258	P56258	TDP-N-acetylfucosamine:lipid II N-acetylfucosaminyltransferase	wecF	sp|P56258|WECF_ECOLI TDP-N-acetylfucosamine:lipid II N-acetylfucosaminyltransferase OS=Escherichia coli (strain K12) OX=83333 GN=wecF PE=1 SV=2	6	6	0.555735	0.631547	0.822456	-0.281989	7893801	4812302	6159804	5952397	7292005	2999199	18.1	40.639	0	9.305
P0ADZ7	P0ADZ7	UPF0092 membrane protein YajC	yajC	sp|P0ADZ7|YAJC_ECOLI Sec translocon accessory complex subunit YajC OS=Escherichia coli (strain K12) OX=83333 GN=yajC PE=1 SV=1	7	7	0.273556	0.283454	0.842751	-0.246821	153230000	212150000	213160100	140060000	184249900	160719900	46.4	11.887	0	74.569
P77330	P77330	Lipoprotein bor homolog from lambdoid prophage DLP12	borD	sp|P77330|BORD_ECOLI Prophage lipoprotein Bor homolog OS=Escherichia coli (strain K12) OX=83333 GN=borD PE=3 SV=1	1	1	0.576286	0.654614	1.68802	0.755332	398530	904789	1601900	4511271	1832517	336070	10.3	10.447	0.0046685	2.3254
P0A921	P0A921	Phospholipase A1	pldA	sp|P0A921|PA1_ECOLI Phospholipase A1 OS=Escherichia coli (strain K12) OX=83333 GN=pldA PE=1 SV=1	7	7	0.00538525	0.0119067	0.410399	-1.2849	39315990	38183020	49772970	19666000	13091990	20060000	30.8	33.163	0	16.333
P23827	P23827	Ecotin	eco	sp|P23827|ECOT_ECOLI Ecotin OS=Escherichia coli (strain K12) OX=83333 GN=eco PE=1 SV=1	4	4	0.0028013	0.00653498	0.238116	-2.07026	16907010	24063990	15943010	5529202	5065001	3126999	31.5	18.192	0	15.227
P25738	P25738	Acidic protein MsyB	msyB	sp|P25738|MSYB_ECOLI Acidic protein MsyB OS=Escherichia coli (strain K12) OX=83333 GN=msyB PE=4 SV=1	3	3	0.317902	0.337509	0.822991	-0.281052	69601000	50461980	62945020	64636960	48072020	39659980	37.9	14.259	0	91.736
P0AF59	P0AF59	Uncharacterized protein YjdI	yjdI	sp|P0AF59|YJDI_ECOLI Uncharacterized protein YjdI OS=Escherichia coli (strain K12) OX=83333 GN=yjdI PE=4 SV=1	2	2	0.461589	0.513512	1.22665	0.294719	4604001	4664700	4381600	4579300	9174003	4134202	28.9	8.5498	0.00049237	3.4275
P12994	P12994	UPF0098 protein YbhB	ybhB	sp|P12994|YBHB_ECOLI UPF0098 protein YbhB OS=Escherichia coli (strain K12) OX=83333 GN=ybhB PE=1 SV=2	3	3	0.0375356	0.0474495	1.64573	0.71873	29872990	43917030	45309000	60155990	57161010	77053950	24.1	17.085	0	47.175
P05719	P05719	Type-1 restriction enzyme EcoKI specificity protein	hsdS	sp|P05719|T1SK_ECOLI Type-1 restriction enzyme EcoKI specificity protein OS=Escherichia coli (strain K12) OX=83333 GN=hsdS PE=1 SV=1	13	13	0.0972878	0.102279	5.51698	2.46388	13202000	12762000	1266501	40924000	24151000	36254010	31.2	51.395	0	15.091
P0ABV6	P0ABV6	Protein TolR	tolR	sp|P0ABV6|TOLR_ECOLI Tol-Pal system protein TolR OS=Escherichia coli (strain K12) OX=83333 GN=tolR PE=1 SV=1	4	4	0.00209997	0.00611881	2.0886	1.06254	10638000	12265000	14261000	24142980	24220000	28992010	29.6	15.383	0	8.0782
P0ACJ8	P0ACJ8	cAMP-activated global transcriptional regulator CRP	crp	sp|P0ACJ8|CRP_ECOLI cAMP-activated global transcriptional regulator CRP OS=Escherichia coli (strain K12) OX=83333 GN=crp PE=1 SV=1	18	18	0.0583288	0.0676247	1.13877	0.187478	1023900000	1030100000	1042701000	1072400000	1268899000	1193500000	67.1	23.64	0	234.02
P0A8H6	P0A8H6	Der GTPase-activating protein YihI	yihI	sp|P0A8H6|YIHI_ECOLI Der GTPase-activating protein YihI OS=Escherichia coli (strain K12) OX=83333 GN=yihI PE=1 SV=1	10	10	0.0619739	0.0692503	0.712653	-0.488728	101009900	69936010	98134940	70477050	57730990	61669000	57.4	19.059	0	99.328
P23331	P23331	Thymidine kinase	tdk	sp|P23331|KITH_ECOLI Thymidine kinase OS=Escherichia coli (strain K12) OX=83333 GN=tdk PE=3 SV=1	4	4	0.612325	0.689597	1.08283	0.114806	21399990	19628990	14201000	22371010	17327000	19538990	26.3	23.456	0	13.448
P08390	P08390	USG-1 protein	usg	sp|P08390|USG_ECOLI USG-1 protein OS=Escherichia coli (strain K12) OX=83333 GN=usg PE=1 SV=1	12	12	0.802641	0.861169	1.03088	0.0438716	116720000	126039900	147369900	147009900	111260100	145210000	60.8	36.364	0	144.5
P22186	P22186	Transcriptional regulator MraZ	mraZ	sp|P22186|MRAZ_ECOLI Transcriptional regulator MraZ OS=Escherichia coli (strain K12) OX=83333 GN=mraZ PE=1 SV=1	6	6	0.00961305	0.017045	1.65535	0.72714	27651010	24478010	33451980	41865980	48029010	51076000	45.4	17.386	0	20.568
P00956	P00956	Isoleucine--tRNA ligase	ileS	sp|P00956|SYI_ECOLI Isoleucine--tRNA ligase OS=Escherichia coli (strain K12) OX=83333 GN=ileS PE=1 SV=5	48	48	0.00401327	0.0106309	1.28701	0.364021	1070200000	994969900	952239900	1352800000	1239400000	1289199000	63.4	104.3	0	323.31
P0A993	P0A993	Fructose-1,6-bisphosphatase class 1	fbp	sp|P0A993|F16PA_ECOLI Fructose-1,6-bisphosphatase class 1 OS=Escherichia coli (strain K12) OX=83333 GN=fbp PE=1 SV=1	14	14	0.00404308	0.0109467	2.10924	1.07672	233630000	246480100	194839900	388979800	488049900	554590000	52.7	36.833	0	160.77
P30850	P30850	Exoribonuclease 2	rnb	sp|P30850|RNB_ECOLI Exoribonuclease 2 OS=Escherichia coli (strain K12) OX=83333 GN=rnb PE=1 SV=3	27	27	0.00156989	0.00532558	1.69603	0.762161	297850100	255890000	247230100	487499800	436580300	431930000	52.5	72.49	0	323.31
P0A729	P0A729	Maf-like protein YceF	yceF	sp|P0A729|NTPPB_ECOLI 7-methyl-GTP pyrophosphatase OS=Escherichia coli (strain K12) OX=83333 GN=yceF PE=1 SV=1	8	8	0.322019	0.342177	0.841363	-0.2492	299070100	296509900	398539800	345500100	263339900	231349900	42.8	21.691	0	192.48
P60757	P60757	ATP phosphoribosyltransferase	hisG	sp|P60757|HIS1_ECOLI ATP phosphoribosyltransferase OS=Escherichia coli (strain K12) OX=83333 GN=hisG PE=1 SV=1	17	17	0.000242456	0.00409091	0.360619	-1.47145	394810000	356880000	377000300	157740000	122920000	128479900	55.9	33.366	0	262.79
P0A9C9	P0A9C9	Fructose-1,6-bisphosphatase 1 class 2	glpX	sp|P0A9C9|GLPX_ECOLI Fructose-1,6-bisphosphatase 1 class 2 OS=Escherichia coli (strain K12) OX=83333 GN=glpX PE=1 SV=1	18	18	0.00255604	0.00590308	0.643182	-0.636701	72559030	72012960	82359030	44994000	53236020	47802980	53.3	35.852	0	59.416
P43337	P43337	Uncharacterized Nudix hydrolase NudL	nudL	sp|P43337|NUDL_ECOLI Uncharacterized Nudix hydrolase NudL OS=Escherichia coli (strain K12) OX=83333 GN=nudL PE=3 SV=1	3	3	0.11739	0.122451	1.89937	0.92552	2108999	2941684	1070809	3636802	2853999	4385698	15.6	21.435	0.0014556	3.0694
P76350	P76350	Shikimate transporter	shiA	sp|P76350|SHIA_ECOLI Shikimate transporter OS=Escherichia coli (strain K12) OX=83333 GN=shiA PE=3 SV=1	1	1	0.324949	0.344593	0.648898	-0.623936	4348637	1887313	1519836	1507700	1036702	2180490	4.3	47.817	0	15.656
P24255	P24255	RNA polymerase sigma-54 factor	rpoN	sp|P24255|RP54_ECOLI RNA polymerase sigma-54 factor OS=Escherichia coli (strain K12) OX=83333 GN=rpoN PE=1 SV=2	10	10	0.0584725	0.0677313	1.36303	0.446822	37039980	39307990	47674980	65820020	48207000	55398040	29.1	53.989	0	46.746
P68066	P68066	Autonomous glycyl radical cofactor	grcA	sp|P68066|GRCA_ECOLI Autonomous glycyl radical cofactor OS=Escherichia coli (strain K12) OX=83333 GN=grcA PE=1 SV=1	13	11	0.00844171	0.0156372	0.304199	-1.71691	267489900	156459900	245250100	49152000	91978050	63910020	84.3	14.284	0	111.7
P21499	P21499	Ribonuclease R	rnr	sp|P21499|RNR_ECOLI Ribonuclease R OS=Escherichia coli (strain K12) OX=83333 GN=rnr PE=1 SV=2	38	38	0.00847457	0.01581	1.86979	0.90288	209990100	195330000	144060000	347950200	301790100	367850000	53.3	92.108	0	253.47
P0AFY8	P0AFY8	Negative modulator of initiation of replication	seqA	sp|P0AFY8|SEQA_ECOLI Negative modulator of initiation of replication OS=Escherichia coli (strain K12) OX=83333 GN=seqA PE=1 SV=1	9	9	0.000880829	0.0036129	0.663019	-0.592877	125580000	114770000	118250000	78548970	84876030	74508020	62.4	20.315	0	102.1
P09099	P09099	Xylulose kinase	xylB	sp|P09099|XYLB_ECOLI Xylulose kinase OS=Escherichia coli (strain K12) OX=83333 GN=xylB PE=1 SV=1	24	24	0.00181491	0.00605405	1.61849	0.694648	999440400	1058200000	1128399000	1840300000	1786099000	1539299000	60.5	52.618	0	323.31
P60293	P60293	Chromosome partition protein MukF	mukF	sp|P60293|MUKF_ECOLI Chromosome partition protein MukF OS=Escherichia coli (strain K12) OX=83333 GN=mukF PE=1 SV=1	15	15	0.0873304	0.0918135	0.804632	-0.313599	25404010	27548990	25562990	22513010	23636990	17514010	40.5	50.578	0	23.043
P16869	P16869	FhuE receptor	fhuE	sp|P16869|FHUE_ECOLI FhuE receptor OS=Escherichia coli (strain K12) OX=83333 GN=fhuE PE=1 SV=2	16	16	0.00372771	0.00964789	0.148138	-2.75499	12214000	12279000	25248010	2661301	2985602	1549253	31.7	81.232	0	47.677
P0A725	P0A725	UDP-3-O-[3-hydroxymyristoyl] N-acetylglucosamine deacetylase	lpxC	sp|P0A725|LPXC_ECOLI UDP-3-O-acyl-N-acetylglucosamine deacetylase OS=Escherichia coli (strain K12) OX=83333 GN=lpxC PE=1 SV=1	10	10	0.011072	0.019975	2.02376	1.01704	46588010	36849980	30047990	67804030	90853960	69407020	29.8	33.956	0	25.592
P0A7Z0	P0A7Z0	Ribose-5-phosphate isomerase A	rpiA	sp|P0A7Z0|RPIA_ECOLI Ribose-5-phosphate isomerase A OS=Escherichia coli (strain K12) OX=83333 GN=rpiA PE=1 SV=1	13	13	0.00696577	0.013644	1.98039	0.985788	859840000	751900100	863859900	1273499000	1771601000	1922700000	68.5	22.86	0	323.31
P39377	P39377	Isoaspartyl dipeptidase	iadA	sp|P39377|IADA_ECOLI Isoaspartyl dipeptidase OS=Escherichia coli (strain K12) OX=83333 GN=iadA PE=1 SV=1	13	13	0.965785	0.976829	0.988006	-0.017409	25048990	31441980	58428970	32642000	32958990	41253020	41.3	41.083	0	86.409
P77395	P77395	Uncharacterized protein YbbN	ybbN	sp|P77395|CNOX_ECOLI Chaperedoxin OS=Escherichia coli (strain K12) OX=83333 GN=cnoX PE=1 SV=2	11	11	0.00860901	0.0156612	0.387744	-1.36683	87487990	101120000	131120000	55045990	32311010	38020020	61.3	31.791	0	135.66
P0ACK5	P0ACK5	Deoxyribose operon repressor	deoR	sp|P0ACK5|DEOR_ECOLI Deoxyribose operon repressor OS=Escherichia coli (strain K12) OX=83333 GN=deoR PE=1 SV=1	5	5	0.00168192	0.00625698	1.47683	0.562501	17722010	19238010	17939000	29452990	26440010	25296990	25	28.548	0	18.284
P23917	P23917	Fructokinase	mak	sp|P23917|MAK_ECOLI Fructokinase OS=Escherichia coli (strain K12) OX=83333 GN=mak PE=1 SV=2	8	8	0.00307247	0.00705792	0.598263	-0.741149	53043030	64381960	68496980	37867020	35217980	37558990	41.1	32.499	0	48.296
P68206	P68206	UPF0337 protein YjbJ	yjbJ	sp|P68206|YJBJ_ECOLI UPF0337 protein YjbJ OS=Escherichia coli (strain K12) OX=83333 GN=yjbJ PE=1 SV=1	6	6	0.00236224	0.0062037	2.38648	1.25488	39554980	39922010	37636980	92194020	116300000	75338970	53.6	8.3252	0	25.39
P52643	P52643	D-lactate dehydrogenase	ldhA	sp|P52643|LDHD_ECOLI D-lactate dehydrogenase OS=Escherichia coli (strain K12) OX=83333 GN=ldhA PE=1 SV=1	15	15	0.01379	0.0226844	0.698153	-0.518384	238660000	235690000	232090100	139760000	186629900	170319900	51.4	36.534	0	132.19
P31119	P31119	Bifunctional protein Aas;2-acylglycerophosphoethanolamine acyltransferase;Acyl-[acyl-carrier-protein] synthetase	aas	sp|P31119|AAS_ECOLI Bifunctional protein Aas OS=Escherichia coli (strain K12) OX=83333 GN=aas PE=1 SV=2	13	13	0.00445384	0.0113186	1.40873	0.494395	14676000	15170000	13551000	21723990	18495010	20991990	21.4	80.699	0	22.956
P0A6J1	P0A6J1	Adenylyl-sulfate kinase	cysC	sp|P0A6J1|CYSC_ECOLI Adenylyl-sulfate kinase OS=Escherichia coli (strain K12) OX=83333 GN=cysC PE=1 SV=2	3	3	0.00277161	0.00658921	0.547761	-0.86838	9916305	10182000	12434000	6255098	6260103	5269300	20.4	22.321	0	11.944
P17888	P17888	Primosomal protein N	priA	sp|P17888|PRIA_ECOLI Primosomal protein N OS=Escherichia coli (strain K12) OX=83333 GN=priA PE=1 SV=2	17	17	0.737137	0.809586	1.01567	0.0224374	43494010	47918020	46194990	44826980	49685000	45291990	30.6	81.654	0	36.747
P0A8V0	P0A8V0	Ribonuclease BN	rbn	sp|P0A8V0|RBN_ECOLI Ribonuclease BN OS=Escherichia coli (strain K12) OX=83333 GN=rbn PE=1 SV=1	6	6	0.0100395	0.0180786	1.66813	0.738234	11311000	8551603	9680805	16524000	14214990	18505010	26.6	32.929	0	14.159
P31658	P31658	Molecular chaperone Hsp31 and glyoxalase 3	hchA	sp|P31658|HCHA_ECOLI Protein/nucleic acid deglycase 1 OS=Escherichia coli (strain K12) OX=83333 GN=hchA PE=1 SV=3	11	11	0.00651936	0.013008	0.652058	-0.616927	105390000	103920000	95449980	66689020	75211980	57782000	50.2	31.19	0	79.727
P22333	P22333	Adenosine deaminase	add	sp|P22333|ADD_ECOLI Adenosine deaminase OS=Escherichia coli (strain K12) OX=83333 GN=add PE=3 SV=2	6	6	0.0828455	0.088758	2.08935	1.06306	17351000	10932000	9414297	38665000	15684000	26857990	26.4	36.397	0	40.087
P0A9D8	P0A9D8	2,3,4,5-tetrahydropyridine-2,6-dicarboxylate N-succinyltransferase	dapD	sp|P0A9D8|DAPD_ECOLI 2,3,4,5-tetrahydropyridine-2,6-dicarboxylate N-succinyltransferase OS=Escherichia coli (strain K12) OX=83333 GN=dapD PE=1 SV=1	17	17	0.0439496	0.0550353	0.818231	-0.289419	335830100	311879900	288320100	235960000	282230000	248409900	65	29.892	0	323.31
P0AB38	P0AB38	Penicillin-binding protein activator LpoB	lpoB	sp|P0AB38|LPOB_ECOLI Penicillin-binding protein activator LpoB OS=Escherichia coli (strain K12) OX=83333 GN=lpoB PE=1 SV=1	5	5	0.391054	0.424546	1.10399	0.142724	45676000	57943030	60862040	65502040	60539030	54656000	33.3	22.515	0	67.792
P29680	P29680	Uroporphyrinogen decarboxylase	hemE	sp|P29680|DCUP_ECOLI Uroporphyrinogen decarboxylase OS=Escherichia coli (strain K12) OX=83333 GN=hemE PE=3 SV=3	14	14	0.00805794	0.0150777	1.358	0.44148	63348000	72707970	76644000	97916960	91145950	99059000	46	39.248	0	94.846
P0AB83	P0AB83	Endonuclease III	nth	sp|P0AB83|END3_ECOLI Endonuclease III OS=Escherichia coli (strain K12) OX=83333 GN=nth PE=1 SV=1	5	5	0.069359	0.0768	1.36263	0.446393	8093102	7094100	5796502	9694202	10678010	8134099	30.8	23.562	0	8.4578
P0A6S7	P0A6S7	Glycerol-3-phosphate dehydrogenase [NAD(P)+]	gpsA	sp|P0A6S7|GPDA_ECOLI Glycerol-3-phosphate dehydrogenase [NAD(P)+] OS=Escherichia coli (strain K12) OX=83333 GN=gpsA PE=3 SV=1	11	11	0.387903	0.421316	1.1643	0.21946	141970000	168460000	212489900	221350000	162240000	223350100	53.4	36.361	0	323.31
P04949	P04949	Flagellin	fliC	sp|P04949|FLIC_ECOLI Flagellin OS=Escherichia coli (strain K12) OX=83333 GN=fliC PE=1 SV=2	15	15	0.137156	0.142605	0.0899525	-3.47469	200230100	15385000	2287801	2032901	1582800	1594199	50.8	51.294	0	227.75
P0AFP6	P0AFP6	Putative GTP cyclohydrolase 1 type 2	ybgI	sp|P0AFP6|GCH1L_ECOLI GTP cyclohydrolase 1 type 2 homolog OS=Escherichia coli (strain K12) OX=83333 GN=ybgI PE=1 SV=1	7	7	0.20703	0.211626	0.927788	-0.108133	100340000	91191990	101689900	96624050	85271030	90192020	44.1	26.892	0	151.71
P0C037	P0C037	UPF0345 protein YaiE	yaiE	sp|P0C037|PPNP_ECOLI Pyrimidine/purine nucleoside phosphorylase OS=Escherichia coli (strain K12) OX=83333 GN=ppnP PE=1 SV=1	2	2	0.420562	0.462028	0.442642	-1.17579	11047010	10651010	8582705	10265010	11730990	727316	23.4	10.234	0.00097991	3.2926
P23874	P23874	Serine/threonine-protein kinase HipA	hipA	sp|P23874|HIPA_ECOLI Serine/threonine-protein kinase toxin HipA OS=Escherichia coli (strain K12) OX=83333 GN=hipA PE=1 SV=2	4	4	0.597604	0.674287	1.10673	0.146303	3616702	2483502	3848702	3224401	3219200	4514601	8.9	49.275	0	4.0337
P76055	P76055	tRNA 2-thiocytidine biosynthesis protein TtcA	ttcA	sp|P76055|TTCA_ECOLI tRNA-cytidine(32) 2-sulfurtransferase OS=Escherichia coli (strain K12) OX=83333 GN=ttcA PE=1 SV=1	11	11	0.0249533	0.0327196	0.593371	-0.752993	21865000	31593990	23183980	17008990	12394000	15872000	44.4	35.561	0	58.392
P0A738	P0A738	Cyclic pyranopterin monophosphate synthase accessory protein	moaC	sp|P0A738|MOAC_ECOLI Cyclic pyranopterin monophosphate synthase OS=Escherichia coli (strain K12) OX=83333 GN=moaC PE=1 SV=2	7	7	0.00477412	0.0116727	0.600735	-0.735198	43997980	36637020	39065990	27217990	21215000	23642990	51.6	17.467	0	20.814
P39176	P39176	Probable L,D-transpeptidase ErfK/SrfK	erfK	sp|P39176|ERFK_ECOLI Probable L,D-transpeptidase ErfK/SrfK OS=Escherichia coli (strain K12) OX=83333 GN=erfK PE=1 SV=2	13	12	0.0255626	0.0334718	1.34326	0.42574	44447990	53193030	48707980	70156970	57116960	69655030	56.1	34.411	0	88.872
P0ABR1	P0ABR1	DNA-damage-inducible protein I	dinI	sp|P0ABR1|DINI_ECOLI DNA damage-inducible protein I OS=Escherichia coli (strain K12) OX=83333 GN=dinI PE=1 SV=1	3	3	0.944413	0.962785	1.02405	0.034289	3941602	2860701	4101901	2415001	6561203	3134698	49.4	8.9489	0.0064875	2.1985
P0AC41	P0AC41	Succinate dehydrogenase flavoprotein subunit	sdhA	sp|P0AC41|SDHA_ECOLI Succinate dehydrogenase flavoprotein subunit OS=Escherichia coli (strain K12) OX=83333 GN=sdhA PE=1 SV=1	32	32	0.135076	0.140767	0.911448	-0.133768	3635100000	3389399000	3144098000	2974400000	3248099000	3036001000	72.3	64.421	0	323.31
P76035	P76035	Uncharacterized protein YciW	yciW	sp|P76035|YCIW_ECOLI Uncharacterized protein YciW OS=Escherichia coli (strain K12) OX=83333 GN=yciW PE=4 SV=2	8	8	0.549768	0.624323	1.87333	0.905603	803581	10900990	12142990	12990000	4223903	12745000	25.3	42.219	0	13.13
P0A6W5	P0A6W5	Transcription elongation factor GreA	greA	sp|P0A6W5|GREA_ECOLI Transcription elongation factor GreA OS=Escherichia coli (strain K12) OX=83333 GN=greA PE=1 SV=1	14	14	0.564179	0.642413	1.0968	0.133298	284149900	198490000	305140100	277300100	318590000	257029900	84.8	17.641	0	259.33
P33644	P33644	Laccase domain protein YfiH	yfiH	sp|P33644|POLOX_ECOLI Polyphenol oxidase OS=Escherichia coli (strain K12) OX=83333 GN=yfiH PE=1 SV=1	7	7	0.142829	0.148527	1.421	0.506903	21073990	18209990	26791000	24598010	41728990	28739990	29.2	26.339	0	17.587
P45424	P45424	Uncharacterized protein YhcH	yhcH	sp|P45424|YHCH_ECOLI Uncharacterized protein YhcH OS=Escherichia coli (strain K12) OX=83333 GN=yhcH PE=2 SV=1	2	2	0.0406541	0.0502099	0.233663	-2.0975	8613100	6522603	17112000	3884500	1064321	2966499	25.3	17.038	0.0042234	2.4061
Q46893	Q46893	2-C-methyl-D-erythritol 4-phosphate cytidylyltransferase	ispD	sp|Q46893|ISPD_ECOLI 2-C-methyl-D-erythritol 4-phosphate cytidylyltransferase OS=Escherichia coli (strain K12) OX=83333 GN=ispD PE=1 SV=3	9	9	0.130757	0.136486	1.23199	0.30099	58369980	52753980	58103970	82894950	70011040	57647020	54.7	25.737	0	26.585
P75931	P75931	Putative oxidoreductase YceM	yceM	sp|P75931|YCEM_ECOLI Putative oxidoreductase YceM OS=Escherichia coli (strain K12) OX=83333 GN=yceM PE=1 SV=1	6	6	0.000990223	0.0042406	1.81312	0.858477	23858990	22415000	20781000	45152980	37501980	39120000	26.1	33.681	0	45.236
P69829	P69829	Nitrogen regulatory protein	ptsN	sp|P69829|PTSN_ECOLI Nitrogen regulatory protein OS=Escherichia coli (strain K12) OX=83333 GN=ptsN PE=1 SV=1	8	8	0.166057	0.168868	0.861654	-0.21482	34516000	34911000	34085020	34470990	29960990	25441010	60.7	17.959	0	36.041
P76422	P76422	Hydroxymethylpyrimidine/phosphomethylpyrimidine kinase	thiD	sp|P76422|THID_ECOLI Hydroxymethylpyrimidine/phosphomethylpyrimidine kinase OS=Escherichia coli (strain K12) OX=83333 GN=thiD PE=1 SV=1	14	14	0.268051	0.279159	1.24653	0.317919	197239900	209200100	246709900	328680000	197699900	303440000	78.9	28.633	0	189.16
P27243	P27243	O-antigen ligase	rfaL	sp|P27243|RFAL_ECOLI O-antigen ligase OS=Escherichia coli (strain K12) OX=83333 GN=rfaL PE=1 SV=2	1	1	0.141863	0.147328	1.89601	0.922965	1123400	2711269	866184	2918399	2590101	2378901	3.1	46.877	0.0086877	1.9721
P42596	P42596	Ribosomal RNA large subunit methyltransferase G	rlmG	sp|P42596|RLMG_ECOLI Ribosomal RNA large subunit methyltransferase G OS=Escherichia coli (strain K12) OX=83333 GN=rlmG PE=1 SV=2	9	9	0.024936	0.0327688	1.80362	0.850894	5641602	7789704	9412704	15684000	12685000	12199010	32.3	42.331	0	17.008
P0ABN5	P0ABN5	Anaerobic C4-dicarboxylate transporter DcuA	dcuA	sp|P0ABN5|DCUA_ECOLI Anaerobic C4-dicarboxylate transporter DcuA OS=Escherichia coli (strain K12) OX=83333 GN=dcuA PE=1 SV=1	3	3	0.245315	0.253577	1.8943	0.921663	31123980	30688010	7850703	29838020	41928010	40742020	4.2	45.75	0	11.438
P22525	P22525	Probable L,D-transpeptidase YcbB	ycbB	sp|P22525|YCBB_ECOLI Probable L,D-transpeptidase YcbB OS=Escherichia coli (strain K12) OX=83333 GN=ycbB PE=1 SV=2	6	6	0.0209802	0.0305229	1.44564	0.531708	7376898	10237010	9490100	12702990	12864010	13250000	15.3	67.812	0	17.168
P07648	P07648	RecBCD enzyme subunit RecC	recC	sp|P07648|RECC_ECOLI RecBCD enzyme subunit RecC OS=Escherichia coli (strain K12) OX=83333 GN=recC PE=1 SV=1	7	7	0.0230835	0.0312682	2.40851	1.26814	3518201	4720198	5855897	9304899	8918203	16373000	7.5	128.85	0	7.8458
P39298	P39298	Esterase YjfP	yjfP	sp|P39298|YJFP_ECOLI Esterase YjfP OS=Escherichia coli (strain K12) OX=83333 GN=yjfP PE=4 SV=1	5	5	0.00136462	0.00513924	1.87444	0.906457	4877101	4898302	5805997	10612000	9791204	8791503	24.1	27.588	0	12.35
P19319	P19319	Respiratory nitrate reductase 2 alpha chain	narZ	sp|P19319|NARZ_ECOLI Respiratory nitrate reductase 2 alpha chain OS=Escherichia coli (strain K12) OX=83333 GN=narZ PE=1 SV=5	5	5	0.00952306	0.017161	0.321231	-1.63832	4526201	3599102	2321395	1200532	810520	1288227	5.1	140.23	0.0028571	2.7305
P0A7S3	P0A7S3	30S ribosomal protein S12	rpsL	sp|P0A7S3|RS12_ECOLI 30S ribosomal protein S12 OS=Escherichia coli (strain K12) OX=83333 GN=rpsL PE=1 SV=2	9	9	0.392783	0.425763	0.67639	-0.564073	557420000	529789700	426270000	205260000	747649600	253840000	59.7	13.737	0	30.884
P24183	P24183	Formate dehydrogenase, nitrate-inducible, major subunit	fdnG	sp|P24183|FDNG_ECOLI Formate dehydrogenase, nitrate-inducible, major subunit OS=Escherichia coli (strain K12) OX=83333 GN=fdnG PE=1 SV=3	2	1	0.0416632	0.0513167	0.348838	-1.51937	93362960	120050000	229270000	41056980	75764980	35066980	3.3	112.96	0.00097847	3.2624
P46888	P46888	Universal stress protein C	uspC	sp|P46888|USPC_ECOLI Universal stress protein C OS=Escherichia coli (strain K12) OX=83333 GN=uspC PE=2 SV=1	4	4	0.00110733	0.00477778	1.85486	0.891314	8568499	10230000	10127000	17623990	16561990	19408000	43.7	15.633	0	9.716
P68191	P68191	Stationary-phase-induced ribosome-associated protein	sra	sp|P68191|SRA_ECOLI Stationary-phase-induced ribosome-associated protein OS=Escherichia coli (strain K12) OX=83333 GN=sra PE=1 SV=1	4	4	0.533097	0.603466	0.693207	-0.528643	57070020	40386990	41491010	18180000	90767040	19304990	55.6	5.0958	0	50.819
P0A8C1	P0A8C1	UPF0145 protein YbjQ	ybjQ	sp|P0A8C1|YBJQ_ECOLI UPF0145 protein YbjQ OS=Escherichia coli (strain K12) OX=83333 GN=ybjQ PE=1 SV=1	2	2	0.141433	0.146846	1.40011	0.485541	66252960	38282000	38502990	61207970	64974960	67394980	17.8	11.437	0	9.7442
P0AE82	P0AE82	Sensor protein CpxA	cpxA	sp|P0AE82|CPXA_ECOLI Sensor histidine kinase CpxA OS=Escherichia coli (strain K12) OX=83333 GN=cpxA PE=1 SV=1	14	14	0.0456961	0.0566106	0.800873	-0.320354	41971000	42582000	45087010	29895000	36297980	38144980	34.4	51.624	0	26.364
P0A8V6	P0A8V6	Fatty acid metabolism regulator protein	fadR	sp|P0A8V6|FADR_ECOLI Fatty acid metabolism regulator protein OS=Escherichia coli (strain K12) OX=83333 GN=fadR PE=1 SV=2	7	7	0.0352597	0.0455957	0.456074	-1.13266	25358000	27887000	29122010	19740010	8428595	11742000	38.9	26.968	0	25.666
P75876	P75876	Ribosomal RNA large subunit methyltransferase I	rlmI	sp|P75876|RLMI_ECOLI Ribosomal RNA large subunit methyltransferase I OS=Escherichia coli (strain K12) OX=83333 GN=rlmI PE=1 SV=2	10	10	0.0679491	0.0758579	1.19845	0.261164	48509980	49129980	53373020	66800020	61581990	53226020	35.9	44.356	0	70.161
P45568	P45568	1-deoxy-D-xylulose 5-phosphate reductoisomerase	dxr	sp|P45568|DXR_ECOLI 1-deoxy-D-xylulose 5-phosphate reductoisomerase OS=Escherichia coli (strain K12) OX=83333 GN=dxr PE=1 SV=2	9	9	0.20863	0.213873	1.25403	0.326573	13850990	8934206	9354496	11753010	14336990	13548000	21.4	43.388	0	15.614
P64624	P64624	Uncharacterized protein YheO	yheO	sp|P64624|YHEO_ECOLI Uncharacterized protein YheO OS=Escherichia coli (strain K12) OX=83333 GN=yheO PE=4 SV=1	7	7	0.0183792	0.0285241	1.68771	0.755067	21283010	22336990	15986990	32932990	38744010	28633980	35.8	26.82	0	20.266
P24555	P24555	Protease 2	ptrB	sp|P24555|PTRB_ECOLI Protease 2 OS=Escherichia coli (strain K12) OX=83333 GN=ptrB PE=1 SV=2	4	4	0.0293384	0.0375411	3.72326	1.89657	2200065	1040100	2124399	7005400	10187000	3515900	7.1	79.49	0	8.61
P16676	P16676	Sulfate/thiosulfate import ATP-binding protein CysA	cysA	sp|P16676|CYSA_ECOLI Sulfate/thiosulfate import ATP-binding protein CysA OS=Escherichia coli (strain K12) OX=83333 GN=cysA PE=1 SV=2	16	16	0.391349	0.424667	0.858723	-0.219735	48765970	53838990	65213000	41202990	42249020	62281960	54.2	41.058	0	264.17
P64588	P64588	Transcriptional regulator YqjI	yqjI	sp|P64588|YQJI_ECOLI Transcriptional regulator YqjI OS=Escherichia coli (strain K12) OX=83333 GN=yqjI PE=1 SV=1	8	8	0.275447	0.284238	1.1659	0.221448	25998990	25779010	35042000	36750000	29289010	34581000	50.7	23.401	0	42.648
P0A6I9	P0A6I9	Dephospho-CoA kinase	coaE	sp|P0A6I9|COAE_ECOLI Dephospho-CoA kinase OS=Escherichia coli (strain K12) OX=83333 GN=coaE PE=1 SV=1	5	5	0.676109	0.752432	1.10207	0.140213	14481010	9167601	8788401	15512000	10106000	9961901	38.3	22.621	0	8.888
P30843	P30843	Transcriptional regulatory protein BasR	basR	sp|P30843|BASR_ECOLI Transcriptional regulatory protein BasR OS=Escherichia coli (strain K12) OX=83333 GN=basR PE=1 SV=3	1	1	0.0727768	0.0809489	1.65165	0.723904	1078300	1128200	967290	1923801	1181800	2332001	5	25.031	0.0069284	2.1382
P45469	P45469	Uncharacterized protein YraR	yraR	sp|P45469|YRAR_ECOLI Putative NAD(P)-binding protein YraR OS=Escherichia coli (strain K12) OX=83333 GN=yraR PE=4 SV=2	3	3	0.00904454	0.0166419	2.25736	1.17464	4111402	3670800	4738098	10267000	6923802	11571000	16.6	23.198	0	4.3669
P76502	P76502	Phosphohistidine phosphatase SixA	sixA	sp|P76502|SIXA_ECOLI Phosphohistidine phosphatase SixA OS=Escherichia coli (strain K12) OX=83333 GN=sixA PE=1 SV=1	3	3	0.383647	0.416867	1.1901	0.251079	8546901	7809905	10936000	8225805	13663010	10948010	24.8	17.208	0	10.004
P08997	P08997	Malate synthase A	aceB	sp|P08997|MASY_ECOLI Malate synthase A OS=Escherichia coli (strain K12) OX=83333 GN=aceB PE=1 SV=1	39	39	0.00989566	0.0175011	0.56317	-0.828358	4933194000	4704696000	4195601000	2282200000	3257302000	2339700000	70.5	60.273	0	323.31
P28304	P28304	Quinone oxidoreductase 1	qorA	sp|P28304|QOR1_ECOLI Quinone oxidoreductase 1 OS=Escherichia coli (strain K12) OX=83333 GN=qorA PE=1 SV=1	18	18	0.94108	0.960179	1.00643	0.00923983	400089800	422680200	446589800	378980200	414919900	489600300	66.1	35.172	0	323.31
P24203	P24203	Uncharacterized GTP-binding protein YjiA	yjiA	sp|P24203|YJIA_ECOLI P-loop guanosine triphosphatase YjiA OS=Escherichia coli (strain K12) OX=83333 GN=yjiA PE=1 SV=3	7	7	0.683182	0.757924	1.05667	0.0795269	61221970	50664000	72699990	62961000	73256980	57682010	25.5	35.659	0	154.81
P0AEW4	P0AEW4	3,5-cyclic adenosine monophosphate phosphodiesterase CpdA	cpdA	sp|P0AEW4|CPDA_ECOLI 3,5-cyclic adenosine monophosphate phosphodiesterase CpdA OS=Escherichia coli (strain K12) OX=83333 GN=cpdA PE=1 SV=1	6	6	0.839997	0.890132	0.984356	-0.0227483	36431010	32869000	37416000	38647010	31248990	35385020	31.3	30.938	0	41.628
P76143	P76143	Uncharacterized aldolase LsrF	lsrF	sp|P76143|LSRF_ECOLI 3-hydroxy-5-phosphonooxypentane-2,4-dione thiolase OS=Escherichia coli (strain K12) OX=83333 GN=lsrF PE=1 SV=1	14	14	0.000540944	0.00225	2.32369	1.21642	57655020	56307000	63950000	124819900	159010100	131240000	65.3	31.892	0	181.45
P02359	P02359	30S ribosomal protein S7	rpsG	sp|P02359|RS7_ECOLI 30S ribosomal protein S7 OS=Escherichia coli (strain K12) OX=83333 GN=rpsG PE=1 SV=3	19	19	0.00259641	0.00582609	0.475289	-1.07312	2204199000	2088199000	2767800000	1239600000	1132000000	974770200	70.4	20.019	0	323.31
P45523	P45523	FKBP-type peptidyl-prolyl cis-trans isomerase FkpA	fkpA	sp|P45523|FKBA_ECOLI FKBP-type peptidyl-prolyl cis-trans isomerase FkpA OS=Escherichia coli (strain K12) OX=83333 GN=fkpA PE=1 SV=1	14	14	0.063556	0.0700402	0.723312	-0.467309	295139900	332390000	445910100	272569900	244919900	247969900	54.4	28.882	0	150.29
P19642	P19642	PTS system maltose- and glucose-specific EIICB component;Maltose and glucose permease IIC component;Maltose- and glucose-specific phosphotransferase enzyme IIB component	malX	sp|P19642|PTOCB_ECOLI PTS system maltose-specific EIICB component OS=Escherichia coli (strain K12) OX=83333 GN=malX PE=1 SV=3	3	3	0.661065	0.73802	1.27089	0.345835	2198873	699946	738745	777670	2520172	1190840	6.2	56.626	0	5.242
P0AE88	P0AE88	Transcriptional regulatory protein CpxR	cpxR	sp|P0AE88|CPXR_ECOLI Transcriptional regulatory protein CpxR OS=Escherichia coli (strain K12) OX=83333 GN=cpxR PE=1 SV=1	9	9	0.0095381	0.0171222	0.611366	-0.709891	420450200	342499900	436269800	254590100	268109900	210319900	40.9	26.312	0	191.73
P07014	P07014	Succinate dehydrogenase iron-sulfur subunit	sdhB	sp|P07014|SDHB_ECOLI Succinate dehydrogenase iron-sulfur subunit OS=Escherichia coli (strain K12) OX=83333 GN=sdhB PE=1 SV=1	19	19	0.0633488	0.069947	0.739926	-0.434548	2038100000	2233699000	2661600000	1871300000	1424200000	1841800000	74.8	26.77	0	323.31
P27303	P27303	Multidrug export protein EmrA	emrA	sp|P27303|EMRA_ECOLI Multidrug export protein EmrA OS=Escherichia coli (strain K12) OX=83333 GN=emrA PE=1 SV=2	15	15	0.0223599	0.0307867	1.82627	0.868898	6875902	7847195	11198010	13645010	17957010	15020000	43.1	42.736	0	36.424
P0AGB0	P0AGB0	Phosphoserine phosphatase	serB	sp|P0AGB0|SERB_ECOLI Phosphoserine phosphatase OS=Escherichia coli (strain K12) OX=83333 GN=serB PE=1 SV=1	9	9	0.146689	0.15076	1.31293	0.392792	12804010	13573000	9332594	17770010	16123010	12812000	37.3	35.042	0	13.071
P0A7T7	P0A7T7	30S ribosomal protein S18	rpsR	sp|P0A7T7|RS18_ECOLI 30S ribosomal protein S18 OS=Escherichia coli (strain K12) OX=83333 GN=rpsR PE=1 SV=2	6	6	0.0109036	0.019789	0.435282	-1.19998	409570100	540350100	726770200	261229900	200710100	253000000	50.7	8.9863	0	49.91
P23857	P23857	Thiosulfate sulfurtransferase PspE	pspE	sp|P23857|PSPE_ECOLI Thiosulfate sulfurtransferase PspE OS=Escherichia coli (strain K12) OX=83333 GN=pspE PE=1 SV=1	4	4	0.375621	0.407184	0.533916	-0.905316	10159000	12135000	23556010	19878000	8186596	2716030	45.2	11.475	0.0004985	3.7679
P28224	P28224	Membrane-bound lysozyme inhibitor of C-type lysozyme	mliC	sp|P28224|MLIC_ECOLI Membrane-bound lysozyme inhibitor of C-type lysozyme OS=Escherichia coli (strain K12) OX=83333 GN=mliC PE=1 SV=2	3	3	0.0166855	0.0264156	2.20275	1.13931	17328010	12600000	13651990	22359000	36943980	38566980	42.2	12.567	0	33.006
P76641	P76641	Guanine deaminase	guaD	sp|P76641|GUAD_ECOLI Guanine deaminase OS=Escherichia coli (strain K12) OX=83333 GN=guaD PE=1 SV=1	4	4	0.516179	0.582242	1.0461	0.0650241	1452100	1579700	1714400	1786201	1624200	1551801	10	50.244	0.0055814	2.2609
P61889	P61889	Malate dehydrogenase	mdh	sp|P61889|MDH_ECOLI Malate dehydrogenase OS=Escherichia coli (strain K12) OX=83333 GN=mdh PE=1 SV=1	29	29	0.00621196	0.0128242	0.380641	-1.3935	12598990000	16366980000	22691010000	6972496000	5573007000	6640896000	96.8	32.337	0	323.31
P24182	P24182	Biotin carboxylase	accC	sp|P24182|ACCC_ECOLI Biotin carboxylase OS=Escherichia coli (strain K12) OX=83333 GN=accC PE=1 SV=2	24	24	0.272581	0.282739	0.91677	-0.125368	243549900	239509900	223439900	211920100	242549900	195380100	54.1	49.32	0	143.08
P45955	P45955	Uncharacterized protein YbgF	ybgF	sp|P45955|CPOB_ECOLI Cell division coordinator CpoB OS=Escherichia coli (strain K12) OX=83333 GN=cpoB PE=1 SV=2	10	10	0.0116341	0.0201535	1.43184	0.517871	23267010	22743990	27282980	38183980	31303990	35457000	45.2	28.231	0	85.08
P0ACA3	P0ACA3	Stringent starvation protein A	sspA	sp|P0ACA3|SSPA_ECOLI Stringent starvation protein A OS=Escherichia coli (strain K12) OX=83333 GN=sspA PE=1 SV=2	12	12	0.918902	0.947129	1.02761	0.0392914	491090000	567239900	738709600	871689900	406550100	630099600	68.4	24.305	0	145.59
P68767	P68767	Cytosol aminopeptidase	pepA	sp|P68767|AMPA_ECOLI Cytosol aminopeptidase OS=Escherichia coli (strain K12) OX=83333 GN=pepA PE=1 SV=1	24	24	0.269835	0.280793	1.1489	0.200257	321830200	335100100	393720100	449529700	336170000	426110000	63.2	54.879	0	234.59
P0A7K2	P0A7K2	50S ribosomal protein L7/L12	rplL	sp|P0A7K2|RL7_ECOLI 50S ribosomal protein L7/L12 OS=Escherichia coli (strain K12) OX=83333 GN=rplL PE=1 SV=2	10	10	0.00510358	0.0115329	0.519593	-0.944546	530140000	522580000	694389600	342310200	295969800	266360000	75.2	12.295	0	146.38
P0AFK0	P0AFK0	Metalloprotease PmbA	pmbA	sp|P0AFK0|PMBA_ECOLI Metalloprotease PmbA OS=Escherichia coli (strain K12) OX=83333 GN=pmbA PE=1 SV=1	24	24	0.00794284	0.0151883	1.77316	0.82632	183140000	131420100	139940100	243549900	295540100	260869900	67.1	48.369	0	220.07
P0A6J3	P0A6J3	Sulfate transporter CysZ	cysZ	sp|P0A6J3|CYSZ_ECOLI Sulfate transporter CysZ OS=Escherichia coli (strain K12) OX=83333 GN=cysZ PE=1 SV=1	3	3	0.196432	0.199788	2.06222	1.0442	11291990	19379000	8347001	15671000	18422990	55485990	13	29.305	0	37.698
P60240	P60240	RNA polymerase-associated protein RapA	rapA	sp|P60240|RAPA_ECOLI RNA polymerase-associated protein RapA OS=Escherichia coli (strain K12) OX=83333 GN=rapA PE=1 SV=2	29	29	0.656177	0.732097	0.94106	-0.087642	85869040	86569030	59981040	66794990	74040020	75137050	37.6	109.77	0	151.58
P39384	P39384	Uncharacterized protein YjiM	yjiM	sp|P39384|YJIM_ECOLI Putative dehydratase subunit YjiM OS=Escherichia coli (strain K12) OX=83333 GN=yjiM PE=3 SV=2	1	1	0.345158	0.36737	0.91703	-0.124959	1968601	1737600	2015000	1715144	1974006	1569943	3.7	42.742	0.0023992	2.8372
P67603	P67603	UPF0267 protein YqfB	yqfB	sp|P67603|YQFB_ECOLI UPF0267 protein YqfB OS=Escherichia coli (strain K12) OX=83333 GN=yqfB PE=1 SV=1	5	5	0.00385417	0.00974744	1.85414	0.890752	60425000	45336020	48585980	105580000	91017940	88286000	50.5	11.905	0	24.622
P77739	P77739	Uncharacterized protein YniA	yniA	sp|P77739|KT3K_ECOLI Probable ketoamine kinase YniA OS=Escherichia coli (strain K12) OX=83333 GN=yniA PE=3 SV=1	10	10	0.00152844	0.00545238	0.778702	-0.360857	134490000	149920100	140440000	108560100	111360000	110600000	51	32.458	0	140.61
P62399	P62399	50S ribosomal protein L5	rplE	sp|P62399|RL5_ECOLI 50S ribosomal protein L5 OS=Escherichia coli (strain K12) OX=83333 GN=rplE PE=1 SV=2	18	18	0.0228605	0.0310937	0.448141	-1.15798	1567200000	1453200000	2585499000	1019500000	647690400	802569700	72.6	20.301	0	276.09
Q46948	Q46948	Probable protein deglycase	yajL	sp|Q46948|YAJL_ECOLI Protein/nucleic acid deglycase 3 OS=Escherichia coli (strain K12) OX=83333 GN=yajL PE=1 SV=2	9	9	0.246518	0.254615	1.17625	0.234199	69480010	82646010	75246000	84087050	76238040	109690000	74.5	20.777	0	143.31
P0ACP1	P0ACP1	Catabolite repressor/activator	cra	sp|P0ACP1|CRA_ECOLI Catabolite repressor/activator OS=Escherichia coli (strain K12) OX=83333 GN=cra PE=1 SV=1	10	10	0.0610376	0.0690292	1.68837	0.755633	71021980	74955980	92094010	170499900	92366050	149829900	47	37.999	0	196.78
P02929	P02929	Protein TonB	tonB	sp|P02929|TONB_ECOLI Protein TonB OS=Escherichia coli (strain K12) OX=83333 GN=tonB PE=1 SV=2	7	7	0.60195	0.679388	1.10649	0.145986	17765010	11709010	13969000	12809000	20154000	15247990	25.5	26.094	0	14.422
P0ABF1_R161P;P0ABF1	P0ABF1_R161P;P0ABF1	Poly(A) polymerase I	pcnB	sp|P0ABF1_R161P|PCNB_ECOLI Poly(A) polymerase I OS=Escherichia coli (strain K12) OX=83333 GN=pcnB PE=1 SV=2;sp|P0ABF1|PCNB_ECOLI Poly(A) polymerase I OS=Escherichia coli (strain K12) OX=83333 GN=pcnB PE=1 SV=2	16	16	0.000234907	0.00418605	2.29695	1.19972	26397020	25817010	23460990	64645000	55365960	54135980	37.6	53.811	0	40.085
P0A6T3	P0A6T3	Galactokinase	galK	sp|P0A6T3|GAL1_ECOLI Galactokinase OS=Escherichia coli (strain K12) OX=83333 GN=galK PE=1 SV=2	17	17	0.0036039	0.00916364	0.342981	-1.5438	647010000	601750000	482340300	166210000	265390100	171770100	56.5	41.442	0	300.76
P0A940	P0A940	Outer membrane protein assembly factor BamA	bamA	sp|P0A940|BAMA_ECOLI Outer membrane protein assembly factor BamA OS=Escherichia coli (strain K12) OX=83333 GN=bamA PE=1 SV=1	36	36	0.000967665	0.00344615	0.593151	-0.753528	753969600	679750100	824700500	447060000	427420100	461609900	52.7	90.552	0	323.31
P36659	P36659	Curved DNA-binding protein	cbpA	sp|P36659|CBPA_ECOLI Curved DNA-binding protein OS=Escherichia coli (strain K12) OX=83333 GN=cbpA PE=1 SV=2	13	13	0.000637014	0.00379592	1.62217	0.697928	135030000	124540000	141230000	205700000	213599900	230739900	45.1	34.455	0	218.98
P09832	P09832	Glutamate synthase [NADPH] small chain	gltD	sp|P09832|GLTD_ECOLI Glutamate synthase [NADPH] small chain OS=Escherichia coli (strain K12) OX=83333 GN=gltD PE=1 SV=3	28	27	0.00241941	0.00603604	2.52345	1.3354	92406970	75163980	73159030	233540100	217239900	160940000	69.5	52.015	0	323.31
P08622	P08622	Chaperone protein DnaJ	dnaJ	sp|P08622|DNAJ_ECOLI Chaperone protein DnaJ OS=Escherichia coli (strain K12) OX=83333 GN=dnaJ PE=1 SV=3	15	15	0.105498	0.110966	0.820389	-0.28562	440690000	396970100	448220000	327530100	417469800	316639900	51.9	41.1	0	265.96
P0AGG2	P0AGG2	Acyl-CoA thioesterase 2	tesB	sp|P0AGG2|TESB_ECOLI Acyl-CoA thioesterase 2 OS=Escherichia coli (strain K12) OX=83333 GN=tesB PE=1 SV=2	9	9	0.0212631	0.0307317	1.49813	0.583158	46581980	53615030	58385030	66164990	84972020	87205990	34.6	31.966	0	122.5
P77718	P77718	tRNA sulfurtransferase	thiI	sp|P77718|THII_ECOLI tRNA sulfurtransferase OS=Escherichia coli (strain K12) OX=83333 GN=thiI PE=1 SV=1	22	22	0.0452086	0.0562262	1.70045	0.76592	55674990	48123010	31143000	83458970	68188970	72090980	45	54.972	0	70.781
P76114	P76114	HTH-type transcriptional regulator McbR	mcbR	sp|P76114|MCBR_ECOLI HTH-type transcriptional regulator McbR OS=Escherichia coli (strain K12) OX=83333 GN=mcbR PE=1 SV=2	2	2	0.299515	0.312721	0.56333	-0.827948	2622206	1193138	4449868	1496882	2126940	781718	11.3	25.151	0.0042254	2.4081
P16384	P16384	tRNA dimethylallyltransferase	miaA	sp|P16384|MIAA_ECOLI tRNA dimethylallyltransferase OS=Escherichia coli (strain K12) OX=83333 GN=miaA PE=1 SV=2	11	11	0.0388333	0.0486795	2.11017	1.07736	13283010	12795010	6276097	22255010	22448010	20061990	46.5	35.065	0	23.19
P0A7D7	P0A7D7	Phosphoribosylaminoimidazole-succinocarboxamide synthase	purC	sp|P0A7D7|PUR7_ECOLI Phosphoribosylaminoimidazole-succinocarboxamide synthase OS=Escherichia coli (strain K12) OX=83333 GN=purC PE=1 SV=1	20	20	0.0122583	0.0211905	1.75967	0.815303	891370000	858559800	966480600	1904500000	1249900000	1693000000	77.6	26.995	0	323.31
P76062	P76062	Rac prophage repressor	racR	sp|P76062|RACR_ECOLI Prophage repressor RacR OS=Escherichia coli (strain K12) OX=83333 GN=racR PE=4 SV=1	2	2	0.625417	0.704209	0.961307	-0.0569305	3169201	2768298	2490502	2832299	2592201	2643799	17.1	17.663	0	13.786
P51981	P51981	L-Ala-D/L-Glu epimerase	ycjG	sp|P51981|AEEP_ECOLI L-Ala-D/L-Glu epimerase OS=Escherichia coli (strain K12) OX=83333 GN=ycjG PE=1 SV=2	8	8	0.0307407	0.0400224	1.3379	0.419969	27500990	27006010	26664010	42787020	31660980	35008020	29.6	34.674	0	42.087
P0AG86	P0AG86	Protein-export protein SecB	secB	sp|P0AG86|SECB_ECOLI Protein-export protein SecB OS=Escherichia coli (strain K12) OX=83333 GN=secB PE=1 SV=1	5	5	0.000772267	0.00338182	0.470718	-1.08706	428039900	417840300	516629700	231999900	210319900	197510000	41.9	17.277	0	323.31
P0AF03	P0AF03	Molybdopterin adenylyltransferase	mog	sp|P0AF03|MOG_ECOLI Molybdopterin adenylyltransferase OS=Escherichia coli (strain K12) OX=83333 GN=mog PE=1 SV=1	8	8	6.45206e-06	0	1.59646	0.674875	73002990	70465020	71603980	114180000	112400000	116779900	42.1	21.222	0	54.784
P75981	P75981	Putative protein JayE from lambdoid prophage e14 region	jayE	sp|P75981|JAYE_ECOLI Putative protein JayE OS=Escherichia coli (strain K12) OX=83333 GN=jayE PE=5 SV=1	1	1	0.0163342	0.0250519	0.516169	-0.954085	147470100	158170000	106470100	63964960	87409950	61084040	3	28.232	0	6.4709
P05194	P05194	3-dehydroquinate dehydratase	aroD	sp|P05194|AROD_ECOLI 3-dehydroquinate dehydratase OS=Escherichia coli (strain K12) OX=83333 GN=aroD PE=1 SV=2	11	11	0.00699428	0.0135729	0.649852	-0.621818	79070020	88657020	69899960	52561980	54936000	46571020	48.8	27.466	0	50.521
P0AG80	P0AG80	sn-glycerol-3-phosphate-binding periplasmic protein UgpB	ugpB	sp|P0AG80|UGPB_ECOLI sn-glycerol-3-phosphate-binding periplasmic protein UgpB OS=Escherichia coli (strain K12) OX=83333 GN=ugpB PE=1 SV=1	32	32	0.0433826	0.054348	1.45501	0.541028	135420000	143720100	144690100	159530000	236769900	229650100	70.1	48.448	0	273.13
P39452	P39452	Ribonucleoside-diphosphate reductase 2 subunit alpha	nrdE	sp|P39452|RIR3_ECOLI Ribonucleoside-diphosphate reductase 2 subunit alpha OS=Escherichia coli (strain K12) OX=83333 GN=nrdE PE=2 SV=3	9	9	0.21488	0.221083	2.22399	1.15315	19386990	2986900	6570300	16796990	15303000	16281990	16.4	80.478	0	8.1162
P33916	P33916	Uncharacterized ABC transporter ATP-binding protein YejF	yejF	sp|P33916|YEJF_ECOLI Uncharacterized ABC transporter ATP-binding protein YejF OS=Escherichia coli (strain K12) OX=83333 GN=yejF PE=1 SV=1	1	1	0.404054	0.441141	1.24627	0.317612	7817198	6445197	4162403	9401598	5698098	7577601	2.8	58.725	0	9.706
P0A6U3	P0A6U3	tRNA uridine 5-carboxymethylaminomethyl modification enzyme MnmG	mnmG	sp|P0A6U3|MNMG_ECOLI tRNA uridine 5-carboxymethylaminomethyl modification enzyme MnmG OS=Escherichia coli (strain K12) OX=83333 GN=mnmG PE=1 SV=1	14	14	0.00284975	0.0069551	3.48736	1.80214	27492010	14397000	17962990	70465960	65072020	65762000	31	69.52	0	137.17
P0A9X4	P0A9X4	Rod shape-determining protein MreB	mreB	sp|P0A9X4|MREB_ECOLI Cell shape-determining protein MreB OS=Escherichia coli (strain K12) OX=83333 GN=mreB PE=1 SV=1	19	19	0.00517648	0.0117745	1.40124	0.486708	561300300	508769800	490150100	670399600	784479800	732269600	50.7	36.952	0	237.7
P0A9L8	P0A9L8	Pyrroline-5-carboxylate reductase	proC	sp|P0A9L8|P5CR_ECOLI Pyrroline-5-carboxylate reductase OS=Escherichia coli (strain K12) OX=83333 GN=proC PE=1 SV=1	8	8	0.0093803	0.0172785	1.60536	0.682893	93668960	75202040	67832010	118870000	133469900	124600000	39	28.145	0	56.957
P0A6N8	P0A6N8	Elongation factor P-like protein	yeiP	sp|P0A6N8|EFPL_ECOLI Elongation factor P-like protein OS=Escherichia coli (strain K12) OX=83333 GN=yeiP PE=1 SV=1	7	7	0.00736635	0.0139391	1.42783	0.513827	70290010	63860020	65828980	95629980	106130000	84750000	37.4	21.532	0	57.993
P64581	P64581	Uncharacterized protein YqjD	yqjD	sp|P64581|YQJD_ECOLI Uncharacterized protein YqjD OS=Escherichia coli (strain K12) OX=83333 GN=yqjD PE=1 SV=1	6	6	0.570773	0.648904	0.910516	-0.135244	379910200	550449700	601140100	407710000	471140000	494010000	42.6	11.051	0	297.85
P0ABI4	P0ABI4	Magnesium transport protein CorA	corA	sp|P0ABI4|CORA_ECOLI Magnesium transport protein CorA OS=Escherichia coli (strain K12) OX=83333 GN=corA PE=1 SV=1	9	9	0.0695705	0.0772054	1.38821	0.473229	98421960	105359900	92957990	107680000	166659900	143699900	44	36.589	0	323.31
P0A9C5	P0A9C5	Glutamine synthetase	glnA	sp|P0A9C5|GLN1B_ECOLI Glutamine synthetase OS=Escherichia coli (strain K12) OX=83333 GN=glnA PE=1 SV=2	29	29	0.788396	0.851933	1.08059	0.111825	726040300	830180000	1674801000	1155400000	1183400000	931580400	81.2	51.903	0	323.31
P07762	P07762	1,4-alpha-glucan branching enzyme GlgB	glgB	sp|P07762|GLGB_ECOLI 1,4-alpha-glucan branching enzyme GlgB OS=Escherichia coli (strain K12) OX=83333 GN=glgB PE=1 SV=1	22	22	0.171429	0.174903	1.29362	0.371415	117419900	111400000	158550000	180050000	132869900	187670100	33.2	84.336	0	72.561
P0ADZ0	P0ADZ0	50S ribosomal protein L23	rplW	sp|P0ADZ0|RL23_ECOLI 50S ribosomal protein L23 OS=Escherichia coli (strain K12) OX=83333 GN=rplW PE=1 SV=1	6	6	0.00175975	0.00612022	0.336502	-1.57131	294150000	277939900	391609800	98086040	130769900	95108990	51	11.199	0	36.173
P0AAI3	P0AAI3	ATP-dependent zinc metalloprotease FtsH	ftsH	sp|P0AAI3|FTSH_ECOLI ATP-dependent zinc metalloprotease FtsH OS=Escherichia coli (strain K12) OX=83333 GN=ftsH PE=1 SV=1	30	30	0.00738363	0.0138687	0.588091	-0.765888	273990100	301510100	344129800	205570100	181950000	154590100	54.7	70.707	0	323.31
P36879	P36879	Uncharacterized ABC transporter ATP-binding protein YadG	yadG	sp|P36879|YADG_ECOLI Uncharacterized ABC transporter ATP-binding protein YadG OS=Escherichia coli (strain K12) OX=83333 GN=yadG PE=1 SV=1	9	9	0.823509	0.877323	1.03767	0.0533492	34225000	34477010	31479000	45065020	26566990	34664990	36	34.647	0	25.859
P0A6E4	P0A6E4	Argininosuccinate synthase	argG	sp|P0A6E4|ASSY_ECOLI Argininosuccinate synthase OS=Escherichia coli (strain K12) OX=83333 GN=argG PE=1 SV=2	29	29	0.0237282	0.0310765	1.61811	0.69431	534119800	538599900	702159800	1162700000	862350200	853520100	71.6	49.898	0	323.31
P06616	P06616	GTPase Era	era	sp|P06616|ERA_ECOLI GTPase Era OS=Escherichia coli (strain K12) OX=83333 GN=era PE=1 SV=2	10	10	0.0946281	0.0990558	1.36093	0.444595	49226010	36928010	36941980	67218970	47142980	53416000	38.2	33.81	0	16.164
P0A9M2	P0A9M2	Hypoxanthine phosphoribosyltransferase	hpt	sp|P0A9M2|HPRT_ECOLI Hypoxanthine phosphoribosyltransferase OS=Escherichia coli (strain K12) OX=83333 GN=hpt PE=1 SV=1	11	11	0.218691	0.224539	1.23046	0.299201	129899900	113460000	134590000	201070000	131740000	139510000	61.2	20.115	0	224.65
P0ACC7	P0ACC7	Bifunctional protein GlmU;UDP-N-acetylglucosamine pyrophosphorylase;Glucosamine-1-phosphate N-acetyltransferase	glmU	sp|P0ACC7|GLMU_ECOLI Bifunctional protein GlmU OS=Escherichia coli (strain K12) OX=83333 GN=glmU PE=1 SV=1	18	18	0.637875	0.715555	1.05622	0.0789127	78926000	78664010	108350000	93856020	89423940	94444020	46.9	49.19	0	77.723
P0A8G0	P0A8G0	UvrABC system protein C	uvrC	sp|P0A8G0|UVRC_ECOLI UvrABC system protein C OS=Escherichia coli (strain K12) OX=83333 GN=uvrC PE=1 SV=1	12	12	0.0375498	0.0473874	1.44499	0.531061	12399000	15510990	15651000	25053990	18511010	19581990	24.4	68.187	0	21.933
P0AEU7	P0AEU7	Chaperone protein Skp	skp	sp|P0AEU7|SKP_ECOLI Chaperone protein Skp OS=Escherichia coli (strain K12) OX=83333 GN=skp PE=1 SV=1	8	8	0.696098	0.770953	1.14165	0.191118	174990100	149550100	114930000	125050000	294630000	121470100	49.1	17.688	0	271.67
P0AAC8	P0AAC8	Iron-binding protein IscA	iscA	sp|P0AAC8|ISCA_ECOLI Iron-binding protein IscA OS=Escherichia coli (strain K12) OX=83333 GN=iscA PE=1 SV=1	6	6	0.567662	0.645584	1.0718	0.100033	64092020	56687040	71416030	63320030	81683030	61766020	73.8	11.556	0	134.21
P30137	P30137	Thiamine-phosphate synthase	thiE	sp|P30137|THIE_ECOLI Thiamine-phosphate synthase OS=Escherichia coli (strain K12) OX=83333 GN=thiE PE=1 SV=1	7	7	0.648762	0.726769	1.1766	0.234619	17955010	12461990	22486000	31178020	11873000	22139010	45	23.015	0	90.543
P27431	P27431	50S ribosomal protein L16 arginine hydroxylase	roxA	sp|P27431|ROXA_ECOLI 50S ribosomal protein L16 3-hydroxylase OS=Escherichia coli (strain K12) OX=83333 GN=roxA PE=1 SV=2	9	9	0.251192	0.258862	1.29524	0.373215	95777000	89980980	112860100	139500100	90759000	166930100	34	42.578	0	74.501
P21865	P21865	Sensor protein KdpD	kdpD	sp|P21865|KDPD_ECOLI Sensor protein KdpD OS=Escherichia coli (strain K12) OX=83333 GN=kdpD PE=1 SV=2	10	10	0.00790705	0.0152629	4.5789	2.195	3775899	3925798	1778752	16065000	16261000	9689896	12.2	98.717	0	12.906
P76097	P76097	Uncharacterized protein YdcJ	ydcJ	sp|P76097|YDCJ_ECOLI Uncharacterized protein YdcJ OS=Escherichia coli (strain K12) OX=83333 GN=ydcJ PE=4 SV=1	17	17	0.0129938	0.0218366	3.2231	1.68845	39748000	17794010	22944010	84811980	101400000	63180970	39.6	51.042	0	40.908
P33360	P33360	Putative osmoprotectant uptake system ATP-binding protein YehX	yehX	sp|P33360|YEHX_ECOLI Glycine betaine uptake system ATP-binding protein YehX OS=Escherichia coli (strain K12) OX=83333 GN=yehX PE=1 SV=1	5	5	0.0130815	0.0218992	1.74494	0.803181	5108903	4071903	4362001	9727196	7431805	6669202	22.1	34.424	0.004686	2.3814
P60340	P60340	tRNA pseudouridine synthase B	truB	sp|P60340|TRUB_ECOLI tRNA pseudouridine synthase B OS=Escherichia coli (strain K12) OX=83333 GN=truB PE=1 SV=1	10	10	0.951313	0.967227	0.984793	-0.0221081	21693990	28274990	42725010	37760980	26702000	24823980	39.2	35.087	0	27.546
P27434	P27434	Cytoskeleton protein RodZ	rodZ	sp|P27434|RODZ_ECOLI Cytoskeleton protein RodZ OS=Escherichia coli (strain K12) OX=83333 GN=rodZ PE=1 SV=2	14	14	0.344635	0.367054	1.05851	0.0820382	186270000	160340000	159489900	182860100	178119900	173450100	38.6	36.191	0	100.63
P0AE14	P0AE14	Protein AmpE	ampE	sp|P0AE14|AMPE_ECOLI Protein AmpE OS=Escherichia coli (strain K12) OX=83333 GN=ampE PE=1 SV=1	3	3	0.580963	0.659904	1.25005	0.321983	4210600	4000798	1615700	4815000	4402399	2508100	14.8	32.122	0.00049358	3.4921
P03813	P03813	Uncharacterized protein YgeA	ygeA	sp|P03813|YGEA_ECOLI Broad specificity amino-acid racemase YgeA OS=Escherichia coli (strain K12) OX=83333 GN=ygeA PE=1 SV=1	14	14	0.0110083	0.0199663	3.94527	1.98012	218970000	239479900	107660000	770180000	895919800	502429700	81.3	25.248	0	242.45
P0A821	P0A821	L-seryl-tRNA(Sec) selenium transferase	selA	sp|P0A821|SELA_ECOLI L-seryl-tRNA(Sec) selenium transferase OS=Escherichia coli (strain K12) OX=83333 GN=selA PE=1 SV=1	21	21	0.01795	0.0274315	1.56237	0.643733	76684030	85610020	106520000	137560000	124910100	155210000	62.2	50.607	0	140.41
P0ABV2	P0ABV2	Biopolymer transport protein ExbD	exbD	sp|P0ABV2|EXBD_ECOLI Biopolymer transport protein ExbD OS=Escherichia coli (strain K12) OX=83333 GN=exbD PE=1 SV=1	7	7	0.00764838	0.015608	0.51492	-0.957579	15478010	11637000	13190000	8394399	6564196	5886402	54.6	15.527	0	10.356
P0AGJ5	P0AGJ5	Uncharacterized tRNA/rRNA methyltransferase YfiF	yfiF	sp|P0AGJ5|YFIF_ECOLI Uncharacterized tRNA/rRNA methyltransferase YfiF OS=Escherichia coli (strain K12) OX=83333 GN=yfiF PE=1 SV=1	13	13	0.0213711	0.0308266	1.28614	0.36305	66456040	73357000	66620020	97072950	90128020	78974950	52.2	37.784	0	159.93
P23837	P23837	Sensor protein PhoQ	phoQ	sp|P23837|PHOQ_ECOLI Sensor protein PhoQ OS=Escherichia coli (strain K12) OX=83333 GN=phoQ PE=1 SV=1	13	13	0.226592	0.234039	1.52098	0.604999	27115990	19303000	9971204	26321990	26659000	26170000	32.7	55.299	0	21.337
P77279	P77279	Probable iron export ATP-binding protein FetA	fetA	sp|P77279|FETA_ECOLI Probable iron export ATP-binding protein FetA OS=Escherichia coli (strain K12) OX=83333 GN=fetA PE=1 SV=1	7	7	0.71394	0.787731	0.927013	-0.109339	37407990	37625980	51174000	45345020	27876020	45394020	48	25.382	0	19.123
P0AF28	P0AF28	Nitrate/nitrite response regulator protein NarL	narL	sp|P0AF28|NARL_ECOLI Nitrate/nitrite response regulator protein NarL OS=Escherichia coli (strain K12) OX=83333 GN=narL PE=1 SV=1	10	10	0.0408381	0.0501965	1.44564	0.531711	113010000	83293950	97161030	165980000	134200000	124050000	53.7	23.927	0	103.36
P41407	P41407	FMN-dependent NADH-azoreductase	azoR	sp|P41407|AZOR_ECOLI FMN-dependent NADH-azoreductase OS=Escherichia coli (strain K12) OX=83333 GN=azoR PE=1 SV=3	8	8	0.10343	0.109548	0.662772	-0.593416	68838970	108760000	111210100	78665050	53715000	57367000	48.3	21.657	0	63.292
P0AGA2	P0AGA2	Protein translocase subunit SecY	secY	sp|P0AGA2|SECY_ECOLI Protein translocase subunit SecY OS=Escherichia coli (strain K12) OX=83333 GN=secY PE=1 SV=1	9	9	0.157977	0.161361	1.92946	0.9482	166119900	168410000	56611990	179500000	241590100	262339900	19.9	48.511	0	40.612
P26616	P26616	NAD-dependent malic enzyme	maeA	sp|P26616|MAO1_ECOLI NAD-dependent malic enzyme OS=Escherichia coli (strain K12) OX=83333 GN=maeA PE=1 SV=4	30	30	0.0562727	0.0653973	1.17306	0.230272	558630000	579400400	640130100	682660000	649439600	754370400	80.4	63.197	0	323.31
P25552	P25552	Guanosine-5-triphosphate,3-diphosphate pyrophosphatase	gppA	sp|P25552|GPPA_ECOLI Guanosine-5-triphosphate,3-diphosphate pyrophosphatase OS=Escherichia coli (strain K12) OX=83333 GN=gppA PE=1 SV=3	11	11	0.433475	0.478787	1.10224	0.140443	47349980	53247000	42429990	54881980	43906000	59452000	28.1	54.871	0	72.115
P69423	P69423	Sec-independent protein translocase protein TatC	tatC	sp|P69423|TATC_ECOLI Sec-independent protein translocase protein TatC OS=Escherichia coli (strain K12) OX=83333 GN=tatC PE=1 SV=2	1	1	0.61912	0.697763	1.16149	0.215981	3200600	3030399	2062665	1994644	4528487	3470498	6.2	28.876	0.005133	2.3191
P25516	P25516	Aconitate hydratase A	acnA	sp|P25516|ACNA_ECOLI Aconitate hydratase A OS=Escherichia coli (strain K12) OX=83333 GN=acnA PE=1 SV=3	38	38	0.163572	0.165731	0.896519	-0.157595	901510100	835920300	772890200	742270100	694360200	814299600	56.2	97.676	0	323.31
P0A9M8	P0A9M8	Phosphate acetyltransferase	pta	sp|P0A9M8|PTA_ECOLI Phosphate acetyltransferase OS=Escherichia coli (strain K12) OX=83333 GN=pta PE=1 SV=2	33	33	0.0208528	0.0304934	0.721265	-0.471399	737109600	777480400	662090000	587759800	454870100	532519900	58.5	77.171	0	323.31
P04995	P04995	Exodeoxyribonuclease I	sbcB	sp|P04995|EX1_ECOLI Exodeoxyribonuclease I OS=Escherichia coli (strain K12) OX=83333 GN=sbcB PE=1 SV=2	9	9	0.111387	0.116287	1.22963	0.298223	9947595	9872196	13223990	14289010	12833000	13167000	23.4	54.5	0	8.3815
P77754	P77754	Spheroplast protein Y	spy	sp|P77754|SPY_ECOLI Periplasmic chaperone Spy OS=Escherichia coli (strain K12) OX=83333 GN=spy PE=1 SV=1	5	5	0.495516	0.553538	1.13876	0.187466	8702103	14725000	9735005	11084000	13925010	11935000	32.3	18.199	0	7.8919
P0AD12	P0AD12	Protein YeeZ	yeeZ	sp|P0AD12|YEEZ_ECOLI Protein YeeZ OS=Escherichia coli (strain K12) OX=83333 GN=yeeZ PE=1 SV=1	12	12	0.615777	0.694436	1.03036	0.043155	185590100	174840000	192920100	196750000	201180000	173000100	62.4	29.68	0	323.31
P39180	P39180	Antigen 43;Antigen 43 alpha chain;Antigen 43 beta chain	flu	sp|P39180|AG43_ECOLI Antigen 43 OS=Escherichia coli (strain K12) OX=83333 GN=flu PE=1 SV=3	37	37	0.0257205	0.0333728	28.4727	4.83151	31343000	41709020	4685802	1959199000	353759900	204010000	57.8	106.82	0	323.31
P0A8W2	P0A8W2	Transcriptional regulator SlyA	slyA	sp|P0A8W2|SLYA_ECOLI Transcriptional regulator SlyA OS=Escherichia coli (strain K12) OX=83333 GN=slyA PE=3 SV=1	5	5	0.223175	0.229486	1.21646	0.282692	42362000	32398990	26745990	40287000	38663980	42422030	38.2	16.353	0	12.057
CON__ENSEMBL:ENSBTAP00000032840	CON__ENSEMBL:ENSBTAP00000032840		CON__ENSEMBL:ENSBTAP00000032840		2	2	0.00155994	0.00535673	0.536638	-0.897979	15023990	14790000	12710000	7512503	8472995	6856803	2.9	92.273	0.00049529	3.6477
P0A705	P0A705	Translation initiation factor IF-2	infB	sp|P0A705|IF2_ECOLI Translation initiation factor IF-2 OS=Escherichia coli (strain K12) OX=83333 GN=infB PE=1 SV=1	55	55	0.410058	0.44738	0.925751	-0.111303	1183699000	1227900000	965930000	961140300	1089500000	1063700000	63.4	97.349	0	323.31
P0A8R7	P0A8R7	UPF0283 membrane protein YcjF	ycjF	sp|P0A8R7|YCJF_ECOLI UPF0283 membrane protein YcjF OS=Escherichia coli (strain K12) OX=83333 GN=ycjF PE=1 SV=1	6	6	0.00979242	0.0173422	0.749297	-0.416391	33201980	29984020	27953000	24036010	21170000	23007010	32.6	39.392	0	16.661
P18196	P18196	Septum site-determining protein MinC	minC	sp|P18196|MINC_ECOLI Septum site-determining protein MinC OS=Escherichia coli (strain K12) OX=83333 GN=minC PE=1 SV=1	9	9	0.000378969	0.003	1.82824	0.870457	25935000	22680990	24392010	42973990	47955980	42544980	37.2	24.775	0	28.367
P0ADG4	P0ADG4	Inositol-1-monophosphatase	suhB	sp|P0ADG4|SUHB_ECOLI Inositol-1-monophosphatase OS=Escherichia coli (strain K12) OX=83333 GN=suhB PE=1 SV=1	12	12	0.00722995	0.013559	1.58156	0.661347	89325990	88407940	111880000	158280000	137810000	160240000	55.1	29.172	0	203.43
P76235	P76235	UPF0229 protein YeaH	yeaH	sp|P76235|YEAH_ECOLI UPF0229 protein YeaH OS=Escherichia coli (strain K12) OX=83333 GN=yeaH PE=3 SV=1	5	5	0.00072977	0.00344444	2.51452	1.33028	2627099	2271301	2287801	6873103	5111998	6177199	16.6	49.392	0	20.896
P0AB10	P0AB10	Uncharacterized lipoprotein YmbA	ymbA	sp|P0AB10|PQIC_ECOLI Intermembrane transport lipoprotein PqiC OS=Escherichia coli (strain K12) OX=83333 GN=pqiC PE=1 SV=2	5	5	0.186824	0.189454	1.5294	0.612961	21607010	22944010	33585010	41728000	25536010	55896980	47.6	20.634	0	43.494
P75713	P75713	(S)-ureidoglycine aminohydrolase	allE	sp|P75713|ALLE_ECOLI (S)-ureidoglycine aminohydrolase OS=Escherichia coli (strain K12) OX=83333 GN=allE PE=1 SV=1	5	5	0.912118	0.941798	0.982416	-0.0255934	12417000	13790000	12765000	16714010	10054000	12333000	22.6	28.73	0	9.9206
P0A948	P0A948	Ribosomal-protein-alanine acetyltransferase	rimJ	sp|P0A948|RIMJ_ECOLI [Ribosomal protein S5]-alanine N-acetyltransferase OS=Escherichia coli (strain K12) OX=83333 GN=rimJ PE=1 SV=1	6	6	0.0309522	0.0401397	1.83771	0.877911	9488996	8293399	8268601	20148000	11161000	17959000	38.7	22.688	0	15.119
P77318	P77318	Uncharacterized sulfatase YdeN	ydeN	sp|P77318|YDEN_ECOLI Uncharacterized sulfatase YdeN OS=Escherichia coli (strain K12) OX=83333 GN=ydeN PE=3 SV=2	11	11	0.0138352	0.0225985	0.0361439	-4.7901	49566970	64567020	109620000	10661990	808738	1921112	28.9	62.801	0	22.324
P25553	P25553	Lactaldehyde dehydrogenase	aldA	sp|P25553|ALDA_ECOLI Lactaldehyde dehydrogenase OS=Escherichia coli (strain K12) OX=83333 GN=aldA PE=1 SV=2	37	37	0.000612533	0.00395745	1.98652	0.990244	4350896000	4133901000	5111997000	9295098000	8469410000	9155911000	74.9	52.272	0	323.31
P0A759	P0A759	Glucosamine-6-phosphate deaminase	nagB	sp|P0A759|NAGB_ECOLI Glucosamine-6-phosphate deaminase OS=Escherichia coli (strain K12) OX=83333 GN=nagB PE=1 SV=1	7	7	0.326317	0.345607	0.847642	-0.238473	103730000	90215040	65742960	64683980	79768050	72617950	36.8	29.774	0	133.7
P0AED7	P0AED7	Succinyl-diaminopimelate desuccinylase	dapE	sp|P0AED7|DAPE_ECOLI Succinyl-diaminopimelate desuccinylase OS=Escherichia coli (strain K12) OX=83333 GN=dapE PE=1 SV=1	8	8	0.0212773	0.0306818	0.670431	-0.576838	33947990	35501980	42573000	28907010	21622010	24738020	33.1	41.269	0	40.859
P0A870	P0A870	Transaldolase B	talB	sp|P0A870|TALB_ECOLI Transaldolase B OS=Escherichia coli (strain K12) OX=83333 GN=talB PE=1 SV=2	29	27	0.0107984	0.0195906	1.37628	0.460779	3843397000	3394902000	3618500000	4933898000	5552004000	4493205000	83.9	35.219	0	323.31
P04425	P04425	Glutathione synthetase	gshB	sp|P04425|GSHB_ECOLI Glutathione synthetase OS=Escherichia coli (strain K12) OX=83333 GN=gshB PE=1 SV=1	11	11	0.0439056	0.0551024	0.803654	-0.315354	178890000	200350000	188120000	173839900	142380000	141390100	47.2	35.56	0	154.91
P39831	P39831	NADP-dependent 3-hydroxy acid dehydrogenase YdfG	ydfG	sp|P39831|YDFG_ECOLI NADP-dependent 3-hydroxy acid dehydrogenase YdfG OS=Escherichia coli (strain K12) OX=83333 GN=ydfG PE=1 SV=2	8	8	0.00173135	0.00615385	1.48099	0.566563	323579800	314280200	306910100	470940100	506109800	425359700	41.1	27.249	0	106.55
P77791	P77791	Maltose O-acetyltransferase	maa	sp|P77791|MAA_ECOLI Maltose O-acetyltransferase OS=Escherichia coli (strain K12) OX=83333 GN=maa PE=1 SV=3	5	5	0.420749	0.461959	1.09826	0.135215	35593010	28475010	33697980	40618000	36157980	30805000	40.4	20.096	0	85.729
P0A972	P0A972	Cold shock-like protein CspE	cspE	sp|P0A972|CSPE_ECOLI Cold shock-like protein CspE OS=Escherichia coli (strain K12) OX=83333 GN=cspE PE=1 SV=2	6	6	0.10708	0.111986	0.702583	-0.50926	728849500	942200300	1217500000	636579600	777929800	585530000	78.3	7.4634	0	185.73
P30011	P30011	Nicotinate-nucleotide pyrophosphorylase [carboxylating]	nadC	sp|P30011|NADC_ECOLI Nicotinate-nucleotide pyrophosphorylase [carboxylating] OS=Escherichia coli (strain K12) OX=83333 GN=nadC PE=3 SV=7	16	16	0.101815	0.108711	1.26818	0.342754	75522970	74026020	89506030	117960000	84998990	101790000	65	32.762	0	86.092
P76108	P76108	Putative ABC transporter periplasmic-binding protein YdcS	ydcS	sp|P76108|YDCS_ECOLI Bifunctional polyhydroxybutyrate synthase / ABC transporter periplasmic binding protein OS=Escherichia coli (strain K12) OX=83333 GN=ydcS PE=1 SV=1	23	23	0.0431101	0.0541255	1.604	0.681676	362240100	310349800	356520200	468300200	746899700	472889800	76.4	42.295	0	323.31
P18956	P18956	Gamma-glutamyltranspeptidase;Gamma-glutamyltranspeptidase large chain;Gamma-glutamyltranspeptidase small chain	ggt	sp|P18956|GGT_ECOLI Glutathione hydrolase proenzyme OS=Escherichia coli (strain K12) OX=83333 GN=ggt PE=1 SV=1	19	19	0.823991	0.877373	1.03715	0.0526187	43497980	45798020	54178010	51495970	61302960	38142010	46	61.767	0	48.921
P33368	P33368	Uncharacterized oxidoreductase YohF	yohF	sp|P33368|YOHF_ECOLI Uncharacterized oxidoreductase YohF OS=Escherichia coli (strain K12) OX=83333 GN=yohF PE=1 SV=2	4	4	0.191477	0.19456	1.33691	0.418903	7775700	4942099	4284601	6712200	7657604	7654396	22.9	26.951	0	7.3012
P77434	P77434	Glutamate-pyruvate aminotransferase AlaC	alaC	sp|P77434|ALAC_ECOLI Glutamate-pyruvate aminotransferase AlaC OS=Escherichia coli (strain K12) OX=83333 GN=alaC PE=1 SV=1	18	18	0.0536104	0.0634773	1.54356	0.626266	57366020	54194990	38906980	92870040	64839040	73876040	52.7	46.216	0	54.363
P25536	P25536	Maf-like protein YhdE	yhdE	sp|P25536|NTPPA_ECOLI dTTP/UTP pyrophosphatase OS=Escherichia coli (strain K12) OX=83333 GN=yhdE PE=1 SV=1	5	5	0.916262	0.944782	0.968732	-0.045831	10677000	5782900	4830903	5277603	8699101	5906397	33.5	21.515	0	12.442
P75796	P75796	Glutathione import ATP-binding protein GsiA	gsiA	sp|P75796|GSIA_ECOLI Glutathione import ATP-binding protein GsiA OS=Escherichia coli (strain K12) OX=83333 GN=gsiA PE=1 SV=3	11	11	0.0314706	0.0405452	3.54134	1.8243	9408001	5038899	2479201	15542990	18838010	17827000	18.9	69.113	0	20.192
P05852	P05852	tRNA N6-adenosine threonylcarbamoyltransferase	tsaD	sp|P05852|TSAD_ECOLI tRNA N6-adenosine threonylcarbamoyltransferase OS=Escherichia coli (strain K12) OX=83333 GN=tsaD PE=1 SV=2	9	9	0.718322	0.79261	0.978072	-0.0319869	35695980	37232000	37476010	39896000	33033020	35360980	29.7	36.008	0	21.934
P76004	P76004	Uncharacterized protein YcgM	ycgM	sp|P76004|YCGM_ECOLI Uncharacterized protein YcgM OS=Escherichia coli (strain K12) OX=83333 GN=ycgM PE=1 SV=1	6	6	0.171091	0.174298	1.50351	0.588338	29136990	33820000	38940020	37497020	79662980	43659990	44.3	23.711	0	28.561
P0AFX0	P0AFX0	Ribosome hibernation promoting factor	hpf	sp|P0AFX0|HPF_ECOLI Ribosome hibernation promoting factor OS=Escherichia coli (strain K12) OX=83333 GN=hpf PE=1 SV=1	3	3	0.0856827	0.0901262	1.50493	0.589694	26269000	26225000	25547010	36083010	30105010	55221000	34.7	10.75	0	59.905
P75864	P75864	Ribosomal RNA large subunit methyltransferase K/L;23S rRNA m2G2445 methyltransferase;23S rRNA m7G2069 methyltransferase	rlmL	sp|P75864|RLMKL_ECOLI Ribosomal RNA large subunit methyltransferase K/L OS=Escherichia coli (strain K12) OX=83333 GN=rlmL PE=1 SV=1	22	22	0.00632301	0.0132207	1.86077	0.895898	50404980	51063980	35780980	84539940	80743980	86925020	36.9	78.853	0	68.713
P0ACV6	P0ACV6	Protein MpaA	mpaA	sp|P0ACV6|MPAA_ECOLI Murein peptide amidase A OS=Escherichia coli (strain K12) OX=83333 GN=mpaA PE=1 SV=2	2	2	0.665435	0.741635	1.13338	0.180627	3410702	5083799	3975200	7542498	3669902	3625300	17.4	26.558	0	11.312
P00888	P00888	Phospho-2-dehydro-3-deoxyheptonate aldolase, Tyr-sensitive	aroF	sp|P00888|AROF_ECOLI Phospho-2-dehydro-3-deoxyheptonate aldolase, Tyr-sensitive OS=Escherichia coli (strain K12) OX=83333 GN=aroF PE=1 SV=1	11	11	0.0136853	0.022636	0.307891	-1.69951	96659060	82852010	126359900	51147010	23816010	24247010	45.8	38.804	0	119.54
P77580	P77580	Acetaldehyde dehydrogenase	mhpF	sp|P77580|ACDH_ECOLI Acetaldehyde dehydrogenase OS=Escherichia coli (strain K12) OX=83333 GN=mhpF PE=1 SV=1	3	3	0.11742	0.122238	1.23696	0.3068	3498299	3282901	4417798	4110500	4993399	4678398	16.1	33.442	0	6.2401
P37647	P37647	2-dehydro-3-deoxygluconokinase	kdgK	sp|P37647|KDGK_ECOLI 2-dehydro-3-deoxygluconokinase OS=Escherichia coli (strain K12) OX=83333 GN=kdgK PE=1 SV=1	8	8	0.14892	0.151913	0.772524	-0.372348	59414990	84900940	88771020	61747980	64774010	51617020	37.9	33.962	0	57.137
P22939	P22939	Farnesyl diphosphate synthase	ispA	sp|P22939|ISPA_ECOLI Farnesyl diphosphate synthase OS=Escherichia coli (strain K12) OX=83333 GN=ispA PE=1 SV=1	7	7	0.030591	0.0399607	1.34406	0.426598	47104970	45363000	38129000	54654990	66022990	54822010	32.4	32.159	0	34.803
P0A744	P0A744	Peptide methionine sulfoxide reductase MsrA	msrA	sp|P0A744|MSRA_ECOLI Peptide methionine sulfoxide reductase MsrA OS=Escherichia coli (strain K12) OX=83333 GN=msrA PE=1 SV=2	4	4	0.229315	0.236846	1.39	0.475088	71792040	48777000	45139020	66758970	107570000	59113960	25	23.315	0	20.03
P0AAC0	P0AAC0	Universal stress protein E	uspE	sp|P0AAC0|USPE_ECOLI Universal stress protein E OS=Escherichia coli (strain K12) OX=83333 GN=uspE PE=1 SV=2	16	16	0.0803389	0.0875137	1.24245	0.313187	370100200	375829800	480579700	543700200	476990000	494360100	73.4	35.706	0	323.31
P00944	P00944	Xylose isomerase	xylA	sp|P00944|XYLA_ECOLI Xylose isomerase OS=Escherichia coli (strain K12) OX=83333 GN=xylA PE=3 SV=1	34	34	0.00474435	0.011816	2.76498	1.46727	10642010000	8078103000	12962010000	33391000000	22872990000	30841020000	83.4	49.741	0	323.31
P37051	P37051	Formyltetrahydrofolate deformylase	purU	sp|P37051|PURU_ECOLI Formyltetrahydrofolate deformylase OS=Escherichia coli (strain K12) OX=83333 GN=purU PE=1 SV=1	11	11	0.180775	0.182218	0.934828	-0.0972265	300560100	304730100	303019900	292859800	260630000	297049800	50.7	31.934	0	323.31
P27127	P27127	Lipopolysaccharide 1,6-galactosyltransferase	rfaB	sp|P27127|RFAB_ECOLI Lipopolysaccharide 1,6-galactosyltransferase OS=Escherichia coli (strain K12) OX=83333 GN=rfaB PE=3 SV=2	5	5	0.186685	0.18935	1.52593	0.609687	6131699	5573803	3294902	6878803	5593898	10398000	15.6	40.825	0	6.7271
P17802	P17802	A/G-specific adenine glycosylase	mutY	sp|P17802|MUTY_ECOLI Adenine DNA glycosylase OS=Escherichia coli (strain K12) OX=83333 GN=mutY PE=1 SV=1	4	4	0.0281781	0.0358329	2.54953	1.35023	941351	2206301	2067366	3958198	3930498	4573697	14.3	39.149	0	12.581
P00893	P00893	Acetolactate synthase isozyme 3 large subunit	ilvI	sp|P00893|ILVI_ECOLI Acetolactate synthase isozyme 3 large subunit OS=Escherichia coli (strain K12) OX=83333 GN=ilvI PE=1 SV=2	21	21	0.0174449	0.0268612	2.25006	1.16996	76922950	63682040	38476990	133790100	127560100	125810000	46.9	62.984	0	61.342
P39187	P39187	Uncharacterized protein YtfJ	ytfJ	sp|P39187|YTFJ_ECOLI Uncharacterized protein YtfJ OS=Escherichia coli (strain K12) OX=83333 GN=ytfJ PE=1 SV=1	7	7	0.323346	0.343064	0.70986	-0.494394	77260010	122640000	113790000	50358020	122810000	62359990	47.8	20.42	0	38.366
P0A7I7	P0A7I7	GTP cyclohydrolase-2	ribA	sp|P0A7I7|RIBA_ECOLI GTP cyclohydrolase-2 OS=Escherichia coli (strain K12) OX=83333 GN=ribA PE=1 SV=1	9	9	0.0397246	0.0492548	1.15939	0.213371	56496020	50761020	54886990	58883000	62183970	66995040	55.6	21.836	0	42.949
P29018	P29018	ATP-binding/permease protein CydD	cydD	sp|P29018|CYDD_ECOLI ATP-binding/permease protein CydD OS=Escherichia coli (strain K12) OX=83333 GN=cydD PE=1 SV=3	15	15	0.0413935	0.0509474	1.77447	0.827387	44667010	38121990	23842000	55913020	63133960	64259000	31.8	65.055	0	75.651
P31142	P31142	3-mercaptopyruvate sulfurtransferase	sseA	sp|P31142|THTM_ECOLI 3-mercaptopyruvate sulfurtransferase OS=Escherichia coli (strain K12) OX=83333 GN=sseA PE=1 SV=3	14	14	0.953614	0.967155	0.995253	-0.00686455	370020000	355719800	399469800	417390300	329050000	377410200	59.4	30.811	0	164.37
P0AF63	P0AF63	HTH-type transcriptional repressor NsrR	nsrR	sp|P0AF63|NSRR_ECOLI HTH-type transcriptional repressor NsrR OS=Escherichia coli (strain K12) OX=83333 GN=nsrR PE=3 SV=1	6	6	0.431941	0.477191	1.12435	0.169092	26979990	28898980	30688990	38832980	25241000	34698000	66.7	15.593	0	17.779
P39406	P39406	Ribosomal RNA small subunit methyltransferase C	rsmC	sp|P39406|RSMC_ECOLI Ribosomal RNA small subunit methyltransferase C OS=Escherichia coli (strain K12) OX=83333 GN=rsmC PE=1 SV=3	12	12	0.00789667	0.0153005	1.57928	0.659266	46269990	44191000	52897020	84741030	65412980	76856980	47.8	37.624	0	55.826
P05523	P05523	Formamidopyrimidine-DNA glycosylase	mutM	sp|P05523|FPG_ECOLI Formamidopyrimidine-DNA glycosylase OS=Escherichia coli (strain K12) OX=83333 GN=mutM PE=1 SV=3	4	4	0.0960048	0.100957	0.384013	-1.38077	9405501	7676001	11641000	5160202	5928804	1555648	16.7	30.29	0	9.3169
P08194	P08194	Glycerol-3-phosphate transporter	glpT	sp|P08194|GLPT_ECOLI Glycerol-3-phosphate transporter OS=Escherichia coli (strain K12) OX=83333 GN=glpT PE=1 SV=1	6	6	0.630754	0.708258	0.596263	-0.745979	16558990	18606990	1358397	1604034	7514301	7361203	14.4	50.31	0	7.9617
P0A935	P0A935	Membrane-bound lytic murein transglycosylase A	mltA	sp|P0A935|MLTA_ECOLI Membrane-bound lytic murein transglycosylase A OS=Escherichia coli (strain K12) OX=83333 GN=mltA PE=1 SV=1	5	5	0.31076	0.32746	0.859351	-0.21868	10013000	7815203	12137010	8109800	8940905	8312598	11.2	40.41	0	9.03
P0ADR6	P0ADR6	Ribosomal RNA large subunit methyltransferase M	rlmM	sp|P0ADR6|RLMM_ECOLI Ribosomal RNA large subunit methyltransferase M OS=Escherichia coli (strain K12) OX=83333 GN=rlmM PE=1 SV=1	9	9	0.383005	0.416379	1.15273	0.205058	28578990	28563010	18875000	29479980	26292010	30449010	25.7	41.905	0	11.219
P0A809	P0A809	Holliday junction ATP-dependent DNA helicase RuvA	ruvA	sp|P0A809|RUVA_ECOLI Holliday junction ATP-dependent DNA helicase RuvA OS=Escherichia coli (strain K12) OX=83333 GN=ruvA PE=1 SV=1	2	2	0.210511	0.215977	0.829421	-0.269824	40597000	31490990	45924990	34146000	34210980	28678000	12.3	22.085	0	12.476
P63183	P63183	Low affinity potassium transport system protein kup	kup	sp|P63183|KUP_ECOLI Low affinity potassium transport system protein kup OS=Escherichia coli (strain K12) OX=83333 GN=kup PE=3 SV=1	5	5	0.082565	0.0888444	2.01364	1.00981	1788999	3553401	4762245	5269397	6597902	7109602	7.9	69.293	0	6.0798
P04693	P04693	Aromatic-amino-acid aminotransferase	tyrB	sp|P04693|TYRB_ECOLI Aromatic-amino-acid aminotransferase OS=Escherichia coli (strain K12) OX=83333 GN=tyrB PE=1 SV=1	14	14	0.0187154	0.0293061	0.631068	-0.664132	245490200	226439900	243079900	189760100	130050000	137610100	48.9	43.537	0	191.99
P33919	P33919	Uncharacterized protein YejH	yejH	sp|P33919|RADD_ECOLI Putative DNA repair helicase RadD OS=Escherichia coli (strain K12) OX=83333 GN=radD PE=1 SV=2	4	4	0.0387337	0.0482784	2.48385	1.31258	835418	1540947	1577909	4167502	2056201	3632502	6.7	66.412	0.0023866	2.7542
P21866	P21866	KDP operon transcriptional regulatory protein KdpE	kdpE	sp|P21866|KDPE_ECOLI KDP operon transcriptional regulatory protein KdpE OS=Escherichia coli (strain K12) OX=83333 GN=kdpE PE=1 SV=3	4	4	0.1021	0.108415	1.26253	0.336318	5098303	3969502	3662699	5649200	5463903	4832800	24.4	25.362	0	6.6536
P0AEU0	P0AEU0	Histidine-binding periplasmic protein	hisJ	sp|P0AEU0|HISJ_ECOLI Histidine-binding periplasmic protein OS=Escherichia coli (strain K12) OX=83333 GN=hisJ PE=1 SV=1	20	19	0.729911	0.80281	1.06176	0.086455	379279900	418880100	491160200	552790000	491969900	343439800	73.8	28.483	0	323.31
P0AFC7	P0AFC7	NADH-quinone oxidoreductase subunit B	nuoB	sp|P0AFC7|NUOB_ECOLI NADH-quinone oxidoreductase subunit B OS=Escherichia coli (strain K12) OX=83333 GN=nuoB PE=1 SV=1	11	11	0.234816	0.242223	0.890604	-0.167145	189170000	192870100	175610000	190830100	162450100	146000000	45.9	25.056	0	54.745
P13000	P13000	ATP-dependent dethiobiotin synthetase BioD 1	bioD1	sp|P13000|BIOD1_ECOLI ATP-dependent dethiobiotin synthetase BioD 1 OS=Escherichia coli (strain K12) OX=83333 GN=bioD1 PE=1 SV=3	7	7	0.31578	0.334568	0.776316	-0.365285	47840980	34663980	56881020	47472020	26662980	34867000	50.7	24.139	0	36.257
P39408	P39408	Uncharacterized deoxyribonuclease YjjV	yjjV	sp|P39408|YJJV_ECOLI Uncharacterized metal-dependent hydrolase YjjV OS=Escherichia coli (strain K12) OX=83333 GN=yjjV PE=1 SV=2	3	3	0.0423964	0.0528515	0.538295	-0.893531	12701000	8576398	11205000	7818397	5729803	4249703	12	28.909	0	4.3308
P0AFZ3	P0AFZ3	Stringent starvation protein B	sspB	sp|P0AFZ3|SSPB_ECOLI Stringent starvation protein B OS=Escherichia coli (strain K12) OX=83333 GN=sspB PE=1 SV=1	4	4	0.510386	0.575431	1.11561	0.157827	8735197	6397503	8215003	10238000	9059800	6872104	47.3	18.262	0	5.7319
P36929	P36929	Ribosomal RNA small subunit methyltransferase B	rsmB	sp|P36929|RSMB_ECOLI Ribosomal RNA small subunit methyltransferase B OS=Escherichia coli (strain K12) OX=83333 GN=rsmB PE=1 SV=2	12	12	0.842483	0.891494	0.963603	-0.053489	31377000	38055020	51198020	44120010	31284010	39629000	44.1	48.347	0	54.144
P19636	P19636	Ethanolamine ammonia-lyase light chain	eutC	sp|P19636|EUTC_ECOLI Ethanolamine ammonia-lyase light chain OS=Escherichia coli (strain K12) OX=83333 GN=eutC PE=1 SV=2	7	7	0.0728911	0.0807837	1.47124	0.557031	7763004	5060898	4906702	7910799	9570397	8108599	24.7	31.781	0	14.44
P39321	P39321	Translocation and assembly module TamB	tamB	sp|P39321|TAMB_ECOLI Translocation and assembly module subunit TamB OS=Escherichia coli (strain K12) OX=83333 GN=tamB PE=1 SV=2	20	20	0.175469	0.178314	1.18227	0.241557	64923960	53565010	49663000	59077010	73559980	65675980	21.1	136.78	0	33.964
P21507	P21507	ATP-dependent RNA helicase SrmB	srmB	sp|P21507|SRMB_ECOLI ATP-dependent RNA helicase SrmB OS=Escherichia coli (strain K12) OX=83333 GN=srmB PE=1 SV=1	13	13	0.0132497	0.0218569	1.31871	0.399127	67821970	72959960	64999960	99417970	81939050	90543990	39.6	49.914	0	127.71
P0A830	P0A830	Aerobic C4-dicarboxylate transport protein	dctA	sp|P0A830|DCTA_ECOLI Aerobic C4-dicarboxylate transport protein OS=Escherichia coli (strain K12) OX=83333 GN=dctA PE=1 SV=1	7	7	0.628701	0.705855	1.24683	0.318262	76083980	80595950	25058990	47003010	72813980	87025980	19.6	45.436	0	158.84
P0A9X9	P0A9X9	Cold shock protein CspA	cspA	sp|P0A9X9|CSPA_ECOLI Cold shock protein CspA OS=Escherichia coli (strain K12) OX=83333 GN=cspA PE=1 SV=2	5	4	0.398152	0.432	0.468697	-1.09327	15225010	8507601	94089950	16694000	13769000	5459101	77.1	7.4032	0	25.553
P0AG27	P0AG27	Uncharacterized protein YibN	yibN	sp|P0AG27|YIBN_ECOLI Uncharacterized protein YibN OS=Escherichia coli (strain K12) OX=83333 GN=yibN PE=1 SV=1	7	7	0.00406434	0.0108383	0.638211	-0.647895	205879900	227599900	245699900	149789900	129079900	154789900	59.4	15.596	0	95.034
P75777	P75777	UPF0194 membrane protein YbhG	ybhG	sp|P75777|YBHG_ECOLI UPF0194 membrane protein YbhG OS=Escherichia coli (strain K12) OX=83333 GN=ybhG PE=2 SV=1	12	12	0.120456	0.125654	0.825152	-0.277269	61795020	68787020	60840000	45463990	61931030	51602970	53.3	36.415	0	50.294
P28634	P28634	Probable tRNA (adenine(37)-N6)-methyltransferase	tsaA	sp|P28634|TRMO_ECOLI tRNA (adenine(37)-N6)-methyltransferase OS=Escherichia coli (strain K12) OX=83333 GN=trmO PE=1 SV=2	3	3	0.0500064	0.0593326	2.23823	1.16236	3503511	3291001	1779839	4509399	5819100	8768995	14.5	26.362	0	7.6293
P15877	P15877	Quinoprotein glucose dehydrogenase	gcd	sp|P15877|DHG_ECOLI Quinoprotein glucose dehydrogenase OS=Escherichia coli (strain K12) OX=83333 GN=gcd PE=1 SV=3	24	24	0.0721631	0.0801108	2.02827	1.02025	70211990	61850020	28016010	91934040	102290000	107949900	42.1	86.746	0	85.841
P23878	P23878	Ferric enterobactin transport ATP-binding protein FepC	fepC	sp|P23878|FEPC_ECOLI Ferric enterobactin transport ATP-binding protein FepC OS=Escherichia coli (strain K12) OX=83333 GN=fepC PE=2 SV=2	3	3	0.0990833	0.104713	1.41213	0.497877	4649099	6378999	6934099	9952502	6903703	8428004	18.8	29.784	0	16.841
P0AED9	P0AED9	DNA-cytosine methyltransferase	dcm	sp|P0AED9|DCM_ECOLI DNA-cytosine methyltransferase OS=Escherichia coli (strain K12) OX=83333 GN=dcm PE=1 SV=1	13	13	0.00829166	0.0157122	5.01446	2.3261	7200602	7225701	3000099	34585980	20183010	28194990	32.4	53.464	0	30.105
P30178	P30178	Uncharacterized oxidoreductase YbiC	ybiC	sp|P30178|HCXB_ECOLI Hydroxycarboxylate dehydrogenase B OS=Escherichia coli (strain K12) OX=83333 GN=hcxB PE=1 SV=2	11	11	0.265955	0.276864	0.777978	-0.362198	46468980	63772020	82582000	57303030	40515020	49634970	50.1	38.897	0	202.64
P0A9P0	P0A9P0	Dihydrolipoyl dehydrogenase	lpdA	sp|P0A9P0|DLDH_ECOLI Dihydrolipoyl dehydrogenase OS=Escherichia coli (strain K12) OX=83333 GN=lpdA PE=1 SV=2	32	32	0.923244	0.949103	1.00941	0.0135161	2580002000	2771700000	3395301000	2893599000	2743700000	3145400000	63.5	50.688	0	323.31
P0A7J3	P0A7J3	50S ribosomal protein L10	rplJ	sp|P0A7J3|RL10_ECOLI 50S ribosomal protein L10 OS=Escherichia coli (strain K12) OX=83333 GN=rplJ PE=1 SV=2	13	13	0.00271087	0.00617722	0.496925	-1.0089	1158200000	1062699000	1132199000	656569700	565120100	460859800	78.2	17.711	0	101.03
P0A7U3	P0A7U3	30S ribosomal protein S19	rpsS	sp|P0A7U3|RS19_ECOLI 30S ribosomal protein S19 OS=Escherichia coli (strain K12) OX=83333 GN=rpsS PE=1 SV=2	6	6	0.0156026	0.0239419	0.461265	-1.11633	755859900	540440100	854650400	415829900	262519900	313870000	68.5	10.43	0	70.612
P76658	P76658	Bifunctional protein HldE;D-beta-D-heptose 7-phosphate kinase;D-beta-D-heptose 1-phosphate adenylyltransferase	hldE	sp|P76658|HLDE_ECOLI Bifunctional protein HldE OS=Escherichia coli (strain K12) OX=83333 GN=hldE PE=1 SV=1	24	24	0.00079664	0.00392982	1.60053	0.678552	231830000	238700000	241459800	377349800	349460100	415450200	56	51.05	0	177.86
P26602	P26602	Chorismate pyruvate-lyase	ubiC	sp|P26602|UBIC_ECOLI Chorismate pyruvate-lyase OS=Escherichia coli (strain K12) OX=83333 GN=ubiC PE=1 SV=2	8	8	0.275662	0.284393	2.73544	1.45177	16100000	2244038	20051010	44719010	11842000	28000010	58.8	18.777	0	52.488
P0A6M8_T125I;P0A6M8	P0A6M8_T125I;P0A6M8	Elongation factor G	fusA	sp|P0A6M8_T125I|EFG_Mut;sp|P0A6M8|EFG_ECOLI Elongation factor G OS=Escherichia coli (strain K12) OX=83333 GN=fusA PE=1 SV=2	45	45	0.00238726	0.00614679	1.1306	0.177088	8666407000	8945893000	9047709000	10224990000	9806490000	10110010000	73	77.592	0	323.31
P77625	P77625	Sugar phosphatase YfbT	yfbT	sp|P77625|HXPA_ECOLI Hexitol phosphatase A OS=Escherichia coli (strain K12) OX=83333 GN=hxpA PE=1 SV=2	4	4	0.40732	0.445122	0.721315	-0.471299	11520000	18009000	19218010	17643990	6206997	13663010	28.2	23.007	0	12.717
P07004	P07004	Gamma-glutamyl phosphate reductase	proA	sp|P07004|PROA_ECOLI Gamma-glutamyl phosphate reductase OS=Escherichia coli (strain K12) OX=83333 GN=proA PE=1 SV=2	23	23	0.0565001	0.0656258	1.16	0.21412	256450100	303360200	263339900	328940000	306990100	316670000	65	44.63	0	176.92
P00490	P00490	Maltodextrin phosphorylase	malP	sp|P00490|PHSM_ECOLI Maltodextrin phosphorylase OS=Escherichia coli (strain K12) OX=83333 GN=malP PE=1 SV=7	55	55	0.222788	0.22904	4.28209	2.09832	93430010	80405020	73912970	48683000	1305400000	686020200	72.5	90.521	0	323.31
P23256	P23256	Protein MalY;Cystathionine beta-lyase MalY;Maltose regulon modulator	malY	sp|P23256|MALY_ECOLI Protein MalY OS=Escherichia coli (strain K12) OX=83333 GN=malY PE=1 SV=1	10	10	0.0609005	0.0690921	1.2929	0.370616	29216990	26575000	21050990	32660000	34005980	31806010	28.7	43.641	0	20.473
P23871	P23871	Ferrochelatase	hemH	sp|P23871|HEMH_ECOLI Ferrochelatase OS=Escherichia coli (strain K12) OX=83333 GN=hemH PE=1 SV=3	6	6	0.00132676	0.00527273	1.92783	0.946977	1946201	2376499	2109719	4496700	3690898	4212398	20.3	35.884	0	8.7425
Q7DFV3	Q7DFV3	UPF0757 protein YmgG	ymgG	sp|Q7DFV3|YMGG_ECOLI UPF0757 protein YmgG OS=Escherichia coli (strain K12) OX=83333 GN=ymgG PE=1 SV=5	3	3	0.171747	0.175274	2.18825	1.12978	1920861	1639386	1082840	1400001	4259800	5991201	43.9	10.807	0	29.507
P0AFM6	P0AFM6	Phage shock protein A	pspA	sp|P0AFM6|PSPA_ECOLI Phage shock protein A OS=Escherichia coli (strain K12) OX=83333 GN=pspA PE=1 SV=2	19	19	0.140149	0.145587	4.6869	2.22863	69400970	80323000	78373970	118270000	1850300000	205550000	65.3	25.493	0	191.28
P22634	P22634	Glutamate racemase	murI	sp|P22634|MURI_ECOLI Glutamate racemase OS=Escherichia coli (strain K12) OX=83333 GN=murI PE=1 SV=2	14	14	0.00554751	0.0123897	0.659298	-0.600997	54110010	49620010	60619040	37321990	32605980	38328990	54.7	31.002	0	37.631
P0C0S1	P0C0S1	Small-conductance mechanosensitive channel	mscS	sp|P0C0S1|MSCS_ECOLI Small-conductance mechanosensitive channel OS=Escherichia coli (strain K12) OX=83333 GN=mscS PE=1 SV=1	8	8	0.757142	0.826375	1.05359	0.0753091	38809020	56000980	39372010	42840000	41065020	56885990	37.4	30.896	0	136.19
P0AEZ1	P0AEZ1	5,10-methylenetetrahydrofolate reductase	metF	sp|P0AEZ1|METF_ECOLI 5,10-methylenetetrahydrofolate reductase OS=Escherichia coli (strain K12) OX=83333 GN=metF PE=1 SV=1	17	17	0.0243989	0.0321455	0.65195	-0.617167	213840100	244630000	312639900	182070100	154970100	160620100	65.9	33.102	0	291.21
P0A9X1	P0A9X1	Zinc import ATP-binding protein ZnuC	znuC	sp|P0A9X1|ZNUC_ECOLI Zinc import ATP-binding protein ZnuC OS=Escherichia coli (strain K12) OX=83333 GN=znuC PE=1 SV=1	6	6	0.135255	0.140877	1.44069	0.526755	9674804	6428798	7784402	9496401	15437990	9875394	29.1	27.867	0	17.199
P77695;P0AC92	P77695	Protein GnsB	gnsB	sp|P77695|GNSB_ECOLI Protein GnsB OS=Escherichia coli (strain K12) OX=83333 GN=gnsB PE=3 SV=2	4	4	0.00105577	0.00405755	0.469483	-1.09086	92701980	85627000	90308950	49311990	40948030	36736980	66.7	6.5476	0	15.965
P30177	P30177	Uncharacterized protein YbiB	ybiB	sp|P30177|YBIB_ECOLI Uncharacterized protein YbiB OS=Escherichia coli (strain K12) OX=83333 GN=ybiB PE=1 SV=1	15	15	0.0305492	0.0400169	1.38511	0.470004	188799900	159980100	148410100	209160000	261920200	217440100	65.9	35.048	0	96.252
P24173;Q47689	P24173	Lipopolysaccharide heptosyltransferase 1	rfaC	sp|P24173|RFAC_ECOLI Lipopolysaccharide heptosyltransferase 1 OS=Escherichia coli (strain K12) OX=83333 GN=rfaC PE=1 SV=1	6	6	0.0264743	0.0337478	1.87724	0.908611	5514003	4984903	4239198	10949010	6570499	10715000	24.8	35.543	0	8.4196
P06966	P06966	HTH-type transcriptional regulator DicA	dicA	sp|P06966|DICA_ECOLI HTH-type transcriptional regulator DicA OS=Escherichia coli (strain K12) OX=83333 GN=dicA PE=4 SV=1	3	3	0.00734467	0.0139746	1.61289	0.689648	11956010	14384000	10791000	19187010	18755010	21638000	18.5	15.656	0.0023958	2.8049
P0A6I0	P0A6I0	Cytidylate kinase	cmk	sp|P0A6I0|KCY_ECOLI Cytidylate kinase OS=Escherichia coli (strain K12) OX=83333 GN=cmk PE=1 SV=1	9	9	0.0150918	0.0232902	1.44619	0.532262	147780000	129219900	146539900	229499900	210350000	175330000	57.3	24.746	0	120.05
P17117	P17117	Oxygen-insensitive NADPH nitroreductase	nfsA	sp|P17117|NFSA_ECOLI Oxygen-insensitive NADPH nitroreductase OS=Escherichia coli (strain K12) OX=83333 GN=nfsA PE=1 SV=2	6	6	0.488439	0.545674	1.11754	0.160327	44040000	39240020	44870970	62593990	43818030	39458980	32.1	26.8	0	37.257
P23862	P23862	Primosomal replication protein N	priC	sp|P23862|PRIC_ECOLI Primosomal replication protein N OS=Escherichia coli (strain K12) OX=83333 GN=priC PE=1 SV=3	2	2	0.884146	0.923374	0.9799	-0.0292931	5917598	4559498	4445599	4754199	5725601	4146102	12	20.375	0.0023946	2.8041
P37344	P37344	Psp operon transcriptional activator	pspF	sp|P37344|PSPF_ECOLI Psp operon transcriptional activator OS=Escherichia coli (strain K12) OX=83333 GN=pspF PE=1 SV=2	4	4	0.331352	0.351778	0.591973	-0.756396	5389597	6013397	6048000	8405905	2879498	1679937	13.2	36.986	0	4.8034
P61887	P61887	Glucose-1-phosphate thymidylyltransferase 2	rmlA2	sp|P61887|RMLA2_ECOLI Glucose-1-phosphate thymidylyltransferase 2 OS=Escherichia coli (strain K12) OX=83333 GN=rffH PE=1 SV=1	8	5	0.00626069	0.0130383	0.641424	-0.64065	19423010	17688000	22320990	13393010	11434000	13215010	27.3	32.734	0	19.306
P24215	P24215	Mannonate dehydratase	uxuA	sp|P24215|UXUA_ECOLI Mannonate dehydratase OS=Escherichia coli (strain K12) OX=83333 GN=uxuA PE=1 SV=2	15	15	0.249352	0.256768	0.793355	-0.333961	190830100	181970000	235619900	145090000	215549900	130640000	47.2	44.838	0	97.282
P77690	P77690	UDP-4-amino-4-deoxy-L-arabinose--oxoglutarate aminotransferase	arnB	sp|P77690|ARNB_ECOLI UDP-4-amino-4-deoxy-L-arabinose--oxoglutarate aminotransferase OS=Escherichia coli (strain K12) OX=83333 GN=arnB PE=1 SV=3	6	6	0.0263994	0.0338471	1.72909	0.790014	5923899	4654400	3459202	8066503	8279102	7382996	23.1	42.237	0	18.578
P75798	P75798	Glutathione transport system permease protein GsiC	gsiC	sp|P75798|GSIC_ECOLI Glutathione transport system permease protein GsiC OS=Escherichia coli (strain K12) OX=83333 GN=gsiC PE=1 SV=1	5	5	0.146944	0.151158	2.61862	1.38881	3482499	6633500	1392560	12168000	4746801	10001000	18.6	34.066	0	18.244
Q46857	Q46857	2,5-diketo-D-gluconic acid reductase A	dkgA	sp|Q46857|DKGA_ECOLI 2,5-diketo-D-gluconic acid reductase A OS=Escherichia coli (strain K12) OX=83333 GN=dkgA PE=1 SV=3	15	15	0.233262	0.240226	1.11708	0.159727	156720000	123480000	139440000	164900000	157760000	144590100	61.8	31.109	0	125.27
P0AFU8	P0AFU8	Riboflavin synthase	ribC	sp|P0AFU8|RISA_ECOLI Riboflavin synthase OS=Escherichia coli (strain K12) OX=83333 GN=ribC PE=1 SV=1	11	11	0.47631	0.533217	1.06339	0.0886688	167230000	133950100	144530100	161580000	166750100	144489900	54	23.445	0	86.356
P09127	P09127	Putative uroporphyrinogen-III C-methyltransferase	hemX	sp|P09127|HEMX_ECOLI Protein HemX OS=Escherichia coli (strain K12) OX=83333 GN=hemX PE=1 SV=1	21	21	0.00810706	0.0151614	0.489005	-1.03208	299210100	342279900	474590300	183029900	192120100	161630000	69.2	42.962	0	323.31
P0AFF6	P0AFF6	Transcription termination/antitermination protein NusA	nusA	sp|P0AFF6|NUSA_ECOLI Transcription termination/antitermination protein NusA OS=Escherichia coli (strain K12) OX=83333 GN=nusA PE=1 SV=1	29	29	0.239942	0.24833	0.838903	-0.253424	900890600	974270300	1252501000	1002300000	849689900	762090100	67.3	54.87	0	323.31
P0AF67	P0AF67	tRNA threonylcarbamoyladenosine biosynthesis protein TsaE	tsaE	sp|P0AF67|TSAE_ECOLI tRNA threonylcarbamoyladenosine biosynthesis protein TsaE OS=Escherichia coli (strain K12) OX=83333 GN=tsaE PE=1 SV=1	5	5	0.508684	0.573016	1.05882	0.0824629	51698020	53045970	63596980	63245990	60183040	54391020	48.4	16.853	0	34.747
P77737	P77737	Oligopeptide transport ATP-binding protein OppF	oppF	sp|P77737|OPPF_ECOLI Oligopeptide transport ATP-binding protein OppF OS=Escherichia coli (strain K12) OX=83333 GN=oppF PE=3 SV=1	15	15	0.667681	0.743787	0.857203	-0.222291	53151980	71479030	77813040	90383010	31450010	65508010	50.3	37.197	0	95.829
P0AD61	P0AD61	Pyruvate kinase I	pykF	sp|P0AD61|KPYK1_ECOLI Pyruvate kinase I OS=Escherichia coli (strain K12) OX=83333 GN=pykF PE=1 SV=1	38	38	0.0163095	0.0250968	2.14937	1.10392	1413301000	1313900000	1253901000	3473201000	1953400000	3407799000	75.7	50.729	0	323.31
P37128	P37128	GDP-mannose pyrophosphatase NudK	nudK	sp|P37128|NUDK_ECOLI GDP-mannose pyrophosphatase NudK OS=Escherichia coli (strain K12) OX=83333 GN=nudK PE=1 SV=2	2	2	0.655907	0.732255	1.105	0.144046	2584399	3298768	1855099	2252301	2740402	3457199	11.5	21.748	0	6.5745
P39401	P39401	Phosphoglycerol transferase I	mdoB	sp|P39401|OPGB_ECOLI Phosphoglycerol transferase I OS=Escherichia coli (strain K12) OX=83333 GN=mdoB PE=3 SV=2	13	13	0.0353043	0.0458449	3.06586	1.61629	8555594	3705399	8478598	30720000	17470990	14432000	18.1	85.493	0	27.99
P77552	P77552	Uncharacterized protein YdhQ	ydhQ	sp|P77552|YDHQ_ECOLI Uncharacterized protein YdhQ OS=Escherichia coli (strain K12) OX=83333 GN=ydhQ PE=4 SV=1	12	12	0.346178	0.368552	1.10057	0.138254	73740990	61412960	73061020	66761970	83432050	79186040	39	42.876	0	95.193
P0C0U4	P0C0U4	Ribosomal protein S6--L-glutamate ligase	rimK	sp|P0C0U4|RIMK_ECOLI Ribosomal protein S6--L-glutamate ligase OS=Escherichia coli (strain K12) OX=83333 GN=rimK PE=1 SV=1	7	7	0.0176243	0.0268601	4.7041	2.23392	2965754	757842	1522354	7846998	6956798	6524500	33	32.436	0	9.3682
P0ADM4	P0ADM4	Uncharacterized protein YidQ	yidQ	sp|P0ADM4|YIDQ_ECOLI Uncharacterized protein YidQ OS=Escherichia coli (strain K12) OX=83333 GN=yidQ PE=3 SV=1	2	2	0.30917	0.326435	1.51412	0.598477	10273000	6196298	4504001	5894602	12998000	12989000	29.1	11.826	0	13.889
P27833	P27833	dTDP-4-amino-4,6-dideoxygalactose transaminase	rffA	sp|P27833|WECE_ECOLI dTDP-4-amino-4,6-dideoxygalactose transaminase OS=Escherichia coli (strain K12) OX=83333 GN=wecE PE=1 SV=2	7	7	0.125108	0.130872	0.675651	-0.56565	34110000	47210030	46890980	29191010	20984000	38021980	28.5	41.901	0	97.961
P38489	P38489	Oxygen-insensitive NAD(P)H nitroreductase	nfsB	sp|P38489|NFSB_ECOLI Oxygen-insensitive NAD(P)H nitroreductase OS=Escherichia coli (strain K12) OX=83333 GN=nfsB PE=1 SV=1	15	15	0.028184	0.0357813	1.62988	0.704769	192219900	177440000	196620000	403850100	286590100	250880000	66.8	23.905	0	131.31
P38051	P38051	Isochorismate synthase MenF	menF	sp|P38051|MENF_ECOLI Isochorismate synthase MenF OS=Escherichia coli (strain K12) OX=83333 GN=menF PE=1 SV=4	11	11	0.0233836	0.0313375	2.99444	1.58228	5303904	10963000	5444397	27040990	14048010	22376000	31.3	48.764	0	15.079
P39325	P39325	ABC transporter periplasmic-binding protein YtfQ	ytfQ	sp|P39325|YTFQ_ECOLI ABC transporter periplasmic-binding protein YtfQ OS=Escherichia coli (strain K12) OX=83333 GN=ytfQ PE=1 SV=1	23	23	0.0217647	0.0311061	0.608492	-0.716689	4906306000	4952000000	4582703000	2654501000	3814700000	2477300000	73.9	34.344	0	323.31
P75867	P75867	Putative Lon protease homolog	ycbZ	sp|P75867|LONH_ECOLI Putative Lon protease homolog OS=Escherichia coli (strain K12) OX=83333 GN=ycbZ PE=3 SV=1	10	10	0.817893	0.873863	0.928095	-0.107655	10874010	13029000	12665000	16766000	6287699	13607000	30.2	65.818	0	11.95
P0A9B6	P0A9B6	D-erythrose-4-phosphate dehydrogenase	epd	sp|P0A9B6|E4PD_ECOLI D-erythrose-4-phosphate dehydrogenase OS=Escherichia coli (strain K12) OX=83333 GN=epd PE=1 SV=2	10	10	0.0752162	0.0830334	1.1699	0.226384	18783990	15333000	17266010	19034000	21045010	19878000	33.9	37.299	0	18.698
P0A7G6	P0A7G6	Protein RecA	recA	sp|P0A7G6|RECA_ECOLI Protein RecA OS=Escherichia coli (strain K12) OX=83333 GN=recA PE=1 SV=2	16	16	0.664879	0.741838	0.947694	-0.077507	872910000	930290500	702950300	830749900	674259900	867399600	61.5	37.973	0	296.06
P00934	P00934	Threonine synthase	thrC	sp|P00934|THRC_ECOLI Threonine synthase OS=Escherichia coli (strain K12) OX=83333 GN=thrC PE=1 SV=1	22	22	0.114407	0.118969	1.12369	0.168247	745530400	652169700	780640400	811199700	785530100	845140200	73.8	47.113	0	323.31
P0AEJ4	P0AEJ4	Osmolarity sensor protein EnvZ	envZ	sp|P0AEJ4|ENVZ_ECOLI Osmolarity sensor protein EnvZ OS=Escherichia coli (strain K12) OX=83333 GN=envZ PE=1 SV=1	5	5	0.892064	0.929096	1.03854	0.0545629	11775000	9090695	7181796	10705000	12929990	6221301	12.9	50.333	0	9.7003
P80668	P80668	Phenylacetaldehyde dehydrogenase	feaB	sp|P80668|FEAB_ECOLI Phenylacetaldehyde dehydrogenase OS=Escherichia coli (strain K12) OX=83333 GN=feaB PE=1 SV=2	7	7	0.219753	0.225589	1.81332	0.858636	1209726	2432301	1879922	1939899	6366697	2670402	20.6	53.699	0	7.8596
P15005	P15005	5-methylcytosine-specific restriction enzyme B	mcrB	sp|P15005|MCRB_ECOLI 5-methylcytosine-specific restriction enzyme B OS=Escherichia coli (strain K12) OX=83333 GN=mcrB PE=1 SV=3	3	3	0.266121	0.276906	0.612484	-0.707257	2410981	2052065	2073720	1326700	2556600	694997	7.6	53.157	0	4.2058
P60785	P60785	Elongation factor 4	lepA	sp|P60785|LEPA_ECOLI Elongation factor 4 OS=Escherichia coli (strain K12) OX=83333 GN=lepA PE=1 SV=1	20	20	0.0470913	0.0572464	1.57245	0.65301	254269900	224900100	149970000	325980100	319840000	319810000	42.2	66.57	0	196.41
P10100	P10100	Rare lipoprotein A	rlpA	sp|P10100|RLPA_ECOLI Endolytic peptidoglycan transglycosylase RlpA OS=Escherichia coli (strain K12) OX=83333 GN=rlpA PE=1 SV=1	12	12	0.812023	0.870027	1.04349	0.0614192	64217980	63654010	71731030	90758040	71060020	51659010	51.9	37.528	0	161.39
P52645	P52645	Uncharacterized protein YdbH	ydbH	sp|P52645|YDBH_ECOLI Uncharacterized protein YdbH OS=Escherichia coli (strain K12) OX=83333 GN=ydbH PE=4 SV=2	6	6	0.365692	0.394679	1.38717	0.472148	5148903	5056898	4478202	12582000	4376500	5652203	8.5	96.834	0	6.3749
P0AE30	P0AE30	Arginine ABC transporter permease protein ArtM	artM	sp|P0AE30|ARTM_ECOLI Arginine ABC transporter permease protein ArtM OS=Escherichia coli (strain K12) OX=83333 GN=artM PE=1 SV=1	2	2	0.293249	0.305256	2.32992	1.22028	2141700	4326301	604399	6057098	1869401	6255404	11.7	24.913	0	6.8998
P27848	P27848	Pyridoxal phosphate phosphatase YigL	yigL	sp|P27848|YIGL_ECOLI Pyridoxal phosphate phosphatase YigL OS=Escherichia coli (strain K12) OX=83333 GN=yigL PE=1 SV=4	11	11	0.241462	0.248552	1.4722	0.557974	60917990	66715030	100430000	166130000	73465020	106710000	66.9	29.707	0	163.63
P76193	P76193	Probable L,D-transpeptidase YnhG	ynhG	sp|P76193|YNHG_ECOLI Probable L,D-transpeptidase YnhG OS=Escherichia coli (strain K12) OX=83333 GN=ynhG PE=1 SV=1	15	15	0.00214886	0.00660099	1.51173	0.596198	58506030	50840000	61530960	83783000	85902990	87852980	55.1	36.082	0	85.929
P0A953	P0A953	3-oxoacyl-[acyl-carrier-protein] synthase 1	fabB	sp|P0A953|FABB_ECOLI 3-oxoacyl-[acyl-carrier-protein] synthase 1 OS=Escherichia coli (strain K12) OX=83333 GN=fabB PE=1 SV=1	19	19	0.153163	0.155519	1.13476	0.182392	3075401000	2655498000	2580199000	3401200000	2890899000	3131500000	69	42.613	0	323.31
P07013	P07013	Primosomal replication protein n	priB	sp|P07013|PRIB_ECOLI Primosomal replication protein N OS=Escherichia coli (strain K12) OX=83333 GN=priB PE=1 SV=3	3	3	0.093749	0.0985234	2.06091	1.04328	2874740	1143349	3177702	4776199	4019199	4762598	32.7	11.442	0.0023923	2.7956
P0AEQ6	P0AEQ6	Glutamine transport system permease protein GlnP	glnP	sp|P0AEQ6|GLNP_ECOLI Glutamine transport system permease protein GlnP OS=Escherichia coli (strain K12) OX=83333 GN=glnP PE=1 SV=1	4	4	0.867669	0.90996	1.08801	0.121687	55470000	60491990	15958990	27563020	47619990	52546000	17.4	24.364	0	11.624
P0A6W0	P0A6W0	Glutaminase 2	glsA2	sp|P0A6W0|GLSA2_ECOLI Glutaminase 2 OS=Escherichia coli (strain K12) OX=83333 GN=glsA2 PE=1 SV=1	4	4	0.00299539	0.00714063	2.01309	1.00941	5656202	4300900	3985298	9656799	9152899	8948403	16.9	33.515	0	11.142
Q93K97	Q93K97	ADP-ribose pyrophosphatase	nudF	sp|Q93K97|ADPP_ECOLI ADP-ribose pyrophosphatase OS=Escherichia coli (strain K12) OX=83333 GN=nudF PE=1 SV=2	6	6	0.286098	0.297919	0.934208	-0.0981846	28989980	26847980	30002020	28486010	27260990	24517000	42.1	23.667	0	12.861
P30139	P30139	Thiazole synthase	thiG	sp|P30139|THIG_ECOLI Thiazole synthase OS=Escherichia coli (strain K12) OX=83333 GN=thiG PE=1 SV=3	12	12	0.715035	0.789112	1.09079	0.125369	141759900	140270000	202960000	218989900	120360000	198720000	67.2	26.896	0	128.16
P30140	P30140	2-iminoacetate synthase	thiH	sp|P30140|THIH_ECOLI 2-iminoacetate synthase OS=Escherichia coli (strain K12) OX=83333 GN=thiH PE=1 SV=3	12	12	0.116461	0.121259	1.82098	0.864712	2542800	1345000	1876322	3023200	2402400	5335094	40.6	43.32	0	18.003
P0AFI5	P0AFI5	D-alanyl-D-alanine endopeptidase	pbpG	sp|P0AFI5|PBP7_ECOLI D-alanyl-D-alanine endopeptidase OS=Escherichia coli (strain K12) OX=83333 GN=pbpG PE=1 SV=2	4	4	0.417539	0.458129	1.73648	0.796165	1196860	2961699	658567	1292282	5301898	1784037	17.7	33.887	0	13.305
P11880	P11880	UDP-N-acetylmuramoyl-tripeptide--D-alanyl-D-alanine ligase	murF	sp|P11880|MURF_ECOLI UDP-N-acetylmuramoyl-tripeptide--D-alanyl-D-alanine ligase OS=Escherichia coli (strain K12) OX=83333 GN=murF PE=1 SV=2	8	8	0.0626222	0.0695539	1.60326	0.681004	36432990	54006020	54890980	85881980	59280040	87424980	18.4	47.447	0	94.052
P0AG63	P0AG63	30S ribosomal protein S17	rpsQ	sp|P0AG63|RS17_ECOLI 30S ribosomal protein S17 OS=Escherichia coli (strain K12) OX=83333 GN=rpsQ PE=1 SV=2	2	2	0.00474608	0.0117798	0.488066	-1.03485	333650100	303839800	455400300	180120000	164400000	181260000	32.1	9.7043	0	41.57
P39367	P39367	Uncharacterized protein YjhP	yjhP	sp|P39367|YJHP_ECOLI Uncharacterized protein YjhP OS=Escherichia coli (strain K12) OX=83333 GN=yjhP PE=1 SV=1	2	2	0.986985	0.991662	1.0038	0.00547091	1592253	2779226	1732081	2519533	1592247	1932479	9.3	27.354	0	5.6502
P43671	P43671	Paraquat-inducible protein B	pqiB	sp|P43671|PQIB_ECOLI Intermembrane transport protein PqiB OS=Escherichia coli (strain K12) OX=83333 GN=pqiB PE=1 SV=2	12	12	0.00350798	0.00855882	1.79009	0.840031	18771010	22808010	20361990	33910000	34415980	42847990	30.2	60.52	0	46.526
P0AFX4	P0AFX4	Regulator of sigma D	rsd	sp|P0AFX4|RSD_ECOLI Regulator of sigma D OS=Escherichia coli (strain K12) OX=83333 GN=rsd PE=1 SV=1	2	2	0.284877	0.295898	2.82105	1.49623	826631	7946102	8737403	18947010	5937699	11453000	13.3	18.243	0	9.2343
P0AAF6	P0AAF6	Arginine transport ATP-binding protein ArtP	artP	sp|P0AAF6|ARTP_ECOLI Arginine transport ATP-binding protein ArtP OS=Escherichia coli (strain K12) OX=83333 GN=artP PE=1 SV=1	5	5	0.0924057	0.0977824	1.69582	0.761981	77014030	82875010	84210980	203170000	89358000	144380000	42.1	27.022	0	133.43
P67660	P67660	Uncharacterized HTH-type transcriptional regulator YhaJ	yhaJ	sp|P67660|YHAJ_ECOLI Probable HTH-type transcriptional regulator YhaJ OS=Escherichia coli (strain K12) OX=83333 GN=yhaJ PE=3 SV=1	12	12	0.040134	0.0497789	1.2273	0.295483	37277020	36914980	36358020	45269000	50850010	40179020	39.9	33.256	0	21.386
P0AB61	P0AB61	Protein YciN	yciN	sp|P0AB61|YCIN_ECOLI Protein YciN OS=Escherichia coli (strain K12) OX=83333 GN=yciN PE=1 SV=1	3	3	0.547689	0.622049	0.505257	-0.984912	15971990	16933000	16682000	24694000	1042282	22610010	56.6	9.3855	0	15.821
P22564	P22564	Non-specific ribonucleoside hydrolase RihC	rihC	sp|P22564|RIHC_ECOLI Non-specific ribonucleoside hydrolase RihC OS=Escherichia coli (strain K12) OX=83333 GN=rihC PE=1 SV=1	7	7	0.000595695	0.00281319	0.160277	-2.64136	38118010	46986980	59564030	9846804	7087398	6293904	37.5	32.56	0	24.68
P0AAT9	P0AAT9	Uncharacterized protein YbeL	ybeL	sp|P0AAT9|YBEL_ECOLI Uncharacterized protein YbeL OS=Escherichia coli (strain K12) OX=83333 GN=ybeL PE=4 SV=1	6	6	0.00309739	0.00703077	0.450119	-1.15162	70205030	95463990	70357980	40487980	32701000	32480010	39.4	18.797	0	31.642
P37774	P37774	Uncharacterized amino-acid ABC transporter ATP-binding protein YecC	yecC	sp|P37774|YECC_ECOLI L-cystine transport system ATP-binding protein YecC OS=Escherichia coli (strain K12) OX=83333 GN=yecC PE=3 SV=2	5	5	0.00550374	0.0117695	0.462437	-1.11267	23984010	30818000	39007980	14377990	14475000	13700000	27.6	27.677	0	18.353
P07118	P07118	Valine--tRNA ligase	valS	sp|P07118|SYV_ECOLI Valine--tRNA ligase OS=Escherichia coli (strain K12) OX=83333 GN=valS PE=1 SV=2	49	49	0.0458877	0.0567386	1.1978	0.260388	653580000	609209600	531630100	739100400	703760200	699360100	57.5	108.19	0	323.31
P08244	P08244	Orotidine 5-phosphate decarboxylase	pyrF	sp|P08244|PYRF_ECOLI Orotidine 5-phosphate decarboxylase OS=Escherichia coli (strain K12) OX=83333 GN=pyrF PE=1 SV=1	14	14	0.00388686	0.00968136	2.21651	1.14829	70855050	58399000	73499020	182760000	145820000	124270000	58.8	26.35	0	75.687
P0A9E0	P0A9E0	Arabinose operon regulatory protein	araC	sp|P0A9E0|ARAC_ECOLI Arabinose operon regulatory protein OS=Escherichia coli (strain K12) OX=83333 GN=araC PE=1 SV=1	6	6	0.0324982	0.0424607	1.31828	0.398661	12477000	12384000	11708000	14840010	18986000	14709990	21.6	33.384	0	5.514
P52697	P52697	6-phosphogluconolactonase	pgl	sp|P52697|6PGL_ECOLI 6-phosphogluconolactonase OS=Escherichia coli (strain K12) OX=83333 GN=pgl PE=1 SV=2	12	12	0.105415	0.110997	0.842827	-0.246692	287209900	287500200	309590000	258620000	277230100	213470000	49.8	36.307	0	175.77
P0AEW6	P0AEW6	Inosine-guanosine kinase	gsk	sp|P0AEW6|INGK_ECOLI Inosine-guanosine kinase OS=Escherichia coli (strain K12) OX=83333 GN=gsk PE=1 SV=1	8	8	0.0246599	0.0323384	2.54854	1.34967	19109010	14128000	8661494	29719010	44191990	29472000	30	48.448	0	74.428
P0A9W3	P0A9W3	Energy-dependent translational throttle protein EttA	ettA	sp|P0A9W3|ETTA_ECOLI Energy-dependent translational throttle protein EttA OS=Escherichia coli (strain K12) OX=83333 GN=ettA PE=1 SV=2	30	30	0.00368136	0.00925267	0.805176	-0.312624	712239600	710439600	784609500	576730100	593539800	605419900	62.5	62.442	0	323.31
P24251	P24251	Sigma factor-binding protein Crl	crl	sp|P24251|CRL_ECOLI Sigma factor-binding protein Crl OS=Escherichia coli (strain K12) OX=83333 GN=crl PE=1 SV=5	9	9	0.000291647	0.00339623	0.377634	-1.40494	66913960	80041980	63264970	26231000	28348020	24540000	40.6	15.655	0	12.121
P77615	P77615	Uncharacterized HTH-type transcriptional regulator YcjW	ycjW	sp|P77615|YCJW_ECOLI Uncharacterized HTH-type transcriptional regulator YcjW OS=Escherichia coli (strain K12) OX=83333 GN=ycjW PE=4 SV=1	5	5	0.00063249	0.00383505	2.33677	1.22451	6322802	4803098	6066001	12964000	13158990	13778990	23.8	36.134	0	22.808
P69425	P69425	Sec-independent protein translocase protein TatB	tatB	sp|P69425|TATB_ECOLI Sec-independent protein translocase protein TatB OS=Escherichia coli (strain K12) OX=83333 GN=tatB PE=1 SV=1	4	4	0.00986294	0.0172655	0.383526	-1.3826	2967402	3443200	5581797	1345000	1378000	1735901	44.4	18.421	0	10.944
P09029	P09029	N5-carboxyaminoimidazole ribonucleotide synthase	purK	sp|P09029|PURK_ECOLI N5-carboxyaminoimidazole ribonucleotide synthase OS=Escherichia coli (strain K12) OX=83333 GN=purK PE=1 SV=2	10	10	0.470085	0.524618	1.21583	0.281942	42257010	46637990	74000970	84987980	46628000	66144000	48.7	39.461	0	36.475
P06709	P06709	Bifunctional ligase/repressor BirA	birA	sp|P06709|BIRA_ECOLI Bifunctional ligase/repressor BirA OS=Escherichia coli (strain K12) OX=83333 GN=birA PE=1 SV=1	6	6	0.0772093	0.0842746	2.02832	1.02029	4210099	5315001	9617302	15384000	8736097	13362000	27.4	35.312	0	6.3966
aadA-tr	aadA-tr		aadA	XX|aadA-tr|aadA_translation_from_pFDH	13	13	0.0255422	0.0333373	1.75952	0.815184	974369500	1151199000	931500300	2273500000	1842701000	1358600000	58.6	29.332	0	323.31
P0A7M2	P0A7M2	50S ribosomal protein L28	rpmB	sp|P0A7M2|RL28_ECOLI 50S ribosomal protein L28 OS=Escherichia coli (strain K12) OX=83333 GN=rpmB PE=1 SV=2	7	7	0.00638524	0.0131491	0.522862	-0.935498	565250100	462270000	530170100	315919900	285809900	219310100	52.6	9.0064	0	27.958
P0ACL7	P0ACL7	Putative L-lactate dehydrogenase operon regulatory protein	lldR	sp|P0ACL7|LLDR_ECOLI Putative L-lactate dehydrogenase operon regulatory protein OS=Escherichia coli (strain K12) OX=83333 GN=lldR PE=2 SV=1	1	1	0.337884	0.359327	3.2657	1.70739	23432010	2527597	1658042	3664206	25902990	36034000	5.4	29.166	0.0014528	3.0316
P39366	P39366	Putative aminopeptidase SgcX	sgcX	sp|P39366|SGCX_ECOLI Putative aminopeptidase SgcX OS=Escherichia coli (strain K12) OX=83333 GN=sgcX PE=3 SV=3	3	3	0.459256	0.510454	0.69385	-0.527304	13075010	5325003	8583896	5134899	11590000	3354499	9.9	40.614	0.0042353	2.4525
P0AC51	P0AC51	Zinc uptake regulation protein	zur	sp|P0AC51|ZUR_ECOLI Zinc uptake regulation protein OS=Escherichia coli (strain K12) OX=83333 GN=zur PE=1 SV=1	3	3	0.240361	0.248421	1.25218	0.324446	13732000	13667000	10717000	20936000	13404010	14072010	24.6	19.254	0	8.6469
P64594	P64594	Toxin YhaV	yhaV	sp|P64594|YHAV_ECOLI Ribonuclease toxin YhaV OS=Escherichia coli (strain K12) OX=83333 GN=yhaV PE=1 SV=1	2	2	0.818619	0.873966	0.897542	-0.155949	4309803	4010298	4829702	1633616	6206398	5952900	19.5	17.836	0.00049579	3.6639
P0ADG7	P0ADG7	Inosine-5-monophosphate dehydrogenase	guaB	sp|P0ADG7|IMDH_ECOLI Inosine-5-monophosphate dehydrogenase OS=Escherichia coli (strain K12) OX=83333 GN=guaB PE=1 SV=1	26	26	0.000507365	0.00236842	2.30342	1.20378	1129900000	1001900000	1203000000	2356899000	2453500000	2878200000	75.2	52.022	0	323.31
P0AFH6	P0AFH6	Oligopeptide transport system permease protein OppC	oppC	sp|P0AFH6|OPPC_ECOLI Oligopeptide transport system permease protein OppC OS=Escherichia coli (strain K12) OX=83333 GN=oppC PE=1 SV=1	3	3	0.323631	0.343238	0.392273	-1.35007	11522000	10453000	5497603	8291305	6946302	693955	6.3	33.022	0	6.8783
P00550	P00550	PTS system mannitol-specific EIICBA component;Mannitol permease IIC component;Mannitol-specific phosphotransferase enzyme IIB component;Mannitol-specific phosphotransferase enzyme IIA component	mtlA	sp|P00550|PTM3C_ECOLI PTS system mannitol-specific EIICBA component OS=Escherichia coli (strain K12) OX=83333 GN=mtlA PE=1 SV=1	19	19	0.466391	0.519754	0.882527	-0.180288	319260000	413399900	265649900	334230200	246789900	292169900	46	67.971	0	323.31
P31435	P31435	Inner membrane symporter YicJ	yicJ	sp|P31435|YICJ_ECOLI Inner membrane symporter YicJ OS=Escherichia coli (strain K12) OX=83333 GN=yicJ PE=1 SV=2	3	3	0.0314103	0.0406583	10.2093	3.35181	5506398	7694900	792455	31855000	39488990	28403990	6.1	50.948	0	6.5366
P68187	P68187	Maltose/maltodextrin import ATP-binding protein MalK	malK	sp|P68187|MALK_ECOLI Maltose/maltodextrin import ATP-binding protein MalK OS=Escherichia coli (strain K12) OX=83333 GN=malK PE=1 SV=1	19	19	0.497841	0.556777	9.03117	3.17491	55904000	23415010	29989010	851240	5714695000	5944099000	67.4	40.99	0	323.31
P0A9P6	P0A9P6	ATP-dependent RNA helicase DeaD	deaD	sp|P0A9P6|DEAD_ECOLI ATP-dependent RNA helicase DeaD OS=Escherichia coli (strain K12) OX=83333 GN=deaD PE=1 SV=2	15	15	0.0320155	0.0414737	0.0738388	-3.75948	19302010	14003000	47904020	6761596	589884	1306875	34.2	70.545	0	114.36
P0ADA1	P0ADA1	Acyl-CoA thioesterase I	tesA	sp|P0ADA1|TESA_ECOLI Thioesterase 1/protease 1/lysophospholipase L1 OS=Escherichia coli (strain K12) OX=83333 GN=tesA PE=1 SV=1	5	5	0.147503	0.151224	0.716179	-0.481609	7991805	5794104	5950202	4645197	6106402	3568102	30.3	23.622	0	5.1677
P0ABU5	P0ABU5	Enhancing lycopene biosynthesis protein 2	elbB	sp|P0ABU5|ELBB_ECOLI Glyoxalase ElbB OS=Escherichia coli (strain K12) OX=83333 GN=elbB PE=1 SV=1	12	12	0.583605	0.663128	1.07193	0.100211	297550200	347070000	410219900	430430100	345990100	350370000	78.3	22.981	0	180.41
Q46863	Q46863	Probable deoxycholate-binding periplasmic protein YgiS	ygiS	sp|Q46863|YGIS_ECOLI Probable deoxycholate-binding periplasmic protein YgiS OS=Escherichia coli (strain K12) OX=83333 GN=ygiS PE=1 SV=1	16	16	0.391072	0.424292	1.14579	0.196346	38411020	39561990	58005030	52770030	54318010	46258000	42.2	60.693	0	27.523
P64451	P64451	Uncharacterized lipoprotein YdcL	ydcL	sp|P64451|YDCL_ECOLI Uncharacterized lipoprotein YdcL OS=Escherichia coli (strain K12) OX=83333 GN=ydcL PE=3 SV=1	13	13	0.345712	0.368252	1.07868	0.109262	629919700	539960200	567590300	561549700	639599700	674620200	73.9	24.427	0	323.31
P0ADW3	P0ADW3	Inner membrane protein YhcB	yhcB	sp|P0ADW3|YHCB_ECOLI Inner membrane protein YhcB OS=Escherichia coli (strain K12) OX=83333 GN=yhcB PE=1 SV=2	5	5	4.57588e-06	0	0.462681	-1.11191	69800960	69290030	73626040	33424000	32036990	32938000	52.3	14.961	0	28.798
P28635	P28635	D-methionine-binding lipoprotein MetQ	metQ	sp|P28635|METQ_ECOLI D-methionine-binding lipoprotein MetQ OS=Escherichia coli (strain K12) OX=83333 GN=metQ PE=1 SV=2	25	25	0.00787051	0.0153383	0.748462	-0.418	2770601000	2585202000	3069000000	2029700000	2231399000	2035001000	81.9	29.431	0	323.31
P0ACX3	P0ACX3	Putative monooxygenase YdhR	ydhR	sp|P0ACX3|YDHR_ECOLI Putative monooxygenase YdhR OS=Escherichia coli (strain K12) OX=83333 GN=ydhR PE=1 SV=1	5	5	0.46412	0.516956	0.909687	-0.136558	136410000	109390100	97635020	105660000	113550000	91413010	48.5	11.288	0	19.401
P0A6K6	P0A6K6	Phosphopentomutase	deoB	sp|P0A6K6|DEOB_ECOLI Phosphopentomutase OS=Escherichia coli (strain K12) OX=83333 GN=deoB PE=1 SV=1	19	19	0.162128	0.164477	1.25055	0.322561	387109800	307170000	390060200	392239900	551780200	419110000	52.3	44.369	0	244.66
P20605	P20605	Probable adenosine monophosphate-protein transferase fic	fic	sp|P20605|FIC_ECOLI Probable protein adenylyltransferase Fic OS=Escherichia coli (strain K12) OX=83333 GN=fic PE=1 SV=1	5	5	0.190617	0.194068	1.36436	0.448229	13691000	13672010	9540104	21535000	12527000	16812010	34.5	22.96	0	12.63
P04391	P04391	Ornithine carbamoyltransferase chain I	argI	sp|P04391|OTC1_ECOLI Ornithine carbamoyltransferase subunit I OS=Escherichia coli (strain K12) OX=83333 GN=argI PE=1 SV=3	13	7	0.502321	0.563728	0.940019	-0.0892378	49924020	55400010	66012960	51521980	53258960	55267970	52.1	36.907	0	323.31
P76621	P76621	Protein CsiD	csiD	sp|P76621|GLAH_ECOLI Glutarate 2-hydroxylase OS=Escherichia coli (strain K12) OX=83333 GN=glaH PE=1 SV=2	12	12	0.240405	0.248302	0.477169	-1.06743	48655010	87481980	263930000	46830020	35805020	72792030	52	37.36	0	78.775
P0A6G7	P0A6G7	ATP-dependent Clp protease proteolytic subunit	clpP	sp|P0A6G7|CLPP_ECOLI ATP-dependent Clp protease proteolytic subunit OS=Escherichia coli (strain K12) OX=83333 GN=clpP PE=1 SV=1	6	6	0.0336953	0.0438147	1.50858	0.593194	139420100	129710000	96146060	203990100	176980100	165349900	36.2	23.186	0	87.458
P76938	P76938	Elongation factor P hydroxylase	epmC	sp|P76938|EPMC_ECOLI Elongation factor P hydroxylase OS=Escherichia coli (strain K12) OX=83333 GN=epmC PE=1 SV=2	1	1	0.388092	0.421521	1.42998	0.515995	2087443	2548363	806887	2487701	2662248	1895099	9.9	21.145	0	5.5642
P37676	P37676	2,3-diketo-L-gulonate-binding periplasmic protein YiaO	yiaO	sp|P37676|YIAO_ECOLI 2,3-diketo-L-gulonate-binding periplasmic protein YiaO OS=Escherichia coli (strain K12) OX=83333 GN=yiaO PE=1 SV=1	4	4	0.990548	0.994373	0.994519	-0.00792948	6080502	7089197	1790156	4152795	4114099	4442743	18.6	35.97	0	5.4806
P0AF98;REV__P0AC53	P0AF98	Lipopolysaccharide export system permease protein LptF	lptF	sp|P0AF98|LPTF_ECOLI Lipopolysaccharide export system permease protein LptF OS=Escherichia coli (strain K12) OX=83333 GN=lptF PE=1 SV=1	7	7	0.120982	0.126379	1.43341	0.519447	22401990	20876990	12551990	24970990	26253000	26373020	17.8	40.357	0	20.146
P0AEY5	P0AEY5	Modulator of drug activity B	mdaB	sp|P0AEY5|MDAB_ECOLI NADPH:quinone oxidoreductase MdaB OS=Escherichia coli (strain K12) OX=83333 GN=mdaB PE=1 SV=1	7	7	0.054866	0.0641623	1.87152	0.904214	55362010	42771980	45575990	58959030	124950000	96029950	48.2	21.891	0	62.34
P0AFA7	P0AFA7	Na(+)/H(+) antiporter NhaB	nhaB	sp|P0AFA7|NHAB_ECOLI Na(+)/H(+) antiporter NhaB OS=Escherichia coli (strain K12) OX=83333 GN=nhaB PE=1 SV=1	6	6	0.432893	0.478456	1.60362	0.681335	37032980	32939000	6903000	30921990	33109010	33918020	11.9	56.728	0	10.257
P0A9J0	P0A9J0	Ribonuclease G	rng	sp|P0A9J0|RNG_ECOLI Ribonuclease G OS=Escherichia coli (strain K12) OX=83333 GN=rng PE=1 SV=2	14	14	0.282379	0.292529	1.19645	0.258764	33833020	42078000	40421020	56365020	36369990	48076970	39.1	55.364	0	90.834
P09980	P09980	ATP-dependent DNA helicase Rep	rep	sp|P09980|REP_ECOLI ATP-dependent DNA helicase Rep OS=Escherichia coli (strain K12) OX=83333 GN=rep PE=1 SV=3	25	25	0.155527	0.158715	1.17859	0.237059	40787990	46115970	35844990	53021010	43139980	48258020	46.2	77.023	0	70.008
P75818	P75818	Uncharacterized lipoprotein YbjP	ybjP	sp|P75818|YBJP_ECOLI Uncharacterized lipoprotein YbjP OS=Escherichia coli (strain K12) OX=83333 GN=ybjP PE=1 SV=1	7	7	0.627149	0.704888	1.08393	0.116266	388369900	299240200	342739900	297480200	471800100	361420200	65.5	18.991	0	103.79
P0A8A8	P0A8A8	Ribosome maturation factor RimP	rimP	sp|P0A8A8|RIMP_ECOLI Ribosome maturation factor RimP OS=Escherichia coli (strain K12) OX=83333 GN=rimP PE=1 SV=2	4	4	0.169551	0.172436	0.732523	-0.449053	33462990	30300990	41576010	34684020	23699010	20159010	30.7	16.651	0	18.496
P00960	P00960	Glycine--tRNA ligase alpha subunit	glyQ	sp|P00960|SYGA_ECOLI Glycine--tRNA ligase alpha subunit OS=Escherichia coli (strain K12) OX=83333 GN=glyQ PE=1 SV=2	12	12	0.00365445	0.00903226	0.695584	-0.523703	259070000	251650000	228040000	187080000	161720000	165380100	47.9	34.774	0	113.48
P64483	P64483	Uncharacterized protein YeaK	yeaK	sp|P64483|YEAK_ECOLI Uncharacterized protein YeaK OS=Escherichia coli (strain K12) OX=83333 GN=yeaK PE=4 SV=1	5	5	0.345784	0.368101	1.25322	0.325644	18215990	14398990	13900010	26978990	13796000	19280000	31.7	17.85	0	32.626
P0ABA6	P0ABA6	ATP synthase gamma chain	atpG	sp|P0ABA6|ATPG_ECOLI ATP synthase gamma chain OS=Escherichia coli (strain K12) OX=83333 GN=atpG PE=1 SV=1	24	24	0.0853205	0.0901962	0.781943	-0.354864	734780400	869910000	987770400	595560000	677629900	747989700	85	31.577	0	323.31
P30855	P30855	Sensor protein EvgS	evgS	sp|P30855|EVGS_ECOLI Sensor protein EvgS OS=Escherichia coli (strain K12) OX=83333 GN=evgS PE=1 SV=2	9	9	0.0360648	0.0460584	3.44015	1.78247	1008137	2337657	3361318	5782197	5713200	9762703	8.3	134.74	0	7.2598
P0C0L7	P0C0L7	Proline/betaine transporter	proP	sp|P0C0L7|PROP_ECOLI Proline/betaine transporter OS=Escherichia coli (strain K12) OX=83333 GN=proP PE=1 SV=1	6	6	0.781156	0.846516	0.864018	-0.210867	8523001	6453101	3411000	2773401	10939010	3988598	15.2	54.845	0	19.321
P77674	P77674	Gamma-aminobutyraldehyde dehydrogenase	prr	sp|P77674|ABDH_ECOLI Gamma-aminobutyraldehyde dehydrogenase OS=Escherichia coli (strain K12) OX=83333 GN=prr PE=1 SV=1	18	18	0.117916	0.122467	1.2072	0.271667	137290100	144719900	158980000	155229900	172660100	207339900	67.1	50.829	0	323.31
P0A8L1	P0A8L1	Serine--tRNA ligase	serS	sp|P0A8L1|SYS_ECOLI Serine--tRNA ligase OS=Escherichia coli (strain K12) OX=83333 GN=serS PE=1 SV=1	32	32	0.00366088	0.009	0.792126	-0.336199	778079900	752800300	820489700	639489800	637749700	585700400	71.6	48.413	0	323.31
P07813	P07813	Leucine--tRNA ligase	leuS	sp|P07813|SYL_ECOLI Leucine--tRNA ligase OS=Escherichia coli (strain K12) OX=83333 GN=leuS PE=1 SV=2	45	45	0.105726	0.110904	1.34432	0.426881	794079700	734710400	585300200	1167700000	846439500	839350000	57.6	97.233	0	323.31
P39310	P39310	Uncharacterized protein YtfB	ytfB	sp|P39310|YTFB_ECOLI Cell division protein YtfB OS=Escherichia coli (strain K12) OX=83333 GN=ytfB PE=3 SV=2	4	4	0.0384178	0.0482016	1.34235	0.424763	27877010	21524010	23367020	29043000	32726000	35681020	20.3	23.505	0	10.516
P76561	P76561	Esterase YpfH	ypfH	sp|P76561|YPFH_ECOLI Esterase YpfH OS=Escherichia coli (strain K12) OX=83333 GN=ypfH PE=3 SV=2	4	4	0.00865267	0.0156244	1.9024	0.92782	10996990	9352196	12285000	22464010	16586990	23345990	18.5	24.855	0	8.4517
P0AEZ3	P0AEZ3	Septum site-determining protein MinD	minD	sp|P0AEZ3|MIND_ECOLI Septum site-determining protein MinD OS=Escherichia coli (strain K12) OX=83333 GN=minD PE=1 SV=2	18	18	0.017687	0.02672	1.30077	0.379365	649419800	645640300	560380100	740160300	872140600	801100400	62.2	29.614	0	208.9
Q46839	Q46839	Glycolate permease GlcA	glcA	sp|Q46839|GLCA_ECOLI Glycolate permease GlcA OS=Escherichia coli (strain K12) OX=83333 GN=glcA PE=1 SV=1	1	1	0.0858029	0.0901374	2.14823	1.10315	2959800	4402900	2239610	4189898	6391298	10805000	2.9	58.919	0	10.007
P65294	P65294	Uncharacterized lipoprotein YgdR	ygdR	sp|P65294|YGDR_ECOLI Uncharacterized lipoprotein YgdR OS=Escherichia coli (strain K12) OX=83333 GN=ygdR PE=1 SV=1	2	2	0.0195366	0.0294783	1.36724	0.451266	27987980	24243000	21927010	30976980	34256010	35834000	55.6	7.8768	0	75.3
P0ACG1	P0ACG1	DNA-binding protein StpA	stpA	sp|P0ACG1|STPA_ECOLI DNA-binding protein StpA OS=Escherichia coli (strain K12) OX=83333 GN=stpA PE=1 SV=1	10	9	0.0100686	0.018	0.444556	-1.16956	127640000	175630000	177480100	89325050	70983970	55129020	67.2	15.347	0	159.83
P0A6D0	P0A6D0	Arginine repressor	argR	sp|P0A6D0|ARGR_ECOLI Arginine repressor OS=Escherichia coli (strain K12) OX=83333 GN=argR PE=1 SV=1	3	3	0.676977	0.75252	1.14573	0.196273	17274000	37683980	38879010	41134030	25272990	36614980	44.2	16.994	0	54.279
P0AB52	P0AB52	Protein YchN	ychN	sp|P0AB52|YCHN_ECOLI Protein YchN OS=Escherichia coli (strain K12) OX=83333 GN=ychN PE=1 SV=1	5	5	0.00285688	0.00687097	0.341183	-1.55138	80597980	94817980	114270000	42126980	29978980	27462010	81.2	12.693	0	146.09
P0AE48	P0AE48	Gamma-glutamylcyclotransferase family protein YtfP	ytfP	sp|P0AE48|YTFP_ECOLI Gamma-glutamylcyclotransferase family protein YtfP OS=Escherichia coli (strain K12) OX=83333 GN=ytfP PE=1 SV=1	3	3	0.252156	0.260392	1.19298	0.254566	13728010	12804010	19411000	18414010	16940010	18570990	27.4	12.866	0	35.499
P76445	P76445	Lipid A 1-diphosphate synthase	lpxT	sp|P76445|LPXT_ECOLI Lipid A 1-diphosphate synthase OS=Escherichia coli (strain K12) OX=83333 GN=lpxT PE=1 SV=2	3	3	0.469716	0.524621	0.819907	-0.286469	3100800	2312399	2048915	2196728	1330608	2770301	12.2	26.759	0.00050226	3.952
P32705	P32705	Cation/acetate symporter ActP	actP	sp|P32705|ACTP_ECOLI Cation/acetate symporter ActP OS=Escherichia coli (strain K12) OX=83333 GN=actP PE=1 SV=1	4	4	0.527062	0.596366	1.47982	0.565417	317380100	359340000	74667960	185530000	333610000	445850000	7.5	59.196	0	22.757
P0AAI5	P0AAI5	3-oxoacyl-[acyl-carrier-protein] synthase 2	fabF	sp|P0AAI5|FABF_ECOLI 3-oxoacyl-[acyl-carrier-protein] synthase 2 OS=Escherichia coli (strain K12) OX=83333 GN=fabF PE=1 SV=2	13	13	0.19805	0.20114	0.633999	-0.657448	125060000	123020000	163170100	83308050	142470000	53900020	57.1	43.045	0	211.55
P00946	P00946	Mannose-6-phosphate isomerase	manA	sp|P00946|MANA_ECOLI Mannose-6-phosphate isomerase OS=Escherichia coli (strain K12) OX=83333 GN=manA PE=1 SV=1	19	19	0.294828	0.306501	1.05501	0.0772559	396079900	401849700	425610100	425169700	404830000	462160000	70.6	42.849	0	323.31
P39359	P39359	Uncharacterized lyase YjhH	yjhH	sp|P39359|YJHH_ECOLI Probable 2-dehydro-3-deoxy-D-pentonate aldolase YjhH OS=Escherichia coli (strain K12) OX=83333 GN=yjhH PE=1 SV=2	1	1	0.144043	0.149453	0.522033	-0.937787	2307699	2613201	6102698	1228087	1822538	2339171	5.6	32.721	0.0042214	2.4057
P0AFR4	P0AFR4	Uncharacterized protein YciO	yciO	sp|P0AFR4|YCIO_ECOLI Uncharacterized protein YciO OS=Escherichia coli (strain K12) OX=83333 GN=yciO PE=1 SV=1	11	11	0.52721	0.596285	1.04666	0.0657927	145690000	135280000	153830000	168890000	143960000	142980000	60.2	23.211	0	105.56
P15977	P15977	4-alpha-glucanotransferase	malQ	sp|P15977|MALQ_ECOLI 4-alpha-glucanotransferase OS=Escherichia coli (strain K12) OX=83333 GN=malQ PE=1 SV=2	23	23	0.248829	0.256361	9.28907	3.21553	5084000	7152101	759130	1426700	164820000	94086970	43.1	78.503	0	169.6
P00861	P00861	Diaminopimelate decarboxylase	lysA	sp|P00861|DCDA_ECOLI Diaminopimelate decarboxylase OS=Escherichia coli (strain K12) OX=83333 GN=lysA PE=1 SV=1	10	10	0.103611	0.109666	0.646525	-0.629221	32746990	36776000	60066980	29148010	22404010	29936010	43.8	46.177	0	107.91
P0ADI7	P0ADI7	Isochorismatase family protein YecD	yecD	sp|P0ADI7|YECD_ECOLI Isochorismatase family protein YecD OS=Escherichia coli (strain K12) OX=83333 GN=yecD PE=1 SV=2	6	6	0.0806264	0.0875299	1.35122	0.434265	24628990	24289010	29259010	42953030	28870990	34820980	38.3	20.452	0	12.704
P37903	P37903	Universal stress protein F	uspF	sp|P37903|USPF_ECOLI Universal stress protein F OS=Escherichia coli (strain K12) OX=83333 GN=uspF PE=1 SV=2	7	7	0.00965087	0.0169686	1.33709	0.419093	792379800	709920300	671930200	895280400	1019900000	989529700	50.7	16.016	0	139.54
P0A715	P0A715	2-dehydro-3-deoxyphosphooctonate aldolase	kdsA	sp|P0A715|KDSA_ECOLI 2-dehydro-3-deoxyphosphooctonate aldolase OS=Escherichia coli (strain K12) OX=83333 GN=kdsA PE=1 SV=1	19	19	0.0227631	0.0307981	1.24996	0.321878	689230200	638390000	735930400	797629800	847619800	935339500	76.1	30.832	0	323.31
P27306	P27306	Soluble pyridine nucleotide transhydrogenase	sthA	sp|P27306|STHA_ECOLI Soluble pyridine nucleotide transhydrogenase OS=Escherichia coli (strain K12) OX=83333 GN=sthA PE=1 SV=5	27	27	0.179684	0.181485	1.25773	0.330821	1283601000	1293300000	1547700000	2032699000	1341299000	1874900000	78.3	51.56	0	323.31
P0A8A2	P0A8A2	Probable transcriptional regulatory protein YeeN	yeeN	sp|P0A8A2|YEEN_ECOLI Probable transcriptional regulatory protein YeeN OS=Escherichia coli (strain K12) OX=83333 GN=yeeN PE=1 SV=1	7	7	0.133054	0.13902	0.829696	-0.269345	90363060	68673980	73737970	60722030	60249030	71438980	38.2	25.867	0	131.2
P52129	P52129	mRNA endoribonuclease LS	rnlA	sp|P52129|RNLA_ECOLI mRNA endoribonuclease toxin LS OS=Escherichia coli (strain K12) OX=83333 GN=rnlA PE=1 SV=2	4	4	0.129676	0.135259	1.64115	0.714705	2244602	2643844	2756889	2612465	6219047	4451056	14.3	40.061	0	5.6234
P32173	P32173	Molybdenum cofactor guanylyltransferase	mobA	sp|P32173|MOBA_ECOLI Molybdenum cofactor guanylyltransferase OS=Escherichia coli (strain K12) OX=83333 GN=mobA PE=1 SV=1	3	3	0.00195003	0.00592593	0.611696	-0.709112	9495296	10672010	9841298	5736504	5791002	6870905	17	21.643	0	4.268
P17993	P17993	Ubiquinone biosynthesis O-methyltransferase	ubiG	sp|P17993|UBIG_ECOLI Ubiquinone biosynthesis O-methyltransferase OS=Escherichia coli (strain K12) OX=83333 GN=ubiG PE=1 SV=1	11	11	0.145808	0.150561	0.677425	-0.561867	51605970	61971000	81249950	55747020	31213980	46422010	57.9	26.555	0	75.174
P0A7A2	P0A7A2	Probable phosphoglycerate mutase GpmB	gpmB	sp|P0A7A2|GPMB_ECOLI Probable phosphoglycerate mutase GpmB OS=Escherichia coli (strain K12) OX=83333 GN=gpmB PE=3 SV=1	8	8	0.228497	0.236363	1.17447	0.232011	76647040	69416020	64361020	98598950	80972000	69485980	40	24.065	0	17.16
P05824	P05824	DNA repair protein RecN	recN	sp|P05824|RECN_ECOLI DNA repair protein RecN OS=Escherichia coli (strain K12) OX=83333 GN=recN PE=1 SV=2	8	8	0.498249	0.557121	1.31259	0.392413	2202801	2015301	1132438	1712101	1621000	4096389	22.1	61.396	0	7.5874
P77399	P77399	Fatty acid oxidation complex subunit alpha;Enoyl-CoA hydratase/3-hydroxybutyryl-CoA epimerase;3-hydroxyacyl-CoA dehydrogenase	fadJ	sp|P77399|FADJ_ECOLI Fatty acid oxidation complex subunit alpha OS=Escherichia coli (strain K12) OX=83333 GN=fadJ PE=1 SV=1	28	28	0.00871998	0.0158785	2.35826	1.23772	74439980	106330000	95828050	165230000	271910100	221419900	45.7	77.071	0	133.06
P0A853	P0A853	Tryptophanase	tnaA	sp|P0A853|TNAA_ECOLI Tryptophanase OS=Escherichia coli (strain K12) OX=83333 GN=tnaA PE=1 SV=1	30	30	0.00288683	0.006816	2.33486	1.22334	1061900000	793179500	1051201000	1964100000	2653400000	2162501000	76.6	52.773	0	323.31
P42593	P42593	2,4-dienoyl-CoA reductase [NADPH]	fadH	sp|P42593|FADH_ECOLI 2,4-dienoyl-CoA reductase OS=Escherichia coli (strain K12) OX=83333 GN=fadH PE=1 SV=3	24	24	0.048799	0.0583291	2.22369	1.15296	68545000	112080000	96100950	143699900	324359800	174170000	44.8	72.677	0	107.11
P64606	P64606	Probable phospholipid ABC transporter permease protein MlaE	mlaE	sp|P64606|MLAE_ECOLI Intermembrane phospholipid transport system permease protein MlaE OS=Escherichia coli (strain K12) OX=83333 GN=mlaE PE=1 SV=1	5	5	0.325157	0.344621	1.90256	0.927941	9586302	16168000	2661199	12348990	10848000	21204000	25.8	27.863	0	8.1102
P0C018	P0C018	50S ribosomal protein L18	rplR	sp|P0C018|RL18_ECOLI 50S ribosomal protein L18 OS=Escherichia coli (strain K12) OX=83333 GN=rplR PE=1 SV=1	8	8	0.113026	0.118279	0.497846	-1.00623	588720300	630629600	626400200	206360000	607530200	228889900	59	12.769	0	112.3
P62768	P62768	UPF0325 protein YaeH	yaeH	sp|P62768|YAEH_ECOLI UPF0325 protein YaeH OS=Escherichia coli (strain K12) OX=83333 GN=yaeH PE=3 SV=1	12	12	0.0753356	0.0829495	0.74234	-0.429848	436430200	400170200	370620200	257910100	374490100	274149900	74.2	15.096	0	256.51
P65870	P65870	6-carboxy-5,6,7,8-tetrahydropterin synthase	queD	sp|P65870|QUED_ECOLI 6-carboxy-5,6,7,8-tetrahydropterin synthase OS=Escherichia coli (strain K12) OX=83333 GN=queD PE=1 SV=1	2	2	0.260916	0.26958	1.87645	0.908008	839536	2284582	3904281	2941400	5116900	3287300	15.7	13.773	0.0014521	3.0315
P46852	P46852	Quercetin 2,3-dioxygenase	yhhW	sp|P46852|YHHW_ECOLI Quercetin 2,3-dioxygenase OS=Escherichia coli (strain K12) OX=83333 GN=yhhW PE=1 SV=1	10	10	0.0073038	0.0140102	1.6908	0.757707	41058020	31610000	37763980	61881020	54788030	69877050	53.7	26.279	0	39.504
P0ADK8	P0ADK8	Uncharacterized protein YibL	yibL	sp|P0ADK8|YIBL_ECOLI Uncharacterized protein YibL OS=Escherichia coli (strain K12) OX=83333 GN=yibL PE=1 SV=1	3	3	0.334077	0.355016	0.894703	-0.16052	11008010	14717000	14066000	12610990	12004000	10781000	29.2	13.696	0	11.585
P14081	P14081	Selenocysteine-specific elongation factor	selB	sp|P14081|SELB_ECOLI Selenocysteine-specific elongation factor OS=Escherichia coli (strain K12) OX=83333 GN=selB PE=1 SV=3	22	22	0.0020608	0.00621106	1.41866	0.504526	45393000	42759030	45230000	66746970	57669960	65117030	45.3	68.867	0	74.038
P37747	P37747	UDP-galactopyranose mutase	glf	sp|P37747|GLF_ECOLI UDP-galactopyranose mutase OS=Escherichia coli (strain K12) OX=83333 GN=glf PE=1 SV=1	12	12	0.331585	0.35183	1.24849	0.320189	138180000	122280100	109070000	221300000	118320000	136970100	35.1	42.965	0	150.69
P0A9H5	P0A9H5	Cob(I)yrinic acid a,c-diamide adenosyltransferase	btuR	sp|P0A9H5|BTUR_ECOLI Corrinoid adenosyltransferase OS=Escherichia coli (strain K12) OX=83333 GN=btuR PE=3 SV=1	3	3	0.719317	0.792882	0.95746	-0.0627162	6214601	4558997	5945303	5006699	4975100	5935603	17.3	21.999	0	8.7268
P15254	P15254	Phosphoribosylformylglycinamidine synthase	purL	sp|P15254|PUR4_ECOLI Phosphoribosylformylglycinamidine synthase OS=Escherichia coli (strain K12) OX=83333 GN=purL PE=1 SV=3	59	59	0.0249632	0.0328503	1.72556	0.787061	664930400	693629900	657530400	1408401000	853180500	1296700000	61.5	141.4	0	323.31
P54901	P54901	Stationary phase-inducible protein CsiE	csiE	sp|P54901|CSIE_ECOLI Stationary phase-inducible protein CsiE OS=Escherichia coli (strain K12) OX=83333 GN=csiE PE=4 SV=3	6	6	0.0148652	0.0235075	6.34553	2.66574	5257401	1304866	2171899	15980990	11044000	21569990	16.9	49.04	0	15.344
P0AES6	P0AES6	DNA gyrase subunit B	gyrB	sp|P0AES6|GYRB_ECOLI DNA gyrase subunit B OS=Escherichia coli (strain K12) OX=83333 GN=gyrB PE=1 SV=2	38	38	0.00226282	0.00638095	1.30513	0.384195	306670000	277049900	295479900	394440100	364310100	388389900	55	89.949	0	323.31
P39371	P39371	N-acetylneuraminate epimerase	nanM	sp|P39371|NANM_ECOLI N-acetylneuraminate epimerase OS=Escherichia coli (strain K12) OX=83333 GN=nanM PE=1 SV=2	6	6	0.0585183	0.0675082	0.65366	-0.613387	16844000	24756990	21301000	15290990	15143000	10713990	22.8	39.572	0	17.713
P0AER0	P0AER0	Glycerol uptake facilitator protein	glpF	sp|P0AER0|GLPF_ECOLI Glycerol uptake facilitator protein OS=Escherichia coli (strain K12) OX=83333 GN=glpF PE=1 SV=1	3	3	0.00177102	0.00608696	0.213149	-2.23006	30754990	45532020	26096000	6167798	6286802	9126400	7.5	29.78	0	6.7202
P0A8N3	P0A8N3	Lysine--tRNA ligase	lysS	sp|P0A8N3|SYK1_ECOLI Lysine--tRNA ligase OS=Escherichia coli (strain K12) OX=83333 GN=lysS PE=1 SV=2	32	24	0.972174	0.980432	0.995194	-0.00694974	585710400	510909900	653300200	686859600	472879800	593259800	76	57.603	0	323.31
P09831	P09831	Glutamate synthase [NADPH] large chain	gltB	sp|P09831|GLTB_ECOLI Glutamate synthase [NADPH] large chain OS=Escherichia coli (strain K12) OX=83333 GN=gltB PE=1 SV=3	79	79	0.00265316	0.00631034	2.72942	1.4486	218919900	222210000	179510000	734380200	503309900	480389800	65.7	163.3	0	323.31
P0A7U7	P0A7U7	30S ribosomal protein S20	rpsT	sp|P0A7U7|RS20_ECOLI 30S ribosomal protein S20 OS=Escherichia coli (strain K12) OX=83333 GN=rpsT PE=1 SV=2	7	7	0.023412	0.0311926	0.526816	-0.92463	230670100	219090100	189870000	87849970	155320000	102820000	48.3	9.6843	0	91.092
P0A7D4	P0A7D4	Adenylosuccinate synthetase	purA	sp|P0A7D4|PURA_ECOLI Adenylosuccinate synthetase OS=Escherichia coli (strain K12) OX=83333 GN=purA PE=1 SV=2	32	32	0.0884503	0.0930408	0.625791	-0.676248	2847200000	2616001000	2653000000	1963399000	1123000000	2196301000	84.7	47.344	0	323.31
P39411	P39411	Non-canonical purine NTP phosphatase	yjjX	sp|P39411|NCPP_ECOLI Inosine/xanthosine triphosphatase OS=Escherichia coli (strain K12) OX=83333 GN=yjjX PE=1 SV=2	4	4	7.12272e-05	0	1.58174	0.661508	8930805	9577498	9508398	14423990	14676000	15204010	28.2	18.212	0	6.0608
P06989	P06989	Histidine biosynthesis bifunctional protein HisIE;Phosphoribosyl-AMP cyclohydrolase;Phosphoribosyl-ATP pyrophosphatase	hisI	sp|P06989|HIS2_ECOLI Histidine biosynthesis bifunctional protein HisIE OS=Escherichia coli (strain K12) OX=83333 GN=hisI PE=3 SV=3	3	3	0.00963273	0.0170067	0.492561	-1.02163	21427990	22476010	23391000	11381000	14085000	8398295	31	22.756	0	20.776
P0AAT4	P0AAT4	Miniconductance mechanosensitive channel YbdG	ybdG	sp|P0AAT4|YBDG_ECOLI Miniconductance mechanosensitive channel YbdG OS=Escherichia coli (strain K12) OX=83333 GN=ybdG PE=1 SV=1	3	3	0.162378	0.164549	0.459602	-1.12154	6621198	1648168	2526080	994541	1944213	1384087	8	46.602	0.00049603	3.6651
P0A6D7	P0A6D7	Shikimate kinase 1	aroK	sp|P0A6D7|AROK_ECOLI Shikimate kinase 1 OS=Escherichia coli (strain K12) OX=83333 GN=aroK PE=1 SV=2	10	10	0.562074	0.64045	0.910025	-0.136022	113750000	120020000	150060100	145239900	111530000	95313040	64.7	19.538	0	160.66
P0ABU7	P0ABU7	Biopolymer transport protein ExbB	exbB	sp|P0ABU7|EXBB_ECOLI Biopolymer transport protein ExbB OS=Escherichia coli (strain K12) OX=83333 GN=exbB PE=1 SV=1	6	6	0.203923	0.208125	0.719114	-0.475707	33570980	38467990	52939970	23400990	26476010	41035010	36.5	26.287	0	47.89
P25714	P25714	Membrane protein insertase YidC	yidC	sp|P25714|YIDC_ECOLI Membrane protein insertase YidC OS=Escherichia coli (strain K12) OX=83333 GN=yidC PE=1 SV=2	16	16	0.431154	0.477207	1.14792	0.199018	226959900	222720000	140630000	223629900	212360100	226420100	40.9	61.525	0	148.54
P0ADT5	P0ADT5	Putative acid--amine ligase YgiC	ygiC	sp|P0ADT5|YGIC_ECOLI Putative acid--amine ligase YgiC OS=Escherichia coli (strain K12) OX=83333 GN=ygiC PE=1 SV=1	11	11	0.0426874	0.0531704	0.749567	-0.415871	94233990	100020100	118170000	68150030	79061980	87056020	32.4	45.025	0	97.705
P0AFM9	P0AFM9	Phage shock protein B	pspB	sp|P0AFM9|PSPB_ECOLI Phage shock protein B OS=Escherichia coli (strain K12) OX=83333 GN=pspB PE=1 SV=1	3	3	0.17601	0.178348	2.425	1.27799	3971701	3090200	5484899	4795801	26643990	7512901	47.3	8.763	0	6.388
P0A8W0	P0A8W0	Transcriptional regulator NanR	nanR	sp|P0A8W0|NANR_ECOLI HTH-type transcriptional repressor NanR OS=Escherichia coli (strain K12) OX=83333 GN=nanR PE=1 SV=1	5	5	0.105536	0.110767	1.61394	0.690591	3063099	4552998	4260301	8520500	4382800	6688796	22.1	29.524	0	6.7009
P37745	P37745	dTDP-4-dehydrorhamnose 3,5-epimerase	rfbC	sp|P37745|RMLC_ECOLI dTDP-4-dehydrorhamnose 3,5-epimerase OS=Escherichia coli (strain K12) OX=83333 GN=rfbC PE=1 SV=1	5	5	0.814925	0.871281	0.928569	-0.10692	22200000	27514990	32975990	38227020	15071000	27993010	29.7	21.27	0	15.025
P13035	P13035	Aerobic glycerol-3-phosphate dehydrogenase	glpD	sp|P13035|GLPD_ECOLI Aerobic glycerol-3-phosphate dehydrogenase OS=Escherichia coli (strain K12) OX=83333 GN=glpD PE=1 SV=3	35	35	0.000126868	0	5.03478	2.33193	33909010	45355030	38611010	174740000	193889900	223689900	73.9	56.75	0	154.88
P16095;P42630	P16095	L-serine dehydratase 1	sdaA	sp|P16095|SDHL_ECOLI L-serine dehydratase 1 OS=Escherichia coli (strain K12) OX=83333 GN=sdaA PE=1 SV=3	8	7	0.319497	0.339567	1.18818	0.248759	16623000	11833000	13509000	13400000	19958000	16667010	16.7	48.906	0	9.6235
P77721	P77721	Uncharacterized HTH-type transcriptional regulator YdjF	ydjF	sp|P77721|YDJF_ECOLI Uncharacterized HTH-type transcriptional regulator YdjF OS=Escherichia coli (strain K12) OX=83333 GN=ydjF PE=1 SV=1	9	9	0.274185	0.283608	1.26083	0.334375	35500990	41237970	32810000	59998010	33436990	47989970	49.2	28.261	0	12.861
P0A6L4	P0A6L4	N-acetylneuraminate lyase	nanA	sp|P0A6L4|NANA_ECOLI N-acetylneuraminate lyase OS=Escherichia coli (strain K12) OX=83333 GN=nanA PE=1 SV=2	14	14	0.000654849	0.00364706	0.103914	-3.26653	785299600	783520000	1181100000	70327010	134700000	86081020	63.3	32.593	0	305.92
P0AAR3	P0AAR3	Cys-tRNA(Pro)/Cys-tRNA(Cys) deacylase YbaK	ybaK	sp|P0AAR3|YBAK_ECOLI Cys-tRNA(Pro)/Cys-tRNA(Cys) deacylase YbaK OS=Escherichia coli (strain K12) OX=83333 GN=ybaK PE=1 SV=1	7	7	0.0286219	0.0362289	1.52115	0.605164	23158010	19319010	21781990	40735020	28567020	29476010	61.6	17.093	0	27.307
P0AC13	P0AC13	Dihydropteroate synthase	folP	sp|P0AC13|DHPS_ECOLI Dihydropteroate synthase OS=Escherichia coli (strain K12) OX=83333 GN=folP PE=1 SV=1	11	11	0.776067	0.842593	1.03123	0.0443675	45926020	46232020	51456020	58718980	47977980	42529000	44.7	30.615	0	44.806
P0ABF6	P0ABF6	Cytidine deaminase	cdd	sp|P0ABF6|CDD_ECOLI Cytidine deaminase OS=Escherichia coli (strain K12) OX=83333 GN=cdd PE=1 SV=1	6	6	0.00124605	0.00449673	0.459797	-1.12093	18678990	17506000	15573990	8186802	6798797	8893901	31	31.54	0	17.006
P0ACJ0	P0ACJ0	Leucine-responsive regulatory protein	lrp	sp|P0ACJ0|LRP_ECOLI Leucine-responsive regulatory protein OS=Escherichia coli (strain K12) OX=83333 GN=lrp PE=1 SV=2	14	14	0.0214611	0.0308774	0.598635	-0.740251	769690400	760350100	647409600	425679800	545500200	350039900	62.8	18.887	0	217.44
P0A6G3	P0A6G3	Nicotinamide-nucleotide amidohydrolase PncC	pncC	sp|P0A6G3|PNCC_ECOLI Nicotinamide-nucleotide amidohydrolase PncC OS=Escherichia coli (strain K12) OX=83333 GN=pncC PE=1 SV=1	8	8	0.0138062	0.0226414	1.61838	0.694549	50634000	62278010	72913000	105790000	90862010	101390000	66.1	17.582	0	141.97
P0AED0	P0AED0	Universal stress protein A	uspA	sp|P0AED0|USPA_ECOLI Universal stress protein A OS=Escherichia coli (strain K12) OX=83333 GN=uspA PE=1 SV=2	6	6	0.796891	0.858398	1.05334	0.0749709	301230000	272580000	379500100	409030100	241290100	368990200	76.4	16.066	0	323.31
P0A917	P0A917	Outer membrane protein X	ompX	sp|P0A917|OMPX_ECOLI Outer membrane protein X OS=Escherichia coli (strain K12) OX=83333 GN=ompX PE=1 SV=1	9	9	0.0150221	0.0233766	1.74486	0.803109	698100000	693540000	891760100	1189501000	1177599000	1637399000	52.6	18.602	0	323.31
P32684	P32684	Ribosomal large subunit pseudouridine synthase F	rluF	sp|P32684|RLUF_ECOLI Dual-specificity RNA pseudouridine synthase RluF OS=Escherichia coli (strain K12) OX=83333 GN=rluF PE=1 SV=1	4	4	0.477756	0.53437	1.11738	0.160118	2137189	2127601	2631099	3233400	2130300	2423099	17.6	32.476	0.0055892	2.2828
P76507	P76507	Uncharacterized protein YfdI	yfdI	sp|P76507|YFDI_ECOLI Uncharacterized protein YfdI OS=Escherichia coli (strain K12) OX=83333 GN=yfdI PE=4 SV=1	3	3	0.0664242	0.0737455	3.63064	1.86022	4136302	7839605	1928887	20829000	7661797	18756990	9.7	51.483	0	34.809
P02943	P02943	Maltoporin	lamB	sp|P02943|LAMB_ECOLI Maltoporin OS=Escherichia coli (strain K12) OX=83333 GN=lamB PE=1 SV=1	19	19	0.979018	0.984201	1.08523	0.117999	184120100	185410100	180810000	581950	2690402000	5038698000	61.7	49.912	0	323.31
P77499	P77499	Probable ATP-dependent transporter SufC	sufC	sp|P77499|SUFC_ECOLI Probable ATP-dependent transporter SufC OS=Escherichia coli (strain K12) OX=83333 GN=sufC PE=1 SV=1	13	13	0.0240771	0.0313748	0.582538	-0.779576	69995020	56386040	81719000	32284020	46033000	42902010	49.2	27.582	0	21.117
P0ABP8	P0ABP8	Purine nucleoside phosphorylase DeoD-type	deoD	sp|P0ABP8|DEOD_ECOLI Purine nucleoside phosphorylase DeoD-type OS=Escherichia coli (strain K12) OX=83333 GN=deoD PE=1 SV=2	15	15	0.0568876	0.0658954	0.77216	-0.373028	613370000	486380300	666340200	437850200	441159900	473799700	65.7	25.95	0	104.47
P62620	P62620	4-hydroxy-3-methylbut-2-en-1-yl diphosphate synthase (flavodoxin)	ispG	sp|P62620|ISPG_ECOLI 4-hydroxy-3-methylbut-2-en-1-yl diphosphate synthase (flavodoxin) OS=Escherichia coli (strain K12) OX=83333 GN=ispG PE=1 SV=1	23	23	0.0121202	0.0210778	1.24185	0.312486	165540000	154690100	166949900	217760000	200710100	187330000	71.8	40.683	0	211.15
P0AA84	P0AA84	Cardiolipin synthase B	clsB	sp|P0AA84|CLSB_ECOLI Cardiolipin synthase B OS=Escherichia coli (strain K12) OX=83333 GN=clsB PE=1 SV=1	1	1	0.835699	0.886741	1.13917	0.187986	937100	4559853	1703879	1577200	1487822	4586765	3.1	47.633	0.0023855	2.754
fdh-pFDH	fdh-pFDH		fdh	XX|fdh-pFDH|fdh_from_pFDH	35	35	0.0238963	0.0311585	0.736374	-0.441489	75163960000	74762980000	93133890000	61902940000	54022010000	62491040000	84.8	44.958	0	323.31
P46122	P46122	Uncharacterized lipoprotein YajI	yajI	sp|P46122|YAJI_ECOLI Uncharacterized lipoprotein YajI OS=Escherichia coli (strain K12) OX=83333 GN=yajI PE=1 SV=3	4	4	0.0190189	0.0295177	1.91263	0.935561	4790098	3587600	5218103	6638202	9799700	9644805	33.5	19.56	0	10.062
P17315	P17315	Colicin I receptor	cirA	sp|P17315|CIRA_ECOLI Colicin I receptor OS=Escherichia coli (strain K12) OX=83333 GN=cirA PE=1 SV=2	26	26	0.000265743	0.00382979	0.211537	-2.24102	130290000	142290000	197770000	33575020	31646000	32664020	49.5	73.895	0	258.58
P76243	P76243	Uncharacterized protein YeaO	yeaO	sp|P76243|YEAO_ECOLI Uncharacterized protein YeaO OS=Escherichia coli (strain K12) OX=83333 GN=yeaO PE=4 SV=2	3	3	0.670209	0.746185	1.03654	0.0517813	7694605	6079401	6457300	7416003	6850596	6621601	40	13.386	0	10.729
P37440	P37440	Oxidoreductase UcpA	ucpA	sp|P37440|UCPA_ECOLI Oxidoreductase UcpA OS=Escherichia coli (strain K12) OX=83333 GN=ucpA PE=1 SV=3	17	17	0.000145059	0.00281481	0.299628	-1.73875	420739900	462320200	537399900	129990000	152810100	141559900	84.4	27.85	0	94.696
P0C0K3	P0C0K3	Protein RdoA	rdoA	sp|P0C0K3|SRKA_ECOLI Stress response kinase A OS=Escherichia coli (strain K12) OX=83333 GN=srkA PE=1 SV=1	10	10	0.138538	0.143901	0.860867	-0.216137	29026990	32194000	38308020	28133000	28315990	28670010	36.6	38.12	0	30.248
P38684	P38684	TorCAD operon transcriptional regulatory protein TorR	torR	sp|P38684|TORR_ECOLI TorCAD operon transcriptional regulatory protein TorR OS=Escherichia coli (strain K12) OX=83333 GN=torR PE=1 SV=2	3	3	0.16873	0.171489	1.46888	0.554717	3983702	3783219	2103725	5105899	3784900	5199599	16.1	26.233	0	7.6702
P0AG03	P0AG03	3-octaprenyl-4-hydroxybenzoate carboxy-lyase partner protein	ubiX	sp|P0AG03|UBIX_ECOLI Flavin prenyltransferase UbiX OS=Escherichia coli (strain K12) OX=83333 GN=ubiX PE=2 SV=1	4	4	0.0229152	0.0313448	1.50787	0.592516	7946995	5510403	7458105	10443000	10671010	10048000	32.3	20.695	0	14.74
P39160	P39160	D-mannonate oxidoreductase	uxuB	sp|P39160|UXUB_ECOLI D-mannonate oxidoreductase OS=Escherichia coli (strain K12) OX=83333 GN=uxuB PE=3 SV=1	17	16	0.118338	0.122589	0.701746	-0.510979	135620100	197080100	179800000	109740000	154990000	97640060	48.8	53.58	0	171.73
P37615	P37615	Uncharacterized protein YhhM	yhhM	sp|P37615|YHHM_ECOLI Uncharacterized protein YhhM OS=Escherichia coli (strain K12) OX=83333 GN=yhhM PE=4 SV=1	3	3	0.0065563	0.0129733	1.61389	0.690546	10276010	7702300	8237602	13285010	14755010	13982010	31.1	13.496	0	5.3207
P00509	P00509	Aspartate aminotransferase	aspC	sp|P00509|AAT_ECOLI Aspartate aminotransferase OS=Escherichia coli (strain K12) OX=83333 GN=aspC PE=1 SV=1	32	32	0.0800123	0.0876299	0.778006	-0.362146	4322104000	3598402000	3164901000	2544599000	3086399000	2951500000	74	43.573	0	323.31
P0AF18	P0AF18	N-acetylglucosamine-6-phosphate deacetylase	nagA	sp|P0AF18|NAGA_ECOLI N-acetylglucosamine-6-phosphate deacetylase OS=Escherichia coli (strain K12) OX=83333 GN=nagA PE=1 SV=1	10	10	0.196888	0.200291	0.864554	-0.209972	71568960	74219950	91837950	72280980	71223020	61235000	36.6	40.949	0	61.605
P75919	P75919	Cardiolipin synthase C	clsC	sp|P75919|CLSC_ECOLI Cardiolipin synthase C OS=Escherichia coli (strain K12) OX=83333 GN=clsC PE=1 SV=2	4	4	0.0287582	0.0364	2.66982	1.41674	6332598	8721603	4072500	15085990	12115000	23419990	8.9	53.665	0	5.7997
P76121	P76121	Uncharacterized protein YddH	yddH	sp|P76121|YDDH_ECOLI Uncharacterized protein YddH OS=Escherichia coli (strain K12) OX=83333 GN=yddH PE=3 SV=2	2	2	0.00337856	0.00843446	1.50852	0.593137	8451101	9157595	9477700	14531010	12156010	14255000	20.1	20.967	0	12.203
P37019	P37019	H(+)/Cl(-) exchange transporter ClcA	clcA	sp|P37019|CLCA_ECOLI H(+)/Cl(-) exchange transporter ClcA OS=Escherichia coli (strain K12) OX=83333 GN=clcA PE=1 SV=2	6	6	0.136806	0.142507	2.76115	1.46527	6406297	7595996	1383547	10201000	10648010	13048000	15	50.348	0	7.9406
P24193	P24193	Hydrogenase isoenzymes formation protein HypE	hypE	sp|P24193|HYPE_ECOLI Carbamoyl dehydratase HypE OS=Escherichia coli (strain K12) OX=83333 GN=hypE PE=1 SV=2	6	6	0.0586418	0.0674342	2.08509	1.06011	5305699	3328998	2041801	6257000	7400097	7060603	21.1	35.092	0	23.977
P22255	P22255	3(2),5-bisphosphate nucleotidase CysQ	cysQ	sp|P22255|CYSQ_ECOLI 3(2),5-bisphosphate nucleotidase CysQ OS=Escherichia coli (strain K12) OX=83333 GN=cysQ PE=1 SV=2	9	9	0.0584969	0.0676568	0.825204	-0.277177	117469900	111839900	127170100	110000000	88634050	96294010	53.3	27.176	0	129.44
P0AD49	P0AD49	Ribosome-associated inhibitor A	raiA	sp|P0AD49|YFIA_ECOLI Ribosome-associated inhibitor A OS=Escherichia coli (strain K12) OX=83333 GN=raiA PE=1 SV=2	5	5	1.0299e-05	0	0.172529	-2.53509	125750000	138440000	148420100	22557010	22858990	25734000	56.6	12.784	0	94.737
P0A6M2	P0A6M2	Disulfide bond formation protein B	dsbB	sp|P0A6M2|DSBB_ECOLI Disulfide bond formation protein B OS=Escherichia coli (strain K12) OX=83333 GN=dsbB PE=1 SV=1	3	3	0.328455	0.347637	1.2761	0.351744	8556205	10221000	5303798	8280898	9999706	11640000	18.8	20.142	0	7.1025
P23930	P23930	Apolipoprotein N-acyltransferase	lnt	sp|P23930|LNT_ECOLI Apolipoprotein N-acyltransferase OS=Escherichia coli (strain K12) OX=83333 GN=lnt PE=1 SV=1	7	7	0.0330445	0.0429341	1.40655	0.492163	12271000	11340000	8975998	15065010	13911000	16585000	18	57.065	0	23.529
P11071	P11071	Isocitrate dehydrogenase kinase/phosphatase	aceK	sp|P11071|ACEK_ECOLI Isocitrate dehydrogenase kinase/phosphatase OS=Escherichia coli (strain K12) OX=83333 GN=aceK PE=1 SV=2	11	11	0.379917	0.413404	1.12043	0.164052	29473980	28439010	22318010	33422980	25838010	30468980	24.4	67.698	0	37.506
P0A832	P0A832	SsrA-binding protein	smpB	sp|P0A832|SSRP_ECOLI SsrA-binding protein OS=Escherichia coli (strain K12) OX=83333 GN=smpB PE=1 SV=2	4	4	0.0392286	0.0485546	1.29479	0.372721	51582030	52161020	44053980	65780000	56000020	69847020	36.9	18.269	0	12.574
P12282	P12282	Molybdopterin-synthase adenylyltransferase	moeB	sp|P12282|MOEB_ECOLI Molybdopterin-synthase adenylyltransferase OS=Escherichia coli (strain K12) OX=83333 GN=moeB PE=1 SV=1	6	6	0.00662008	0.01287	1.72877	0.789747	9890001	7649004	6956697	14141010	14101000	13635990	26.9	26.719	0	10.194
P0AEF0	P0AEF0	DNA replication protein DnaC	dnaC	sp|P0AEF0|DNAC_ECOLI DNA replication protein DnaC OS=Escherichia coli (strain K12) OX=83333 GN=dnaC PE=1 SV=1	3	3	0.0843798	0.0891737	3.9639	1.98692	5234403	698747	2135833	10578010	7362897	6246999	11	27.935	0.0005	3.8319
P0AF52;Q46817	P0AF52	Guanine/hypoxanthine permease GhxP	ghxP	sp|P0AF52|GHXP_ECOLI Guanine/hypoxanthine permease GhxP OS=Escherichia coli (strain K12) OX=83333 GN=ghxP PE=1 SV=1	4	4	0.22328	0.229324	1.85432	0.890893	26088000	27199000	7610602	26810000	35751000	35923980	6.7	45.711	0	30.521
P36672	P36672	PTS system trehalose-specific EIIBC component;Trehalose-specific phosphotransferase enzyme IIB component;Trehalose permease IIC component	treB	sp|P36672|PTTBC_ECOLI PTS system trehalose-specific EIIBC component OS=Escherichia coli (strain K12) OX=83333 GN=treB PE=1 SV=4	2	2	0.170765	0.174289	0.306217	-1.70738	3866501	12410010	1486300	2589166	860930	918660	6.6	51.08	0	8.7348
P0AEG6	P0AEG6	Thiol:disulfide interchange protein DsbC	dsbC	sp|P0AEG6|DSBC_ECOLI Thiol:disulfide interchange protein DsbC OS=Escherichia coli (strain K12) OX=83333 GN=dsbC PE=1 SV=1	5	5	0.641657	0.720135	0.936506	-0.0946395	29765010	25917000	30662990	27296010	32816990	21689000	28.8	25.621	0	63.098
P0AEG1	P0AEG1	Dipeptide transport system permease protein DppC	dppC	sp|P0AEG1|DPPC_ECOLI Dipeptide transport system permease protein DppC OS=Escherichia coli (strain K12) OX=83333 GN=dppC PE=1 SV=1	4	4	0.644422	0.720223	0.84226	-0.247662	23120990	30895020	12516000	16421990	12402000	26228990	28	32.308	0	12.873
P37590	P37590	Signal transduction protein PmrD	pmrD	sp|P37590|PMRD_ECOLI Signal transduction protein PmrD OS=Escherichia coli (strain K12) OX=83333 GN=pmrD PE=1 SV=2	2	2	0.516968	0.58308	0.894004	-0.161647	5018403	4745301	6526502	5780103	5053897	3801600	35.2	9.8704	0	6.897
P29745	P29745	Peptidase T	pepT	sp|P29745|PEPT_ECOLI Peptidase T OS=Escherichia coli (strain K12) OX=83333 GN=pepT PE=1 SV=2	12	12	0.0531393	0.0629041	0.68136	-0.553511	119830000	97315050	108010000	64126010	94984970	65411000	39.7	44.923	0	40.657
P23538	P23538	Phosphoenolpyruvate synthase	ppsA	sp|P23538|PPSA_ECOLI Phosphoenolpyruvate synthase OS=Escherichia coli (strain K12) OX=83333 GN=ppsA PE=1 SV=5	45	45	0.590917	0.668562	1.13051	0.176974	2100001000	1729800000	1310300000	1384599000	2296301000	2163001000	61.5	87.434	0	323.31
P0AEQ3	P0AEQ3	Glutamine-binding periplasmic protein	glnH	sp|P0AEQ3|GLNH_ECOLI Glutamine-binding periplasmic protein OS=Escherichia coli (strain K12) OX=83333 GN=glnH PE=1 SV=1	18	18	0.0306972	0.0400784	0.679325	-0.557827	1333399000	1522899000	1809499000	1159999000	1105299000	898429600	74.2	27.19	0	323.31
P0C0R7	P0C0R7	Ribosomal RNA large subunit methyltransferase E	rlmE	sp|P0C0R7|RLME_ECOLI Ribosomal RNA large subunit methyltransferase E OS=Escherichia coli (strain K12) OX=83333 GN=rlmE PE=1 SV=1	6	6	0.0445395	0.0555976	0.858044	-0.220876	45446980	45396000	48357010	43864980	37911000	37899020	44.5	23.335	0	43.716
P0AGG0	P0AGG0	Thiamine-monophosphate kinase	thiL	sp|P0AGG0|THIL_ECOLI Thiamine-monophosphate kinase OS=Escherichia coli (strain K12) OX=83333 GN=thiL PE=1 SV=1	8	8	0.892522	0.929145	0.984732	-0.0221971	23092000	28354010	22084990	24236020	27134990	20995990	36.6	35.07	0	20.543
P0A812	P0A812	Holliday junction ATP-dependent DNA helicase RuvB	ruvB	sp|P0A812|RUVB_ECOLI Holliday junction ATP-dependent DNA helicase RuvB OS=Escherichia coli (strain K12) OX=83333 GN=ruvB PE=1 SV=1	10	10	0.101347	0.10793	0.801184	-0.319795	23625990	27767990	26978990	22457000	17393000	23303990	42.6	37.173	0	31.297
P63020	P63020	Fe/S biogenesis protein NfuA	nfuA	sp|P63020|NFUA_ECOLI Fe/S biogenesis protein NfuA OS=Escherichia coli (strain K12) OX=83333 GN=nfuA PE=1 SV=1	8	8	0.768725	0.83642	1.03028	0.043033	369200000	287050100	366869900	372389900	357599800	319300100	52.9	20.997	0	187.22
P0C093	P0C093	Nucleoid occlusion factor SlmA	slmA	sp|P0C093|SLMA_ECOLI Nucleoid occlusion factor SlmA OS=Escherichia coli (strain K12) OX=83333 GN=slmA PE=1 SV=1	3	3	0.649926	0.727542	1.13173	0.178534	6930305	8794003	7754501	14252010	7398601	6496801	17.7	22.836	0	4.5264
P0A6L7	P0A6L7	Altronate oxidoreductase	uxaB	sp|P0A6L7|UXAB_ECOLI Altronate oxidoreductase OS=Escherichia coli (strain K12) OX=83333 GN=uxaB PE=1 SV=1	6	6	0.0065709	0.0129387	0.244905	-2.02971	9682802	13392000	18733000	3399798	4520298	2321800	15.1	54.808	0	8.2037
P38038	P38038	Sulfite reductase [NADPH] flavoprotein alpha-component	cysJ	sp|P38038|CYSJ_ECOLI Sulfite reductase [NADPH] flavoprotein alpha-component OS=Escherichia coli (strain K12) OX=83333 GN=cysJ PE=1 SV=4	24	24	0.00696553	0.0136798	1.58748	0.666739	204789900	167290000	227340100	311479800	320859900	311769900	49.2	66.269	0	323.31
P0A8E7	P0A8E7	UPF0234 protein YajQ	yajQ	sp|P0A8E7|YAJQ_ECOLI UPF0234 protein YajQ OS=Escherichia coli (strain K12) OX=83333 GN=yajQ PE=1 SV=2	12	12	0.0325288	0.0424022	1.44117	0.527243	199180100	146459900	150549900	254019900	210750000	245560000	75.5	18.344	0	232.08
P67662	P67662	HTH-type transcriptional activator AaeR	aaeR	sp|P67662|AAER_ECOLI HTH-type transcriptional activator AaeR OS=Escherichia coli (strain K12) OX=83333 GN=aaeR PE=3 SV=1	4	4	0.409186	0.44655	0.810225	-0.303605	10948010	12328990	10491000	14167990	6933402	7667299	15.5	34.516	0	10.973
P0ABG1	P0ABG1	Phosphatidate cytidylyltransferase	cdsA	sp|P0ABG1|CDSA_ECOLI Phosphatidate cytidylyltransferase OS=Escherichia coli (strain K12) OX=83333 GN=cdsA PE=1 SV=2	1	1	0.762029	0.831408	1.06168	0.0863552	5005303	2937801	3654684	3442900	4849800	3851598	5.3	31.453	0.0064845	2.194
P23847	P23847	Periplasmic dipeptide transport protein	dppA	sp|P23847|DPPA_ECOLI Periplasmic dipeptide transport protein OS=Escherichia coli (strain K12) OX=83333 GN=dppA PE=1 SV=1	42	42	0.0618169	0.069243	0.710286	-0.493528	3031300000	3391502000	4003998000	3022101000	2150299000	2269899000	75.9	60.293	0	323.31
P0AEX3	P0AEX3	Alpha-ketoglutarate permease	kgtP	sp|P0AEX3|KGTP_ECOLI Alpha-ketoglutarate permease OS=Escherichia coli (strain K12) OX=83333 GN=kgtP PE=1 SV=1	7	7	0.464464	0.517318	1.51575	0.600027	155630000	184860100	38288020	125050000	157400000	194889900	10.9	47.052	0	41.476
P76339	P76339	Probable sensor-like histidine kinase YedV	yedV	sp|P76339|HPRS_ECOLI Sensor histidine kinase HprS OS=Escherichia coli (strain K12) OX=83333 GN=hprS PE=1 SV=1	7	7	0.8517	0.898969	1.07042	0.0981827	3691298	3161898	6415900	6884098	2766001	4823397	19.7	50.849	0	6.7719
P71298	P71298	Putative prophage CP4-6 integrase	intF	sp|P71298|INTF_ECOLI Prophage integrase IntF OS=Escherichia coli (strain K12) OX=83333 GN=intF PE=3 SV=1	4	4	0.174979	0.17836	0.302587	-1.72458	7741502	8886802	8793596	10174000	1882083	875302	8.6	53.073	0.0004948	3.6293
P29217	P29217	UPF0502 protein YceH	yceH	sp|P29217|YCEH_ECOLI UPF0502 protein YceH OS=Escherichia coli (strain K12) OX=83333 GN=yceH PE=1 SV=3	10	10	0.378768	0.411944	1.09193	0.126884	78187990	74507030	76711010	99353980	74960040	78121040	56.3	24.177	0	207.05
P75745	P75745	Uncharacterized protein YbgK	ybgK	sp|P75745|PXPC_ECOLI 5-oxoprolinase subunit C OS=Escherichia coli (strain K12) OX=83333 GN=pxpC PE=1 SV=1	9	9	0.172002	0.175425	1.39876	0.484149	23280000	16988000	12698010	22555010	29164010	20893010	30.3	34.386	0	14.558
P09147	P09147	UDP-glucose 4-epimerase	galE	sp|P09147|GALE_ECOLI UDP-glucose 4-epimerase OS=Escherichia coli (strain K12) OX=83333 GN=galE PE=1 SV=1	14	14	0.000493692	0.0025	0.400206	-1.32119	344810100	406600100	386520200	143340000	175320100	138220000	53.8	37.265	0	323.31
P0AAP3	P0AAP3	Transcriptional repressor FrmR	frmR	sp|P0AAP3|FRMR_ECOLI Transcriptional repressor FrmR OS=Escherichia coli (strain K12) OX=83333 GN=frmR PE=1 SV=1	3	3	0.133615	0.139573	0.709213	-0.495708	4082802	7036598	5143399	3819000	4358998	3166400	36.3	10.318	0	4.9715
Q47146	Q47146	Acyl-coenzyme A dehydrogenase	fadE	sp|Q47146|FADE_ECOLI Acyl-coenzyme A dehydrogenase OS=Escherichia coli (strain K12) OX=83333 GN=fadE PE=2 SV=2	36	36	0.179946	0.181578	2.01241	1.00892	178760000	435380200	213010000	303939900	954910000	465519900	54.8	89.223	0	323.31
P0AFT2	P0AFT2	Inner membrane amino-acid ABC transporter permease protein YecS	yecS	sp|P0AFT2|YECS_ECOLI L-cystine transport system permease protein YecS OS=Escherichia coli (strain K12) OX=83333 GN=yecS PE=1 SV=1	5	5	0.0331939	0.0430343	0.560501	-0.835211	12613000	18279000	18198010	8726597	7317200	11570010	24.3	24.801	0	7.7821
P0A7A9	P0A7A9	Inorganic pyrophosphatase	ppa	sp|P0A7A9|IPYR_ECOLI Inorganic pyrophosphatase OS=Escherichia coli (strain K12) OX=83333 GN=ppa PE=1 SV=2	13	13	0.156923	0.161315	1.2151	0.281072	990119900	696069800	849820200	1047800000	1080100000	928449900	59.7	19.703	0	112.82
P0A6L2	P0A6L2	4-hydroxy-tetrahydrodipicolinate synthase	dapA	sp|P0A6L2|DAPA_ECOLI 4-hydroxy-tetrahydrodipicolinate synthase OS=Escherichia coli (strain K12) OX=83333 GN=dapA PE=1 SV=1	12	12	0.413775	0.453097	0.882143	-0.180915	394299900	438220200	580680300	370880000	474530000	391359800	45.5	31.27	0	89.588
P0A6R0	P0A6R0	3-oxoacyl-[acyl-carrier-protein] synthase 3	fabH	sp|P0A6R0|FABH_ECOLI 3-oxoacyl-[acyl-carrier-protein] synthase 3 OS=Escherichia coli (strain K12) OX=83333 GN=fabH PE=1 SV=1	14	14	0.21037	0.215801	0.923906	-0.114183	323410000	277809800	291569900	274949900	287960100	260940000	60.3	33.515	0	193.61
P75913	P75913	Glyoxylate/hydroxypyruvate reductase A	ghrA	sp|P75913|GHRA_ECOLI Glyoxylate/hydroxypyruvate reductase A OS=Escherichia coli (strain K12) OX=83333 GN=ghrA PE=1 SV=2	15	15	0.309247	0.32624	0.837156	-0.256432	98421050	110600000	139709900	118670000	80589980	93296940	64.1	35.343	0	103.04
P69922	P69922	L-fucose isomerase	fucI	sp|P69922|FUCI_ECOLI L-fucose isomerase OS=Escherichia coli (strain K12) OX=83333 GN=fucI PE=1 SV=1	6	6	0.00148922	0.00551807	0.325579	-1.61892	39542020	38710980	48283990	10890000	16856990	13894990	16.2	64.976	0	18.732
P0A9G2	P0A9G2	Transcriptional activator protein NhaR	nhaR	sp|P0A9G2|NHAR_ECOLI Transcriptional activator protein NhaR OS=Escherichia coli (strain K12) OX=83333 GN=nhaR PE=1 SV=1	2	2	0.05362	0.0634052	3.23722	1.69475	1104068	1371925	2039877	8695801	2254500	5346702	10.6	34.284	0	8.7181
P11875	P11875	Arginine--tRNA ligase	argS	sp|P11875|SYR_ECOLI Arginine--tRNA ligase OS=Escherichia coli (strain K12) OX=83333 GN=argS PE=1 SV=1	27	27	0.00269411	0.00620339	1.57895	0.65897	327000100	318050000	318740000	581310100	469440100	478190300	51.8	64.682	0	304.06
P76341	P76341	5-hydroxyisourate hydrolase	hiuH	sp|P76341|HIUH_ECOLI 5-hydroxyisourate hydrolase OS=Escherichia coli (strain K12) OX=83333 GN=hiuH PE=1 SV=1	1	1	0.0850847	0.0897225	1.74468	0.802963	761493	865843	824073	2294866	1195555	1051698	10.2	15.459	0.0023889	2.778
P0AGK4	P0AGK4	RNA-binding protein YhbY	yhbY	sp|P0AGK4|YHBY_ECOLI RNA-binding protein YhbY OS=Escherichia coli (strain K12) OX=83333 GN=yhbY PE=1 SV=1	4	4	0.162812	0.165478	0.676345	-0.56417	41172980	39071000	70921960	41932000	27453980	30662020	42.3	10.784	0	4.1452
P33913	P33913	Uncharacterized protein YejA	yejA	sp|P33913|YEJA_ECOLI Uncharacterized protein YejA OS=Escherichia coli (strain K12) OX=83333 GN=yejA PE=3 SV=3	6	6	0.0764111	0.0840601	1.31819	0.398561	5420402	4689198	5376900	7575197	7529098	5488598	13.1	69.668	0	5.0431
P75838	P75838	Ribosomal protein S12 methylthiotransferase accessory factor YcaO	ycaO	sp|P75838|YCAO_ECOLI Ribosomal protein S12 methylthiotransferase accessory factor YcaO OS=Escherichia coli (strain K12) OX=83333 GN=ycaO PE=1 SV=2	6	6	0.0931328	0.0983258	0.549689	-0.863314	8930604	12751990	16090000	5498301	10278990	5385003	11.4	65.651	0	19.223
P06961	P06961	Multifunctional CCA protein;CCA-adding enzyme;2-nucleotidase;2,3-cyclic phosphodiesterase;Phosphatase	cca	sp|P06961|CCA_ECOLI Multifunctional CCA protein OS=Escherichia coli (strain K12) OX=83333 GN=cca PE=1 SV=1	11	11	0.817924	0.87344	1.0312	0.0443198	15396010	10155000	12325990	12012000	13460990	13068990	28.4	46.467	0	13.015
P0AB67	P0AB67	NAD(P) transhydrogenase subunit beta	pntB	sp|P0AB67|PNTB_ECOLI NAD(P) transhydrogenase subunit beta OS=Escherichia coli (strain K12) OX=83333 GN=pntB PE=1 SV=1	11	11	0.81193	0.870269	0.939009	-0.0907898	354260200	381019900	177609900	276770100	247549900	289710100	31.8	48.722	0	323.31
P23883	P23883	Aldehyde dehydrogenase PuuC	puuC	sp|P23883|PUUC_ECOLI NADP/NAD-dependent aldehyde dehydrogenase PuuC OS=Escherichia coli (strain K12) OX=83333 GN=puuC PE=1 SV=2	3	3	0.206694	0.211849	0.550833	-0.860313	3253098	2609200	4525901	3377983	1966801	966387	11.1	53.418	0.0046838	2.38
P77485	P77485	Sensor kinase CusS	cusS	sp|P77485|CUSS_ECOLI Sensor histidine kinase CusS OS=Escherichia coli (strain K12) OX=83333 GN=cusS PE=1 SV=1	4	4	0.0839906	0.0892197	1.94094	0.956757	2259599	1118698	2689499	4554503	3450200	3163500	11	53.737	0.0055866	2.2821
P76149	P76149	Succinate semialdehyde dehydrogenase [NAD(P)+] Sad	sad	sp|P76149|SAD_ECOLI Succinate semialdehyde dehydrogenase [NAD(P)+] Sad OS=Escherichia coli (strain K12) OX=83333 GN=sad PE=1 SV=2	5	5	0.0773274	0.0844334	0.544564	-0.876826	3134300	2814900	4125603	2821357	1308020	1592817	15.8	49.717	0	11.952
P0AEB5	P0AEB5	Low conductance mechanosensitive channel YnaI	ynaI	sp|P0AEB5|YNAI_ECOLI Low conductance mechanosensitive channel YnaI OS=Escherichia coli (strain K12) OX=83333 GN=ynaI PE=1 SV=1	7	7	0.0938904	0.0983635	2.01045	1.00752	14009000	12867000	6073697	21521990	14988010	27580000	24.5	38.754	0	9.8274
P39280	P39280	L-lysine 2,3-aminomutase	epmB	sp|P39280|EPMB_ECOLI L-lysine 2,3-aminomutase OS=Escherichia coli (strain K12) OX=83333 GN=epmB PE=1 SV=1	5	5	0.58527	0.664105	1.37984	0.4645	2112245	2133976	426602	1425600	1945000	1821900	14.9	38.749	0	4.1195
P67087	P67087	Ribosomal RNA small subunit methyltransferase I	rsmI	sp|P67087|RSMI_ECOLI Ribosomal RNA small subunit methyltransferase I OS=Escherichia coli (strain K12) OX=83333 GN=rsmI PE=1 SV=1	11	11	0.486634	0.54431	0.814811	-0.295462	26615020	34175990	42009020	39552000	17811000	29343000	58.7	31.348	0	33.878
P37631	P37631	Uncharacterized protein YhiN	yhiN	sp|P37631|YHIN_ECOLI Uncharacterized protein YhiN OS=Escherichia coli (strain K12) OX=83333 GN=yhiN PE=4 SV=3	3	3	0.117414	0.122344	1.72723	0.788462	3113880	3737799	2685406	7019604	3251498	7056404	9.5	43.741	0	4.5816
P0A7L0	P0A7L0	50S ribosomal protein L1	rplA	sp|P0A7L0|RL1_ECOLI 50S ribosomal protein L1 OS=Escherichia coli (strain K12) OX=83333 GN=rplA PE=1 SV=2	23	23	0.0224052	0.0305934	0.469943	-1.08944	1090700000	1415500000	1815900000	766070100	492840300	770669900	71.4	24.729	0	323.31
P08395	P08395	Protease 4	sppA	sp|P08395|SPPA_ECOLI Protease 4 OS=Escherichia coli (strain K12) OX=83333 GN=sppA PE=1 SV=2	9	9	0.399746	0.433916	1.96888	0.977374	15133000	16642000	1958601	19856010	11080000	17112000	19.1	67.219	0	28.025
P10384	P10384	Long-chain fatty acid transport protein	fadL	sp|P10384|FADL_ECOLI Long-chain fatty acid transport protein OS=Escherichia coli (strain K12) OX=83333 GN=fadL PE=1 SV=5	13	13	0.371559	0.401507	1.42716	0.513151	671850300	552350200	888050600	563340200	1741401000	976510300	48	48.541	0	323.31
P69776	P69776	Major outer membrane lipoprotein Lpp	lpp	sp|P69776|LPP_ECOLI Major outer membrane prolipoprotein Lpp OS=Escherichia coli (strain K12) OX=83333 GN=lpp PE=1 SV=1	6	6	0.794735	0.857283	1.22932	0.29786	30071000	36626990	35008020	11738010	152280100	40074990	62.8	8.3234	0	220.59
P0A8D0	P0A8D0	Transcriptional repressor NrdR	nrdR	sp|P0A8D0|NRDR_ECOLI Transcriptional repressor NrdR OS=Escherichia coli (strain K12) OX=83333 GN=nrdR PE=1 SV=1	6	6	0.246521	0.254441	1.20854	0.273266	30454000	32341990	31716990	44965990	28910980	42416980	42.3	17.229	0	20.038
P25437	P25437	S-(hydroxymethyl)glutathione dehydrogenase	frmA	sp|P25437|FRMA_ECOLI S-(hydroxymethyl)glutathione dehydrogenase OS=Escherichia coli (strain K12) OX=83333 GN=frmA PE=1 SV=3	14	14	0.978518	0.984359	1.0045	0.00647799	180959900	177870000	133760000	194269900	129020000	174100000	43.6	39.359	0	59.05
P0ABT5	P0ABT5	tRNA-dihydrouridine synthase B	dusB	sp|P0ABT5|DUSB_ECOLI tRNA-dihydrouridine synthase B OS=Escherichia coli (strain K12) OX=83333 GN=dusB PE=1 SV=1	7	7	0.165236	0.167975	2.46158	1.29958	11577000	10943000	2521199	22682010	17383000	12083010	30.2	35.866	0	24.756
P0ADR8	P0ADR8	LOG family protein YgdH	ygdH	sp|P0ADR8|PPNN_ECOLI Pyrimidine/purine nucleotide 5-monophosphate nucleosidase OS=Escherichia coli (strain K12) OX=83333 GN=ppnN PE=1 SV=1	19	19	0.0297187	0.0385141	1.4495	0.535552	96226050	116460000	126980100	166810100	141340000	183810000	54.4	50.971	0	199.45
P0A8Z0	P0A8Z0	Acyl-CoA thioester hydrolase YciA	yciA	sp|P0A8Z0|YCIA_ECOLI Acyl-CoA thioester hydrolase YciA OS=Escherichia coli (strain K12) OX=83333 GN=yciA PE=3 SV=1	5	5	0.0579571	0.067485	1.73738	0.796913	15692000	12208990	10739000	17095990	31085000	20303010	47	14.23	0	7.5687
P37649	P37649	Protein YhjK	yhjK	sp|P37649|PDEK_ECOLI Probable cyclic di-GMP phosphodiesterase PdeK OS=Escherichia coli (strain K12) OX=83333 GN=pdeK PE=1 SV=3	20	20	0.0592119	0.0677858	2.62792	1.39392	116470000	103170100	37219000	226020000	174179900	206170000	35	74.38	0	33.425
P0AFW8	P0AFW8	Protein rof	rof	sp|P0AFW8|ROF_ECOLI Protein rof OS=Escherichia coli (strain K12) OX=83333 GN=rof PE=1 SV=1	2	2	0.0999181	0.105998	0.855812	-0.224635	8304897	7370104	8188902	6681602	7633699	6159600	34.5	9.4795	0	9.2928
P07000	P07000	Lysophospholipase L2	pldB	sp|P07000|PLDB_ECOLI Lysophospholipase L2 OS=Escherichia coli (strain K12) OX=83333 GN=pldB PE=1 SV=4	8	8	0.133892	0.139731	2.53876	1.34412	7277404	16000000	3029102	19129990	14095000	21404010	28.2	38.978	0	15.262
P0AE52	P0AE52	Putative peroxiredoxin bcp	bcp	sp|P0AE52|BCP_ECOLI Peroxiredoxin Bcp OS=Escherichia coli (strain K12) OX=83333 GN=bcp PE=1 SV=1	12	12	0.185285	0.18818	0.889578	-0.168807	319550100	276620200	286160000	284379900	268450000	233250100	84	17.634	0	121.94
P0AG16	P0AG16	Amidophosphoribosyltransferase	purF	sp|P0AG16|PUR1_ECOLI Amidophosphoribosyltransferase OS=Escherichia coli (strain K12) OX=83333 GN=purF PE=1 SV=2	20	20	0.00206739	0.00618	2.13684	1.09548	178130000	167529900	146960000	393900300	292850200	370950100	47.1	56.487	0	323.31
P0A6P5	P0A6P5	GTPase Der	der	sp|P0A6P5|DER_ECOLI GTPase Der OS=Escherichia coli (strain K12) OX=83333 GN=der PE=1 SV=1	26	26	0.00859962	0.0156981	1.4782	0.563838	272770000	236769900	212400000	329830100	373750200	359419900	58.2	55.035	0	323.31
P55135	P55135	23S rRNA (uracil(1939)-C(5))-methyltransferase RlmD	rlmD	sp|P55135|RLMD_ECOLI 23S rRNA (uracil(1939)-C(5))-methyltransferase RlmD OS=Escherichia coli (strain K12) OX=83333 GN=rlmD PE=1 SV=3	6	6	0.067982	0.0757787	1.15245	0.204706	7114802	6937703	8070397	8348800	9031099	8086802	19.2	48.052	0	8.1187
P03007	P03007	DNA polymerase III subunit epsilon	dnaQ	sp|P03007|DPO3E_ECOLI DNA polymerase III subunit epsilon OS=Escherichia coli (strain K12) OX=83333 GN=dnaQ PE=1 SV=1	3	3	0.175469	0.178449	2.44825	1.29175	1613401	591756	2816471	5079002	4076400	1905901	12.3	27.099	0	5.2963
P76270	P76270	Free methionine-R-sulfoxide reductase	msrC	sp|P76270|MSRC_ECOLI Free methionine-R-sulfoxide reductase OS=Escherichia coli (strain K12) OX=83333 GN=msrC PE=1 SV=2	7	7	0.049238	0.058814	0.793662	-0.333404	88610970	87158970	77341970	65785040	76110040	59641960	53.3	18.121	0	130.5
P16700	P16700	Thiosulfate-binding protein	cysP	sp|P16700|CYSP_ECOLI Thiosulfate-binding protein OS=Escherichia coli (strain K12) OX=83333 GN=cysP PE=1 SV=1	24	24	0.254771	0.262652	0.855929	-0.224436	409990000	424210200	503540200	392539800	442470000	316180200	67.8	37.614	0	323.31
P0A9G8	P0A9G8	Transcriptional regulator ModE	modE	sp|P0A9G8|MODE_ECOLI DNA-binding transcriptional dual regulator ModE OS=Escherichia coli (strain K12) OX=83333 GN=modE PE=1 SV=1	8	8	0.0401454	0.0497157	0.631827	-0.662398	40334010	49490030	45728990	37162020	22988010	26951010	37.8	28.281	0	63.68
P28249	P28249	Protein AsmA	asmA	sp|P28249|ASMA_ECOLI Protein AsmA OS=Escherichia coli (strain K12) OX=83333 GN=asmA PE=3 SV=2	17	17	0.00265093	0.00633766	1.21198	0.27737	85300020	92905040	88428980	105970000	106150000	110909900	33.9	68.962	0	72.783
P64612	P64612	Cell division protein ZapE	zapE	sp|P64612|ZAPE_ECOLI Cell division protein ZapE OS=Escherichia coli (strain K12) OX=83333 GN=zapE PE=1 SV=1	10	10	0.019003	0.0295676	0.769032	-0.378885	23477000	25052000	22290000	19403990	19106010	16083000	32.5	43.063	0	31.628
P0ACE7	P0ACE7	HIT-like protein HinT	hinT	sp|P0ACE7|HINT_ECOLI Purine nucleoside phosphoramidase OS=Escherichia coli (strain K12) OX=83333 GN=hinT PE=1 SV=1	5	5	0.0467456	0.0571919	0.736004	-0.442214	84365990	73219020	68471000	53186980	65407020	48474020	66.4	13.241	0	27.988
P75839	P75839	UPF0702 transmembrane protein YcaP	ycaP	sp|P75839|YCAP_ECOLI UPF0702 transmembrane protein YcaP OS=Escherichia coli (strain K12) OX=83333 GN=ycaP PE=3 SV=1	3	3	0.230503	0.238041	1.26284	0.33667	3320001	3395100	3565801	3170199	5526899	4619799	14.3	26.282	0.00049383	3.5103
Q46855	Q46855	Uncharacterized HTH-type transcriptional regulator YqhC	yqhC	sp|Q46855|YQHC_ECOLI Uncharacterized HTH-type transcriptional regulator YqhC OS=Escherichia coli (strain K12) OX=83333 GN=yqhC PE=4 SV=2	3	3	0.550092	0.624467	0.840373	-0.250898	3577885	2316334	2530409	1464700	3075800	2762664	10.4	35.956	0.0033302	2.691
P0AFR0	P0AFR0	NTE family protein RssA	rssA	sp|P0AFR0|RSSA_ECOLI NTE family protein RssA OS=Escherichia coli (strain K12) OX=83333 GN=rssA PE=3 SV=2	5	5	0.0150849	0.0233333	1.4769	0.562571	7856600	9387898	7393496	11925000	10884000	13535000	21.6	33.067	0	26.639
P77171	P77171	Uncharacterized HTH-type transcriptional regulator YdcI	ydcI	sp|P77171|YDCI_ECOLI Uncharacterized HTH-type transcriptional regulator YdcI OS=Escherichia coli (strain K12) OX=83333 GN=ydcI PE=3 SV=2	12	12	0.00285284	0.00692683	3.6299	1.85993	18558010	22454000	12092000	72016010	59420960	56316980	60.9	33.401	0	36.437
P64610	P64610	Uncharacterized protein YrbL	yrbL	sp|P64610|YRBL_ECOLI Uncharacterized protein YrbL OS=Escherichia coli (strain K12) OX=83333 GN=yrbL PE=2 SV=1	4	4	0.202286	0.205496	2.62226	1.39081	1307947	373165	2652699	2771499	1827900	4608300	28.6	24.345	0	13.558
P0AGA6	P0AGA6	Transcriptional regulatory protein UhpA	uhpA	sp|P0AGA6|UHPA_ECOLI Transcriptional regulatory protein UhpA OS=Escherichia coli (strain K12) OX=83333 GN=uhpA PE=1 SV=1	7	7	0.0140747	0.0226667	0.655789	-0.608697	20425000	18958010	17660000	14167000	13072000	10414000	53.6	20.889	0	19.691
P37626	P37626	Uncharacterized protein YhiI	yhiI	sp|P37626|YHII_ECOLI Uncharacterized protein YhiI OS=Escherichia coli (strain K12) OX=83333 GN=yhiI PE=3 SV=1	20	20	0.0265024	0.0338155	1.38528	0.47018	222859900	256189900	291930100	377500000	317689900	369459800	55.5	38.828	0	173.39
P46853	P46853	Uncharacterized oxidoreductase YhhX	yhhX	sp|P46853|YHHX_ECOLI Uncharacterized oxidoreductase YhhX OS=Escherichia coli (strain K12) OX=83333 GN=yhhX PE=1 SV=1	11	11	0.898807	0.934397	0.994081	-0.00856463	88597960	79951970	77466000	82246950	83207990	78767030	43.8	38.765	0	81.929
P0A6X1	P0A6X1	Glutamyl-tRNA reductase	hemA	sp|P0A6X1|HEM1_ECOLI Glutamyl-tRNA reductase OS=Escherichia coli (strain K12) OX=83333 GN=hemA PE=1 SV=1	3	3	0.241219	0.248569	0.528094	-0.921134	1922970	6054656	2607700	1047499	1420400	3005300	11.5	46.306	0.00050025	3.8323
P23876	P23876	Ferric enterobactin transport system permease protein FepD	fepD	sp|P23876|FEPD_ECOLI Ferric enterobactin transport system permease protein FepD OS=Escherichia coli (strain K12) OX=83333 GN=fepD PE=1 SV=1	3	3	0.451819	0.50107	1.61411	0.690743	682350	2529201	4590975	2655000	3160900	3970300	10.8	33.871	0.0051282	2.3142
P0A825	P0A825	Serine hydroxymethyltransferase	glyA	sp|P0A825|GLYA_ECOLI Serine hydroxymethyltransferase OS=Escherichia coli (strain K12) OX=83333 GN=glyA PE=1 SV=1	26	26	0.024061	0.0314703	0.717501	-0.478947	1566400000	1370099000	1671001000	969659800	1250199000	1092699000	63.5	45.316	0	323.31
P02919	P02919	Penicillin-binding protein 1B;Penicillin-insensitive transglycosylase;Penicillin-sensitive transpeptidase	mrcB	sp|P02919|PBPB_ECOLI Penicillin-binding protein 1B OS=Escherichia coli (strain K12) OX=83333 GN=mrcB PE=1 SV=2	22	22	0.00973315	0.0171991	1.65934	0.730609	101689900	88788980	75350030	150900000	128420000	160400000	32.3	94.291	0	150.01
P04395	P04395	DNA-3-methyladenine glycosylase 2	alkA	sp|P04395|3MG2_ECOLI DNA-3-methyladenine glycosylase 2 OS=Escherichia coli (strain K12) OX=83333 GN=alkA PE=1 SV=1	3	3	0.544846	0.617027	2.62797	1.39395	243980100	3259849	277399900	164939900	138000000	175920000	13.8	31.393	0.0042473	2.5312
P00887_A68E;P00887	P00887_A68E;P00887	Phospho-2-dehydro-3-deoxyheptonate aldolase, Trp-sensitive	aroH	sp|P00887_A68E|AROH_ECOLI Phospho-2-dehydro-3-deoxyheptonate aldolase, Trp-sensitive OS=Escherichia coli (strain K12) OX=83333 GN=aroH PE=1 SV=4;sp|P00887|AROH_ECOLI Phospho-2-dehydro-3-deoxyheptonate aldolase, Trp-sensitive OS=Escherichia coli (strain K12	11	1	0.124601	0.13095	0.545393	-0.874633	4295298	3461801	3144398	1871070	3372727	1201958	40.5	38.793	0	71.067
P0AEX9	P0AEX9	Maltose-binding periplasmic protein	malE	sp|P0AEX9|MALE_ECOLI Maltose/maltodextrin-binding periplasmic protein OS=Escherichia coli (strain K12) OX=83333 GN=malE PE=1 SV=1	43	43	0.860706	0.904676	1.69921	0.764867	573100000	682240400	693729800	3808301	17274980000	20227990000	87.1	43.387	0	323.31
P0AAW1	P0AAW1	Uncharacterized protein YbhP	ybhP	sp|P0AAW1|YBHP_ECOLI Uncharacterized protein YbhP OS=Escherichia coli (strain K12) OX=83333 GN=ybhP PE=4 SV=1	3	3	0.0694406	0.0767611	1.54584	0.628392	1316200	1391901	896535	1561901	1720799	2257399	11.9	28.789	0.0028612	2.7486
P75829	P75829	Uncharacterized protein YbjX	ybjX	sp|P75829|YBJX_ECOLI Uncharacterized protein YbjX OS=Escherichia coli (strain K12) OX=83333 GN=ybjX PE=4 SV=1	8	8	0.986057	0.991122	0.987082	-0.0187581	1601500	6032404	6632904	4468999	9208196	1497600	26.1	38.357	0	13.801
P0A9W6	P0A9W6	Acid stress protein IbaG	ibaG	sp|P0A9W6|IBAG_ECOLI Acid stress protein IbaG OS=Escherichia coli (strain K12) OX=83333 GN=ibaG PE=1 SV=1	3	3	0.642222	0.71948	1.08921	0.123286	12920000	9457097	8696594	10261000	14083990	9501499	38.1	9.4516	0.0019286	2.951
P75728	P75728	2-octaprenyl-3-methyl-6-methoxy-1,4-benzoquinol hydroxylase	ubiF	sp|P75728|UBIF_ECOLI 3-demethoxyubiquinol 3-hydroxylase OS=Escherichia coli (strain K12) OX=83333 GN=ubiF PE=1 SV=1	9	9	0.283889	0.294782	1.18298	0.242425	47635980	48580000	36369990	42980010	53967980	60071030	29.4	42.953	0	46.773
P0AEF8	P0AEF8	Dipeptide transport system permease protein DppB	dppB	sp|P0AEF8|DPPB_ECOLI Dipeptide transport system permease protein DppB OS=Escherichia coli (strain K12) OX=83333 GN=dppB PE=1 SV=1	4	4	0.937875	0.958185	0.967897	-0.047074	21973000	27937000	10380000	16597000	12026000	28947010	11.5	37.497	0	30.029
P0A7N4	P0A7N4	50S ribosomal protein L32	rpmF	sp|P0A7N4|RL32_ECOLI 50S ribosomal protein L32 OS=Escherichia coli (strain K12) OX=83333 GN=rpmF PE=1 SV=2	4	4	0.126317	0.131562	0.451382	-1.14758	118430000	63803980	179210000	49189970	82219990	30792990	52.6	6.4463	0	25.633
P77444	P77444	Cysteine desulfurase	sufS	sp|P77444|SUFS_ECOLI Cysteine desulfurase OS=Escherichia coli (strain K12) OX=83333 GN=sufS PE=1 SV=1	7	7	0.085673	0.0902124	0.721217	-0.471494	41193020	28952980	30294020	24788010	20014010	27320990	23.2	44.433	0	13.709
P33599	P33599	NADH-quinone oxidoreductase subunit C/D	nuoC	sp|P33599|NUOCD_ECOLI NADH-quinone oxidoreductase subunit C/D OS=Escherichia coli (strain K12) OX=83333 GN=nuoC PE=1 SV=3	30	30	0.657468	0.734037	0.964348	-0.0523745	585739800	642470100	708769700	677840400	565670300	623839800	54.4	68.235	0	323.31
P46118	P46118	HTH-type transcriptional regulator HexR	hexR	sp|P46118|HEXR_ECOLI HTH-type transcriptional regulator HexR OS=Escherichia coli (strain K12) OX=83333 GN=hexR PE=3 SV=2	10	10	0.619702	0.697296	1.1048	0.143791	46016030	56856960	66204980	80272040	47298990	61521040	55.4	31.975	0	58.257
P45577	P45577	RNA chaperone ProQ	proQ	sp|P45577|PROQ_ECOLI RNA chaperone ProQ OS=Escherichia coli (strain K12) OX=83333 GN=proQ PE=1 SV=2	11	11	0.785847	0.850281	1.0196	0.028005	145640100	142389900	158200100	170190000	144830000	141079900	56.9	25.892	0	130.11
P28632	P28632	DNA polymerase III subunit psi	holD	sp|P28632|HOLD_ECOLI DNA polymerase III subunit psi OS=Escherichia coli (strain K12) OX=83333 GN=holD PE=1 SV=1	2	2	0.209561	0.214622	2.03787	1.02707	443520	2127789	1462885	2511700	2038901	2281501	27	15.174	0.0042593	2.5637
P0AFL6	P0AFL6	Exopolyphosphatase	ppx	sp|P0AFL6|PPX_ECOLI Exopolyphosphatase OS=Escherichia coli (strain K12) OX=83333 GN=ppx PE=1 SV=2	14	14	0.37494	0.406375	1.10236	0.140593	55484010	51357000	52756010	60810960	48965020	67629990	33.7	58.135	0	56.851
P29012	P29012	Alanine racemase, catabolic	dadX	sp|P29012|ALR2_ECOLI Alanine racemase, catabolic OS=Escherichia coli (strain K12) OX=83333 GN=dadX PE=2 SV=2	13	13	0.0033518	0.00816541	0.347575	-1.52461	345259900	345050000	273020000	82180980	128250000	129580000	45.2	38.844	0	80.101
P21363	P21363	Protein YciE	yciE	sp|P21363|YCIE_ECOLI Protein YciE OS=Escherichia coli (strain K12) OX=83333 GN=yciE PE=1 SV=1	6	6	0.961804	0.972983	0.99026	-0.0141201	10331990	19987990	15470990	14588000	14576010	14591010	49.4	18.961	0	33.378
P0A8S1	P0A8S1	HTH-type transcriptional regulator ArgP	argP	sp|P0A8S1|ARGP_ECOLI HTH-type transcriptional regulator ArgP OS=Escherichia coli (strain K12) OX=83333 GN=argP PE=1 SV=1	11	11	0.594997	0.671911	0.917247	-0.124619	55572990	64098040	74118950	74287000	48524990	56522020	40.4	33.471	0	39.99
P0A6T5	P0A6T5	GTP cyclohydrolase 1	folE	sp|P0A6T5|GCH1_ECOLI GTP cyclohydrolase 1 OS=Escherichia coli (strain K12) OX=83333 GN=folE PE=1 SV=2	15	15	0.329495	0.34869	0.949222	-0.0751832	399710100	341759900	362160200	350540100	341240200	353730000	72.1	24.83	0	169.52
P76251	P76251	D-malate dehydrogenase [decarboxylating]	dmlA	sp|P76251|DMLA_ECOLI D-malate dehydrogenase [decarboxylating] OS=Escherichia coli (strain K12) OX=83333 GN=dmlA PE=1 SV=1	10	10	0.199565	0.202748	2.77406	1.472	15941990	2847099	1818800	10648010	12805010	12925000	31.6	40.314	0	18.483
P0A9J6	P0A9J6	Ribokinase	rbsK	sp|P0A9J6|RBSK_ECOLI Ribokinase OS=Escherichia coli (strain K12) OX=83333 GN=rbsK PE=1 SV=1	14	14	0.0135386	0.0221804	0.66312	-0.592658	264169800	273060000	357589900	201610000	189800000	196559900	66	32.29	0	323.31
P0ABK2	P0ABK2	Cytochrome bd-I ubiquinol oxidase subunit 2	cydB	sp|P0ABK2|CYDB_ECOLI Cytochrome bd-I ubiquinol oxidase subunit 2 OS=Escherichia coli (strain K12) OX=83333 GN=cydB PE=1 SV=1	3	3	0.152541	0.154521	1.88291	0.912963	62485020	46688020	23917010	50367010	90045000	102700000	7.7	42.453	0	7.5908
P77581	P77581	Succinylornithine transaminase	astC	sp|P77581|ASTC_ECOLI Succinylornithine transaminase OS=Escherichia coli (strain K12) OX=83333 GN=astC PE=1 SV=1	17	17	0.217832	0.223723	0.804128	-0.314503	258500000	172900000	177120000	164740100	178920000	139649900	61.8	43.665	0	82.429
P19323	P19323	Formate hydrogenlyase transcriptional activator	fhlA	sp|P19323|FHLA_ECOLI Formate hydrogenlyase transcriptional activator FhlA OS=Escherichia coli (strain K12) OX=83333 GN=fhlA PE=1 SV=1	5	5	0.375356	0.406802	0.754587	-0.40624	2571754	2914982	4784143	2573801	3513465	1704069	10.1	78.467	0.00098135	3.3035
P39285	P39285	Miniconductance mechanosensitive channel MscM	mscM	sp|P39285|MSCM_ECOLI Miniconductance mechanosensitive channel MscM OS=Escherichia coli (strain K12) OX=83333 GN=mscM PE=1 SV=3	6	6	0.276299	0.284863	3.10025	1.63239	8518597	709401	12188000	11076010	14824010	13367000	6.8	123.97	0	5.8597
P16431;P77329	P16431	Formate hydrogenlyase subunit 5	hycE	sp|P16431|HYCE_ECOLI Formate hydrogenlyase subunit 5 OS=Escherichia coli (strain K12) OX=83333 GN=hycE PE=1 SV=1	15	15	0.32231	0.342164	1.60231	0.680153	1142915	1019600	2189541	1741521	1401125	4301606	35.1	64.98	0	36.226
P52060	P52060	UPF0235 protein YggU	yggU	sp|P52060|YGGU_ECOLI UPF0235 protein YggU OS=Escherichia coli (strain K12) OX=83333 GN=yggU PE=3 SV=2	2	2	0.140547	0.146209	1.77834	0.830529	3280901	1372333	1616193	4151098	2483896	3969098	33.3	10.456	0.0023935	2.8031
P0AB89	P0AB89	Adenylosuccinate lyase	purB	sp|P0AB89|PUR8_ECOLI Adenylosuccinate lyase OS=Escherichia coli (strain K12) OX=83333 GN=purB PE=1 SV=1	24	24	0.0129752	0.0219219	1.24774	0.31932	502930100	470620200	519619700	572069700	631020000	661830100	55.7	51.542	0	323.31
P76503	P76503	3-ketoacyl-CoA thiolase	fadI	sp|P76503|FADI_ECOLI 3-ketoacyl-CoA thiolase FadI OS=Escherichia coli (strain K12) OX=83333 GN=fadI PE=1 SV=1	21	21	0.0525988	0.0617274	1.94782	0.961861	139730100	190320100	227219900	258709900	512379700	336870200	61.5	46.53	0	184.92
P0AFN2	P0AFN2	Phage shock protein C	pspC	sp|P0AFN2|PSPC_ECOLI Phage shock protein C OS=Escherichia coli (strain K12) OX=83333 GN=pspC PE=1 SV=1	3	3	0.193507	0.196425	2.91074	1.54139	9182800	6755199	6220799	9223902	80495000	12817000	21.8	13.517	0	5.3562
P0A7R9	P0A7R9	30S ribosomal protein S11	rpsK	sp|P0A7R9|RS11_ECOLI 30S ribosomal protein S11 OS=Escherichia coli (strain K12) OX=83333 GN=rpsK PE=1 SV=2	9	9	0.0976943	0.102862	0.53255	-0.909012	173349900	104000000	120250000	46115000	109070000	65099040	79.8	13.845	0	169.78
P12995	P12995	Adenosylmethionine-8-amino-7-oxononanoate aminotransferase	bioA	sp|P12995|BIOA_ECOLI Adenosylmethionine-8-amino-7-oxononanoate aminotransferase OS=Escherichia coli (strain K12) OX=83333 GN=bioA PE=1 SV=2	13	13	0.0159344	0.0242604	2.67939	1.4219	48997980	59554980	57736030	159229900	94947060	214360000	34.7	47.335	0	94.137
P31545	P31545	Deferrochelatase/peroxidase EfeB	efeB	sp|P31545|EFEB_ECOLI Deferrochelatase/peroxidase EfeB OS=Escherichia coli (strain K12) OX=83333 GN=efeB PE=1 SV=2	7	7	0.433789	0.478719	0.878792	-0.186407	2518600	3490916	2963599	2930299	2915086	2070200	17.5	46.754	0	16.956
P0AEK4	P0AEK4	Enoyl-[acyl-carrier-protein] reductase [NADH] FabI	fabI	sp|P0AEK4|FABI_ECOLI Enoyl-[acyl-carrier-protein] reductase [NADH] FabI OS=Escherichia coli (strain K12) OX=83333 GN=fabI PE=1 SV=2	19	19	0.041431	0.0508836	0.850534	-0.233559	949190600	895969500	912020000	831960000	704969900	813679800	75.6	27.864	0	323.31
P37767	P37767	Uncharacterized HTH-type transcriptional regulator YfhH	yfhH	sp|P37767|YFHH_ECOLI Uncharacterized HTH-type transcriptional regulator YfhH OS=Escherichia coli (strain K12) OX=83333 GN=yfhH PE=4 SV=2	4	4	0.0340772	0.044168	4.61319	2.20576	1880243	3354902	2146965	24914010	10134010	5266201	23.8	30.707	0	10.397
P31600	P31600	Bacteriophage N4 adsorption protein A	nfrA	sp|P31600|NFRA_ECOLI Bacteriophage adsorption protein A OS=Escherichia coli (strain K12) OX=83333 GN=nfrA PE=1 SV=1	10	10	0.0409428	0.0504252	3.03893	1.60356	6616298	3703000	4128598	26989980	11416000	9213299	13.2	111.31	0	7.4742
P00452	P00452	Ribonucleoside-diphosphate reductase 1 subunit alpha	nrdA	sp|P00452|RIR1_ECOLI Ribonucleoside-diphosphate reductase 1 subunit alpha OS=Escherichia coli (strain K12) OX=83333 GN=nrdA PE=1 SV=2	33	33	0.182496	0.18391	1.2304	0.299122	182190000	212720100	141840000	240180000	209800000	203200100	52.8	85.774	0	203.13
P0AD14	P0AD14	Sensor histidine kinase YehU	yehU	sp|P0AD14|BTSS_ECOLI Sensor histidine kinase BtsS OS=Escherichia coli (strain K12) OX=83333 GN=btsS PE=1 SV=1	8	8	0.493281	0.551339	1.62287	0.698551	25569990	16611000	3423102	13748010	26935020	16782010	18.2	62.092	0	8.2596
P77360	P77360	Uncharacterized zinc-type alcohol dehydrogenase-like protein YphC	yphC	sp|P77360|YPHC_ECOLI Uncharacterized zinc-type alcohol dehydrogenase-like protein YphC OS=Escherichia coli (strain K12) OX=83333 GN=yphC PE=3 SV=2	2	2	0.00456267	0.0116364	0.611866	-0.708714	3349101	2572400	2836193	1746499	1906601	1680901	7.6	38.05	0.000499	3.7972
P30749	P30749	Molybdopterin synthase catalytic subunit	moaE	sp|P30749|MOAE_ECOLI Molybdopterin synthase catalytic subunit OS=Escherichia coli (strain K12) OX=83333 GN=moaE PE=1 SV=3	5	5	0.0299097	0.0384056	0.768903	-0.379126	41193020	31367000	36434000	27148990	28175990	27976000	43.3	16.981	0	16.062
P21599	P21599	Pyruvate kinase II	pykA	sp|P21599|KPYK2_ECOLI Pyruvate kinase II OS=Escherichia coli (strain K12) OX=83333 GN=pykA PE=1 SV=3	26	26	0.0167252	0.0263688	0.731339	-0.451389	1135800000	1315800000	1035499000	910489900	807020400	823829800	73.8	51.357	0	323.31
P10441	P10441	Lipid-A-disaccharide synthase	lpxB	sp|P10441|LPXB_ECOLI Lipid-A-disaccharide synthase OS=Escherichia coli (strain K12) OX=83333 GN=lpxB PE=1 SV=2	9	9	0.482742	0.541652	1.18264	0.242008	10482000	8470295	12026000	16185010	8424997	12951990	31.4	42.382	0	21.099
P75822	P75822	Uncharacterized protein YbjT	ybjT	sp|P75822|YBJT_ECOLI Putative NAD(P)-binding protein YbjT OS=Escherichia coli (strain K12) OX=83333 GN=ybjT PE=3 SV=2	3	3	0.0389144	0.048617	2.53115	1.3398	1817300	2572801	1615301	4779603	3157400	8115602	5.9	53.706	0.0033286	2.6696
P03841	P03841	Maltose operon periplasmic protein	malM	sp|P03841|MALM_ECOLI Maltose operon periplasmic protein OS=Escherichia coli (strain K12) OX=83333 GN=malM PE=3 SV=1	14	14	0.967873	0.977635	0.930788	-0.103475	48849990	107160000	89621010	2633623	357330000	402010200	56.9	31.943	0	323.31
P76245	P76245	Probable diguanylate cyclase YeaP	yeaP	sp|P76245|DGCP_ECOLI Diguanylate cyclase DgcP OS=Escherichia coli (strain K12) OX=83333 GN=dgcP PE=1 SV=2	4	4	0.998756	0.999767	0.998868	-0.0016346	1872599	3507608	16240990	4850300	3122298	7020198	12.9	38.545	0	10.131
P0AEV1	P0AEV1	Regulator of RpoS	rssB	sp|P0AEV1|RSSB_ECOLI Regulator of RpoS OS=Escherichia coli (strain K12) OX=83333 GN=rssB PE=1 SV=1	4	4	0.0221279	0.0309825	1.67524	0.744366	6063403	4999602	5123900	9990403	6974903	10479990	16.3	37.302	0	13.707
P31460	P31460	Galactonate operon transcriptional repressor	dgoR	sp|P31460|DGOR_ECOLI Galactonate operon transcriptional repressor OS=Escherichia coli (strain K12) OX=83333 GN=dgoR PE=4 SV=4	4	4	0.058508	0.0675824	0.640049	-0.643747	8722802	8554497	7846002	5083899	7310702	4130302	18.3	26.079	0	4.2969
P0ADZ4	P0ADZ4	30S ribosomal protein S15	rpsO	sp|P0ADZ4|RS15_ECOLI 30S ribosomal protein S15 OS=Escherichia coli (strain K12) OX=83333 GN=rpsO PE=1 SV=2	5	5	0.0247309	0.032241	0.497246	-1.00797	700550100	612480300	724660400	300599800	490329700	259359900	67.4	10.269	0	20.358
P0AG78	P0AG78	Sulfate-binding protein	sbp	sp|P0AG78|SUBI_ECOLI Sulfate-binding protein OS=Escherichia coli (strain K12) OX=83333 GN=sbp PE=1 SV=1	15	15	0.0287749	0.0363481	0.512526	-0.964304	25118000	21604010	33438010	11961000	18264990	11182000	59.3	36.659	0	323.31
P76389	P76389	UPF0053 protein YegH	yegH	sp|P76389|YEGH_ECOLI UPF0053 protein YegH OS=Escherichia coli (strain K12) OX=83333 GN=yegH PE=3 SV=2	5	5	0.229247	0.236959	0.744717	-0.425236	12497000	13367000	7041605	7354997	7748598	8524703	9.1	59.45	0.00050075	3.8542
P0AB65	P0AB65	Acylphosphatase	yccX	sp|P0AB65|ACYP_ECOLI Acylphosphatase OS=Escherichia coli (strain K12) OX=83333 GN=yccX PE=1 SV=1	4	3	0.888552	0.926984	0.963251	-0.0540167	22716010	13210000	14124010	15859000	21241010	11245010	55.4	10.3	0	10.854
P0A6Q3	P0A6Q3	3-hydroxydecanoyl-[acyl-carrier-protein] dehydratase	fabA	sp|P0A6Q3|FABA_ECOLI 3-hydroxydecanoyl-[acyl-carrier-protein] dehydratase OS=Escherichia coli (strain K12) OX=83333 GN=fabA PE=1 SV=2	9	9	0.00160295	0.00523429	0.521405	-0.939524	1772700000	1800000000	1576101000	1011100000	781249600	902470100	51.7	18.969	0	107.56
P0A6B7	P0A6B7	Cysteine desulfurase IscS	iscS	sp|P0A6B7|ISCS_ECOLI Cysteine desulfurase IscS OS=Escherichia coli (strain K12) OX=83333 GN=iscS PE=1 SV=1	26	26	3.08923e-05	0	1.81015	0.856106	1052300000	1073200000	1119200000	1991601000	1874199000	2008401000	75	45.089	0	323.31
P00448	P00448	Superoxide dismutase [Mn]	sodA	sp|P00448|SODM_ECOLI Superoxide dismutase [Mn] OS=Escherichia coli (strain K12) OX=83333 GN=sodA PE=1 SV=2	13	13	0.0045704	0.0116	0.686052	-0.54361	2224701000	2054801000	2501599000	1635900000	1462500000	1543399000	76.2	23.097	0	323.31
P21888	P21888	Cysteine--tRNA ligase	cysS	sp|P21888|SYC_ECOLI Cysteine--tRNA ligase OS=Escherichia coli (strain K12) OX=83333 GN=cysS PE=1 SV=2	20	20	0.750039	0.820046	0.978422	-0.0314713	145849900	124590000	128170000	140280000	127749900	121730000	49.5	52.202	0	94.012
P27248	P27248	Aminomethyltransferase	gcvT	sp|P27248|GCST_ECOLI Aminomethyltransferase OS=Escherichia coli (strain K12) OX=83333 GN=gcvT PE=1 SV=3	12	12	0.475122	0.531676	1.16289	0.217719	97539040	99953040	173240000	144400000	143770000	127940100	43.4	40.146	0	76.727
P37637	P37637	Multidrug resistance protein MdtF	mdtF	sp|P37637|MDTF_ECOLI Multidrug resistance protein MdtF OS=Escherichia coli (strain K12) OX=83333 GN=mdtF PE=1 SV=1	20	20	0.513936	0.580688	0.636133	-0.652599	2555553	10985010	12446010	6800001	2113999	6256703	25.4	111.52	0	61.978
P0ABT2	P0ABT2	DNA protection during starvation protein	dps	sp|P0ABT2|DPS_ECOLI DNA protection during starvation protein OS=Escherichia coli (strain K12) OX=83333 GN=dps PE=1 SV=2	17	17	0.520154	0.587082	0.824239	-0.278866	564630200	267340000	289960000	293000000	367749800	227460000	85	18.695	0	309.39
P09373	P09373	Formate acetyltransferase 1	pflB	sp|P09373|PFLB_ECOLI Formate acetyltransferase 1 OS=Escherichia coli (strain K12) OX=83333 GN=pflB PE=1 SV=2	48	42	0.271003	0.28172	1.1555	0.208519	2773999000	2434201000	2171201000	2512999000	2676901000	3362402000	70.9	85.356	0	323.31
P0A722	P0A722	Acyl-[acyl-carrier-protein]--UDP-N-acetylglucosamine O-acyltransferase	lpxA	sp|P0A722|LPXA_ECOLI Acyl-[acyl-carrier-protein]--UDP-N-acetylglucosamine O-acyltransferase OS=Escherichia coli (strain K12) OX=83333 GN=lpxA PE=1 SV=1	7	7	0.92805	0.95244	0.989065	-0.0158634	111309900	108920000	110360000	129160000	87705940	114280000	29.4	28.08	0	29.638
P0A780	P0A780	N utilization substance protein B	nusB	sp|P0A780|NUSB_ECOLI Transcription antitermination protein NusB OS=Escherichia coli (strain K12) OX=83333 GN=nusB PE=1 SV=1	7	7	0.27734	0.286157	0.854581	-0.226711	74781970	99994010	99843020	86841050	66521970	80660020	48.9	15.689	0	14.14
P0AEG4	P0AEG4	Thiol:disulfide interchange protein DsbA	dsbA	sp|P0AEG4|DSBA_ECOLI Thiol:disulfide interchange protein DsbA OS=Escherichia coli (strain K12) OX=83333 GN=dsbA PE=1 SV=1	10	10	0.0436086	0.054357	0.727892	-0.458203	241090100	282560000	322559900	222750000	213969900	177800000	58.2	23.104	0	96.648
P31660	P31660	2-methylcitrate synthase	prpC	sp|P31660|PRPC_ECOLI 2-methylcitrate synthase OS=Escherichia coli (strain K12) OX=83333 GN=prpC PE=1 SV=2	18	18	0.957718	0.970243	0.938869	-0.0910041	190790000	58383020	4627403	31592990	25509990	52928980	47.8	43.102	0	217.5
P0AFE8	P0AFE8	NADH-quinone oxidoreductase subunit M	nuoM	sp|P0AFE8|NUOM_ECOLI NADH-quinone oxidoreductase subunit M OS=Escherichia coli (strain K12) OX=83333 GN=nuoM PE=1 SV=1	2	2	0.281629	0.291209	2.17753	1.12269	19879990	20142990	3287800	17026990	26929000	29646990	3.1	56.524	0.00049875	3.7749
P37342	P37342	Uncharacterized protein YjjI	yjjI	sp|P37342|YJJI_ECOLI Uncharacterized protein YjjI OS=Escherichia coli (strain K12) OX=83333 GN=yjjI PE=1 SV=2	3	3	0.832447	0.882917	0.904546	-0.144734	1702731	4661223	5756858	2502377	5192482	2602530	6.2	58.019	0.0014648	3.2286
P0AFS7	P0AFS7	UPF0118 inner membrane protein YdiK	ydiK	sp|P0AFS7|YDIK_ECOLI Putative transport protein YdiK OS=Escherichia coli (strain K12) OX=83333 GN=ydiK PE=1 SV=1	1	1	0.304014	0.318871	1.41357	0.499339	2728901	3979002	1777299	3126598	3214599	5423399	3.5	39.841	0	8.6044
P69924	P69924	Ribonucleoside-diphosphate reductase 1 subunit beta	nrdB	sp|P69924|RIR2_ECOLI Ribonucleoside-diphosphate reductase 1 subunit beta OS=Escherichia coli (strain K12) OX=83333 GN=nrdB PE=1 SV=2	13	13	0.866102	0.909319	0.968349	-0.0464013	56733970	65511040	65718980	80455000	44375010	62123000	43.4	43.517	0	104.29
P0AD33	P0AD33	UPF0381 protein YfcZ	yfcZ	sp|P0AD33|YFCZ_ECOLI UPF0381 protein YfcZ OS=Escherichia coli (strain K12) OX=83333 GN=yfcZ PE=3 SV=1	3	3	0.00935876	0.0171743	1.36841	0.452499	32481980	34741020	30610010	42241980	42041020	49840000	36.2	10.318	0	32.413
P76268	P76268	Transcriptional regulator KdgR	kdgR	sp|P76268|KDGR_ECOLI Transcriptional regulator KdgR OS=Escherichia coli (strain K12) OX=83333 GN=kdgR PE=1 SV=1	16	16	0.31428	0.332667	1.12855	0.174472	138580100	155119900	151740100	202329900	144620100	160230000	63.9	30.029	0	105.1
P0A784	P0A784	Oligoribonuclease	orn	sp|P0A784|ORN_ECOLI Oligoribonuclease OS=Escherichia coli (strain K12) OX=83333 GN=orn PE=1 SV=2	4	4	0.167115	0.169591	1.28435	0.361043	34150020	25488010	32939000	47054990	31608990	40838980	22.1	20.815	0	25.457
P0AFV4	P0AFV4	Murein DD-endopeptidase MepS/Murein LD-carboxypeptidase	mepS	sp|P0AFV4|MEPS_ECOLI Murein DD-endopeptidase MepS/Murein LD-carboxypeptidase OS=Escherichia coli (strain K12) OX=83333 GN=mepS PE=1 SV=1	2	2	0.157783	0.161681	0.303818	-1.71872	1986499	2154477	5756264	298622	2326277	994554	13.8	21.04	0.00098328	3.3699
P09551	P09551	Lysine/arginine/ornithine-binding periplasmic protein	argT	sp|P09551|ARGT_ECOLI Lysine/arginine/ornithine-binding periplasmic protein OS=Escherichia coli (strain K12) OX=83333 GN=argT PE=1 SV=3	24	23	0.00275584	0.00664435	0.509144	-0.973855	1732200000	1751901000	1916700000	978369900	1038100000	755859900	76.5	27.991	0	323.31
P05041	P05041	Aminodeoxychorismate synthase component 1	pabB	sp|P05041|PABB_ECOLI Aminodeoxychorismate synthase component 1 OS=Escherichia coli (strain K12) OX=83333 GN=pabB PE=1 SV=1	3	3	0.175122	0.178398	1.91169	0.934849	889490	1973364	2688674	4184600	2093100	3764400	8.2	50.969	0	7.4956
P08394	P08394	RecBCD enzyme subunit RecB	recB	sp|P08394|RECB_ECOLI RecBCD enzyme subunit RecB OS=Escherichia coli (strain K12) OX=83333 GN=recB PE=1 SV=1	6	6	0.00771761	0.0155689	4.62072	2.20812	1368855	3341799	1873104	12317000	6998504	9806595	5.6	133.96	0	6.1406
P0ACZ4	P0ACZ4	Positive transcription regulator EvgA	evgA	sp|P0ACZ4|EVGA_ECOLI DNA-binding transcriptional activator EvgA OS=Escherichia coli (strain K12) OX=83333 GN=evgA PE=1 SV=1	7	7	0.0695257	0.0771653	1.70632	0.770888	8851800	12984000	15872990	24835010	16050990	22735990	42.2	22.69	0	38.443
P0AG14	P0AG14	Probable protease SohB	sohB	sp|P0AG14|SOHB_ECOLI Probable protease SohB OS=Escherichia coli (strain K12) OX=83333 GN=sohB PE=1 SV=1	13	13	0.00216079	0.00650485	1.30275	0.381564	94139980	92293050	97522020	119350000	118960000	131950000	43.8	39.366	0	131.49
P06715	P06715	Glutathione reductase	gor	sp|P06715|GSHR_ECOLI Glutathione reductase OS=Escherichia coli (strain K12) OX=83333 GN=gor PE=1 SV=1	19	19	0.0161454	0.0249065	1.2978	0.376066	218010100	204909900	176689900	268430100	253650100	253400000	61.3	48.772	0	323.31
P76491	P76491	5-deoxynucleotidase YfbR	yfbR	sp|P76491|5DNU_ECOLI 5-deoxynucleotidase YfbR OS=Escherichia coli (strain K12) OX=83333 GN=yfbR PE=1 SV=1	2	2	0.943422	0.962245	1.04555	0.0642573	1451948	2763600	1280526	4009301	645670	2268639	13.6	22.708	0.0064815	2.178
P64545	P64545	Uncharacterized protein YfgG	yfgG	sp|P64545|YFGG_ECOLI Protein YfgG OS=Escherichia coli (strain K12) OX=83333 GN=yfgG PE=1 SV=1	1	1	0.437882	0.483861	1.59108	0.670007	3741433	845611	2779271	1839352	4201103	4583401	23.8	7.4615	0	5.1948
P04983	P04983	Ribose import ATP-binding protein RbsA	rbsA	sp|P04983|RBSA_ECOLI Ribose import ATP-binding protein RbsA OS=Escherichia coli (strain K12) OX=83333 GN=rbsA PE=1 SV=1	24	24	0.000275913	0.00367347	0.270371	-1.88699	323590100	272580000	239900000	68905980	85211980	71226980	60.5	55.041	0	126.57
P0AAH8	P0AAH8	Peptide transport system ATP-binding protein SapF	sapF	sp|P0AAH8|SAPF_ECOLI Putrescine export system ATP-binding protein SapF OS=Escherichia coli (strain K12) OX=83333 GN=sapF PE=1 SV=1	6	6	0.0893388	0.0943652	1.32544	0.406473	8434102	7224803	6140899	11292990	9136396	8444902	17.2	30.57	0	8.3296
Q46871	Q46871	NADPH-dependent ferric-chelate reductase	yqjH	sp|Q46871|YQJH_ECOLI NADPH-dependent ferric-chelate reductase OS=Escherichia coli (strain K12) OX=83333 GN=yqjH PE=1 SV=1	8	8	0.0280597	0.0356825	0.385343	-1.37579	45808010	67096000	74430040	35892980	23453990	15548990	39.8	28.871	0	30.655
P31064	P31064	UPF0394 inner membrane protein YedE	yedE	sp|P31064|YEDE_ECOLI UPF0394 inner membrane protein YedE OS=Escherichia coli (strain K12) OX=83333 GN=yedE PE=1 SV=1	5	5	0.839471	0.890049	1.12263	0.166889	50865010	74736010	13011000	40981010	36462000	46832990	14.2	44.428	0	13.804
CON__Q5D862	CON__Q5D862		CON__Q5D862		3	3	0.695939	0.77122	0.699412	-0.515785	3521799	12072990	1869900	4550302	839126	7124101	1.7	248.07	0	12.865
P0A9S1	P0A9S1	Lactaldehyde reductase	fucO	sp|P0A9S1|FUCO_ECOLI Lactaldehyde reductase OS=Escherichia coli (strain K12) OX=83333 GN=fucO PE=1 SV=2	20	20	0.000558282	0.00214286	0.186532	-2.4225	354849900	337700100	386689900	58565000	55423020	92656030	73.8	40.513	0	323.31
P37146	P37146	Ribonucleoside-diphosphate reductase 2 subunit beta	nrdF	sp|P37146|RIR4_ECOLI Ribonucleoside-diphosphate reductase 2 subunit beta OS=Escherichia coli (strain K12) OX=83333 GN=nrdF PE=1 SV=2	7	7	0.000455517	0.00264706	2.68953	1.42735	10008000	10764990	11137000	30380010	24016000	31993980	28.8	36.443	0	33.582
P21829	P21829	Pyridoxal phosphate phosphatase YbhA	ybhA	sp|P21829|YBHA_ECOLI Pyridoxal phosphate phosphatase YbhA OS=Escherichia coli (strain K12) OX=83333 GN=ybhA PE=1 SV=3	5	5	0.0507096	0.060254	1.93046	0.948942	11032000	12794010	10849010	29114000	14012000	27004010	26.1	30.201	0	16.921
CON__Q9NSB2;CON__Q6ISB0	CON__Q9NSB2;CON__Q6ISB0		CON__Q9NSB2;CON__Q6ISB0	;	15	12	0.780557	0.846186	0.532987	-0.907827	5748203	9143803	6071200	529767	372340	244940000	31.2	64.895	0	32.853
P31808	P31808	Uncharacterized oxidoreductase YciK	yciK	sp|P31808|YCIK_ECOLI Uncharacterized oxidoreductase YciK OS=Escherichia coli (strain K12) OX=83333 GN=yciK PE=1 SV=3	9	9	0.601823	0.67959	0.923419	-0.114943	38126980	29974980	25891010	31116000	31031000	24130000	41.3	27.933	0	24.544
P76344	P76344	Metal-binding protein ZinT	zinT	sp|P76344|ZINT_ECOLI Metal-binding protein ZinT OS=Escherichia coli (strain K12) OX=83333 GN=zinT PE=1 SV=1	4	4	0.177255	0.17947	1.10537	0.144527	3392202	3449301	3752202	3554199	4265700	3911002	19	24.762	0	3.9792
P0AEY3	P0AEY3	Nucleoside triphosphate pyrophosphohydrolase	mazG	sp|P0AEY3|MAZG_ECOLI Nucleoside triphosphate pyrophosphohydrolase OS=Escherichia coli (strain K12) OX=83333 GN=mazG PE=1 SV=1	6	6	0.0259553	0.0333235	0.496879	-1.00903	13687000	7085299	9086994	4302698	4680601	5367801	28.5	30.412	0	11.335
P0A8P8	P0A8P8	Tyrosine recombinase XerD	xerD	sp|P0A8P8|XERD_ECOLI Tyrosine recombinase XerD OS=Escherichia coli (strain K12) OX=83333 GN=xerD PE=1 SV=1	1	1	0.38339	0.416658	1.09953	0.136882	1066099	1279601	1142400	1404500	1085100	1359299	4.7	34.246	0	4.5633
P15288	P15288	Cytosol non-specific dipeptidase	pepD	sp|P15288|PEPD_ECOLI Cytosol non-specific dipeptidase OS=Escherichia coli (strain K12) OX=83333 GN=pepD PE=1 SV=3	19	19	0.524704	0.593473	0.920517	-0.119483	427930100	404620300	489329800	447249800	327890100	450650200	47.6	52.915	0	323.31
P63228	P63228	D-glycero-beta-D-manno-heptose-1,7-bisphosphate 7-phosphatase	gmhB	sp|P63228|GMHBB_ECOLI D-glycero-beta-D-manno-heptose-1,7-bisphosphate 7-phosphatase OS=Escherichia coli (strain K12) OX=83333 GN=gmhB PE=1 SV=1	3	3	0.643621	0.71959	1.05079	0.071469	86163000	96147970	96275040	114890000	96397940	83554020	27.2	21.294	0	110.64
P0A6F5	P0A6F5	60 kDa chaperonin	groL	sp|P0A6F5|CH60_ECOLI 60 kDa chaperonin OS=Escherichia coli (strain K12) OX=83333 GN=groL PE=1 SV=2	59	59	0.0214507	0.0309273	0.665427	-0.587648	15165000000	15913020000	16462990000	8695789000	12659000000	10633990000	94	57.328	0	323.31
P37751	P37751	Putative glycosyltransferase WbbK	wbbK	sp|P37751|WBBK_ECOLI Putative glycosyltransferase WbbK OS=Escherichia coli (strain K12) OX=83333 GN=wbbK PE=4 SV=1	15	15	0.429577	0.474395	1.21211	0.27752	36862020	45052990	27171000	52498990	31258000	48969030	48.1	43.188	0	41.217
P0AF36	P0AF36	Cell division protein ZapB	zapB	sp|P0AF36|ZAPB_ECOLI Cell division protein ZapB OS=Escherichia coli (strain K12) OX=83333 GN=zapB PE=1 SV=1	4	4	0.00937776	0.0173181	0.26524	-1.91463	33155000	45032980	55040970	17275010	7491705	11849000	55.6	9.6347	0	70.237
P46125	P46125	Inner membrane protein YedI	yedI	sp|P46125|YEDI_ECOLI Inner membrane protein YedI OS=Escherichia coli (strain K12) OX=83333 GN=yedI PE=1 SV=2	2	2	0.724672	0.798711	1.22441	0.292086	5216903	6753797	1269279	3348499	4920298	4982597	9.8	32.19	0	25.546
P0A6N4	P0A6N4	Elongation factor P	efp	sp|P0A6N4|EFP_ECOLI Elongation factor P OS=Escherichia coli (strain K12) OX=83333 GN=efp PE=1 SV=2	8	8	0.0011673	0.00461745	1.81937	0.863438	208160000	202799900	254360000	410140200	397920100	396230200	36.7	20.591	0	262.4
P0ACR9	P0ACR9	Transcriptional repressor MprA	mprA	sp|P0ACR9|MPRA_ECOLI Transcriptional repressor MprA OS=Escherichia coli (strain K12) OX=83333 GN=mprA PE=2 SV=1	5	5	0.754136	0.823697	1.08128	0.112745	15560000	24075000	24053010	32089000	20212010	17563000	33	20.563	0	38.686
P09394	P09394	Glycerophosphoryl diester phosphodiesterase	glpQ	sp|P09394|GLPQ_ECOLI Glycerophosphodiester phosphodiesterase, periplasmic OS=Escherichia coli (strain K12) OX=83333 GN=glpQ PE=1 SV=2	11	11	0.309223	0.326449	0.596086	-0.746408	29875990	31946980	41327980	13909000	48172030	12469000	42.5	40.843	0	32.56
P20099	P20099	Biotin sulfoxide reductase	bisC	sp|P20099|BISC_ECOLI Biotin sulfoxide reductase OS=Escherichia coli (strain K12) OX=83333 GN=bisC PE=1 SV=3	10	10	0.000314916	0.00327273	5.30238	2.40664	2151901	1639900	1381601	9540104	9617900	7921401	16.6	85.85	0	23.403
[truncated: 809 more rows]
