# Supplementary material for: Autotrophic growth of Escherichia coli is achieved by a small number of genetic changes
Source: eLife. 2024 Feb 21;12:RP88793. doi: 10.7554/eLife.88793 (PMC10942610; doi:10.7554/eLife.88793)
Supplement: Supplementary file 15. [file elife-88793-supp15.zip › DataS15Compact_AutoColi_dasgib_log.csv]

Timestamp	Duration	InoculationTime []	CTR3.PV [mMol/h]	DO3.Out [%]	DO3.PV [%DO]	DO3.SP [%DO]	ExtIOA3.ExtIOAIn []	ExtIOA3.ExtIOAOut []	ExtIOB3.ExtIOBIn []	ExtIOB3.ExtIOBOut []	ExtIOC3.ExtIOCOut []	ExtIOC3.pCO2 []	F3.Out [sL/h]	F3.PV [sL/h]	F3.SP [sL/h]	FA3.PV [mL/h]	FA3.SP [mL/h]	FAir3.PV [sL/h]	FAir3.SP [sL/h]	FB3.PV [mL/h]	FB3.SP [mL/h]	FC3.PV [mL/h]	FC3.SP [mL/h]	FCO23.PV [sL/h]	FCO23.SP [sL/h]	FD3.PV [mL/h]	FD3.SP [mL/h]	FN23.PV [sL/h]	FN23.SP [sL/h]	FO23.PV [sL/h]	FO23.SP [sL/h]	Lvl3.PV [µS]	N3.PStirPV [W]	N3.PV [rpm]	N3.SP [rpm]	N3.TStirPV [mNm]	ODAU3.PV []	ODCX3.PV []	OfflineA3.OfflineA []	OfflineB3.OfflineB []	OfflineC3.OfflineC []	OfflineD3.OfflineD []	OTR3.PV [mMol/h]	pH3.Out [%]	pH3.PV [pH]	pH3.SP [pH]	RQ3.PV []	T3.Out [%]	T3.PV [°C]
03/01/23 14:05:56			0.00	0.00	0.0	0.0	0.00	0.00	0.00	0.00	0.00	0.00	0.00	0.00	0.00	0.00	0.00	0.00	0.00	0.00	0.00	0.00	0.00	0.00	0.00	0.00	0.00	0.00	0.00	0.00	0.00	0	0.00	0	200	0.0	0.000	0.00					0.00	0.00	0.00	0.00	0.00	0.0	37.0
03/01/23 14:15:56	0:10:00		0.00	0.00	95.8	20.0	0.00	0.00	0.00	0.00	0.00	10.20	0.00	1.00	1.00	0.00	0.00	0.24	0.24	0.00	0.00	0.00	0.00	0.10	0.10	0.00	0.00	0.66	0.66	0.00	0.00	4	0.35	201	200	16.6	0.134	0.15					0.00	0.00	7.23	7.00	0.00	11.4	29.0
03/01/23 14:25:56	0:20:00		0.00	0.00	78.4	20.0	0.00	0.00	0.00	0.00	0.00	10.20	0.00	1.00	1.00	0.00	0.00	0.24	0.24	0.00	0.00	0.00	0.00	0.10	0.10	0.00	0.00	0.66	0.66	0.00	0.00	5	0.35	200	200	16.8	0.132	0.15					0.00	0.00	7.13	7.00	0.00	-2.3	37.8
03/01/23 14:35:56	0:30:00		0.00	0.00	52.9	20.0	0.00	0.00	0.00	0.00	0.00	10.20	0.00	1.00	1.00	0.00	0.00	0.24	0.24	0.00	0.00	0.00	0.00	0.10	0.10	0.00	0.00	0.66	0.66	0.00	0.00	5	0.34	199	200	16.4	0.132	0.15					0.00	0.00	7.14	7.00	0.00	2.7	37.1
03/01/23 14:45:56	0:40:00		0.00	0.00	39.7	20.0	0.00	0.00	0.00	0.00	0.00	10.20	0.00	1.00	1.00	0.00	0.00	0.24	0.24	0.00	0.00	0.00	0.00	0.10	0.10	0.00	0.00	0.66	0.66	0.00	0.00	5	0.34	199	200	16.1	0.132	0.15					0.00	0.00	7.14	7.00	0.00	2.7	37.0
03/01/23 14:55:56	0:50:00		0.00	0.00	31.4	20.0	0.00	0.00	0.00	0.00	0.00	10.20	0.00	1.00	1.00	0.00	0.00	0.24	0.24	0.00	0.00	0.00	0.00	0.10	0.10	0.00	0.00	0.66	0.66	0.00	0.00	5	0.34	201	200	16.1	0.001	0.05					0.00	0.00	7.14	7.00	0.00	2.8	37.0
03/01/23 15:05:56	1:00:00		0.00	0.00	27.3	20.0	0.00	0.00	0.00	0.00	0.00	10.20	0.00	1.00	1.00	0.00	0.00	0.24	0.24	0.00	0.00	0.00	0.00	0.10	0.10	0.00	0.00	0.66	0.66	0.00	0.00	5	0.35	200	200	16.5	0.000	0.05					0.00	0.00	7.14	7.00	0.00	2.8	37.0
03/01/23 15:15:56	1:10:00		0.00	0.00	25.5	20.0	0.00	0.00	0.00	0.00	0.00	10.20	0.00	1.00	1.00	0.00	0.00	0.24	0.24	0.00	0.00	0.00	0.00	0.10	0.10	0.00	0.00	0.66	0.66	0.00	0.00	5	0.35	201	200	16.4	0.000	0.05					0.00	0.00	7.14	7.00	0.00	2.5	37.0
03/01/23 15:25:56	1:20:00		0.00	0.00	24.6	20.0	0.00	0.00	0.00	0.00	0.00	10.20	0.00	1.00	1.00	0.00	0.00	0.24	0.24	0.00	0.00	0.00	0.00	0.10	0.10	0.00	0.00	0.66	0.66	0.00	0.00	4	0.32	201	200	15.4	0.000	0.05					0.00	0.00	7.14	7.00	0.00	2.6	37.0
03/01/23 15:35:56	1:30:00		0.00	0.00	24.2	20.0	0.00	0.00	0.00	0.00	0.00	10.20	0.00	1.00	1.00	0.00	0.00	0.24	0.24	0.00	0.00	0.00	0.00	0.10	0.10	0.00	0.00	0.66	0.66	0.00	0.00	5	0.34	200	200	16.3	0.000	0.05					0.00	0.00	7.14	7.00	0.00	2.7	37.0
03/01/23 15:45:56	1:40:00		0.00	0.00	23.9	20.0	0.00	0.00	0.00	0.00	0.00	10.20	0.00	1.00	1.00	0.00	0.00	0.24	0.24	0.00	0.00	0.00	0.00	0.10	0.10	0.00	0.00	0.66	0.66	0.00	0.00	5	0.33	200	200	15.9	0.000	0.05					0.00	0.00	7.14	7.00	0.00	2.4	37.0
03/01/23 15:55:56	1:50:00		0.00	0.00	23.8	20.0	0.00	0.00	0.00	0.00	0.00	10.20	0.00	1.00	1.00	0.00	0.00	0.24	0.24	0.00	0.00	0.00	0.00	0.10	0.10	0.00	0.00	0.66	0.66	0.00	0.00	5	0.32	200	200	15.5	0.000	0.05					0.00	0.00	7.14	7.00	0.00	2.6	37.0
03/01/23 16:05:56	2:00:00	0:03:03	0.00	0.00	29.4	20.0	0.00	0.00	0.00	0.00	0.00	10.20	0.00	1.00	1.00	0.00	0.00	0.24	0.24	0.00	0.00	0.00	0.00	0.10	0.10	0.00	0.00	0.66	0.66	0.00	0.00	5	0.34	199	200	16.1	0.007	0.05					0.00	0.00	7.16	7.00	0.00	2.4	37.1
03/01/23 16:15:56	2:10:00	0:13:03	0.00	0.00	25.4	20.0	0.00	0.00	0.00	0.00	0.00	10.20	0.00	1.00	1.00	0.00	0.00	0.24	0.24	0.00	0.00	0.00	0.00	0.10	0.10	0.00	0.00	0.66	0.66	0.00	0.00	5	0.32	200	200	15.5	0.007	0.05					0.00	0.00	7.17	7.00	0.00	2.6	37.0
03/01/23 16:25:56	2:20:00	0:23:03	0.00	0.00	22.8	20.0	0.00	0.00	0.00	0.00	0.00	10.20	0.00	1.00	1.00	0.00	0.00	0.24	0.24	0.00	0.00	0.00	0.00	0.10	0.10	0.00	0.00	0.66	0.66	0.00	0.00	6	0.32	199	200	15.3	0.007	0.05					0.00	0.00	7.17	7.00	0.00	2.5	37.0
03/01/23 16:35:56	2:30:00	0:33:03	0.00	0.00	21.5	20.0	0.00	0.00	0.00	0.00	0.00	10.20	0.00	1.00	1.00	0.00	0.00	0.24	0.24	0.00	0.00	0.00	0.00	0.10	0.10	0.00	0.00	0.66	0.66	0.00	0.00	5	0.33	200	200	15.5	0.007	0.05					0.00	0.00	7.17	7.00	0.00	2.7	37.0
03/01/23 16:45:56	2:40:00	0:43:03	0.00	0.00	20.8	20.0	0.00	0.00	0.00	0.00	0.00	10.20	0.00	1.00	1.00	0.00	0.00	0.24	0.24	0.00	0.00	0.00	0.00	0.10	0.10	0.00	0.00	0.66	0.66	0.00	0.00	5	0.32	201	200	15.2	0.007	0.05					0.00	0.00	7.17	7.00	0.00	2.7	37.0
03/01/23 16:55:56	2:50:00	0:53:03	0.00	0.00	20.4	20.0	0.00	0.00	0.00	0.00	0.00	10.20	0.00	1.00	1.00	0.00	0.00	0.24	0.24	0.00	0.00	0.00	0.00	0.10	0.10	0.00	0.00	0.66	0.66	0.00	0.00	5	0.32	199	200	15.4	0.007	0.05					0.00	0.00	7.17	7.00	0.00	2.8	37.0
03/01/23 17:05:56	3:00:00	1:03:03	0.00	0.00	20.2	20.0	0.00	0.00	0.00	0.00	0.00	10.20	0.00	1.00	1.00	0.00	0.00	0.24	0.24	0.00	0.00	0.00	0.00	0.10	0.10	0.00	0.00	0.66	0.66	0.00	0.00	5	0.33	200	200	15.7	0.007	0.05					0.00	0.00	7.18	7.00	0.00	2.7	37.0
03/01/23 17:15:56	3:10:00	1:13:03	0.00	0.00	20.0	20.0	0.00	0.00	0.00	0.00	0.00	10.20	0.00	1.00	1.00	0.00	0.00	0.24	0.24	0.00	0.00	0.00	0.00	0.10	0.10	0.00	0.00	0.66	0.66	0.00	0.00	5	0.33	199	200	16.0	0.007	0.05					0.00	0.00	7.18	7.00	0.00	2.5	37.0
03/01/23 17:25:56	3:20:00	1:23:03	0.00	0.00	20.1	20.0	0.00	0.00	0.00	0.00	0.00	10.20	0.00	1.00	1.00	0.00	0.00	0.24	0.24	0.00	0.00	0.00	0.00	0.10	0.10	0.00	0.00	0.66	0.66	0.00	0.00	11152	0.34	200	200	16.1	0.007	0.05					0.00	0.00	7.18	7.00	0.00	2.4	37.0
03/01/23 17:35:56	3:30:00	1:33:03	0.00	0.00	20.2	20.0	0.00	0.00	0.00	0.00	0.00	10.20	0.00	1.00	1.00	0.00	0.00	0.24	0.24	0.00	0.00	0.00	0.00	0.10	0.10	0.00	0.00	0.66	0.66	0.00	0.00	11077	0.34	200	200	16.0	0.007	0.05					0.00	0.00	7.18	7.00	0.00	2.6	37.0
03/01/23 17:45:56	3:40:00	1:43:03	0.00	0.00	20.3	20.0	0.00	0.00	0.00	0.00	0.00	10.20	0.00	1.00	1.00	0.00	0.00	0.24	0.24	0.00	0.00	0.00	0.00	0.10	0.10	0.00	0.00	0.66	0.66	0.00	0.00	11099	0.33	200	200	15.6	0.007	0.05					0.00	0.00	7.18	7.00	0.00	2.5	37.0
03/01/23 17:55:56	3:50:00	1:53:03	0.00	0.00	20.2	20.0	0.00	0.00	0.00	0.00	0.00	10.20	0.00	1.00	1.00	0.00	0.00	0.24	0.24	0.00	0.00	0.00	0.00	0.10	0.10	0.00	0.00	0.66	0.66	0.00	0.00	11154	0.33	199	200	15.8	0.007	0.05					0.00	0.00	7.18	7.00	0.00	2.5	37.0
03/01/23 18:05:56	4:00:00	2:03:03	0.00	0.00	20.3	20.0	0.00	0.00	0.00	0.00	0.00	10.20	0.00	1.00	1.00	0.00	0.00	0.24	0.24	0.00	0.00	0.00	0.00	0.10	0.10	0.00	0.00	0.66	0.66	0.00	0.00	11239	0.33	201	200	15.5	0.007	0.05					0.00	0.00	7.18	7.00	0.00	2.5	37.0
03/01/23 18:15:56	4:10:00	2:13:03	0.00	0.00	20.2	20.0	0.00	0.00	0.00	0.00	0.00	10.20	0.00	1.00	1.00	0.00	0.00	0.24	0.24	0.00	0.00	0.00	0.00	0.10	0.10	0.00	0.00	0.66	0.66	0.00	0.00	10868	0.33	199	200	15.5	0.007	0.05					0.00	0.00	7.19	7.00	0.00	2.4	37.0
03/01/23 18:25:56	4:20:00	2:23:03	0.00	0.00	20.2	20.0	0.00	0.00	0.00	0.00	0.00	10.20	0.00	1.00	1.00	0.00	0.00	0.24	0.24	0.00	0.00	0.00	0.00	0.10	0.10	0.00	0.00	0.66	0.66	0.00	0.00	10868	0.34	200	200	16.0	0.007	0.05					0.00	0.00	7.19	7.00	0.00	2.7	37.0
03/01/23 18:35:56	4:30:00	2:33:03	0.00	0.00	20.3	20.0	0.00	0.00	0.00	0.00	0.00	10.20	0.00	1.00	1.00	0.00	0.00	0.24	0.24	0.00	0.00	0.00	0.00	0.10	0.10	0.00	0.00	0.66	0.66	0.00	0.00	10467	0.32	201	200	15.4	0.007	0.05					0.00	0.00	7.19	7.00	0.00	2.6	37.0
03/01/23 18:45:56	4:40:00	2:43:03	0.00	0.00	20.2	20.0	0.00	0.00	0.00	0.00	0.00	10.20	0.00	1.00	1.00	0.00	0.00	0.24	0.24	0.00	0.00	0.00	0.00	0.10	0.10	0.00	0.00	0.66	0.66	0.00	0.00	10219	0.33	200	200	15.7	0.007	0.05					0.00	0.00	7.19	7.00	0.00	2.6	37.0
03/01/23 18:55:56	4:50:00	2:53:03	0.00	0.00	20.1	20.0	0.00	0.00	0.00	0.00	0.00	10.20	0.00	1.00	1.00	0.00	0.00	0.24	0.24	0.00	0.00	0.00	0.00	0.10	0.10	0.00	0.00	0.66	0.66	0.00	0.00	11238	0.33	200	200	15.7	0.007	0.05					0.00	0.00	7.19	7.00	0.00	2.5	37.0
03/01/23 19:05:56	5:00:00	3:03:03	0.00	0.00	20.0	20.0	0.00	0.00	0.00	0.00	0.00	10.20	0.00	1.00	1.00	0.00	0.00	0.24	0.24	0.00	0.00	0.00	0.00	0.10	0.10	0.00	0.00	0.66	0.66	0.00	0.00	11231	0.34	199	200	16.2	0.007	0.05					0.00	0.00	7.19	7.00	0.00	2.5	37.0
03/01/23 19:15:56	5:10:00	3:13:03	0.00	0.00	20.0	20.0	0.00	0.00	0.00	0.00	0.00	10.20	0.00	1.00	1.00	0.00	0.00	0.24	0.24	0.00	0.00	0.00	0.00	0.10	0.10	0.00	0.00	0.66	0.66	0.00	0.00	11351	0.33	200	200	15.8	0.007	0.05					0.00	0.00	7.19	7.00	0.00	2.4	37.0
03/01/23 19:25:56	5:20:00	3:23:03	0.00	0.00	19.9	20.0	0.00	0.00	0.00	0.00	0.00	10.20	0.00	1.00	1.00	0.00	0.00	0.24	0.24	0.00	0.00	0.00	0.00	0.10	0.10	0.00	0.00	0.66	0.66	0.00	0.00	10695	0.32	199	200	15.3	0.007	0.05					0.00	0.00	7.20	7.00	0.00	2.5	37.0
03/01/23 19:35:56	5:30:00	3:33:03	0.00	0.00	19.9	20.0	0.00	0.00	0.00	0.00	0.00	10.20	0.00	1.00	1.00	0.00	0.00	0.24	0.24	0.00	0.00	0.00	0.00	0.10	0.10	0.00	0.00	0.66	0.66	0.00	0.00	10995	0.31	201	200	14.9	0.007	0.05					0.00	0.00	7.20	7.00	0.00	2.8	37.0
03/01/23 19:45:56	5:40:00	3:43:03	0.00	0.00	19.9	20.0	0.00	0.00	0.00	0.00	0.00	10.20	0.00	1.00	1.00	0.00	0.00	0.24	0.24	0.00	0.00	0.00	0.00	0.10	0.10	0.00	0.00	0.66	0.66	0.00	0.00	11050	0.33	200	200	15.8	0.007	0.05					0.00	0.00	7.20	7.00	0.00	2.6	37.0
03/01/23 19:55:56	5:50:00	3:53:03	0.00	0.00	19.8	20.0	0.00	0.00	0.00	0.00	0.00	10.20	0.00	1.00	1.00	0.00	0.00	0.24	0.24	0.00	0.00	0.00	0.00	0.10	0.10	0.00	0.00	0.66	0.66	0.00	0.00	11003	0.32	201	200	15.2	0.007	0.05					0.00	0.00	7.20	7.00	0.00	2.6	37.0
03/01/23 20:05:56	6:00:00	4:03:03	0.00	0.00	19.8	20.0	0.00	0.00	0.00	0.00	0.00	10.20	0.00	1.00	1.00	0.00	0.00	0.24	0.24	0.00	0.00	0.00	0.00	0.10	0.10	0.00	0.00	0.66	0.66	0.00	0.00	10959	0.32	201	200	15.4	0.007	0.05					0.00	0.00	7.20	7.00	0.00	2.5	37.0
03/01/23 20:15:56	6:10:00	4:13:03	0.00	0.00	19.8	20.0	0.00	0.00	0.00	0.00	0.00	10.20	0.00	1.00	1.00	0.00	0.00	0.24	0.24	0.00	0.00	0.00	0.00	0.10	0.10	0.00	0.00	0.66	0.66	0.00	0.00	11277	0.32	200	200	15.1	0.007	0.05					0.00	0.00	7.20	7.00	0.00	2.7	37.0
03/01/23 20:25:56	6:20:00	4:23:03	0.00	0.00	19.8	20.0	0.00	0.00	0.00	0.00	0.00	10.20	0.00	1.00	1.00	0.00	0.00	0.24	0.24	0.00	0.00	0.00	0.00	0.10	0.10	0.00	0.00	0.66	0.66	0.00	0.00	10985	0.33	200	200	15.6	0.007	0.05					0.00	0.00	7.20	7.00	0.00	2.7	37.0
03/01/23 20:35:56	6:30:00	4:33:03	0.00	0.00	19.8	20.0	0.00	0.00	0.00	0.00	0.00	10.20	0.00	1.00	1.00	0.00	0.00	0.24	0.24	0.00	0.00	0.00	0.00	0.10	0.10	0.00	0.00	0.66	0.66	0.00	0.00	11079	0.32	200	200	15.4	0.007	0.05					0.00	0.00	7.20	7.00	0.00	2.6	37.0
03/01/23 20:45:56	6:40:00	4:43:03	0.00	0.00	19.7	20.0	0.00	0.00	0.00	0.00	0.00	10.20	0.00	1.00	1.00	0.00	0.00	0.24	0.24	0.00	0.00	0.00	0.00	0.10	0.10	0.00	0.00	0.66	0.66	0.00	0.00	10666	0.33	199	200	15.9	0.007	0.05					0.00	0.00	7.20	7.00	0.00	2.6	37.0
03/01/23 20:55:56	6:50:00	4:53:03	0.00	0.00	19.6	20.0	0.00	0.00	0.00	0.00	0.00	10.20	0.00	1.00	1.00	0.00	0.00	0.24	0.24	0.00	0.00	0.00	0.00	0.10	0.10	0.00	0.00	0.66	0.66	0.00	0.00	10721	0.33	200	200	15.6	0.007	0.05					0.00	0.00	7.20	7.00	0.00	2.8	37.0
03/01/23 21:05:57	7:00:01	5:03:04	0.00	0.00	19.6	20.0	0.00	0.00	0.00	0.00	0.00	10.20	0.00	1.00	1.00	0.00	0.00	0.24	0.24	0.00	0.00	0.00	0.00	0.10	0.10	0.00	0.00	0.66	0.66	0.00	0.00	11080	0.33	200	200	15.7	0.007	0.05					0.00	0.00	7.20	7.00	0.00	2.7	37.0
03/01/23 21:15:57	7:10:01	5:13:03	0.00	0.00	19.6	20.0	0.00	0.00	0.00	0.00	0.00	10.20	0.00	1.00	1.00	0.00	0.00	0.24	0.24	0.00	0.00	0.00	0.00	0.10	0.10	0.00	0.00	0.66	0.66	0.00	0.00	10986	0.33	200	200	15.8	0.007	0.05					0.00	0.00	7.20	7.00	0.00	2.7	37.0
03/01/23 21:25:57	7:20:01	5:23:03	0.00	0.00	19.5	20.0	0.00	0.00	0.00	0.00	0.00	10.20	0.00	1.00	1.00	0.00	0.00	0.24	0.24	0.00	0.00	0.00	0.00	0.10	0.10	0.00	0.00	0.66	0.66	0.00	0.00	10746	0.34	200	200	16.1	0.007	0.05					0.00	0.00	7.20	7.00	0.00	2.8	37.0
03/01/23 21:35:57	7:30:01	5:33:03	0.00	0.00	19.5	20.0	0.00	0.00	0.00	0.00	0.00	10.20	0.00	1.00	1.00	0.00	0.00	0.24	0.24	0.00	0.00	0.00	0.00	0.10	0.10	0.00	0.00	0.66	0.66	0.00	0.00	10779	0.33	199	200	15.6	0.007	0.05					0.00	0.00	7.20	7.00	0.00	2.6	37.0
03/01/23 21:45:57	7:40:01	5:43:03	0.00	0.00	19.6	20.0	0.00	0.00	0.00	0.00	0.00	10.20	0.00	1.00	1.00	0.00	0.00	0.24	0.24	0.00	0.00	0.00	0.00	0.10	0.10	0.00	0.00	0.66	0.66	0.00	0.00	10723	0.33	200	200	15.6	0.007	0.05					0.00	0.00	7.20	7.00	0.00	2.6	37.0
03/01/23 21:55:57	7:50:01	5:53:03	0.00	0.00	19.5	20.0	0.00	0.00	0.00	0.00	0.00	10.20	0.00	1.00	1.00	0.00	0.00	0.24	0.24	0.00	0.00	0.00	0.00	0.10	0.10	0.00	0.00	0.66	0.66	0.00	0.00	10305	0.34	199	200	16.0	0.007	0.05					0.00	0.00	7.20	7.00	0.00	2.9	37.0
03/01/23 22:05:57	8:00:01	6:03:03	0.00	0.00	19.5	20.0	0.00	0.00	0.00	0.00	0.00	10.20	0.00	1.00	1.00	0.00	0.00	0.24	0.24	0.00	0.00	0.00	0.00	0.10	0.10	0.00	0.00	0.66	0.66	0.00	0.00	10398	0.32	200	200	15.4	0.007	0.05					0.00	0.00	7.21	7.00	0.00	2.9	37.0
03/01/23 22:15:57	8:10:01	6:13:03	0.00	0.00	19.4	20.0	0.00	0.00	0.00	0.00	0.00	10.20	0.00	1.00	1.00	0.00	0.00	0.24	0.24	0.00	0.00	0.00	0.00	0.10	0.10	0.00	0.00	0.66	0.66	0.00	0.00	10744	0.33	201	200	15.6	0.007	0.05					0.00	0.00	7.21	7.00	0.00	2.6	37.0
03/01/23 22:25:57	8:20:01	6:23:03	0.00	0.00	19.4	20.0	0.00	0.00	0.00	0.00	0.00	10.20	0.00	1.00	1.00	0.00	0.00	0.24	0.24	0.00	0.00	0.00	0.00	0.10	0.10	0.00	0.00	0.66	0.66	0.00	0.00	10535	0.33	200	200	15.7	0.007	0.05					0.00	0.00	7.21	7.00	0.00	2.4	37.0
03/01/23 22:35:57	8:30:01	6:33:03	0.00	0.00	19.4	20.0	0.00	0.00	0.00	0.00	0.00	10.20	0.00	1.00	1.00	0.00	0.00	0.24	0.24	0.00	0.00	0.00	0.00	0.10	0.10	0.00	0.00	0.66	0.66	0.00	0.00	10863	0.31	201	200	15.0	0.007	0.05					0.00	0.00	7.21	7.00	0.00	2.6	37.0
03/01/23 22:45:57	8:40:01	6:43:04	0.00	0.00	19.4	20.0	0.00	0.00	0.00	0.00	0.00	10.20	0.00	1.00	1.00	0.00	0.00	0.24	0.24	0.00	0.00	0.00	0.00	0.10	0.10	0.00	0.00	0.66	0.66	0.00	0.00	10549	0.33	200	200	15.9	0.007	0.05					0.00	0.00	7.21	7.00	0.00	2.7	37.0
03/01/23 22:55:57	8:50:01	6:53:04	0.00	0.00	19.3	20.0	0.00	0.00	0.00	0.00	0.00	10.20	0.00	1.00	1.00	0.00	0.00	0.24	0.24	0.00	0.00	0.00	0.00	0.10	0.10	0.00	0.00	0.66	0.66	0.00	0.00	10903	0.34	199	200	16.1	0.007	0.05					0.00	0.00	7.21	7.00	0.00	2.7	37.0
03/01/23 23:05:57	9:00:01	7:03:04	0.00	0.00	19.3	20.0	0.00	0.00	0.00	0.00	0.00	10.20	0.00	1.00	1.00	0.00	0.00	0.24	0.24	0.00	0.00	0.00	0.00	0.10	0.10	0.00	0.00	0.66	0.66	0.00	0.00	10369	0.32	200	200	15.5	0.007	0.05					0.00	0.00	7.21	7.00	0.00	2.7	37.0
03/01/23 23:15:57	9:10:01	7:13:04	0.00	0.00	19.1	20.0	0.00	0.00	0.00	0.00	0.00	10.20	0.00	1.00	1.00	0.00	0.00	0.24	0.24	0.00	0.00	0.00	0.00	0.10	0.10	0.00	0.00	0.66	0.66	0.00	0.00	10764	0.33	201	200	15.8	0.007	0.05					0.00	0.00	7.21	7.00	0.00	2.6	37.0
03/01/23 23:25:58	9:20:02	7:23:04	0.00	0.00	19.2	20.0	0.00	0.00	0.00	0.00	0.00	10.20	0.00	1.00	1.00	0.00	0.00	0.24	0.24	0.00	0.00	0.00	0.00	0.10	0.10	0.00	0.00	0.66	0.66	0.00	0.00	10813	0.33	200	200	15.9	0.007	0.05					0.00	0.00	7.21	7.00	0.00	2.6	37.0
03/01/23 23:35:57	9:30:01	7:33:04	0.00	0.00	19.1	20.0	0.00	0.00	0.00	0.00	0.00	10.20	0.00	1.00	1.00	0.00	0.00	0.24	0.24	0.00	0.00	0.00	0.00	0.10	0.10	0.00	0.00	0.66	0.66	0.00	0.00	10631	0.32	200	200	15.5	0.007	0.05					0.00	0.00	7.21	7.00	0.00	2.7	37.0
03/01/23 23:45:57	9:40:01	7:43:04	0.00	0.00	19.0	20.0	0.00	0.00	0.00	0.00	0.00	10.20	0.00	1.00	1.00	0.00	0.00	0.24	0.24	0.00	0.00	0.00	0.00	0.10	0.10	0.00	0.00	0.66	0.66	0.00	0.00	10822	0.34	200	200	16.3	0.007	0.05					0.00	0.00	7.21	7.00	0.00	2.8	37.0
03/01/23 23:55:57	9:50:01	7:53:04	0.00	0.00	19.0	20.0	0.00	0.00	0.00	0.00	0.00	10.20	0.00	1.00	1.00	0.00	0.00	0.24	0.24	0.00	0.00	0.00	0.00	0.10	0.10	0.00	0.00	0.66	0.66	0.00	0.00	10780	0.33	199	200	15.9	0.007	0.05					0.00	0.00	7.21	7.00	0.00	2.6	37.0
03/02/23 00:05:57	10:00:01	8:03:04	0.00	0.00	19.0	20.0	0.00	0.00	0.00	0.00	0.00	10.20	0.00	1.00	1.00	0.00	0.00	0.24	0.24	0.00	0.00	0.00	0.00	0.10	0.10	0.00	0.00	0.66	0.66	0.00	0.00	10575	0.33	200	200	15.8	0.008	0.05					0.00	0.00	7.21	7.00	0.00	2.6	37.0
03/02/23 00:15:57	10:10:01	8:13:04	0.00	0.00	18.9	20.0	0.00	0.00	0.00	0.00	0.00	10.20	0.00	1.00	1.00	0.00	0.00	0.24	0.24	0.00	0.00	0.00	0.00	0.10	0.10	0.00	0.00	0.66	0.66	0.00	0.00	10506	0.33	199	200	15.7	0.008	0.05					0.00	0.00	7.21	7.00	0.00	2.7	37.0
03/02/23 00:25:57	10:20:01	8:23:04	0.00	0.00	18.8	20.0	0.00	0.00	0.00	0.00	0.00	10.20	0.00	1.00	1.00	0.00	0.00	0.24	0.24	0.00	0.00	0.00	0.00	0.10	0.10	0.00	0.00	0.66	0.66	0.00	0.00	10831	0.33	201	200	16.0	0.008	0.05					0.00	0.00	7.21	7.00	0.00	2.6	37.0
03/02/23 00:35:57	10:30:01	8:33:04	0.00	0.00	18.8	20.0	0.00	0.00	0.00	0.00	0.00	10.20	0.00	1.00	1.00	0.00	0.00	0.24	0.24	0.00	0.00	0.00	0.00	0.10	0.10	0.00	0.00	0.66	0.66	0.00	0.00	10071	0.33	200	200	15.6	0.008	0.05					0.00	0.00	7.21	7.00	0.00	2.7	37.0
03/02/23 00:45:57	10:40:01	8:43:04	0.00	0.00	18.8	20.0	0.00	0.00	0.00	0.00	0.00	10.20	0.00	1.00	1.00	0.00	0.00	0.24	0.24	0.00	0.00	0.00	0.00	0.10	0.10	0.00	0.00	0.66	0.66	0.00	0.00	10664	0.33	200	200	15.7	0.008	0.05					0.00	0.00	7.21	7.00	0.00	2.9	37.0
03/02/23 00:55:57	10:50:01	8:53:04	0.00	0.00	18.7	20.0	0.00	0.00	0.00	0.00	0.00	10.20	0.00	1.00	1.00	0.00	0.00	0.24	0.24	0.00	0.00	0.00	0.00	0.10	0.10	0.00	0.00	0.66	0.66	0.00	0.00	10983	0.34	201	200	16.0	0.008	0.05					0.00	0.00	7.22	7.00	0.00	2.6	37.0
03/02/23 01:05:57	11:00:01	9:03:04	0.00	0.00	18.7	20.0	0.00	0.00	0.00	0.00	0.00	10.20	0.00	1.00	1.00	0.00	0.00	0.24	0.24	0.00	0.00	0.00	0.00	0.10	0.10	0.00	0.00	0.66	0.66	0.00	0.00	10941	0.33	200	200	15.9	0.008	0.05					0.00	0.00	7.22	7.00	0.00	2.7	37.0
03/02/23 01:15:57	11:10:01	9:13:04	0.00	0.00	18.6	20.0	0.00	0.00	0.00	0.00	0.00	10.20	0.00	1.00	1.00	0.00	0.00	0.24	0.24	0.00	0.00	0.00	0.00	0.10	0.10	0.00	0.00	0.66	0.66	0.00	0.00	10976	0.34	199	200	16.3	0.008	0.05					0.00	0.00	7.22	7.00	0.00	3.0	37.0
03/02/23 01:25:57	11:20:01	9:23:04	0.00	0.00	18.4	20.0	0.00	0.00	0.00	0.00	0.00	10.20	0.00	1.00	1.00	0.00	0.00	0.24	0.24	0.00	0.00	0.00	0.00	0.10	0.10	0.00	0.00	0.66	0.66	0.00	0.00	10380	0.33	200	200	15.9	0.008	0.05					0.00	0.00	7.22	7.00	0.00	2.5	37.0
03/02/23 01:35:57	11:30:01	9:33:04	0.00	0.00	18.5	20.0	0.00	0.00	0.00	0.00	0.00	10.20	0.00	1.00	1.00	0.00	0.00	0.24	0.24	0.00	0.00	0.00	0.00	0.10	0.10	0.00	0.00	0.66	0.66	0.00	0.00	10531	0.33	200	200	15.7	0.008	0.05					0.00	0.00	7.22	7.00	0.00	2.6	37.0
03/02/23 01:45:57	11:40:01	9:43:04	0.00	0.00	18.4	20.0	0.00	0.00	0.00	0.00	0.00	10.20	0.00	1.00	1.00	0.00	0.00	0.24	0.24	0.00	0.00	0.00	0.00	0.10	0.10	0.00	0.00	0.66	0.66	0.00	0.00	10680	0.33	200	200	15.8	0.008	0.05					0.00	0.00	7.22	7.00	0.00	2.6	37.0
03/02/23 01:55:57	11:50:01	9:53:04	0.00	0.00	18.2	20.0	0.00	0.00	0.00	0.00	0.00	10.20	0.00	1.00	1.00	0.00	0.00	0.24	0.24	0.00	0.00	0.00	0.00	0.10	0.10	0.00	0.00	0.66	0.66	0.00	0.00	10729	0.33	200	200	15.8	0.008	0.05					0.00	0.00	7.22	7.00	0.00	2.6	37.0
03/02/23 02:05:57	12:00:01	10:03:04	0.00	0.00	18.2	20.0	0.00	0.00	0.00	0.00	0.00	10.20	0.00	1.00	1.00	0.00	0.00	0.24	0.24	0.00	0.00	0.00	0.00	0.10	0.10	0.00	0.00	0.66	0.66	0.00	0.00	10404	0.33	200	200	15.7	0.008	0.05					0.00	0.00	7.22	7.00	0.00	2.7	37.0
03/02/23 02:15:57	12:10:01	10:13:04	0.00	0.00	18.2	20.0	0.00	0.00	0.00	0.00	0.00	10.20	0.00	1.00	1.00	0.00	0.00	0.24	0.24	0.00	0.00	0.00	0.00	0.10	0.10	0.00	0.00	0.66	0.66	0.00	0.00	10410	0.34	200	200	16.2	0.008	0.05					0.00	0.00	7.22	7.00	0.00	2.6	37.0
03/02/23 02:25:57	12:20:01	10:23:04	0.00	0.00	18.2	20.0	0.00	0.00	0.00	0.00	0.00	10.20	0.00	1.00	1.00	0.00	0.00	0.24	0.24	0.00	0.00	0.00	0.00	0.10	0.10	0.00	0.00	0.66	0.66	0.00	0.00	10399	0.33	199	200	15.9	0.008	0.05					0.00	0.00	7.22	7.00	0.00	2.8	37.0
03/02/23 02:35:57	12:30:01	10:33:04	0.00	0.00	18.0	20.0	0.00	0.00	0.00	0.00	0.00	10.20	0.00	1.00	1.00	0.00	0.00	0.24	0.24	0.00	0.00	0.00	0.00	0.10	0.10	0.00	0.00	0.66	0.66	0.00	0.00	10468	0.34	200	200	16.2	0.008	0.05					0.00	0.00	7.22	7.00	0.00	2.9	37.0
03/02/23 02:45:57	12:40:01	10:43:04	0.00	0.00	17.9	20.0	0.00	0.00	0.00	0.00	0.00	10.20	0.00	1.00	1.00	0.00	0.00	0.24	0.24	0.00	0.00	0.00	0.00	0.10	0.10	0.00	0.00	0.66	0.66	0.00	0.00	10672	0.34	200	200	16.4	0.008	0.05					0.00	0.00	7.22	7.00	0.00	2.7	37.0
03/02/23 02:55:57	12:50:01	10:53:04	0.00	0.00	17.9	20.0	0.00	0.00	0.00	0.00	0.00	10.20	0.00	1.00	1.00	0.00	0.00	0.24	0.24	0.00	0.00	0.00	0.00	0.10	0.10	0.00	0.00	0.66	0.66	0.00	0.00	10247	0.34	200	200	16.1	0.008	0.05					0.00	0.00	7.22	7.00	0.00	2.9	37.0
03/02/23 03:05:57	13:00:01	11:03:04	0.00	0.00	17.8	20.0	0.00	0.00	0.00	0.00	0.00	10.20	0.00	1.00	1.00	0.00	0.00	0.24	0.24	0.00	0.00	0.00	0.00	0.10	0.10	0.00	0.00	0.66	0.66	0.00	0.00	10273	0.33	200	200	15.8	0.008	0.05					0.00	0.00	7.22	7.00	0.00	2.8	37.0
03/02/23 03:15:57	13:10:01	11:13:04	0.00	0.00	17.8	20.0	0.00	0.00	0.00	0.00	0.00	10.20	0.00	1.00	1.00	0.00	0.00	0.24	0.24	0.00	0.00	0.00	0.00	0.10	0.10	0.00	0.00	0.66	0.66	0.00	0.00	10552	0.33	200	200	15.7	0.008	0.05					0.00	0.00	7.22	7.00	0.00	2.7	37.0
03/02/23 03:25:57	13:20:01	11:23:04	0.00	0.00	17.6	20.0	0.00	0.00	0.00	0.00	0.00	10.20	0.00	1.00	1.00	0.00	0.00	0.24	0.24	0.00	0.00	0.00	0.00	0.10	0.10	0.00	0.00	0.66	0.66	0.00	0.00	10570	0.34	200	200	16.0	0.008	0.05					0.00	0.00	7.22	7.00	0.00	2.8	37.0
03/02/23 03:35:57	13:30:01	11:33:04	0.00	0.00	17.5	20.0	0.00	0.00	0.00	0.00	0.00	10.20	0.00	1.00	1.00	0.00	0.00	0.24	0.24	0.00	0.00	0.00	0.00	0.10	0.10	0.00	0.00	0.66	0.66	0.00	0.00	10751	0.33	201	200	15.6	0.008	0.05					0.00	0.00	7.23	7.00	0.00	2.5	37.0
03/02/23 03:45:57	13:40:02	11:43:04	0.00	0.00	17.5	20.0	0.00	0.00	0.00	0.00	0.00	10.20	0.00	1.00	1.00	0.00	0.00	0.24	0.24	0.00	0.00	0.00	0.00	0.10	0.10	0.00	0.00	0.66	0.66	0.00	0.00	10538	0.33	201	200	15.9	0.008	0.05					0.00	0.00	7.23	7.00	0.00	2.8	37.0
03/02/23 03:55:57	13:50:02	11:53:04	0.00	0.00	17.4	20.0	0.00	0.00	0.00	0.00	0.00	10.20	0.00	1.00	1.00	0.00	0.00	0.24	0.24	0.00	0.00	0.00	0.00	0.10	0.10	0.00	0.00	0.66	0.66	0.00	0.00	10424	0.33	200	200	15.9	0.008	0.05					0.00	0.00	7.23	7.00	0.00	2.8	37.0
03/02/23 04:05:57	14:00:02	12:03:04	0.00	0.00	17.4	20.0	0.00	0.00	0.00	0.00	0.00	10.20	0.00	1.00	1.00	0.00	0.00	0.24	0.24	0.00	0.00	0.00	0.00	0.10	0.10	0.00	0.00	0.66	0.66	0.00	0.00	10543	0.33	200	200	15.8	0.008	0.05					0.00	0.00	7.23	7.00	0.00	2.9	37.0
03/02/23 04:15:57	14:10:02	12:13:04	0.00	0.00	17.3	20.0	0.00	0.00	0.00	0.00	0.00	10.20	0.00	1.00	1.00	0.00	0.00	0.24	0.24	0.00	0.00	0.00	0.00	0.10	0.10	0.00	0.00	0.66	0.66	0.00	0.00	10605	0.34	200	200	16.2	0.008	0.05					0.00	0.00	7.23	7.00	0.00	2.8	37.0
03/02/23 04:25:57	14:20:02	12:23:04	0.00	0.00	17.2	20.0	0.00	0.00	0.00	0.00	0.00	10.20	0.00	1.00	1.00	0.00	0.00	0.24	0.24	0.00	0.00	0.00	0.00	0.10	0.10	0.00	0.00	0.66	0.66	0.00	0.00	10604	0.33	200	200	15.9	0.009	0.05					0.00	0.00	7.23	7.00	0.00	2.9	37.0
03/02/23 04:35:57	14:30:02	12:33:04	0.00	0.00	17.2	20.0	0.00	0.00	0.00	0.00	0.00	10.20	0.00	1.00	1.00	0.00	0.00	0.24	0.24	0.00	0.00	0.00	0.00	0.10	0.10	0.00	0.00	0.66	0.66	0.00	0.00	10358	0.34	200	200	16.1	0.009	0.05					0.00	0.00	7.23	7.00	0.00	2.6	37.0
03/02/23 04:45:57	14:40:02	12:43:04	0.00	0.00	17.1	20.0	0.00	0.00	0.00	0.00	0.00	10.20	0.00	1.00	1.00	0.00	0.00	0.24	0.24	0.00	0.00	0.00	0.00	0.10	0.10	0.00	0.00	0.66	0.66	0.00	0.00	10364	0.33	199	200	15.9	0.009	0.05					0.00	0.00	7.23	7.00	0.00	2.8	37.0
03/02/23 04:55:57	14:50:02	12:53:04	0.00	0.00	17.0	20.0	0.00	0.00	0.00	0.00	0.00	10.20	0.00	1.00	1.00	0.00	0.00	0.24	0.24	0.00	0.00	0.00	0.00	0.10	0.10	0.00	0.00	0.66	0.66	0.00	0.00	10278	0.33	201	200	16.0	0.009	0.05					0.00	0.00	7.23	7.00	0.00	2.6	37.0
03/02/23 05:05:57	15:00:02	13:03:04	0.00	0.00	16.9	20.0	0.00	0.00	0.00	0.00	0.00	10.20	0.00	1.00	1.00	0.00	0.00	0.24	0.24	0.00	0.00	0.00	0.00	0.10	0.10	0.00	0.00	0.66	0.66	0.00	0.00	10082	0.32	200	200	15.4	0.009	0.05					0.00	0.00	7.23	7.00	0.00	2.7	37.0
03/02/23 05:15:57	15:10:02	13:13:04	0.00	0.00	16.8	20.0	0.00	0.00	0.00	0.00	0.00	10.20	0.00	1.00	1.00	0.00	0.00	0.24	0.24	0.00	0.00	0.00	0.00	0.10	0.10	0.00	0.00	0.66	0.66	0.00	0.00	10189	0.33	200	200	15.9	0.009	0.05					0.00	0.00	7.23	7.00	0.00	2.6	37.0
03/02/23 05:25:57	15:20:02	13:23:04	0.00	0.00	16.7	20.0	0.00	0.00	0.00	0.00	0.00	10.20	0.00	1.00	1.00	0.00	0.00	0.24	0.24	0.00	0.00	0.00	0.00	0.10	0.10	0.00	0.00	0.66	0.66	0.00	0.00	10165	0.34	199	200	16.2	0.009	0.05					0.00	0.00	7.23	7.00	0.00	2.9	37.0
03/02/23 05:35:57	15:30:02	13:33:04	0.00	0.00	16.6	20.0	0.00	0.00	0.00	0.00	0.00	10.20	0.00	1.00	1.00	0.00	0.00	0.24	0.24	0.00	0.00	0.00	0.00	0.10	0.10	0.00	0.00	0.66	0.66	0.00	0.00	10019	0.32	199	200	15.4	0.009	0.05					0.00	0.00	7.23	7.00	0.00	2.8	37.0
03/02/23 05:45:57	15:40:02	13:43:04	0.00	0.00	16.5	20.0	0.00	0.00	0.00	0.00	0.00	10.20	0.00	1.00	1.00	0.00	0.00	0.24	0.24	0.00	0.00	0.00	0.00	0.10	0.10	0.00	0.00	0.66	0.66	0.00	0.00	10027	0.33	200	200	15.8	0.009	0.05					0.00	0.00	7.23	7.00	0.00	2.8	37.0
03/02/23 05:55:57	15:50:02	13:53:04	0.00	0.00	16.4	20.0	0.00	0.00	0.00	0.00	0.00	10.20	0.00	1.00	1.00	0.00	0.00	0.24	0.24	0.00	0.00	0.00	0.00	0.10	0.10	0.00	0.00	0.66	0.66	0.00	0.00	10168	0.33	200	200	15.9	0.009	0.05					0.00	0.00	7.23	7.00	0.00	2.6	37.0
03/02/23 06:05:57	16:00:02	14:03:04	0.00	0.00	16.3	20.0	0.00	0.00	0.00	0.00	0.00	10.20	0.00	1.00	1.00	0.00	0.00	0.24	0.24	0.00	0.00	0.00	0.00	0.10	0.10	0.00	0.00	0.66	0.66	0.00	0.00	9856	0.32	200	200	15.3	0.009	0.05					0.00	0.00	7.23	7.00	0.00	2.6	37.0
03/02/23 06:15:57	16:10:02	14:13:04	0.00	0.00	16.1	20.0	0.00	0.00	0.00	0.00	0.00	10.20	0.00	1.00	1.00	0.00	0.00	0.24	0.24	0.00	0.00	0.00	0.00	0.10	0.10	0.00	0.00	0.66	0.66	0.00	0.00	10051	0.33	201	200	15.6	0.009	0.05					0.00	0.00	7.23	7.00	0.00	2.6	37.0
03/02/23 06:25:57	16:20:02	14:23:04	0.00	0.00	16.0	20.0	0.00	0.00	0.00	0.00	0.00	10.20	0.00	1.00	1.00	0.00	0.00	0.24	0.24	0.00	0.00	0.00	0.00	0.10	0.10	0.00	0.00	0.66	0.66	0.00	0.00	9996	0.34	200	200	16.0	0.009	0.05					0.00	0.00	7.23	7.00	0.00	2.9	37.0
03/02/23 06:35:57	16:30:02	14:33:04	0.00	0.00	15.9	20.0	0.00	0.00	0.00	0.00	0.00	10.20	0.00	1.00	1.00	0.00	0.00	0.24	0.24	0.00	0.00	0.00	0.00	0.10	0.10	0.00	0.00	0.66	0.66	0.00	0.00	10049	0.33	199	200	15.9	0.009	0.05					0.00	0.00	7.23	7.00	0.00	2.7	37.0
03/02/23 06:45:58	16:40:02	14:43:04	0.00	0.00	15.8	20.0	0.00	0.00	0.00	0.00	0.00	10.20	0.00	1.00	1.00	0.00	0.00	0.24	0.24	0.00	0.00	0.00	0.00	0.10	0.10	0.00	0.00	0.66	0.66	0.00	0.00	10190	0.34	200	200	16.1	0.009	0.05					0.00	0.00	7.24	7.00	0.00	2.9	37.0
03/02/23 06:55:58	16:50:02	14:53:04	0.00	0.00	15.7	20.0	0.00	0.00	0.00	0.00	0.00	10.20	0.00	1.00	1.00	0.00	0.00	0.24	0.24	0.00	0.00	0.00	0.00	0.10	0.10	0.00	0.00	0.66	0.66	0.00	0.00	10151	0.34	200	200	16.0	0.010	0.05					0.00	0.00	7.24	7.00	0.00	2.8	37.0
03/02/23 07:05:58	17:00:02	15:03:04	0.00	0.00	15.6	20.0	0.00	0.00	0.00	0.00	0.00	10.20	0.00	1.00	1.00	0.00	0.00	0.24	0.24	0.00	0.00	0.00	0.00	0.10	0.10	0.00	0.00	0.66	0.66	0.00	0.00	10161	0.34	199	200	16.0	0.010	0.05					0.00	0.00	7.24	7.00	0.00	2.7	37.0
03/02/23 07:15:58	17:10:02	15:13:04	0.00	0.00	15.4	20.0	0.00	0.00	0.00	0.00	0.00	10.20	0.00	1.00	1.00	0.00	0.00	0.24	0.24	0.00	0.00	0.00	0.00	0.10	0.10	0.00	0.00	0.66	0.66	0.00	0.00	10092	0.33	199	200	15.6	0.010	0.05					0.00	0.00	7.24	7.00	0.00	2.9	37.0
03/02/23 07:25:58	17:20:02	15:23:04	0.00	0.00	15.3	20.0	0.00	0.00	0.00	0.00	0.00	10.20	0.00	1.00	1.00	0.00	0.00	0.24	0.24	0.00	0.00	0.00	0.00	0.10	0.10	0.00	0.00	0.66	0.66	0.00	0.00	10296	0.32	200	200	15.4	0.010	0.05					0.00	0.00	7.24	7.00	0.00	3.0	37.0
03/02/23 07:35:58	17:30:02	15:33:04	0.00	0.00	15.2	20.0	0.00	0.00	0.00	0.00	0.00	10.20	0.00	1.00	1.00	0.00	0.00	0.24	0.24	0.00	0.00	0.00	0.00	0.10	0.10	0.00	0.00	0.66	0.66	0.00	0.00	10029	0.32	200	200	15.5	0.010	0.05					0.00	0.00	7.24	7.00	0.00	2.8	37.0
03/02/23 07:45:58	17:40:02	15:43:04	0.00	0.00	15.1	20.0	0.00	0.00	0.00	0.00	0.00	10.20	0.00	1.00	1.00	0.00	0.00	0.24	0.24	0.00	0.00	0.00	0.00	0.10	0.10	0.00	0.00	0.66	0.66	0.00	0.00	9867	0.32	200	200	15.4	0.010	0.05					0.00	0.00	7.24	7.00	0.00	2.7	37.0
03/02/23 07:55:58	17:50:02	15:53:04	0.00	0.00	15.1	20.0	0.00	0.00	0.00	0.00	0.00	10.20	0.00	1.00	1.00	0.00	0.00	0.24	0.24	0.00	0.00	0.00	0.00	0.10	0.10	0.00	0.00	0.66	0.66	0.00	0.00	10027	0.33	199	200	15.9	0.010	0.05					0.00	0.00	7.24	7.00	0.00	2.8	37.0
03/02/23 08:05:58	18:00:02	16:03:04	0.00	0.00	15.0	20.0	0.00	0.00	0.00	0.00	0.00	10.20	0.00	1.00	1.00	0.00	0.00	0.24	0.24	0.00	0.00	0.00	0.00	0.10	0.10	0.00	0.00	0.66	0.66	0.00	0.00	10053	0.33	201	200	15.9	0.010	0.05					0.00	0.00	7.24	7.00	0.00	2.8	37.0
03/02/23 08:15:58	18:10:02	16:13:04	0.00	0.00	14.8	20.0	0.00	0.00	0.00	0.00	0.00	10.20	0.00	1.00	1.00	0.00	0.00	0.24	0.24	0.00	0.00	0.00	0.00	0.10	0.10	0.00	0.00	0.66	0.66	0.00	0.00	9643	0.33	201	200	15.7	0.010	0.05					0.00	0.00	7.24	7.00	0.00	2.9	37.0
03/02/23 08:25:58	18:20:02	16:23:04	0.00	0.00	14.7	20.0	0.00	0.00	0.00	0.00	0.00	10.20	0.00	1.00	1.00	0.00	0.00	0.24	0.24	0.00	0.00	0.00	0.00	0.10	0.10	0.00	0.00	0.66	0.66	0.00	0.00	10256	0.34	200	200	16.1	0.010	0.05					0.00	0.00	7.24	7.00	0.00	2.6	37.0
03/02/23 08:35:58	18:30:02	16:33:04	0.00	0.00	14.6	20.0	0.00	0.00	0.00	0.00	0.00	10.20	0.00	1.00	1.00	0.00	0.00	0.24	0.24	0.00	0.00	0.00	0.00	0.10	0.10	0.00	0.00	0.66	0.66	0.00	0.00	10397	0.33	201	200	15.7	0.010	0.05					0.00	0.00	7.24	7.00	0.00	2.9	37.0
03/02/23 08:45:58	18:40:02	16:43:04	0.00	0.00	14.5	20.0	0.00	0.00	0.00	0.00	0.00	10.20	0.00	1.00	1.00	0.00	0.00	0.24	0.24	0.00	0.00	0.00	0.00	0.10	0.10	0.00	0.00	0.66	0.66	0.00	0.00	10500	0.33	200	200	15.8	0.011	0.05					0.00	0.00	7.24	7.00	0.00	3.0	37.0
03/02/23 08:55:58	18:50:02	16:53:04	0.00	0.00	14.3	20.0	0.00	0.00	0.00	0.00	0.00	10.20	0.00	1.00	1.00	0.00	0.00	0.24	0.24	0.00	0.00	0.00	0.00	0.10	0.10	0.00	0.00	0.66	0.66	0.00	0.00	10274	0.32	200	200	15.4	0.011	0.05					0.00	0.00	7.25	7.00	0.00	2.8	37.0
03/02/23 09:05:58	19:00:02	17:03:04	0.00	0.00	14.3	20.0	0.00	0.00	0.00	0.00	0.00	10.20	0.00	1.00	1.00	0.00	0.00	0.24	0.24	0.00	0.00	0.00	0.00	0.10	0.10	0.00	0.00	0.66	0.66	0.00	0.00	10024	0.33	200	200	15.8	0.011	0.05					0.00	0.00	7.25	7.00	0.00	2.8	37.0
03/02/23 09:15:58	19:10:02	17:13:04	0.00	0.00	14.3	20.0	0.00	0.00	0.00	0.00	0.00	10.20	0.00	1.00	1.00	0.00	0.00	0.24	0.24	0.00	0.00	0.00	0.00	0.10	0.10	0.00	0.00	0.66	0.66	0.00	0.00	10019	0.32	200	200	15.5	0.011	0.05					0.00	0.00	7.25	7.00	0.00	3.0	37.0
03/02/23 09:25:58	19:20:02	17:23:04	0.00	0.00	14.1	20.0	0.00	0.00	0.00	0.00	0.00	10.20	0.00	1.00	1.00	0.00	0.00	0.24	0.24	0.00	0.00	0.00	0.00	0.10	0.10	0.00	0.00	0.66	0.66	0.00	0.00	10183	0.32	200	200	15.4	0.011	0.05					0.00	0.00	7.25	7.00	0.00	2.8	37.0
03/02/23 09:35:58	19:30:02	17:33:04	0.00	0.00	14.1	20.0	0.00	0.00	0.00	0.00	0.00	10.20	0.00	1.00	1.00	0.00	0.00	0.24	0.24	0.00	0.00	0.00	0.00	0.10	0.10	0.00	0.00	0.66	0.66	0.00	0.00	10449	0.34	201	200	16.3	0.011	0.05					0.00	0.00	7.25	7.00	0.00	2.5	37.0
03/02/23 09:45:58	19:40:02	17:43:04	0.00	0.00	14.0	20.0	0.00	0.00	0.00	0.00	0.00	10.20	0.00	1.00	1.00	0.00	0.00	0.24	0.24	0.00	0.00	0.00	0.00	0.10	0.10	0.00	0.00	0.66	0.66	0.00	0.00	10296	0.33	200	200	15.8	0.011	0.05					0.00	0.00	7.25	7.00	0.00	2.5	37.0
03/02/23 09:55:58	19:50:02	17:53:04	0.00	0.00	14.1	20.0	0.00	0.00	0.00	0.00	0.00	10.20	0.00	1.00	1.00	0.00	0.00	0.24	0.24	0.00	0.00	0.00	0.00	0.10	0.10	0.00	0.00	0.66	0.66	0.00	0.00	9901	0.33	200	200	15.9	0.011	0.05					0.00	0.00	7.25	7.00	0.00	2.8	37.0
03/02/23 10:05:58	20:00:02	18:03:04	0.00	0.00	14.1	20.0	0.00	0.00	0.00	0.00	0.00	10.20	0.00	1.00	1.00	0.00	0.00	0.24	0.24	0.00	0.00	0.00	0.00	0.10	0.10	0.00	0.00	0.66	0.66	0.00	0.00	10105	0.33	200	200	15.8	0.011	0.06					0.00	0.00	7.25	7.00	0.00	2.6	37.0
03/02/23 10:15:58	20:10:02	18:13:04	0.00	0.00	14.0	20.0	0.00	0.00	0.00	0.00	0.00	10.20	0.00	1.00	1.00	0.00	0.00	0.24	0.24	0.00	0.00	0.00	0.00	0.10	0.10	0.00	0.00	0.66	0.66	0.00	0.00	10058	0.33	199	200	15.6	0.012	0.06					0.00	0.00	7.25	7.00	0.00	2.6	37.0
03/02/23 10:25:58	20:20:02	18:23:04	0.00	0.00	14.3	20.0	0.00	0.00	0.00	0.00	0.00	10.20	0.00	1.00	1.00	0.00	0.00	0.24	0.24	0.00	0.00	0.00	0.00	0.10	0.10	0.00	0.00	0.66	0.66	0.00	0.00	5018	0.32	201	200	15.5	0.012	0.06					0.00	0.00	7.25	7.00	0.00	2.4	37.0
03/02/23 10:35:58	20:30:02	18:33:04	0.00	0.00	14.5	20.0	0.00	0.00	0.00	0.00	0.00	10.20	0.00	1.00	1.00	0.00	0.00	0.24	0.24	0.00	0.00	0.00	0.00	0.10	0.10	0.00	0.00	0.66	0.66	0.00	0.00	5677	0.33	201	200	15.7	0.012	0.06					0.00	0.00	7.26	7.00	0.00	2.5	37.0
03/02/23 10:45:58	20:40:02	18:43:05	0.00	0.00	14.6	20.0	0.00	0.00	0.00	0.00	0.00	10.20	0.00	1.00	1.00	0.00	0.00	0.24	0.24	0.00	0.00	0.00	0.00	0.10	0.10	0.00	0.00	0.66	0.66	0.00	0.00	5922	0.33	200	200	15.6	0.012	0.06					0.00	0.00	7.26	7.00	0.00	2.9	37.0
03/02/23 10:55:58	20:50:02	18:53:05	0.00	0.00	14.5	20.0	0.00	0.00	0.00	0.00	0.00	10.20	0.00	1.00	1.00	0.00	0.00	0.24	0.24	0.00	0.00	0.00	0.00	0.10	0.10	0.00	0.00	0.66	0.66	0.00	0.00	6164	0.33	199	200	15.6	0.012	0.06					0.00	0.00	7.26	7.00	0.00	2.7	37.0
03/02/23 11:05:58	21:00:02	19:03:05	0.00	0.00	14.5	20.0	0.00	0.00	0.00	0.00	0.00	10.20	0.00	1.00	1.00	0.00	0.00	0.24	0.24	0.00	0.00	0.00	0.00	0.10	0.10	0.00	0.00	0.66	0.66	0.00	0.00	5581	0.32	199	200	15.3	0.012	0.06					0.00	0.00	7.26	7.00	0.00	2.5	37.0
03/02/23 11:15:58	21:10:02	19:13:05	0.00	0.00	14.5	20.0	0.00	0.00	0.00	0.00	0.00	10.20	0.00	1.00	1.00	0.00	0.00	0.24	0.24	0.00	0.00	0.00	0.00	0.10	0.10	0.00	0.00	0.66	0.66	0.00	0.00	5426	0.33	199	200	15.8	0.012	0.06					0.00	0.00	7.26	7.00	0.00	2.4	37.0
03/02/23 11:25:58	21:20:02	19:23:05	0.00	0.00	14.7	20.0	0.00	0.00	0.00	0.00	0.00	10.20	0.00	1.00	1.00	0.00	0.00	0.24	0.24	0.00	0.00	0.00	0.00	0.10	0.10	0.00	0.00	0.66	0.66	0.00	0.00	5435	0.32	201	200	15.4	0.012	0.06					0.00	0.00	7.26	7.00	0.00	2.5	37.0
03/02/23 11:35:58	21:30:02	19:33:05	0.00	0.00	14.6	20.0	0.00	0.00	0.00	0.00	0.00	10.20	0.00	1.00	1.00	0.00	0.00	0.24	0.24	0.00	0.00	0.00	0.00	0.10	0.10	0.00	0.00	0.66	0.66	0.00	0.00	5257	0.34	200	200	16.1	0.012	0.06					0.00	0.00	7.26	7.00	0.00	2.4	37.0
03/02/23 11:45:58	21:40:02	19:43:05	0.00	0.00	14.6	20.0	0.00	0.00	0.00	0.00	0.00	10.20	0.00	1.00	1.00	0.00	0.00	0.24	0.24	0.00	0.00	0.00	0.00	0.10	0.10	0.00	0.00	0.66	0.66	0.00	0.00	4741	0.34	200	200	16.4	0.012	0.06					0.00	0.00	7.26	7.00	0.00	2.6	37.0
03/02/23 11:55:58	21:50:02	19:53:05	0.00	0.00	14.6	20.0	0.00	0.00	0.00	0.00	0.00	10.20	0.00	1.00	1.00	0.00	0.00	0.24	0.24	0.00	0.00	0.00	0.00	0.10	0.10	0.00	0.00	0.66	0.66	0.00	0.00	5255	0.32	200	200	15.4	0.012	0.06					0.00	0.00	7.26	7.00	0.00	2.5	37.0
03/02/23 12:05:58	22:00:02	20:03:05	0.00	0.00	14.3	20.0	0.00	0.00	0.00	0.00	0.00	10.20	0.00	1.00	1.00	0.00	0.00	0.24	0.24	0.00	0.00	0.00	0.00	0.10	0.10	0.00	0.00	0.66	0.66	0.00	0.00	5483	0.34	199	200	16.3	0.012	0.06					0.00	0.00	7.27	7.00	0.00	2.5	37.0
03/02/23 12:15:58	22:10:02	20:13:05	0.00	0.00	14.1	20.0	0.00	0.00	0.00	0.00	0.00	10.20	0.00	1.00	1.00	0.00	0.00	0.24	0.24	0.00	0.00	0.00	0.00	0.10	0.10	0.00	0.00	0.66	0.66	0.00	0.00	6021	0.32	200	200	15.3	0.012	0.06					0.00	0.00	7.26	7.00	0.00	2.7	37.0
03/02/23 12:25:58	22:20:02	20:23:05	0.00	0.00	14.0	20.0	0.00	0.00	0.00	0.00	0.00	10.20	0.00	1.00	1.00	0.00	0.00	0.24	0.24	0.00	0.00	0.00	0.00	0.10	0.10	0.00	0.00	0.66	0.66	0.00	0.00	5448	0.34	199	200	16.0	0.012	0.06					0.00	0.00	7.27	7.00	0.00	2.4	37.0
03/02/23 12:35:58	22:30:02	20:33:05	0.00	0.00	14.0	20.0	0.00	0.00	0.00	0.00	0.00	10.20	0.00	1.00	1.00	0.00	0.00	0.24	0.24	0.00	0.00	0.00	0.00	0.10	0.10	0.00	0.00	0.66	0.66	0.00	0.00	5029	0.32	201	200	15.4	0.013	0.06					0.00	0.00	7.27	7.00	0.00	2.7	37.0
03/02/23 12:45:58	22:40:02	20:43:05	0.00	0.00	14.0	20.0	0.00	0.00	0.00	0.00	0.00	10.20	0.00	1.00	1.00	0.00	0.00	0.24	0.24	0.00	0.00	0.00	0.00	0.10	0.10	0.00	0.00	0.66	0.66	0.00	0.00	5546	0.32	201	200	15.3	0.013	0.06					0.00	0.00	7.27	7.00	0.00	2.4	37.0
03/02/23 12:55:58	22:50:02	20:53:05	0.00	0.00	13.8	20.0	0.00	0.00	0.00	0.00	0.00	10.20	0.00	1.00	1.00	0.00	0.00	0.24	0.24	0.00	0.00	0.00	0.00	0.10	0.10	0.00	0.00	0.66	0.66	0.00	0.00	5725	0.33	201	200	15.8	0.013	0.06					0.00	0.00	7.27	7.00	0.00	2.6	37.0
03/02/23 13:05:58	23:00:02	21:03:05	0.00	0.00	13.9	20.0	0.00	0.00	0.00	0.00	0.00	10.20	0.00	1.00	1.00	0.00	0.00	0.24	0.24	0.00	0.00	0.00	0.00	0.10	0.10	0.00	0.00	0.66	0.66	0.00	0.00	5376	0.32	201	200	15.5	0.013	0.06					0.00	0.00	7.27	7.00	0.00	2.7	37.0
03/02/23 13:15:58	23:10:02	21:13:05	0.00	0.00	13.7	20.0	0.00	0.00	0.00	0.00	0.00	10.20	0.00	1.00	1.00	0.00	0.00	0.24	0.24	0.00	0.00	0.00	0.00	0.10	0.10	0.00	0.00	0.66	0.66	0.00	0.00	5735	0.33	199	200	15.9	0.013	0.06					0.00	0.00	7.27	7.00	0.00	2.7	37.0
03/02/23 13:25:58	23:20:02	21:23:05	0.00	0.00	13.6	20.0	0.00	0.00	0.00	0.00	0.00	10.20	0.00	1.00	1.00	0.00	0.00	0.24	0.24	0.00	0.00	0.00	0.00	0.10	0.10	0.00	0.00	0.66	0.66	0.00	0.00	5665	0.33	201	200	15.9	0.013	0.06					0.00	0.00	7.27	7.00	0.00	2.5	37.0
03/02/23 13:35:58	23:30:02	21:33:05	0.00	0.00	13.8	20.0	0.00	0.00	0.00	0.00	0.00	10.20	0.00	1.00	1.00	0.00	0.00	0.24	0.24	0.00	0.00	0.00	0.00	0.10	0.10	0.00	0.00	0.66	0.66	0.00	0.00	5817	0.33	200	200	15.6	0.013	0.06					0.00	0.00	7.28	7.00	0.00	2.6	37.0
03/02/23 13:45:58	23:40:02	21:43:05	0.00	0.00	13.8	20.0	0.00	0.00	0.00	0.00	0.00	10.20	0.00	1.00	1.00	0.00	0.00	0.24	0.24	0.00	0.00	0.00	0.00	0.10	0.10	0.00	0.00	0.66	0.66	0.00	0.00	5942	0.32	201	200	15.5	0.013	0.06					0.00	0.00	7.28	7.00	0.00	2.7	37.0
03/02/23 13:55:58	23:50:02	21:53:05	0.00	0.00	13.8	20.0	0.00	0.00	0.00	0.00	0.00	10.20	0.00	1.00	1.00	0.00	0.00	0.24	0.24	0.00	0.00	0.00	0.00	0.10	0.10	0.00	0.00	0.66	0.66	0.00	0.00	5851	0.33	199	200	15.6	0.013	0.06					0.00	0.00	7.28	7.00	0.00	2.6	37.0
03/02/23 14:05:58	24:00:02	22:03:05	0.00	0.00	13.7	20.0	0.00	0.00	0.00	0.00	0.00	10.20	0.00	1.00	1.00	0.00	0.00	0.24	0.24	0.00	0.00	0.00	0.00	0.10	0.10	0.00	0.00	0.66	0.66	0.00	0.00	4874	0.33	200	200	15.7	0.013	0.06					0.00	0.00	7.28	7.00	0.00	2.7	37.0
03/02/23 14:15:58	24:10:02	22:13:05	0.00	0.00	13.7	20.0	0.00	0.00	0.00	0.00	0.00	10.20	0.00	1.00	1.00	0.00	0.00	0.24	0.24	0.00	0.00	0.00	0.00	0.10	0.10	0.00	0.00	0.66	0.66	0.00	0.00	4961	0.33	201	200	15.5	0.013	0.06					0.00	0.00	7.28	7.00	0.00	2.4	37.0
03/02/23 14:25:58	24:20:02	22:23:05	0.00	0.00	13.6	20.0	0.00	0.00	0.00	0.00	0.00	10.20	0.00	1.00	1.00	0.00	0.00	0.24	0.24	0.00	0.00	0.00	0.00	0.10	0.10	0.00	0.00	0.66	0.66	0.00	0.00	5249	0.32	199	200	15.5	0.013	0.06					0.00	0.00	7.28	7.00	0.00	2.6	37.0
03/02/23 14:35:58	24:30:02	22:33:05	0.00	0.00	13.4	20.0	0.00	0.00	0.00	0.00	0.00	10.20	0.00	1.00	1.00	0.00	0.00	0.24	0.24	0.00	0.00	0.00	0.00	0.10	0.10	0.00	0.00	0.66	0.66	0.00	0.00	5683	0.32	200	200	15.3	0.013	0.06					0.00	0.00	7.28	7.00	0.00	2.5	37.0
03/02/23 14:45:58	24:40:02	22:43:05	0.00	0.00	13.2	20.0	0.00	0.00	0.00	0.00	0.00	10.20	0.00	1.00	1.00	0.00	0.00	0.24	0.24	0.00	0.00	0.00	0.00	0.10	0.10	0.00	0.00	0.66	0.66	0.00	0.00	5433	0.33	201	200	15.9	0.013	0.06					0.00	0.00	7.29	7.00	0.00	2.7	37.0
03/02/23 14:55:58	24:50:02	22:53:05	0.00	0.00	13.0	20.0	0.00	0.00	0.00	0.00	0.00	10.20	0.00	1.00	1.00	0.00	0.00	0.24	0.24	0.00	0.00	0.00	0.00	0.10	0.10	0.00	0.00	0.66	0.66	0.00	0.00	6529	0.32	201	200	15.3	0.013	0.06					0.00	0.00	7.29	7.00	0.00	2.3	37.0
03/02/23 15:05:58	25:00:02	23:03:05	0.00	0.00	12.4	20.0	0.00	0.00	0.00	0.00	0.00	10.20	0.00	1.00	1.00	0.00	0.00	0.24	0.24	0.00	0.00	0.00	0.00	0.10	0.10	0.00	0.00	0.66	0.66	0.00	0.00	6483	0.33	200	200	15.6	0.013	0.06					0.00	0.00	7.29	7.00	0.00	2.4	37.0
03/02/23 15:15:58	25:10:02	23:13:05	0.00	0.00	12.2	20.0	0.00	0.00	0.00	0.00	0.00	10.20	0.00	1.00	1.00	0.00	0.00	0.24	0.24	0.00	0.00	0.00	0.00	0.10	0.10	0.00	0.00	0.66	0.66	0.00	0.00	6058	0.32	199	200	15.4	0.014	0.06					0.00	0.00	7.29	7.00	0.00	2.4	37.0
03/02/23 15:25:58	25:20:02	23:23:05	0.00	0.00	12.1	20.0	0.00	0.00	0.00	0.00	0.00	10.20	0.00	1.00	1.00	0.00	0.00	0.24	0.24	0.00	0.00	0.00	0.00	0.10	0.10	0.00	0.00	0.66	0.66	0.00	0.00	6150	0.32	200	200	15.4	0.014	0.06					0.00	0.00	7.29	7.00	0.00	2.4	37.0
03/02/23 15:35:58	25:30:02	23:33:05	0.00	0.00	12.0	20.0	0.00	0.00	0.00	0.00	0.00	10.20	0.00	1.00	1.00	0.00	0.00	0.24	0.24	0.00	0.00	0.00	0.00	0.10	0.10	0.00	0.00	0.66	0.66	0.00	0.00	6478	0.32	201	200	15.3	0.014	0.06					0.00	0.00	7.29	7.00	0.00	2.5	37.0
03/02/23 15:45:58	25:40:02	23:43:05	0.00	0.00	12.6	20.0	0.00	0.00	0.00	0.00	0.00	10.20	0.00	1.00	1.00	0.00	0.00	0.24	0.24	0.00	0.00	0.00	0.00	0.10	0.10	0.00	0.00	0.66	0.66	0.00	0.00	6	0.34	201	200	15.9	0.014	0.06					0.00	0.00	7.29	7.00	0.00	2.6	37.0
03/02/23 15:55:58	25:50:02	23:53:05	0.00	0.00	12.9	20.0	0.00	0.00	0.00	0.00	0.00	10.20	0.00	1.00	1.00	0.00	0.00	0.24	0.24	0.00	0.00	0.00	0.00	0.10	0.10	0.00	0.00	0.66	0.66	0.00	0.00	6	0.32	199	200	15.4	0.014	0.06					0.00	0.00	7.29	7.00	0.00	2.5	37.0
03/02/23 16:05:58	26:00:02	24:03:05	0.00	0.00	12.9	20.0	0.00	0.00	0.00	0.00	0.00	10.20	0.00	1.00	1.00	0.00	0.00	0.24	0.24	0.00	0.00	0.00	0.00	0.10	0.10	0.00	0.00	0.66	0.66	0.00	0.00	6	0.32	199	200	15.4	0.015	0.06					0.00	0.00	7.29	7.00	0.00	2.6	37.0
03/02/23 16:15:58	26:10:02	24:13:05	0.00	0.00	13.2	20.0	0.00	0.00	0.00	0.00	0.00	10.20	0.00	1.00	1.00	0.00	0.00	0.24	0.24	0.00	0.00	0.00	0.00	0.10	0.10	0.00	0.00	0.66	0.66	0.00	0.00	7	0.32	199	200	15.2	0.014	0.06					0.00	0.00	7.30	7.00	0.00	2.5	37.0
03/02/23 16:25:58	26:20:02	24:23:05	0.00	0.00	13.1	20.0	0.00	0.00	0.00	0.00	0.00	10.20	0.00	1.00	1.00	0.00	0.00	0.24	0.24	0.00	0.00	0.00	0.00	0.10	0.10	0.00	0.00	0.66	0.66	0.00	0.00	6	0.32	200	200	15.4	0.014	0.06					0.00	0.00	7.30	7.00	0.00	2.5	37.0
03/02/23 16:35:58	26:30:02	24:33:05	0.00	0.00	13.2	20.0	0.00	0.00	0.00	0.00	0.00	10.20	0.00	1.00	1.00	0.00	0.00	0.24	0.24	0.00	0.00	0.00	0.00	0.10	0.10	0.00	0.00	0.66	0.66	0.00	0.00	6	0.34	200	200	16.1	0.014	0.06					0.00	0.00	7.30	7.00	0.00	2.6	37.0
03/02/23 16:45:58	26:40:02	24:43:05	0.00	0.00	13.2	20.0	0.00	0.00	0.00	0.00	0.00	10.20	0.00	1.00	1.00	0.00	0.00	0.24	0.24	0.00	0.00	0.00	0.00	0.10	0.10	0.00	0.00	0.66	0.66	0.00	0.00	6	0.32	200	200	15.5	0.014	0.06					0.00	0.00	7.30	7.00	0.00	2.6	37.0
03/02/23 16:55:58	26:50:02	24:53:05	0.00	0.00	13.2	20.0	0.00	0.00	0.00	0.00	0.00	10.20	0.00	1.00	1.00	0.00	0.00	0.24	0.24	0.00	0.00	0.00	0.00	0.10	0.10	0.00	0.00	0.66	0.66	0.00	0.00	6	0.32	200	200	15.4	0.014	0.06					0.00	0.00	7.30	7.00	0.00	2.4	37.0
03/02/23 17:05:58	27:00:02	25:03:05	0.00	0.00	13.2	20.0	0.00	0.00	0.00	0.00	0.00	10.20	0.00	1.00	1.00	0.00	0.00	0.24	0.24	0.00	0.00	0.00	0.00	0.10	0.10	0.00	0.00	0.66	0.66	0.00	0.00	6	0.33	200	200	15.5	0.014	0.06					0.00	0.00	7.30	7.00	0.00	2.4	37.0
03/02/23 17:15:58	27:10:02	25:13:05	0.00	0.00	13.1	20.0	0.00	0.00	0.00	0.00	0.00	10.20	0.00	1.00	1.00	0.00	0.00	0.24	0.24	0.00	0.00	0.00	0.00	0.10	0.10	0.00	0.00	0.66	0.66	0.00	0.00	6	0.34	201	200	15.9	0.014	0.06					0.00	0.00	7.30	7.00	0.00	2.4	37.0
03/02/23 17:25:58	27:20:02	25:23:05	0.00	0.00	12.8	20.0	0.00	0.00	0.00	0.00	0.00	10.20	0.00	1.00	1.00	0.00	0.00	0.24	0.24	0.00	0.00	0.00	0.00	0.10	0.10	0.00	0.00	0.66	0.66	0.00	0.00	6	0.32	200	200	15.3	0.014	0.06					0.00	0.00	7.30	7.00	0.00	2.5	37.0
03/02/23 17:35:58	27:30:02	25:33:05	0.00	0.00	12.7	20.0	0.00	0.00	0.00	0.00	0.00	10.20	0.00	1.00	1.00	0.00	0.00	0.24	0.24	0.00	0.00	0.00	0.00	0.10	0.10	0.00	0.00	0.66	0.66	0.00	0.00	7	0.32	201	200	15.5	0.014	0.06					0.00	0.00	7.31	7.00	0.00	2.3	37.0
03/02/23 17:45:58	27:40:02	25:43:05	0.00	0.00	12.7	20.0	0.00	0.00	0.00	0.00	0.00	10.20	0.00	1.00	1.00	0.00	0.00	0.24	0.24	0.00	0.00	0.00	0.00	0.10	0.10	0.00	0.00	0.66	0.66	0.00	0.00	6	0.34	200	200	16.2	0.014	0.06					0.00	0.00	7.31	7.00	0.00	2.5	37.0
03/02/23 17:55:58	27:50:02	25:53:05	0.00	0.00	12.6	20.0	0.00	0.00	0.00	0.00	0.00	10.20	0.00	1.00	1.00	0.00	0.00	0.24	0.24	0.00	0.00	0.00	0.00	0.10	0.10	0.00	0.00	0.66	0.66	0.00	0.00	6	0.32	201	200	15.3	0.014	0.06					0.00	0.00	7.31	7.00	0.00	2.4	37.0
03/02/23 18:05:58	28:00:02	26:03:05	0.00	0.00	12.7	20.0	0.00	0.00	0.00	0.00	0.00	10.20	0.00	1.00	1.00	0.00	0.00	0.24	0.24	0.00	0.00	0.00	0.00	0.10	0.10	0.00	0.00	0.66	0.66	0.00	0.00	6	0.33	200	200	15.8	0.014	0.06					0.00	0.00	7.31	7.00	0.00	2.4	37.0
03/02/23 18:15:58	28:10:03	26:13:05	0.00	0.00	12.4	20.0	0.00	0.00	0.00	0.00	0.00	10.20	0.00	1.00	1.00	0.00	0.00	0.24	0.24	0.00	0.00	0.00	0.00	0.10	0.10	0.00	0.00	0.66	0.66	0.00	0.00	5	0.32	200	200	15.4	0.014	0.06					0.00	0.00	7.31	7.00	0.00	2.2	37.0
03/02/23 18:25:58	28:20:03	26:23:05	0.00	0.00	12.5	20.0	0.00	0.00	0.00	0.00	0.00	10.20	0.00	1.00	1.00	0.00	0.00	0.24	0.24	0.00	0.00	0.00	0.00	0.10	0.10	0.00	0.00	0.66	0.66	0.00	0.00	6	0.32	199	200	15.3	0.014	0.06					0.00	0.00	7.31	7.00	0.00	2.3	37.0
03/02/23 18:35:58	28:30:03	26:33:05	0.00	0.00	12.8	20.0	0.00	0.00	0.00	0.00	0.00	10.20	0.00	1.00	1.00	0.00	0.00	0.24	0.24	0.00	0.00	0.00	0.00	0.10	0.10	0.00	0.00	0.66	0.66	0.00	0.00	5	0.32	200	200	15.3	0.014	0.06					0.00	0.00	7.32	7.00	0.00	2.2	37.0
03/02/23 18:45:58	28:40:03	26:43:05	0.00	0.00	12.9	20.0	0.00	0.00	0.00	0.00	0.00	10.20	0.00	1.00	1.00	0.00	0.00	0.24	0.24	0.00	0.00	0.00	0.00	0.10	0.10	0.00	0.00	0.66	0.66	0.00	0.00	5	0.33	201	200	16.0	0.015	0.06					0.00	0.00	7.32	7.00	0.00	2.6	37.0
03/02/23 18:55:58	28:50:03	26:53:05	0.00	0.00	12.9	20.0	0.00	0.00	0.00	0.00	0.00	10.20	0.00	1.00	1.00	0.00	0.00	0.24	0.24	0.00	0.00	0.00	0.00	0.10	0.10	0.00	0.00	0.66	0.66	0.00	0.00	5	0.32	199	200	15.2	0.015	0.06					0.00	0.00	7.32	7.00	0.00	2.5	37.0
03/02/23 19:05:58	29:00:03	27:03:05	0.00	0.00	12.7	20.0	0.00	0.00	0.00	0.00	0.00	10.20	0.00	1.00	1.00	0.00	0.00	0.24	0.24	0.00	0.00	0.00	0.00	0.10	0.10	0.00	0.00	0.66	0.66	0.00	0.00	6	0.32	200	200	15.2	0.015	0.06					0.00	0.00	7.32	7.00	0.00	2.2	37.0
03/02/23 19:15:58	29:10:03	27:13:05	0.00	0.00	12.6	20.0	0.00	0.00	0.00	0.00	0.00	10.20	0.00	1.00	1.00	0.00	0.00	0.24	0.24	0.00	0.00	0.00	0.00	0.10	0.10	0.00	0.00	0.66	0.66	0.00	0.00	5	0.32	199	200	15.4	0.015	0.06					0.00	0.00	7.32	7.00	0.00	2.3	37.0
03/02/23 19:25:58	29:20:03	27:23:05	0.00	0.00	12.6	20.0	0.00	0.00	0.00	0.00	0.00	10.20	0.00	1.00	1.00	0.00	0.00	0.24	0.24	0.00	0.00	0.00	0.00	0.10	0.10	0.00	0.00	0.66	0.66	0.00	0.00	5	0.34	200	200	16.3	0.015	0.06					0.00	0.00	7.32	7.00	0.00	2.2	37.0
03/02/23 19:35:58	29:30:03	27:33:05	0.00	0.00	12.5	20.0	0.00	0.00	0.00	0.00	0.00	10.20	0.00	1.00	1.00	0.00	0.00	0.24	0.24	0.00	0.00	0.00	0.00	0.10	0.10	0.00	0.00	0.66	0.66	0.00	0.00	5	0.31	201	200	15.0	0.015	0.06					0.00	0.00	7.32	7.00	0.00	2.3	37.0
03/02/23 19:45:59	29:40:03	27:43:06	0.00	0.00	12.4	20.0	0.00	0.00	0.00	0.00	0.00	10.20	0.00	1.00	1.00	0.00	0.00	0.24	0.24	0.00	0.00	0.00	0.00	0.10	0.10	0.00	0.00	0.66	0.66	0.00	0.00	7	0.32	201	200	15.3	0.015	0.06					0.00	0.00	7.33	7.00	0.00	2.6	37.0
03/02/23 19:55:59	29:50:03	27:53:05	0.00	0.00	12.5	20.0	0.00	0.00	0.00	0.00	0.00	10.20	0.00	1.00	1.00	0.00	0.00	0.24	0.24	0.00	0.00	0.00	0.00	0.10	0.10	0.00	0.00	0.66	0.66	0.00	0.00	6	0.32	200	200	15.3	0.015	0.06					0.00	0.00	7.33	7.00	0.00	2.4	37.0
03/02/23 20:05:59	30:00:03	28:03:05	0.00	0.00	12.7	20.0	0.00	0.00	0.00	0.00	0.00	10.20	0.00	1.00	1.00	0.00	0.00	0.24	0.24	0.00	0.00	0.00	0.00	0.10	0.10	0.00	0.00	0.66	0.66	0.00	0.00	6	0.32	200	200	15.4	0.015	0.06					0.00	0.00	7.33	7.00	0.00	2.4	37.0
03/02/23 20:15:59	30:10:03	28:13:05	0.00	0.00	12.5	20.0	0.00	0.00	0.00	0.00	0.00	10.20	0.00	1.00	1.00	0.00	0.00	0.24	0.24	0.00	0.00	0.00	0.00	0.10	0.10	0.00	0.00	0.66	0.66	0.00	0.00	6	0.31	201	200	15.0	0.015	0.06					0.00	0.00	7.33	7.00	0.00	2.7	37.0
03/02/23 20:25:59	30:20:03	28:23:05	0.00	0.00	12.3	20.0	0.00	0.00	0.00	0.00	0.00	10.20	0.00	1.00	1.00	0.00	0.00	0.24	0.24	0.00	0.00	0.00	0.00	0.10	0.10	0.00	0.00	0.66	0.66	0.00	0.00	6	0.32	201	200	15.1	0.015	0.06					0.00	0.00	7.33	7.00	0.00	2.4	37.0
03/02/23 20:35:59	30:30:03	28:33:05	0.00	0.00	12.2	20.0	0.00	0.00	0.00	0.00	0.00	10.20	0.00	1.00	1.00	0.00	0.00	0.24	0.24	0.00	0.00	0.00	0.00	0.10	0.10	0.00	0.00	0.66	0.66	0.00	0.00	6	0.32	200	200	15.2	0.015	0.06					0.00	0.00	7.33	7.00	0.00	2.4	37.0
03/02/23 20:45:59	30:40:03	28:43:05	0.00	0.00	12.1	20.0	0.00	0.00	0.00	0.00	0.00	10.20	0.00	1.00	1.00	0.00	0.00	0.24	0.24	0.00	0.00	0.00	0.00	0.10	0.10	0.00	0.00	0.66	0.66	0.00	0.00	6	0.33	200	200	15.7	0.015	0.06					0.00	0.00	7.33	7.00	0.00	2.4	37.0
03/02/23 20:55:59	30:50:03	28:53:05	0.00	0.00	12.1	20.0	0.00	0.00	0.00	0.00	0.00	10.20	0.00	1.00	1.00	0.00	0.00	0.24	0.24	0.00	0.00	0.00	0.00	0.10	0.10	0.00	0.00	0.66	0.66	0.00	0.00	196	0.33	200	200	15.6	0.015	0.06					0.00	0.00	7.34	7.00	0.00	2.5	37.0
03/02/23 21:05:59	31:00:03	29:03:06	0.00	0.00	12.0	20.0	0.00	0.00	0.00	0.00	0.00	10.20	0.00	1.00	1.00	0.00	0.00	0.24	0.24	0.00	0.00	0.00	0.00	0.10	0.10	0.00	0.00	0.66	0.66	0.00	0.00	14	0.32	200	200	15.3	0.015	0.06					0.00	0.00	7.34	7.00	0.00	2.4	37.0
03/02/23 21:15:59	31:10:03	29:13:06	0.00	0.00	12.0	20.0	0.00	0.00	0.00	0.00	0.00	10.20	0.00	1.00	1.00	0.00	0.00	0.24	0.24	0.00	0.00	0.00	0.00	0.10	0.10	0.00	0.00	0.66	0.66	0.00	0.00	5	0.32	199	200	15.1	0.015	0.06					0.00	0.00	7.34	7.00	0.00	2.5	37.0
03/02/23 21:25:59	31:20:03	29:23:06	0.00	0.00	12.0	20.0	0.00	0.00	0.00	0.00	0.00	10.20	0.00	1.00	1.00	0.00	0.00	0.24	0.24	0.00	0.00	0.00	0.00	0.10	0.10	0.00	0.00	0.66	0.66	0.00	0.00	9	0.32	199	200	15.4	0.015	0.06					0.00	0.00	7.34	7.00	0.00	2.7	37.0
03/02/23 21:35:59	31:30:03	29:33:06	0.00	0.00	11.9	20.0	0.00	0.00	0.00	0.00	0.00	10.20	0.00	1.00	1.00	0.00	0.00	0.24	0.24	0.00	0.00	0.00	0.00	0.10	0.10	0.00	0.00	0.66	0.66	0.00	0.00	6	0.32	201	200	15.2	0.015	0.06					0.00	0.00	7.34	7.00	0.00	2.6	37.0
03/02/23 21:45:59	31:40:03	29:43:06	0.00	0.00	12.1	20.0	0.00	0.00	0.00	0.00	0.00	10.20	0.00	1.00	1.00	0.00	0.00	0.24	0.24	0.00	0.00	0.00	0.00	0.10	0.10	0.00	0.00	0.66	0.66	0.00	0.00	6	0.32	199	200	15.5	0.015	0.06					0.00	0.00	7.34	7.00	0.00	2.4	37.0
03/02/23 21:55:59	31:50:03	29:53:06	0.00	0.00	12.1	20.0	0.00	0.00	0.00	0.00	0.00	10.20	0.00	1.00	1.00	0.00	0.00	0.24	0.24	0.00	0.00	0.00	0.00	0.10	0.10	0.00	0.00	0.66	0.66	0.00	0.00	37	0.31	199	200	15.1	0.015	0.06					0.00	0.00	7.35	7.00	0.00	2.2	37.0
03/02/23 22:05:59	32:00:03	30:03:06	0.00	0.00	12.2	20.0	0.00	0.00	0.00	0.00	0.00	10.20	0.00	1.00	1.00	0.00	0.00	0.24	0.24	0.00	0.00	0.00	0.00	0.10	0.10	0.00	0.00	0.66	0.66	0.00	0.00	7	0.32	200	200	15.3	0.016	0.06					0.00	0.00	7.35	7.00	0.00	2.3	37.0
03/02/23 22:15:59	32:10:03	30:13:06	0.00	0.00	12.3	20.0	0.00	0.00	0.00	0.00	0.00	10.20	0.00	1.00	1.00	0.00	0.00	0.24	0.24	0.00	0.00	0.00	0.00	0.10	0.10	0.00	0.00	0.66	0.66	0.00	0.00	6	0.34	200	200	16.0	0.016	0.06					0.00	0.00	7.35	7.00	0.00	2.4	37.0
03/02/23 22:25:59	32:20:03	30:23:06	0.00	0.00	12.1	20.0	0.00	0.00	0.00	0.00	0.00	10.20	0.00	1.00	1.00	0.00	0.00	0.24	0.24	0.00	0.00	0.00	0.00	0.10	0.10	0.00	0.00	0.66	0.66	0.00	0.00	7	0.32	199	200	15.3	0.016	0.06					0.00	0.00	7.35	7.00	0.00	2.4	37.0
03/02/23 22:35:59	32:30:03	30:33:06	0.00	0.00	12.0	20.0	0.00	0.00	0.00	0.00	0.00	10.20	0.00	1.00	1.00	0.00	0.00	0.24	0.24	0.00	0.00	0.00	0.00	0.10	0.10	0.00	0.00	0.66	0.66	0.00	0.00	6	0.33	200	200	15.6	0.016	0.06					0.00	0.00	7.35	7.00	0.00	2.4	37.0
03/02/23 22:45:59	32:40:03	30:43:06	0.00	0.00	12.0	20.0	0.00	0.00	0.00	0.00	0.00	10.20	0.00	1.00	1.00	0.00	0.00	0.24	0.24	0.00	0.00	0.00	0.00	0.10	0.10	0.00	0.00	0.66	0.66	0.00	0.00	6	0.32	201	200	15.2	0.016	0.06					0.00	0.00	7.35	7.00	0.00	2.5	37.0
03/02/23 22:55:59	32:50:03	30:53:06	0.00	0.00	12.0	20.0	0.00	0.00	0.00	0.00	0.00	10.20	0.00	1.00	1.00	0.00	0.00	0.24	0.24	0.00	0.00	0.00	0.00	0.10	0.10	0.00	0.00	0.66	0.66	0.00	0.00	6	0.33	200	200	15.8	0.016	0.06					0.00	0.00	7.35	7.00	0.00	2.5	37.0
03/02/23 23:05:59	33:00:03	31:03:06	0.00	0.00	12.0	20.0	0.00	0.00	0.00	0.00	0.00	10.20	0.00	1.00	1.00	0.00	0.00	0.24	0.24	0.00	0.00	0.00	0.00	0.10	0.10	0.00	0.00	0.66	0.66	0.00	0.00	6	0.32	200	200	15.1	0.016	0.06					0.00	0.00	7.36	7.00	0.00	2.5	37.0
03/02/23 23:15:59	33:10:03	31:13:06	0.00	0.00	12.1	20.0	0.00	0.00	0.00	0.00	0.00	10.20	0.00	1.00	1.00	0.00	0.00	0.24	0.24	0.00	0.00	0.00	0.00	0.10	0.10	0.00	0.00	0.66	0.66	0.00	0.00	7	0.32	199	200	15.3	0.016	0.06					0.00	0.00	7.36	7.00	0.00	2.5	37.0
03/02/23 23:25:59	33:20:03	31:23:06	0.00	0.00	12.1	20.0	0.00	0.00	0.00	0.00	0.00	10.20	0.00	1.00	1.00	0.00	0.00	0.24	0.24	0.00	0.00	0.00	0.00	0.10	0.10	0.00	0.00	0.66	0.66	0.00	0.00	6	0.32	201	200	15.1	0.016	0.06					0.00	0.00	7.36	7.00	0.00	2.4	37.0
03/02/23 23:35:59	33:30:03	31:33:06	0.00	0.00	12.0	20.0	0.00	0.00	0.00	0.00	0.00	10.20	0.00	1.00	1.00	0.00	0.00	0.24	0.24	0.00	0.00	0.00	0.00	0.10	0.10	0.00	0.00	0.66	0.66	0.00	0.00	5	0.32	200	200	15.1	0.016	0.06					0.00	0.00	7.36	7.00	0.00	2.5	37.0
03/02/23 23:45:59	33:40:03	31:43:06	0.00	0.00	12.3	20.0	0.00	0.00	0.00	0.00	0.00	10.20	0.00	1.00	1.00	0.00	0.00	0.24	0.24	0.00	0.00	0.00	0.00	0.10	0.10	0.00	0.00	0.66	0.66	0.00	0.00	19	0.33	199	200	15.5	0.016	0.06					0.00	0.00	7.36	7.00	0.00	2.3	37.0
03/02/23 23:55:59	33:50:03	31:53:06	0.00	0.00	12.4	20.0	0.00	0.00	0.00	0.00	0.00	10.20	0.00	1.00	1.00	0.00	0.00	0.24	0.24	0.00	0.00	0.00	0.00	0.10	0.10	0.00	0.00	0.66	0.66	0.00	0.00	6	0.32	199	200	15.2	0.016	0.06					0.00	0.00	7.36	7.00	0.00	2.4	37.0
03/03/23 00:05:59	34:00:03	32:03:06	0.00	0.00	12.4	20.0	0.00	0.00	0.00	0.00	0.00	10.20	0.00	1.00	1.00	0.00	0.00	0.24	0.24	0.00	0.00	0.00	0.00	0.10	0.10	0.00	0.00	0.66	0.66	0.00	0.00	6	0.33	200	200	15.6	0.016	0.06					0.00	0.00	7.36	7.00	0.00	2.5	37.0
03/03/23 00:15:59	34:10:03	32:13:06	0.00	0.00	12.4	20.0	0.00	0.00	0.00	0.00	0.00	10.20	0.00	1.00	1.00	0.00	0.00	0.24	0.24	0.00	0.00	0.00	0.00	0.10	0.10	0.00	0.00	0.66	0.66	0.00	0.00	5	0.32	199	200	15.4	0.016	0.06					0.00	0.00	7.37	7.00	0.00	2.4	37.0
03/03/23 00:25:59	34:20:03	32:23:06	0.00	0.00	12.4	20.0	0.00	0.00	0.00	0.00	0.00	10.20	0.00	1.00	1.00	0.00	0.00	0.24	0.24	0.00	0.00	0.00	0.00	0.10	0.10	0.00	0.00	0.66	0.66	0.00	0.00	6	0.33	201	200	15.8	0.016	0.06					0.00	0.00	7.37	7.00	0.00	2.3	37.0
03/03/23 00:35:59	34:30:03	32:33:06	0.00	0.00	12.3	20.0	0.00	0.00	0.00	0.00	0.00	10.20	0.00	1.00	1.00	0.00	0.00	0.24	0.24	0.00	0.00	0.00	0.00	0.10	0.10	0.00	0.00	0.66	0.66	0.00	0.00	13	0.33	200	200	15.8	0.016	0.06					0.00	0.00	7.37	7.00	0.00	2.4	37.0
03/03/23 00:45:59	34:40:03	32:43:06	0.00	0.00	12.2	20.0	0.00	0.00	0.00	0.00	0.00	10.20	0.00	1.00	1.00	0.00	0.00	0.24	0.24	0.00	0.00	0.00	0.00	0.10	0.10	0.00	0.00	0.66	0.66	0.00	0.00	7	0.32	200	200	15.2	0.016	0.06					0.00	0.00	7.37	7.00	0.00	2.4	37.0
03/03/23 00:55:59	34:50:03	32:53:06	0.00	0.00	12.1	20.0	0.00	0.00	0.00	0.00	0.00	10.20	0.00	1.00	1.00	0.00	0.00	0.24	0.24	0.00	0.00	0.00	0.00	0.10	0.10	0.00	0.00	0.66	0.66	0.00	0.00	7	0.32	200	200	15.5	0.016	0.06					0.00	0.00	7.37	7.00	0.00	2.5	37.0
03/03/23 01:05:59	35:00:03	33:03:06	0.00	0.00	12.0	20.0	0.00	0.00	0.00	0.00	0.00	10.20	0.00	1.00	1.00	0.00	0.00	0.24	0.24	0.00	0.00	0.00	0.00	0.10	0.10	0.00	0.00	0.66	0.66	0.00	0.00	7	0.32	200	200	15.2	0.016	0.06					0.00	0.00	7.37	7.00	0.00	2.6	37.0
03/03/23 01:15:59	35:10:03	33:13:06	0.00	0.00	12.0	20.0	0.00	0.00	0.00	0.00	0.00	10.20	0.00	1.00	1.00	0.00	0.00	0.24	0.24	0.00	0.00	0.00	0.00	0.10	0.10	0.00	0.00	0.66	0.66	0.00	0.00	7	0.32	200	200	15.1	0.016	0.06					0.00	0.00	7.38	7.00	0.00	2.3	37.0
03/03/23 01:25:59	35:20:03	33:23:06	0.00	0.00	11.9	20.0	0.00	0.00	0.00	0.00	0.00	10.20	0.00	1.00	1.00	0.00	0.00	0.24	0.24	0.00	0.00	0.00	0.00	0.10	0.10	0.00	0.00	0.66	0.66	0.00	0.00	7	0.33	200	200	15.6	0.016	0.06					0.00	0.00	7.38	7.00	0.00	2.4	37.0
03/03/23 01:35:59	35:30:03	33:33:06	0.00	0.00	11.9	20.0	0.00	0.00	0.00	0.00	0.00	10.20	0.00	1.00	1.00	0.00	0.00	0.24	0.24	0.00	0.00	0.00	0.00	0.10	0.10	0.00	0.00	0.66	0.66	0.00	0.00	6	0.31	199	200	14.9	0.016	0.06					0.00	0.00	7.38	7.00	0.00	2.5	37.0
03/03/23 01:45:59	35:40:03	33:43:06	0.00	0.00	12.3	20.0	0.00	0.00	0.00	0.00	0.00	10.20	0.00	1.00	1.00	0.00	0.00	0.24	0.24	0.00	0.00	0.00	0.00	0.10	0.10	0.00	0.00	0.66	0.66	0.00	0.00	5	0.33	199	200	15.6	0.017	0.06					0.00	0.00	7.38	7.00	0.00	2.5	37.0
03/03/23 01:55:59	35:50:03	33:53:06	0.00	0.00	12.5	20.0	0.00	0.00	0.00	0.00	0.00	10.20	0.00	1.00	1.00	0.00	0.00	0.24	0.24	0.00	0.00	0.00	0.00	0.10	0.10	0.00	0.00	0.66	0.66	0.00	0.00	6	0.31	200	200	15.0	0.017	0.06					0.00	0.00	7.38	7.00	0.00	2.6	37.0
03/03/23 02:05:59	36:00:03	34:03:06	0.00	0.00	12.6	20.0	0.00	0.00	0.00	0.00	0.00	10.20	0.00	1.00	1.00	0.00	0.00	0.24	0.24	0.00	0.00	0.00	0.00	0.10	0.10	0.00	0.00	0.66	0.66	0.00	0.00	9	0.33	201	200	15.8	0.017	0.06					0.00	0.00	7.38	7.00	0.00	2.3	37.0
03/03/23 02:15:59	36:10:03	34:13:06	0.00	0.00	12.5	20.0	0.00	0.00	0.00	0.00	0.00	10.20	0.00	1.00	1.00	0.00	0.00	0.24	0.24	0.00	0.00	0.00	0.00	0.10	0.10	0.00	0.00	0.66	0.66	0.00	0.00	5	0.32	200	200	15.4	0.017	0.06					0.00	0.00	7.39	7.00	0.00	2.5	37.0
03/03/23 02:25:59	36:20:03	34:23:06	0.00	0.00	12.3	20.0	0.00	0.00	0.00	0.00	0.00	10.20	0.00	1.00	1.00	0.00	0.00	0.24	0.24	0.00	0.00	0.00	0.00	0.10	0.10	0.00	0.00	0.66	0.66	0.00	0.00	6	0.32	200	200	15.3	0.017	0.06					0.00	0.00	7.39	7.00	0.00	2.5	37.0
03/03/23 02:35:59	36:30:03	34:33:06	0.00	0.00	12.2	20.0	0.00	0.00	0.00	0.00	0.00	10.20	0.00	1.00	1.00	0.00	0.00	0.24	0.24	0.00	0.00	0.00	0.00	0.10	0.10	0.00	0.00	0.66	0.66	0.00	0.00	6	0.34	200	200	16.1	0.017	0.06					0.00	0.00	7.39	7.00	0.00	2.3	37.0
03/03/23 02:45:59	36:40:03	34:43:06	0.00	0.00	12.2	20.0	0.00	0.00	0.00	0.00	0.00	10.20	0.00	1.00	1.00	0.00	0.00	0.24	0.24	0.00	0.00	0.00	0.00	0.10	0.10	0.00	0.00	0.66	0.66	0.00	0.00	5	0.32	201	200	15.2	0.017	0.06					0.00	0.00	7.39	7.00	0.00	2.3	37.0
03/03/23 02:55:59	36:50:03	34:53:06	0.00	0.00	12.5	20.0	0.00	0.00	0.00	0.00	0.00	10.20	0.00	1.00	1.00	0.00	0.00	0.24	0.24	0.00	0.00	0.00	0.00	0.10	0.10	0.00	0.00	0.66	0.66	0.00	0.00	6	0.32	199	200	15.1	0.017	0.06					0.00	0.00	7.39	7.00	0.00	2.5	37.0
03/03/23 03:05:59	37:00:03	35:03:06	0.00	0.00	12.5	20.0	0.00	0.00	0.00	0.00	0.00	10.20	0.00	1.00	1.00	0.00	0.00	0.24	0.24	0.00	0.00	0.00	0.00	0.10	0.10	0.00	0.00	0.66	0.66	0.00	0.00	7	0.32	201	200	15.2	0.017	0.06					0.00	0.00	7.39	7.00	0.00	2.4	37.0
03/03/23 03:16:00	37:10:04	35:13:07	0.00	0.00	12.3	20.0	0.00	0.00	0.00	0.00	0.00	10.20	0.00	1.00	1.00	0.00	0.00	0.24	0.24	0.00	0.00	0.00	0.00	0.10	0.10	0.00	0.00	0.66	0.66	0.00	0.00	6	0.33	200	200	15.9	0.017	0.06					0.00	0.00	7.40	7.00	0.00	2.5	37.0
03/03/23 03:26:00	37:20:04	35:23:06	0.00	0.00	12.0	20.0	0.00	0.00	0.00	0.00	0.00	10.20	0.00	1.00	1.00	0.00	0.00	0.24	0.24	0.00	0.00	0.00	0.00	0.10	0.10	0.00	0.00	0.66	0.66	0.00	0.00	367	0.34	200	200	16.0	0.017	0.06					0.00	0.00	7.40	7.00	0.00	2.5	37.0
03/03/23 03:36:00	37:30:04	35:33:06	0.00	0.00	12.1	20.0	0.00	0.00	0.00	0.00	0.00	10.20	0.00	1.00	1.00	0.00	0.00	0.24	0.24	0.00	0.00	0.00	0.00	0.10	0.10	0.00	0.00	0.66	0.66	0.00	0.00	5	0.31	199	200	15.0	0.017	0.06					0.00	0.00	7.40	7.00	0.00	2.7	37.0
03/03/23 03:46:00	37:40:04	35:43:06	0.00	0.00	12.4	20.0	0.00	0.00	0.00	0.00	0.00	10.20	0.00	1.00	1.00	0.00	0.00	0.24	0.24	0.00	0.00	0.00	0.00	0.10	0.10	0.00	0.00	0.66	0.66	0.00	0.00	5	0.33	200	200	15.6	0.017	0.06					0.00	0.00	7.40	7.00	0.00	2.3	37.0
03/03/23 03:56:00	37:50:04	35:53:06	0.00	0.00	12.5	20.0	0.00	0.00	0.00	0.00	0.00	10.20	0.00	1.00	1.00	0.00	0.00	0.24	0.24	0.00	0.00	0.00	0.00	0.10	0.10	0.00	0.00	0.66	0.66	0.00	0.00	5	0.32	201	200	15.3	0.017	0.06					0.00	0.00	7.40	7.00	0.00	2.4	37.0
03/03/23 04:06:00	38:00:04	36:03:06	0.00	0.00	12.6	20.0	0.00	0.00	0.00	0.00	0.00	10.20	0.00	1.00	1.00	0.00	0.00	0.24	0.24	0.00	0.00	0.00	0.00	0.10	0.10	0.00	0.00	0.66	0.66	0.00	0.00	6	0.32	200	200	15.2	0.017	0.06					0.00	0.00	7.40	7.00	0.00	2.6	37.0
03/03/23 04:16:00	38:10:04	36:13:06	0.00	0.00	12.7	20.0	0.00	0.00	0.00	0.00	0.00	10.20	0.00	1.00	1.00	0.00	0.00	0.24	0.24	0.00	0.00	0.00	0.00	0.10	0.10	0.00	0.00	0.66	0.66	0.00	0.00	5	0.33	201	200	15.6	0.017	0.06					0.00	0.00	7.41	7.00	0.00	2.4	37.0
03/03/23 04:26:00	38:20:04	36:23:06	0.00	0.00	12.7	20.0	0.00	0.00	0.00	0.00	0.00	10.20	0.00	1.00	1.00	0.00	0.00	0.24	0.24	0.00	0.00	0.00	0.00	0.10	0.10	0.00	0.00	0.66	0.66	0.00	0.00	6	0.33	200	200	15.8	0.017	0.06					0.00	0.00	7.41	7.00	0.00	2.3	37.0
03/03/23 04:36:00	38:30:04	36:33:06	0.00	0.00	12.7	20.0	0.00	0.00	0.00	0.00	0.00	10.20	0.00	1.00	1.00	0.00	0.00	0.24	0.24	0.00	0.00	0.00	0.00	0.10	0.10	0.00	0.00	0.66	0.66	0.00	0.00	6	0.31	200	200	14.8	0.017	0.06					0.00	0.00	7.41	7.00	0.00	2.4	37.0
03/03/23 04:46:00	38:40:04	36:43:06	0.00	0.00	12.7	20.0	0.00	0.00	0.00	0.00	0.00	10.20	0.00	1.00	1.00	0.00	0.00	0.24	0.24	0.00	0.00	0.00	0.00	0.10	0.10	0.00	0.00	0.66	0.66	0.00	0.00	6	0.32	199	200	15.2	0.017	0.06					0.00	0.00	7.41	7.00	0.00	2.4	37.0
03/03/23 04:56:00	38:50:04	36:53:06	0.00	0.00	12.5	20.0	0.00	0.00	0.00	0.00	0.00	10.20	0.00	1.00	1.00	0.00	0.00	0.24	0.24	0.00	0.00	0.00	0.00	0.10	0.10	0.00	0.00	0.66	0.66	0.00	0.00	6	0.32	201	200	15.1	0.017	0.06					0.00	0.00	7.41	7.00	0.00	2.3	37.0
03/03/23 05:06:00	39:00:04	37:03:07	0.00	0.00	12.3	20.0	0.00	0.00	0.00	0.00	0.00	10.20	0.00	1.00	1.00	0.00	0.00	0.24	0.24	0.00	0.00	0.00	0.00	0.10	0.10	0.00	0.00	0.66	0.66	0.00	0.00	714	0.31	200	200	14.8	0.017	0.06					0.00	0.00	7.41	7.00	0.00	2.2	37.0
03/03/23 05:16:00	39:10:04	37:13:07	0.00	0.00	12.4	20.0	0.00	0.00	0.00	0.00	0.00	10.20	0.00	1.00	1.00	0.00	0.00	0.24	0.24	0.00	0.00	0.00	0.00	0.10	0.10	0.00	0.00	0.66	0.66	0.00	0.00	5	0.31	201	200	14.9	0.017	0.06					0.00	0.00	7.42	7.00	0.00	2.8	37.0
03/03/23 05:26:00	39:20:04	37:23:07	0.00	0.00	12.5	20.0	0.00	0.00	0.00	0.00	0.00	10.20	0.00	1.00	1.00	0.00	0.00	0.24	0.24	0.00	0.00	0.00	0.00	0.10	0.10	0.00	0.00	0.66	0.66	0.00	0.00	6	0.31	200	200	14.9	0.017	0.06					0.00	0.00	7.42	7.00	0.00	2.7	37.0
03/03/23 05:36:00	39:30:04	37:33:07	0.00	0.00	12.3	20.0	0.00	0.00	0.00	0.00	0.00	10.20	0.00	1.00	1.00	0.00	0.00	0.24	0.24	0.00	0.00	0.00	0.00	0.10	0.10	0.00	0.00	0.66	0.66	0.00	0.00	6	0.31	199	200	15.0	0.018	0.06					0.00	0.00	7.42	7.00	0.00	2.4	37.0
03/03/23 05:46:00	39:40:04	37:43:07	0.00	0.00	12.3	20.0	0.00	0.00	0.00	0.00	0.00	10.20	0.00	1.00	1.00	0.00	0.00	0.24	0.24	0.00	0.00	0.00	0.00	0.10	0.10	0.00	0.00	0.66	0.66	0.00	0.00	5	0.31	200	200	14.8	0.018	0.06					0.00	0.00	7.42	7.00	0.00	2.4	37.0
03/03/23 05:56:00	39:50:04	37:53:07	0.00	0.00	12.5	20.0	0.00	0.00	0.00	0.00	0.00	10.20	0.00	1.00	1.00	0.00	0.00	0.24	0.24	0.00	0.00	0.00	0.00	0.10	0.10	0.00	0.00	0.66	0.66	0.00	0.00	5	0.33	200	200	15.5	0.018	0.06					0.00	0.00	7.42	7.00	0.00	2.4	37.0
03/03/23 06:06:00	40:00:04	38:03:07	0.00	0.00	12.6	20.0	0.00	0.00	0.00	0.00	0.00	10.20	0.00	1.00	1.00	0.00	0.00	0.24	0.24	0.00	0.00	0.00	0.00	0.10	0.10	0.00	0.00	0.66	0.66	0.00	0.00	7	0.31	200	200	14.9	0.018	0.06					0.00	0.00	7.42	7.00	0.00	2.5	37.0
03/03/23 06:16:00	40:10:04	38:13:07	0.00	0.00	12.7	20.0	0.00	0.00	0.00	0.00	0.00	10.20	0.00	1.00	1.00	0.00	0.00	0.24	0.24	0.00	0.00	0.00	0.00	0.10	0.10	0.00	0.00	0.66	0.66	0.00	0.00	7	0.33	201	200	15.5	0.018	0.06					0.00	0.00	7.43	7.00	0.00	2.4	37.0
03/03/23 06:26:00	40:20:04	38:23:07	0.00	0.00	12.8	20.0	0.00	0.00	0.00	0.00	0.00	10.20	0.00	1.00	1.00	0.00	0.00	0.24	0.24	0.00	0.00	0.00	0.00	0.10	0.10	0.00	0.00	0.66	0.66	0.00	0.00	5	0.31	199	200	14.7	0.018	0.06					0.00	0.00	7.43	7.00	0.00	2.6	37.0
03/03/23 06:36:00	40:30:04	38:33:07	0.00	0.00	12.9	20.0	0.00	0.00	0.00	0.00	0.00	10.20	0.00	1.00	1.00	0.00	0.00	0.24	0.24	0.00	0.00	0.00	0.00	0.10	0.10	0.00	0.00	0.66	0.66	0.00	0.00	5	0.32	200	200	15.3	0.018	0.06					0.00	0.00	7.43	7.00	0.00	2.3	37.0
03/03/23 06:46:00	40:40:04	38:43:07	0.00	0.00	12.1	20.0	0.00	0.00	0.00	0.00	0.00	10.20	0.00	1.00	1.00	0.00	0.00	0.24	0.24	0.00	0.00	0.00	0.00	0.10	0.10	0.00	0.00	0.66	0.66	0.00	0.00	5	0.33	201	200	15.5	0.018	0.06					0.00	0.00	7.43	7.00	0.00	2.4	37.0
03/03/23 06:56:00	40:50:04	38:53:07	0.00	0.00	11.8	20.0	0.00	0.00	0.00	0.00	0.00	10.20	0.00	1.00	1.00	0.00	0.00	0.24	0.24	0.00	0.00	0.00	0.00	0.10	0.10	0.00	0.00	0.66	0.66	0.00	0.00	6	0.31	199	200	15.0	0.018	0.06					0.00	0.00	7.43	7.00	0.00	2.5	37.0
03/03/23 07:06:00	41:00:04	39:03:07	0.00	0.00	11.9	20.0	0.00	0.00	0.00	0.00	0.00	10.20	0.00	1.00	1.00	0.00	0.00	0.24	0.24	0.00	0.00	0.00	0.00	0.10	0.10	0.00	0.00	0.66	0.66	0.00	0.00	6	0.33	200	200	15.5	0.018	0.06					0.00	0.00	7.43	7.00	0.00	2.4	37.0
03/03/23 07:16:00	41:10:04	39:13:07	0.00	0.00	11.9	20.0	0.00	0.00	0.00	0.00	0.00	10.20	0.00	1.00	1.00	0.00	0.00	0.24	0.24	0.00	0.00	0.00	0.00	0.10	0.10	0.00	0.00	0.66	0.66	0.00	0.00	6	0.33	200	200	15.6	0.018	0.06					0.00	0.00	7.44	7.00	0.00	2.3	37.0
03/03/23 07:26:00	41:20:04	39:23:07	0.00	0.00	11.8	20.0	0.00	0.00	0.00	0.00	0.00	10.20	0.00	1.00	1.00	0.00	0.00	0.24	0.24	0.00	0.00	0.00	0.00	0.10	0.10	0.00	0.00	0.66	0.66	0.00	0.00	5	0.32	199	200	15.2	0.018	0.06					0.00	0.00	7.44	7.00	0.00	2.6	37.0
03/03/23 07:36:00	41:30:04	39:33:07	0.00	0.00	12.4	20.0	0.00	0.00	0.00	0.00	0.00	10.20	0.00	1.00	1.00	0.00	0.00	0.24	0.24	0.00	0.00	0.00	0.00	0.10	0.10	0.00	0.00	0.66	0.66	0.00	0.00	6	0.31	199	200	14.9	0.018	0.06					0.00	0.00	7.44	7.00	0.00	2.6	37.0
03/03/23 07:46:00	41:40:04	39:43:07	0.00	0.00	12.7	20.0	0.00	0.00	0.00	0.00	0.00	10.20	0.00	1.00	1.00	0.00	0.00	0.24	0.24	0.00	0.00	0.00	0.00	0.10	0.10	0.00	0.00	0.66	0.66	0.00	0.00	6	0.31	201	200	15.0	0.018	0.06					0.00	0.00	7.44	7.00	0.00	2.7	37.0
03/03/23 07:56:00	41:50:04	39:53:07	0.00	0.00	12.9	20.0	0.00	0.00	0.00	0.00	0.00	10.20	0.00	1.00	1.00	0.00	0.00	0.24	0.24	0.00	0.00	0.00	0.00	0.10	0.10	0.00	0.00	0.66	0.66	0.00	0.00	6	0.31	199	200	14.8	0.018	0.06					0.00	0.00	7.44	7.00	0.00	2.6	37.0
03/03/23 08:06:00	42:00:04	40:03:07	0.00	0.00	13.0	20.0	0.00	0.00	0.00	0.00	0.00	10.20	0.00	1.00	1.00	0.00	0.00	0.24	0.24	0.00	0.00	0.00	0.00	0.10	0.10	0.00	0.00	0.66	0.66	0.00	0.00	6	0.32	199	200	15.4	0.018	0.06					0.00	0.00	7.44	7.00	0.00	2.7	37.0
03/03/23 08:16:00	42:10:04	40:13:07	0.00	0.00	12.6	20.0	0.00	0.00	0.00	0.00	0.00	10.20	0.00	1.00	1.00	0.00	0.00	0.24	0.24	0.00	0.00	0.00	0.00	0.10	0.10	0.00	0.00	0.66	0.66	0.00	0.00	6	0.33	200	200	15.8	0.018	0.06					0.00	0.00	7.45	7.00	0.00	2.6	37.0
03/03/23 08:26:00	42:20:04	40:23:07	0.00	0.00	11.8	20.0	0.00	0.00	0.00	0.00	0.00	10.20	0.00	1.00	1.00	0.00	0.00	0.24	0.24	0.00	0.00	0.00	0.00	0.10	0.10	0.00	0.00	0.66	0.66	0.00	0.00	6	0.31	200	200	15.0	0.018	0.06					0.00	0.00	7.45	7.00	0.00	2.5	37.0
03/03/23 08:36:00	42:30:04	40:33:07	0.00	0.00	11.8	20.0	0.00	0.00	0.00	0.00	0.00	10.20	0.00	1.00	1.00	0.00	0.00	0.24	0.24	0.00	0.00	0.00	0.00	0.10	0.10	0.00	0.00	0.66	0.66	0.00	0.00	7	0.32	201	200	15.4	0.018	0.06					0.00	0.00	7.45	7.00	0.00	2.5	37.0
03/03/23 08:46:00	42:40:05	40:43:07	0.00	0.00	11.8	20.0	0.00	0.00	0.00	0.00	0.00	10.20	0.00	1.00	1.00	0.00	0.00	0.24	0.24	0.00	0.00	0.00	0.00	0.10	0.10	0.00	0.00	0.66	0.66	0.00	0.00	6	0.33	200	200	15.6	0.018	0.06					0.00	0.00	7.45	7.00	0.00	2.3	37.0
03/03/23 08:56:01	42:50:05	40:53:07	0.00	0.00	11.8	20.0	0.00	0.00	0.00	0.00	0.00	10.20	0.00	1.00	1.00	0.00	0.00	0.24	0.24	0.00	0.00	0.00	0.00	0.10	0.10	0.00	0.00	0.66	0.66	0.00	0.00	6	0.31	199	200	15.1	0.018	0.06					0.00	0.00	7.45	7.00	0.00	2.7	37.0
03/03/23 09:06:01	43:00:05	41:03:07	0.00	0.00	11.7	20.0	0.00	0.00	0.00	0.00	0.00	10.20	0.00	1.00	1.00	0.00	0.00	0.24	0.24	0.00	0.00	0.00	0.00	0.10	0.10	0.00	0.00	0.66	0.66	0.00	0.00	6	0.33	200	200	15.9	0.018	0.06					0.00	0.00	7.46	7.00	0.00	2.5	37.0
03/03/23 09:16:01	43:10:05	41:13:07	0.00	0.00	11.7	20.0	0.00	0.00	0.00	0.00	0.00	10.20	0.00	1.00	1.00	0.00	0.00	0.24	0.24	0.00	0.00	0.00	0.00	0.10	0.10	0.00	0.00	0.66	0.66	0.00	0.00	5	0.33	199	200	15.7	0.018	0.06					0.00	0.00	7.46	7.00	0.00	2.5	37.0
03/03/23 09:26:01	43:20:05	41:23:07	0.00	0.00	11.8	20.0	0.00	0.00	0.00	0.00	0.00	10.20	0.00	1.00	1.00	0.00	0.00	0.24	0.24	0.00	0.00	0.00	0.00	0.10	0.10	0.00	0.00	0.66	0.66	0.00	0.00	6	0.33	200	200	15.8	0.018	0.06					0.00	0.00	7.46	7.00	0.00	2.5	37.0
03/03/23 09:36:01	43:30:05	41:33:07	0.00	0.00	11.7	20.0	0.00	0.00	0.00	0.00	0.00	10.20	0.00	1.00	1.00	0.00	0.00	0.24	0.24	0.00	0.00	0.00	0.00	0.10	0.10	0.00	0.00	0.66	0.66	0.00	0.00	6	0.31	199	200	14.9	0.018	0.06					0.00	0.00	7.46	7.00	0.00	2.4	37.0
03/03/23 09:46:01	43:40:05	41:43:07	0.00	0.00	11.8	20.0	0.00	0.00	0.00	0.00	0.00	10.20	0.00	1.00	1.00	0.00	0.00	0.24	0.24	0.00	0.00	0.00	0.00	0.10	0.10	0.00	0.00	0.66	0.66	0.00	0.00	5	0.32	199	200	15.2	0.018	0.06					0.00	0.00	7.46	7.00	0.00	2.4	37.0
03/03/23 09:56:01	43:50:05	41:53:08	0.00	0.00	11.9	20.0	0.00	0.00	0.00	0.00	0.00	10.20	0.00	1.00	1.00	0.00	0.00	0.24	0.24	0.00	0.00	0.00	0.00	0.10	0.10	0.00	0.00	0.66	0.66	0.00	0.00	6	0.32	200	200	15.3	0.019	0.06					0.00	0.00	7.46	7.00	0.00	2.6	37.0
03/03/23 10:06:01	44:00:05	42:03:08	0.00	0.00	11.9	20.0	0.00	0.00	0.00	0.00	0.00	10.20	0.00	1.00	1.00	0.00	0.00	0.24	0.24	0.00	0.00	0.00	0.00	0.10	0.10	0.00	0.00	0.66	0.66	0.00	0.00	6	0.32	201	200	15.2	0.018	0.06					0.00	0.00	7.46	7.00	0.00	2.3	37.0
03/03/23 10:16:01	44:10:05	42:13:08	0.00	0.00	11.9	20.0	0.00	0.00	0.00	0.00	0.00	10.20	0.00	1.00	1.00	0.00	0.00	0.24	0.24	0.00	0.00	0.00	0.00	0.10	0.10	0.00	0.00	0.66	0.66	0.00	0.00	6	0.31	199	200	14.8	0.019	0.06					0.00	0.00	7.47	7.00	0.00	2.7	37.0
03/03/23 10:26:01	44:20:05	42:23:08	0.00	0.00	11.9	20.0	0.00	0.00	0.00	0.00	0.00	10.20	0.00	1.00	1.00	0.00	0.00	0.24	0.24	0.00	0.00	0.00	0.00	0.10	0.10	0.00	0.00	0.66	0.66	0.00	0.00	6	0.32	201	200	15.4	0.019	0.06					0.00	0.00	7.47	7.00	0.00	2.4	37.0
03/03/23 10:36:01	44:30:05	42:33:08	0.00	0.00	11.9	20.0	0.00	0.00	0.00	0.00	0.00	10.20	0.00	1.00	1.00	0.00	0.00	0.24	0.24	0.00	0.00	0.00	0.00	0.10	0.10	0.00	0.00	0.66	0.66	0.00	0.00	6	0.32	201	200	15.1	0.019	0.06					0.00	0.00	7.47	7.00	0.00	2.6	37.0
03/03/23 10:46:01	44:40:05	42:43:08	0.00	0.00	11.9	20.0	0.00	0.00	0.00	0.00	0.00	10.20	0.00	1.00	1.00	0.00	0.00	0.24	0.24	0.00	0.00	0.00	0.00	0.10	0.10	0.00	0.00	0.66	0.66	0.00	0.00	6	0.32	200	200	15.3	0.019	0.06					0.00	0.00	7.47	7.00	0.00	2.6	37.0
03/03/23 10:56:01	44:50:05	42:53:08	0.00	0.00	12.0	20.0	0.00	0.00	0.00	0.00	0.00	10.20	0.00	1.00	1.00	0.00	0.00	0.24	0.24	0.00	0.00	0.00	0.00	0.10	0.10	0.00	0.00	0.66	0.66	0.00	0.00	6	0.31	201	200	14.9	0.019	0.06					0.00	0.00	7.47	7.00	0.00	2.7	37.0
03/03/23 11:06:01	45:00:05	43:03:08	0.00	0.00	11.9	20.0	0.00	0.00	0.00	0.00	0.00	10.20	0.00	1.00	1.00	0.00	0.00	0.24	0.24	0.00	0.00	0.00	0.00	0.10	0.10	0.00	0.00	0.66	0.66	0.00	0.00	6	0.33	200	200	15.7	0.019	0.06					0.00	0.00	7.47	7.00	0.00	2.6	37.0
03/03/23 11:16:01	45:10:05	43:13:08	0.00	0.00	12.0	20.0	0.00	0.00	0.00	0.00	0.00	10.20	0.00	1.00	1.00	0.00	0.00	0.24	0.24	0.00	0.00	0.00	0.00	0.10	0.10	0.00	0.00	0.66	0.66	0.00	0.00	6	0.33	200	200	15.8	0.019	0.06					0.00	0.00	7.48	7.00	0.00	2.5	37.0
03/03/23 11:26:01	45:20:05	43:23:08	0.00	0.00	12.0	20.0	0.00	0.00	0.00	0.00	0.00	10.20	0.00	1.00	1.00	0.00	0.00	0.24	0.24	0.00	0.00	0.00	0.00	0.10	0.10	0.00	0.00	0.66	0.66	0.00	0.00	7	0.34	201	200	16.0	0.019	0.06					0.00	0.00	7.48	7.00	0.00	2.5	37.0
03/03/23 11:36:01	45:30:05	43:33:08	0.00	0.00	12.0	20.0	0.00	0.00	0.00	0.00	0.00	10.20	0.00	1.00	1.00	0.00	0.00	0.24	0.24	0.00	0.00	0.00	0.00	0.10	0.10	0.00	0.00	0.66	0.66	0.00	0.00	6	0.32	201	200	15.2	0.019	0.06					0.00	0.00	7.48	7.00	0.00	2.6	37.0
03/03/23 11:46:01	45:40:05	43:43:08	0.00	0.00	12.0	20.0	0.00	0.00	0.00	0.00	0.00	10.20	0.00	1.00	1.00	0.00	0.00	0.24	0.24	0.00	0.00	0.00	0.00	0.10	0.10	0.00	0.00	0.66	0.66	0.00	0.00	5	0.32	201	200	15.5	0.019	0.06					0.00	0.00	7.48	7.00	0.00	2.2	37.0
03/03/23 11:56:01	45:50:05	43:53:08	0.00	0.00	12.1	20.0	0.00	0.00	0.00	0.00	0.00	10.20	0.00	1.00	1.00	0.00	0.00	0.24	0.24	0.00	0.00	0.00	0.00	0.10	0.10	0.00	0.00	0.66	0.66	0.00	0.00	5	0.31	199	200	14.9	0.019	0.06					0.00	0.00	7.48	7.00	0.00	2.4	37.0
03/03/23 12:06:01	46:00:05	44:03:08	0.00	0.00	12.1	20.0	0.00	0.00	0.00	0.00	0.00	10.20	0.00	1.00	1.00	0.00	0.00	0.24	0.24	0.00	0.00	0.00	0.00	0.10	0.10	0.00	0.00	0.66	0.66	0.00	0.00	6	0.32	200	200	15.1	0.019	0.06					0.00	0.00	7.49	7.00	0.00	2.4	37.0
03/03/23 12:16:01	46:10:05	44:13:08	0.00	0.00	12.1	20.0	0.00	0.00	0.00	0.00	0.00	10.20	0.00	1.00	1.00	0.00	0.00	0.24	0.24	0.00	0.00	0.00	0.00	0.10	0.10	0.00	0.00	0.66	0.66	0.00	0.00	6	0.31	200	200	15.0	0.019	0.06					0.00	0.00	7.49	7.00	0.00	2.5	37.0
03/03/23 12:26:01	46:20:05	44:23:08	0.00	0.00	12.1	20.0	0.00	0.00	0.00	0.00	0.00	10.20	0.00	1.00	1.00	0.00	0.00	0.24	0.24	0.00	0.00	0.00	0.00	0.10	0.10	0.00	0.00	0.66	0.66	0.00	0.00	5	0.32	199	200	15.2	0.019	0.06					0.00	0.00	7.49	7.00	0.00	2.5	37.0
03/03/23 12:36:01	46:30:05	44:33:08	0.00	0.00	12.1	20.0	0.00	0.00	0.00	0.00	0.00	10.20	0.00	1.00	1.00	0.00	0.00	0.24	0.24	0.00	0.00	0.00	0.00	0.10	0.10	0.00	0.00	0.66	0.66	0.00	0.00	7	0.34	200	200	16.0	0.019	0.06					0.00	0.00	7.49	7.00	0.00	2.5	37.0
03/03/23 12:46:01	46:40:05	44:43:08	0.00	0.00	12.2	20.0	0.00	0.00	0.00	0.00	0.00	10.20	0.00	1.00	1.00	0.00	0.00	0.24	0.24	0.00	0.00	0.00	0.00	0.10	0.10	0.00	0.00	0.66	0.66	0.00	0.00	6	0.32	200	200	15.3	0.019	0.06					0.00	0.00	7.49	7.00	0.00	2.3	37.0
03/03/23 12:56:01	46:50:05	44:53:08	0.00	0.00	12.2	20.0	0.00	0.00	0.00	0.00	0.00	10.20	0.00	1.00	1.00	0.00	0.00	0.24	0.24	0.00	0.00	0.00	0.00	0.10	0.10	0.00	0.00	0.66	0.66	0.00	0.00	5	0.31	200	200	15.0	0.019	0.06					0.00	0.00	7.49	7.00	0.00	2.2	37.0
03/03/23 13:06:01	47:00:05	45:03:08	0.00	0.00	12.2	20.0	0.00	0.00	0.00	0.00	0.00	10.20	0.00	1.00	1.00	0.00	0.00	0.24	0.24	0.00	0.00	0.00	0.00	0.10	0.10	0.00	0.00	0.66	0.66	0.00	0.00	6	0.33	200	200	15.5	0.019	0.06					0.00	0.00	7.50	7.00	0.00	2.4	37.0
03/03/23 13:16:01	47:10:05	45:13:08	0.00	0.00	12.3	20.0	0.00	0.00	0.00	0.00	0.00	10.20	0.00	1.00	1.00	0.00	0.00	0.24	0.24	0.00	0.00	0.00	0.00	0.10	0.10	0.00	0.00	0.66	0.66	0.00	0.00	6	0.32	201	200	15.1	0.019	0.06					0.00	0.00	7.50	7.00	0.00	2.3	37.0
03/03/23 13:26:01	47:20:05	45:23:08	0.00	0.00	12.2	20.0	0.00	0.00	0.00	0.00	0.00	10.20	0.00	1.00	1.00	0.00	0.00	0.24	0.24	0.00	0.00	0.00	0.00	0.10	0.10	0.00	0.00	0.66	0.66	0.00	0.00	5	0.31	200	200	15.1	0.019	0.06					0.00	0.00	7.50	7.00	0.00	2.6	37.0
03/03/23 13:36:01	47:30:05	45:33:08	0.00	0.00	12.2	20.0	0.00	0.00	0.00	0.00	0.00	10.20	0.00	1.00	1.00	0.00	0.00	0.24	0.24	0.00	0.00	0.00	0.00	0.10	0.10	0.00	0.00	0.66	0.66	0.00	0.00	6	0.32	201	200	15.3	0.019	0.06					0.00	0.00	7.50	7.00	0.00	2.5	37.0
03/03/23 13:46:01	47:40:05	45:43:08	0.00	0.00	12.3	20.0	0.00	0.00	0.00	0.00	0.00	10.20	0.00	1.00	1.00	0.00	0.00	0.24	0.24	0.00	0.00	0.00	0.00	0.10	0.10	0.00	0.00	0.66	0.66	0.00	0.00	6	0.32	200	200	15.2	0.019	0.06					0.00	0.00	7.50	7.00	0.00	2.3	37.0
03/03/23 13:56:01	47:50:05	45:53:08	0.00	0.00	12.3	20.0	0.00	0.00	0.00	0.00	0.00	10.20	0.00	1.00	1.00	0.00	0.00	0.24	0.24	0.00	0.00	0.00	0.00	0.10	0.10	0.00	0.00	0.66	0.66	0.00	0.00	6	0.33	200	200	15.5	0.019	0.06					0.00	0.00	7.50	7.00	0.00	2.3	37.0
03/03/23 14:06:02	48:00:06	46:03:09	0.00	0.00	12.3	20.0	0.00	0.00	0.00	0.00	0.00	10.20	0.00	1.00	1.00	0.00	0.00	0.24	0.24	0.00	0.00	0.00	0.00	0.10	0.10	0.00	0.00	0.66	0.66	0.00	0.00	6	0.31	200	200	15.0	0.019	0.06					0.00	0.00	7.50	7.00	0.00	2.4	37.0
03/03/23 14:16:01	48:10:05	46:13:08	0.00	0.00	12.3	20.0	0.00	0.00	0.00	0.00	0.00	10.20	0.00	1.00	1.00	0.00	0.00	0.24	0.24	0.00	0.00	0.00	0.00	0.10	0.10	0.00	0.00	0.66	0.66	0.00	0.00	5	0.31	199	200	14.8	0.019	0.06					0.00	0.00	7.51	7.00	0.00	2.4	37.0
03/03/23 14:26:01	48:20:05	46:23:08	0.00	0.00	12.4	20.0	0.00	0.00	0.00	0.00	0.00	10.20	0.00	1.00	1.00	0.00	0.00	0.24	0.24	0.00	0.00	0.00	0.00	0.10	0.10	0.00	0.00	0.66	0.66	0.00	0.00	5	0.32	200	200	15.2	0.019	0.06					0.00	0.00	7.51	7.00	0.00	2.4	37.0
03/03/23 14:36:01	48:30:05	46:33:08	0.00	0.00	12.3	20.0	0.00	0.00	0.00	0.00	0.00	10.20	0.00	1.00	1.00	0.00	0.00	0.24	0.24	0.00	0.00	0.00	0.00	0.10	0.10	0.00	0.00	0.66	0.66	0.00	0.00	7	0.32	201	200	15.4	0.019	0.06					0.00	0.00	7.51	7.00	0.00	2.4	37.0
03/03/23 14:46:01	48:40:05	46:43:08	0.00	0.00	12.4	20.0	0.00	0.00	0.00	0.00	0.00	10.20	0.00	1.00	1.00	0.00	0.00	0.24	0.24	0.00	0.00	0.00	0.00	0.10	0.10	0.00	0.00	0.66	0.66	0.00	0.00	6	0.30	199	200	14.6	0.020	0.06					0.00	0.00	7.51	7.00	0.00	2.4	37.0
03/03/23 14:56:01	48:50:06	46:53:08	0.00	0.00	12.4	20.0	0.00	0.00	0.00	0.00	0.00	10.20	0.00	1.00	1.00	0.00	0.00	0.24	0.24	0.00	0.00	0.00	0.00	0.10	0.10	0.00	0.00	0.66	0.66	0.00	0.00	6	0.33	200	200	15.5	0.019	0.06					0.00	0.00	7.51	7.00	0.00	2.6	37.0
03/03/23 15:06:01	49:00:06	47:03:08	0.00	0.00	12.4	20.0	0.00	0.00	0.00	0.00	0.00	10.20	0.00	1.00	1.00	0.00	0.00	0.24	0.24	0.00	0.00	0.00	0.00	0.10	0.10	0.00	0.00	0.66	0.66	0.00	0.00	5	0.31	200	200	15.0	0.020	0.06					0.00	0.00	7.52	7.00	0.00	2.8	37.0
03/03/23 15:16:01	49:10:06	47:13:08	0.00	0.00	12.4	20.0	0.00	0.00	0.00	0.00	0.00	10.20	0.00	1.00	1.00	0.00	0.00	0.24	0.24	0.00	0.00	0.00	0.00	0.10	0.10	0.00	0.00	0.66	0.66	0.00	0.00	5	0.31	199	200	14.9	0.020	0.06					0.00	0.00	7.52	7.00	0.00	2.3	37.0
03/03/23 15:26:01	49:20:06	47:23:08	0.00	0.00	12.4	20.0	0.00	0.00	0.00	0.00	0.00	10.20	0.00	1.00	1.00	0.00	0.00	0.24	0.24	0.00	0.00	0.00	0.00	0.10	0.10	0.00	0.00	0.66	0.66	0.00	0.00	6	0.33	200	200	15.8	0.020	0.06					0.00	0.00	7.52	7.00	0.00	2.4	37.0
03/03/23 15:36:01	49:30:06	47:33:08	0.00	0.00	12.4	20.0	0.00	0.00	0.00	0.00	0.00	10.20	0.00	1.00	1.00	0.00	0.00	0.24	0.24	0.00	0.00	0.00	0.00	0.10	0.10	0.00	0.00	0.66	0.66	0.00	0.00	5	0.33	199	200	15.5	0.020	0.06					0.00	0.00	7.52	7.00	0.00	2.7	37.0
03/03/23 15:46:01	49:40:06	47:43:08	0.00	0.00	12.4	20.0	0.00	0.00	0.00	0.00	0.00	10.20	0.00	1.00	1.00	0.00	0.00	0.24	0.24	0.00	0.00	0.00	0.00	0.10	0.10	0.00	0.00	0.66	0.66	0.00	0.00	6	0.31	200	200	14.8	0.020	0.06					0.00	0.00	7.52	7.00	0.00	2.6	37.0
03/03/23 15:56:01	49:50:06	47:53:08	0.00	0.00	12.6	20.0	0.00	0.00	0.00	0.00	0.00	10.20	0.00	1.00	1.00	0.00	0.00	0.24	0.24	0.00	0.00	0.00	0.00	0.10	0.10	0.00	0.00	0.66	0.66	0.00	0.00	6	0.31	201	200	14.8	0.020	0.06					0.00	0.00	7.52	7.00	0.00	2.3	37.0
03/03/23 16:06:01	50:00:06	48:03:08	0.00	0.00	12.6	20.0	0.00	0.00	0.00	0.00	0.00	10.20	0.00	1.00	1.00	0.00	0.00	0.24	0.24	0.00	0.00	0.00	0.00	0.10	0.10	0.00	0.00	0.66	0.66	0.00	0.00	5	0.31	199	200	15.0	0.020	0.06					0.00	0.00	7.53	7.00	0.00	2.4	37.0
03/03/23 16:16:01	50:10:06	48:13:08	0.00	0.00	12.8	20.0	0.00	0.00	0.00	0.00	0.00	10.20	0.00	1.00	1.00	0.00	0.00	0.24	0.24	0.00	0.00	0.00	0.00	0.10	0.10	0.00	0.00	0.66	0.66	0.00	0.00	6	0.33	200	200	15.7	0.020	0.06					0.00	0.00	7.53	7.00	0.00	2.6	37.0
03/03/23 16:26:01	50:20:06	48:23:08	0.00	0.00	12.7	20.0	0.00	0.00	0.00	0.00	0.00	10.20	0.00	1.00	1.00	0.00	0.00	0.24	0.24	0.00	0.00	0.00	0.00	0.10	0.10	0.00	0.00	0.66	0.66	0.00	0.00	6	0.33	200	200	15.8	0.020	0.06					0.00	0.00	7.53	7.00	0.00	2.4	37.0
03/03/23 16:36:01	50:30:06	48:33:08	0.00	0.00	12.7	20.0	0.00	0.00	0.00	0.00	0.00	10.20	0.00	1.00	1.00	0.00	0.00	0.24	0.24	0.00	0.00	0.00	0.00	0.10	0.10	0.00	0.00	0.66	0.66	0.00	0.00	7	0.32	201	200	15.1	0.020	0.06					0.00	0.00	7.53	7.00	0.00	2.5	37.0
03/03/23 16:46:01	50:40:06	48:43:08	0.00	0.00	12.9	20.0	0.00	0.00	0.00	0.00	0.00	10.20	0.00	1.00	1.00	0.00	0.00	0.24	0.24	0.00	0.00	0.00	0.00	0.10	0.10	0.00	0.00	0.66	0.66	0.00	0.00	6	0.32	201	200	15.1	0.020	0.06					0.00	0.00	7.53	7.00	0.00	2.3	37.0
03/03/23 16:56:01	50:50:06	48:53:08	0.00	0.00	12.9	20.0	0.00	0.00	0.00	0.00	0.00	10.20	0.00	1.00	1.00	0.00	0.00	0.24	0.24	0.00	0.00	0.00	0.00	0.10	0.10	0.00	0.00	0.66	0.66	0.00	0.00	6	0.33	201	200	15.9	0.020	0.06					0.00	0.00	7.53	7.00	0.00	2.4	37.0
03/03/23 17:06:01	51:00:06	49:03:08	0.00	0.00	12.8	20.0	0.00	0.00	0.00	0.00	0.00	10.20	0.00	1.00	1.00	0.00	0.00	0.24	0.24	0.00	0.00	0.00	0.00	0.10	0.10	0.00	0.00	0.66	0.66	0.00	0.00	5	0.31	199	200	15.0	0.020	0.06					0.00	0.00	7.53	7.00	0.00	2.2	37.0
03/03/23 17:16:01	51:10:06	49:13:08	0.00	0.00	12.9	20.0	0.00	0.00	0.00	0.00	0.00	10.20	0.00	1.00	1.00	0.00	0.00	0.24	0.24	0.00	0.00	0.00	0.00	0.10	0.10	0.00	0.00	0.66	0.66	0.00	0.00	7	0.31	199	200	14.9	0.020	0.06					0.00	0.00	7.54	7.00	0.00	2.6	37.0
03/03/23 17:26:01	51:20:06	49:23:08	0.00	0.00	12.9	20.0	0.00	0.00	0.00	0.00	0.00	10.20	0.00	1.00	1.00	0.00	0.00	0.24	0.24	0.00	0.00	0.00	0.00	0.10	0.10	0.00	0.00	0.66	0.66	0.00	0.00	7	0.31	199	200	14.9	0.020	0.06					0.00	0.00	7.54	7.00	0.00	2.3	37.0
03/03/23 17:36:01	51:30:06	49:33:08	0.00	0.00	13.0	20.0	0.00	0.00	0.00	0.00	0.00	10.20	0.00	1.00	1.00	0.00	0.00	0.24	0.24	0.00	0.00	0.00	0.00	0.10	0.10	0.00	0.00	0.66	0.66	0.00	0.00	5	0.33	200	200	15.7	0.020	0.06					0.00	0.00	7.54	7.00	0.00	2.4	37.0
03/03/23 17:46:01	51:40:06	49:43:08	0.00	0.00	12.9	20.0	0.00	0.00	0.00	0.00	0.00	10.20	0.00	1.00	1.00	0.00	0.00	0.24	0.24	0.00	0.00	0.00	0.00	0.10	0.10	0.00	0.00	0.66	0.66	0.00	0.00	6	0.33	199	200	15.6	0.020	0.06					0.00	0.00	7.54	7.00	0.00	2.4	37.0
03/03/23 17:56:02	51:50:06	49:53:08	0.00	0.00	12.9	20.0	0.00	0.00	0.00	0.00	0.00	10.20	0.00	1.00	1.00	0.00	0.00	0.24	0.24	0.00	0.00	0.00	0.00	0.10	0.10	0.00	0.00	0.66	0.66	0.00	0.00	5	0.31	201	200	14.9	0.020	0.06					0.00	0.00	7.55	7.00	0.00	2.3	37.0
03/03/23 18:06:02	52:00:06	50:03:08	0.00	0.00	13.0	20.0	0.00	0.00	0.00	0.00	0.00	10.20	0.00	1.00	1.00	0.00	0.00	0.24	0.24	0.00	0.00	0.00	0.00	0.10	0.10	0.00	0.00	0.66	0.66	0.00	0.00	5	0.32	201	200	15.4	0.020	0.06					0.00	0.00	7.55	7.00	0.00	2.5	37.0
03/03/23 18:16:02	52:10:06	50:13:08	0.00	0.00	13.0	20.0	0.00	0.00	0.00	0.00	0.00	10.20	0.00	1.00	1.00	0.00	0.00	0.24	0.24	0.00	0.00	0.00	0.00	0.10	0.10	0.00	0.00	0.66	0.66	0.00	0.00	6	0.32	200	200	15.3	0.020	0.06					0.00	0.00	7.55	7.00	0.00	2.3	37.0
03/03/23 18:26:02	52:20:06	50:23:08	0.00	0.00	13.0	20.0	0.00	0.00	0.00	0.00	0.00	10.20	0.00	1.00	1.00	0.00	0.00	0.24	0.24	0.00	0.00	0.00	0.00	0.10	0.10	0.00	0.00	0.66	0.66	0.00	0.00	5	0.32	201	200	15.1	0.020	0.06					0.00	0.00	7.55	7.00	0.00	2.5	37.0
03/03/23 18:36:02	52:30:06	50:33:08	0.00	0.00	13.0	20.0	0.00	0.00	0.00	0.00	0.00	10.20	0.00	1.00	1.00	0.00	0.00	0.24	0.24	0.00	0.00	0.00	0.00	0.10	0.10	0.00	0.00	0.66	0.66	0.00	0.00	5	0.32	201	200	15.4	0.020	0.06					0.00	0.00	7.55	7.00	0.00	2.3	37.0
03/03/23 18:46:02	52:40:06	50:43:08	0.00	0.00	13.1	20.0	0.00	0.00	0.00	0.00	0.00	10.20	0.00	1.00	1.00	0.00	0.00	0.24	0.24	0.00	0.00	0.00	0.00	0.10	0.10	0.00	0.00	0.66	0.66	0.00	0.00	6	0.33	201	200	15.7	0.020	0.06					0.00	0.00	7.55	7.00	0.00	2.3	37.0
03/03/23 18:56:02	52:50:06	50:53:08	0.00	0.00	13.1	20.0	0.00	0.00	0.00	0.00	0.00	10.20	0.00	1.00	1.00	0.00	0.00	0.24	0.24	0.00	0.00	0.00	0.00	0.10	0.10	0.00	0.00	0.66	0.66	0.00	0.00	7	0.32	199	200	15.2	0.020	0.06					0.00	0.00	7.56	7.00	0.00	2.3	37.0
03/03/23 19:06:02	53:00:06	51:03:08	0.00	0.00	13.1	20.0	0.00	0.00	0.00	0.00	0.00	10.20	0.00	1.00	1.00	0.00	0.00	0.24	0.24	0.00	0.00	0.00	0.00	0.10	0.10	0.00	0.00	0.66	0.66	0.00	0.00	6	0.33	201	200	15.6	0.020	0.06					0.00	0.00	7.56	7.00	0.00	2.5	37.0
03/03/23 19:16:02	53:10:06	51:13:08	0.00	0.00	13.2	20.0	0.00	0.00	0.00	0.00	0.00	10.20	0.00	1.00	1.00	0.00	0.00	0.24	0.24	0.00	0.00	0.00	0.00	0.10	0.10	0.00	0.00	0.66	0.66	0.00	0.00	6	0.32	200	200	15.1	0.020	0.06					0.00	0.00	7.56	7.00	0.00	2.6	37.0
03/03/23 19:26:02	53:20:06	51:23:08	0.00	0.00	13.2	20.0	0.00	0.00	0.00	0.00	0.00	10.20	0.00	1.00	1.00	0.00	0.00	0.24	0.24	0.00	0.00	0.00	0.00	0.10	0.10	0.00	0.00	0.66	0.66	0.00	0.00	6	0.32	200	200	15.3	0.020	0.06					0.00	0.00	7.56	7.00	0.00	2.2	37.0
03/03/23 19:36:02	53:30:06	51:33:08	0.00	0.00	13.2	20.0	0.00	0.00	0.00	0.00	0.00	10.20	0.00	1.00	1.00	0.00	0.00	0.24	0.24	0.00	0.00	0.00	0.00	0.10	0.10	0.00	0.00	0.66	0.66	0.00	0.00	5	0.31	199	200	15.1	0.020	0.06					0.00	0.00	7.56	7.00	0.00	2.2	37.0
03/03/23 19:46:02	53:40:06	51:43:08	0.00	0.00	13.3	20.0	0.00	0.00	0.00	0.00	0.00	10.20	0.00	1.00	1.00	0.00	0.00	0.24	0.24	0.00	0.00	0.00	0.00	0.10	0.10	0.00	0.00	0.66	0.66	0.00	0.00	5	0.31	199	200	15.0	0.020	0.06					0.00	0.00	7.56	7.00	0.00	2.1	37.0
03/03/23 19:56:02	53:50:06	51:53:08	0.00	0.00	13.3	20.0	0.00	0.00	0.00	0.00	0.00	10.20	0.00	1.00	1.00	0.00	0.00	0.24	0.24	0.00	0.00	0.00	0.00	0.10	0.10	0.00	0.00	0.66	0.66	0.00	0.00	6	0.34	200	200	15.9	0.020	0.06					0.00	0.00	7.56	7.00	0.00	2.4	37.0
03/03/23 20:06:02	54:00:06	52:03:08	0.00	0.00	13.3	20.0	0.00	0.00	0.00	0.00	0.00	10.20	0.00	1.00	1.00	0.00	0.00	0.24	0.24	0.00	0.00	0.00	0.00	0.10	0.10	0.00	0.00	0.66	0.66	0.00	0.00	6	0.33	199	200	15.9	0.020	0.06					0.00	0.00	7.57	7.00	0.00	2.6	37.0
03/03/23 20:16:02	54:10:06	52:13:08	0.00	0.00	13.4	20.0	0.00	0.00	0.00	0.00	0.00	10.20	0.00	1.00	1.00	0.00	0.00	0.24	0.24	0.00	0.00	0.00	0.00	0.10	0.10	0.00	0.00	0.66	0.66	0.00	0.00	5	0.33	200	200	15.7	0.020	0.06					0.00	0.00	7.57	7.00	0.00	2.6	37.0
03/03/23 20:26:02	54:20:06	52:23:08	0.00	0.00	13.3	20.0	0.00	0.00	0.00	0.00	0.00	10.20	0.00	1.00	1.00	0.00	0.00	0.24	0.24	0.00	0.00	0.00	0.00	0.10	0.10	0.00	0.00	0.66	0.66	0.00	0.00	6	0.31	200	200	14.7	0.020	0.06					0.00	0.00	7.57	7.00	0.00	2.5	37.0
03/03/23 20:36:02	54:30:06	52:33:08	0.00	0.00	13.3	20.0	0.00	0.00	0.00	0.00	0.00	10.20	0.00	1.00	1.00	0.00	0.00	0.24	0.24	0.00	0.00	0.00	0.00	0.10	0.10	0.00	0.00	0.66	0.66	0.00	0.00	6	0.32	200	200	15.3	0.020	0.06					0.00	0.00	7.57	7.00	0.00	2.4	37.0
03/03/23 20:46:02	54:40:06	52:43:08	0.00	0.00	13.4	20.0	0.00	0.00	0.00	0.00	0.00	10.20	0.00	1.00	1.00	0.00	0.00	0.24	0.24	0.00	0.00	0.00	0.00	0.10	0.10	0.00	0.00	0.66	0.66	0.00	0.00	5	0.32	199	200	15.2	0.020	0.06					0.00	0.00	7.57	7.00	0.00	2.3	37.0
03/03/23 20:56:03	54:50:07	52:53:09	0.00	0.00	13.4	20.0	0.00	0.00	0.00	0.00	0.00	10.20	0.00	1.00	1.00	0.00	0.00	0.24	0.24	0.00	0.00	0.00	0.00	0.10	0.10	0.00	0.00	0.66	0.66	0.00	0.00	6	0.33	200	200	15.7	0.020	0.06					0.00	0.00	7.58	7.00	0.00	2.1	37.0
03/03/23 21:06:02	55:00:06	53:03:09	0.00	0.00	13.5	20.0	0.00	0.00	0.00	0.00	0.00	10.20	0.00	1.00	1.00	0.00	0.00	0.24	0.24	0.00	0.00	0.00	0.00	0.10	0.10	0.00	0.00	0.66	0.66	0.00	0.00	6	0.31	200	200	14.8	0.020	0.06					0.00	0.00	7.58	7.00	0.00	2.3	37.0
03/03/23 21:16:02	55:10:06	53:13:09	0.00	0.00	13.6	20.0	0.00	0.00	0.00	0.00	0.00	10.20	0.00	1.00	1.00	0.00	0.00	0.24	0.24	0.00	0.00	0.00	0.00	0.10	0.10	0.00	0.00	0.66	0.66	0.00	0.00	5	0.32	199	200	15.2	0.021	0.06					0.00	0.00	7.58	7.00	0.00	2.4	37.0
03/03/23 21:26:02	55:20:06	53:23:09	0.00	0.00	13.5	20.0	0.00	0.00	0.00	0.00	0.00	10.20	0.00	1.00	1.00	0.00	0.00	0.24	0.24	0.00	0.00	0.00	0.00	0.10	0.10	0.00	0.00	0.66	0.66	0.00	0.00	6	0.33	201	200	15.8	0.021	0.06					0.00	0.00	7.58	7.00	0.00	2.5	37.0
03/03/23 21:36:02	55:30:06	53:33:09	0.00	0.00	13.6	20.0	0.00	0.00	0.00	0.00	0.00	10.20	0.00	1.00	1.00	0.00	0.00	0.24	0.24	0.00	0.00	0.00	0.00	0.10	0.10	0.00	0.00	0.66	0.66	0.00	0.00	5	0.32	199	200	15.4	0.021	0.06					0.00	0.00	7.58	7.00	0.00	2.5	37.0
03/03/23 21:46:02	55:40:06	53:43:09	0.00	0.00	13.5	20.0	0.00	0.00	0.00	0.00	0.00	10.20	0.00	1.00	1.00	0.00	0.00	0.24	0.24	0.00	0.00	0.00	0.00	0.10	0.10	0.00	0.00	0.66	0.66	0.00	0.00	6	0.33	199	200	15.6	0.021	0.06					0.00	0.00	7.58	7.00	0.00	2.4	37.0
03/03/23 21:56:02	55:50:06	53:53:09	0.00	0.00	13.6	20.0	0.00	0.00	0.00	0.00	0.00	10.20	0.00	1.00	1.00	0.00	0.00	0.24	0.24	0.00	0.00	0.00	0.00	0.10	0.10	0.00	0.00	0.66	0.66	0.00	0.00	5	0.32	199	200	15.1	0.021	0.06					0.00	0.00	7.59	7.00	0.00	2.4	37.0
03/03/23 22:06:02	56:00:06	54:03:09	0.00	0.00	13.6	20.0	0.00	0.00	0.00	0.00	0.00	10.20	0.00	1.00	1.00	0.00	0.00	0.24	0.24	0.00	0.00	0.00	0.00	0.10	0.10	0.00	0.00	0.66	0.66	0.00	0.00	6	0.33	200	200	15.9	0.021	0.06					0.00	0.00	7.59	7.00	0.00	2.4	37.0
03/03/23 22:16:02	56:10:06	54:13:09	0.00	0.00	13.7	20.0	0.00	0.00	0.00	0.00	0.00	10.20	0.00	1.00	1.00	0.00	0.00	0.24	0.24	0.00	0.00	0.00	0.00	0.10	0.10	0.00	0.00	0.66	0.66	0.00	0.00	5	0.32	200	200	15.2	0.021	0.06					0.00	0.00	7.59	7.00	0.00	2.4	37.0
03/03/23 22:26:03	56:20:07	54:23:10	0.00	0.00	13.7	20.0	0.00	0.00	0.00	0.00	0.00	10.20	0.00	1.00	1.00	0.00	0.00	0.24	0.24	0.00	0.00	0.00	0.00	0.10	0.10	0.00	0.00	0.66	0.66	0.00	0.00	5	0.33	200	200	15.7	0.021	0.06					0.00	0.00	7.59	7.00	0.00	2.5	37.0
03/03/23 22:36:02	56:30:06	54:33:09	0.00	0.00	13.7	20.0	0.00	0.00	0.00	0.00	0.00	10.20	0.00	1.00	1.00	0.00	0.00	0.24	0.24	0.00	0.00	0.00	0.00	0.10	0.10	0.00	0.00	0.66	0.66	0.00	0.00	5	0.33	201	200	15.8	0.021	0.06					0.00	0.00	7.59	7.00	0.00	2.4	37.0
03/03/23 22:46:02	56:40:06	54:43:09	0.00	0.00	13.7	20.0	0.00	0.00	0.00	0.00	0.00	10.20	0.00	1.00	1.00	0.00	0.00	0.24	0.24	0.00	0.00	0.00	0.00	0.10	0.10	0.00	0.00	0.66	0.66	0.00	0.00	6	0.32	200	200	15.2	0.021	0.06					0.00	0.00	7.59	7.00	0.00	2.6	37.0
03/03/23 22:56:02	56:50:06	54:53:09	0.00	0.00	13.6	20.0	0.00	0.00	0.00	0.00	0.00	10.20	0.00	1.00	1.00	0.00	0.00	0.24	0.24	0.00	0.00	0.00	0.00	0.10	0.10	0.00	0.00	0.66	0.66	0.00	0.00	6	0.32	200	200	15.4	0.021	0.06					0.00	0.00	7.60	7.00	0.00	2.5	37.0
03/03/23 23:06:02	57:00:06	55:03:09	0.00	0.00	13.7	20.0	0.00	0.00	0.00	0.00	0.00	10.20	0.00	1.00	1.00	0.00	0.00	0.24	0.24	0.00	0.00	0.00	0.00	0.10	0.10	0.00	0.00	0.66	0.66	0.00	0.00	6	0.33	201	200	15.7	0.021	0.06					0.00	0.00	7.60	7.00	0.00	2.5	37.0
03/03/23 23:16:02	57:10:06	55:13:09	0.00	0.00	13.7	20.0	0.00	0.00	0.00	0.00	0.00	10.20	0.00	1.00	1.00	0.00	0.00	0.24	0.24	0.00	0.00	0.00	0.00	0.10	0.10	0.00	0.00	0.66	0.66	0.00	0.00	6	0.33	199	200	15.7	0.021	0.06					0.00	0.00	7.60	7.00	0.00	2.2	37.0
03/03/23 23:26:02	57:20:06	55:23:09	0.00	0.00	13.8	20.0	0.00	0.00	0.00	0.00	0.00	10.20	0.00	1.00	1.00	0.00	0.00	0.24	0.24	0.00	0.00	0.00	0.00	0.10	0.10	0.00	0.00	0.66	0.66	0.00	0.00	6	0.32	200	200	15.1	0.021	0.06					0.00	0.00	7.60	7.00	0.00	2.6	37.0
03/03/23 23:36:02	57:30:06	55:33:09	0.00	0.00	13.8	20.0	0.00	0.00	0.00	0.00	0.00	10.20	0.00	1.00	1.00	0.00	0.00	0.24	0.24	0.00	0.00	0.00	0.00	0.10	0.10	0.00	0.00	0.66	0.66	0.00	0.00	7	0.32	201	200	15.0	0.021	0.06					0.00	0.00	7.60	7.00	0.00	2.4	37.0
03/03/23 23:46:02	57:40:07	55:43:09	0.00	0.00	13.9	20.0	0.00	0.00	0.00	0.00	0.00	10.20	0.00	1.00	1.00	0.00	0.00	0.24	0.24	0.00	0.00	0.00	0.00	0.10	0.10	0.00	0.00	0.66	0.66	0.00	0.00	5	0.32	201	200	15.5	0.021	0.06					0.00	0.00	7.61	7.00	0.00	2.5	37.0
03/03/23 23:56:02	57:50:07	55:53:09	0.00	0.00	13.9	20.0	0.00	0.00	0.00	0.00	0.00	10.20	0.00	1.00	1.00	0.00	0.00	0.24	0.24	0.00	0.00	0.00	0.00	0.10	0.10	0.00	0.00	0.66	0.66	0.00	0.00	5	0.33	201	200	15.8	0.021	0.06					0.00	0.00	7.61	7.00	0.00	2.4	37.0
03/04/23 00:06:02	58:00:07	56:03:09	0.00	0.00	13.9	20.0	0.00	0.00	0.00	0.00	0.00	10.20	0.00	1.00	1.00	0.00	0.00	0.24	0.24	0.00	0.00	0.00	0.00	0.10	0.10	0.00	0.00	0.66	0.66	0.00	0.00	6	0.33	200	200	15.6	0.021	0.06					0.00	0.00	7.61	7.00	0.00	2.5	37.0
03/04/23 00:16:02	58:10:07	56:13:09	0.00	0.00	14.0	20.0	0.00	0.00	0.00	0.00	0.00	10.20	0.00	1.00	1.00	0.00	0.00	0.24	0.24	0.00	0.00	0.00	0.00	0.10	0.10	0.00	0.00	0.66	0.66	0.00	0.00	6	0.33	200	200	15.8	0.021	0.06					0.00	0.00	7.61	7.00	0.00	2.5	37.0
03/04/23 00:26:02	58:20:07	56:23:09	0.00	0.00	14.0	20.0	0.00	0.00	0.00	0.00	0.00	10.20	0.00	1.00	1.00	0.00	0.00	0.24	0.24	0.00	0.00	0.00	0.00	0.10	0.10	0.00	0.00	0.66	0.66	0.00	0.00	6	0.31	200	200	15.0	0.021	0.06					0.00	0.00	7.61	7.00	0.00	2.2	37.0
03/04/23 00:36:02	58:30:07	56:33:09	0.00	0.00	14.0	20.0	0.00	0.00	0.00	0.00	0.00	10.20	0.00	1.00	1.00	0.00	0.00	0.24	0.24	0.00	0.00	0.00	0.00	0.10	0.10	0.00	0.00	0.66	0.66	0.00	0.00	6	0.32	200	200	15.3	0.021	0.06					0.00	0.00	7.61	7.00	0.00	2.4	37.0
03/04/23 00:46:02	58:40:07	56:43:09	0.00	0.00	14.0	20.0	0.00	0.00	0.00	0.00	0.00	10.20	0.00	1.00	1.00	0.00	0.00	0.24	0.24	0.00	0.00	0.00	0.00	0.10	0.10	0.00	0.00	0.66	0.66	0.00	0.00	7	0.31	199	200	14.9	0.021	0.06					0.00	0.00	7.62	7.00	0.00	2.5	37.0
03/04/23 00:56:02	58:50:07	56:53:09	0.00	0.00	14.1	20.0	0.00	0.00	0.00	0.00	0.00	10.20	0.00	1.00	1.00	0.00	0.00	0.24	0.24	0.00	0.00	0.00	0.00	0.10	0.10	0.00	0.00	0.66	0.66	0.00	0.00	5	0.31	200	200	15.0	0.021	0.06					0.00	0.00	7.62	7.00	0.00	2.3	37.0
03/04/23 01:06:02	59:00:07	57:03:09	0.00	0.00	13.9	20.0	0.00	0.00	0.00	0.00	0.00	10.20	0.00	1.00	1.00	0.00	0.00	0.24	0.24	0.00	0.00	0.00	0.00	0.10	0.10	0.00	0.00	0.66	0.66	0.00	0.00	6	0.33	200	200	15.7	0.021	0.06					0.00	0.00	7.62	7.00	0.00	2.4	37.0
03/04/23 01:16:02	59:10:07	57:13:09	0.00	0.00	14.0	20.0	0.00	0.00	0.00	0.00	0.00	10.20	0.00	1.00	1.00	0.00	0.00	0.24	0.24	0.00	0.00	0.00	0.00	0.10	0.10	0.00	0.00	0.66	0.66	0.00	0.00	6	0.31	199	200	15.0	0.021	0.06					0.00	0.00	7.62	7.00	0.00	2.5	37.0
03/04/23 01:26:02	59:20:07	57:23:09	0.00	0.00	14.2	20.0	0.00	0.00	0.00	0.00	0.00	10.20	0.00	1.00	1.00	0.00	0.00	0.24	0.24	0.00	0.00	0.00	0.00	0.10	0.10	0.00	0.00	0.66	0.66	0.00	0.00	6	0.32	200	200	15.3	0.021	0.06					0.00	0.00	7.62	7.00	0.00	2.3	37.0
03/04/23 01:36:03	59:30:07	57:33:10	0.00	0.00	14.0	20.0	0.00	0.00	0.00	0.00	0.00	10.20	0.00	1.00	1.00	0.00	0.00	0.24	0.24	0.00	0.00	0.00	0.00	0.10	0.10	0.00	0.00	0.66	0.66	0.00	0.00	6	0.32	201	200	15.1	0.021	0.06					0.00	0.00	7.62	7.00	0.00	2.5	37.0
03/04/23 01:46:03	59:40:07	57:43:09	0.00	0.00	14.1	20.0	0.00	0.00	0.00	0.00	0.00	10.20	0.00	1.00	1.00	0.00	0.00	0.24	0.24	0.00	0.00	0.00	0.00	0.10	0.10	0.00	0.00	0.66	0.66	0.00	0.00	6	0.33	200	200	15.7	0.021	0.06					0.00	0.00	7.63	7.00	0.00	2.6	37.0
03/04/23 01:56:03	59:50:07	57:53:09	0.00	0.00	14.1	20.0	0.00	0.00	0.00	0.00	0.00	10.20	0.00	1.00	1.00	0.00	0.00	0.24	0.24	0.00	0.00	0.00	0.00	0.10	0.10	0.00	0.00	0.66	0.66	0.00	0.00	5	0.33	200	200	15.5	0.021	0.06					0.00	0.00	7.63	7.00	0.00	2.4	37.0
03/04/23 02:06:03	60:00:07	58:03:09	0.00	0.00	14.1	20.0	0.00	0.00	0.00	0.00	0.00	10.20	0.00	1.00	1.00	0.00	0.00	0.24	0.24	0.00	0.00	0.00	0.00	0.10	0.10	0.00	0.00	0.66	0.66	0.00	0.00	6	0.32	199	200	15.2	0.021	0.06					0.00	0.00	7.63	7.00	0.00	2.7	37.0
03/04/23 02:16:03	60:10:07	58:13:09	0.00	0.00	14.1	20.0	0.00	0.00	0.00	0.00	0.00	10.20	0.00	1.00	1.00	0.00	0.00	0.24	0.24	0.00	0.00	0.00	0.00	0.10	0.10	0.00	0.00	0.66	0.66	0.00	0.00	5	0.31	199	200	14.9	0.021	0.06					0.00	0.00	7.63	7.00	0.00	2.5	37.0
03/04/23 02:26:03	60:20:07	58:23:09	0.00	0.00	14.2	20.0	0.00	0.00	0.00	0.00	0.00	10.20	0.00	1.00	1.00	0.00	0.00	0.24	0.24	0.00	0.00	0.00	0.00	0.10	0.10	0.00	0.00	0.66	0.66	0.00	0.00	5	0.33	200	200	15.7	0.021	0.06					0.00	0.00	7.63	7.00	0.00	2.5	37.0
03/04/23 02:36:03	60:30:07	58:33:09	0.00	0.00	14.2	20.0	0.00	0.00	0.00	0.00	0.00	10.20	0.00	1.00	1.00	0.00	0.00	0.24	0.24	0.00	0.00	0.00	0.00	0.10	0.10	0.00	0.00	0.66	0.66	0.00	0.00	5	0.33	200	200	15.5	0.021	0.06					0.00	0.00	7.63	7.00	0.00	2.6	37.0
03/04/23 02:46:03	60:40:07	58:43:09	0.00	0.00	14.2	20.0	0.00	0.00	0.00	0.00	0.00	10.20	0.00	1.00	1.00	0.00	0.00	0.24	0.24	0.00	0.00	0.00	0.00	0.10	0.10	0.00	0.00	0.66	0.66	0.00	0.00	6	0.32	201	200	15.2	0.021	0.06					0.00	0.00	7.64	7.00	0.00	2.5	37.0
03/04/23 02:56:03	60:50:07	58:53:09	0.00	0.00	14.3	20.0	0.00	0.00	0.00	0.00	0.00	10.20	0.00	1.00	1.00	0.00	0.00	0.24	0.24	0.00	0.00	0.00	0.00	0.10	0.10	0.00	0.00	0.66	0.66	0.00	0.00	6	0.32	199	200	15.2	0.021	0.06					0.00	0.00	7.64	7.00	0.00	2.5	37.0
03/04/23 03:06:03	61:00:07	59:03:09	0.00	0.00	14.3	20.0	0.00	0.00	0.00	0.00	0.00	10.20	0.00	1.00	1.00	0.00	0.00	0.24	0.24	0.00	0.00	0.00	0.00	0.10	0.10	0.00	0.00	0.66	0.66	0.00	0.00	5	0.32	200	200	15.4	0.021	0.06					0.00	0.00	7.64	7.00	0.00	2.4	37.0
03/04/23 03:16:03	61:10:07	59:13:09	0.00	0.00	14.3	20.0	0.00	0.00	0.00	0.00	0.00	10.20	0.00	1.00	1.00	0.00	0.00	0.24	0.24	0.00	0.00	0.00	0.00	0.10	0.10	0.00	0.00	0.66	0.66	0.00	0.00	6	0.32	199	200	15.1	0.021	0.06					0.00	0.00	7.64	7.00	0.00	2.6	37.0
03/04/23 03:26:03	61:20:07	59:23:10	0.00	0.00	14.4	20.0	0.00	0.00	0.00	0.00	0.00	10.20	0.00	1.00	1.00	0.00	0.00	0.24	0.24	0.00	0.00	0.00	0.00	0.10	0.10	0.00	0.00	0.66	0.66	0.00	0.00	5	0.31	199	200	14.9	0.021	0.06					0.00	0.00	7.64	7.00	0.00	2.5	37.0
03/04/23 03:36:03	61:30:07	59:33:10	0.00	0.00	14.4	20.0	0.00	0.00	0.00	0.00	0.00	10.20	0.00	1.00	1.00	0.00	0.00	0.24	0.24	0.00	0.00	0.00	0.00	0.10	0.10	0.00	0.00	0.66	0.66	0.00	0.00	5	0.33	199	200	15.6	0.021	0.06					0.00	0.00	7.64	7.00	0.00	2.4	37.0
03/04/23 03:46:03	61:40:07	59:43:10	0.00	0.00	14.4	20.0	0.00	0.00	0.00	0.00	0.00	10.20	0.00	1.00	1.00	0.00	0.00	0.24	0.24	0.00	0.00	0.00	0.00	0.10	0.10	0.00	0.00	0.66	0.66	0.00	0.00	6	0.32	200	200	15.2	0.021	0.06					0.00	0.00	7.65	7.00	0.00	2.4	37.0
03/04/23 03:56:03	61:50:07	59:53:10	0.00	0.00	14.4	20.0	0.00	0.00	0.00	0.00	0.00	10.20	0.00	1.00	1.00	0.00	0.00	0.24	0.24	0.00	0.00	0.00	0.00	0.10	0.10	0.00	0.00	0.66	0.66	0.00	0.00	6	0.31	200	200	14.9	0.021	0.06					0.00	0.00	7.65	7.00	0.00	2.4	37.0
03/04/23 04:06:03	62:00:07	60:03:10	0.00	0.00	14.5	20.0	0.00	0.00	0.00	0.00	0.00	10.20	0.00	1.00	1.00	0.00	0.00	0.24	0.24	0.00	0.00	0.00	0.00	0.10	0.10	0.00	0.00	0.66	0.66	0.00	0.00	6	0.33	201	200	15.6	0.021	0.06					0.00	0.00	7.65	7.00	0.00	2.3	37.0
03/04/23 04:16:03	62:10:07	60:13:10	0.00	0.00	14.5	20.0	0.00	0.00	0.00	0.00	0.00	10.20	0.00	1.00	1.00	0.00	0.00	0.24	0.24	0.00	0.00	0.00	0.00	0.10	0.10	0.00	0.00	0.66	0.66	0.00	0.00	5	0.33	200	200	15.6	0.021	0.06					0.00	0.00	7.65	7.00	0.00	2.6	37.0
03/04/23 04:26:03	62:20:07	60:23:10	0.00	0.00	14.5	20.0	0.00	0.00	0.00	0.00	0.00	10.20	0.00	1.00	1.00	0.00	0.00	0.24	0.24	0.00	0.00	0.00	0.00	0.10	0.10	0.00	0.00	0.66	0.66	0.00	0.00	7	0.31	201	200	15.0	0.021	0.06					0.00	0.00	7.65	7.00	0.00	2.7	37.0
03/04/23 04:36:03	62:30:07	60:33:10	0.00	0.00	14.6	20.0	0.00	0.00	0.00	0.00	0.00	10.20	0.00	1.00	1.00	0.00	0.00	0.24	0.24	0.00	0.00	0.00	0.00	0.10	0.10	0.00	0.00	0.66	0.66	0.00	0.00	6	0.32	199	200	15.2	0.021	0.06					0.00	0.00	7.65	7.00	0.00	2.5	37.0
03/04/23 04:46:03	62:40:07	60:43:10	0.00	0.00	14.6	20.0	0.00	0.00	0.00	0.00	0.00	10.20	0.00	1.00	1.00	0.00	0.00	0.24	0.24	0.00	0.00	0.00	0.00	0.10	0.10	0.00	0.00	0.66	0.66	0.00	0.00	6	0.33	201	200	15.6	0.021	0.06					0.00	0.00	7.65	7.00	0.00	2.5	37.0
03/04/23 04:56:03	62:50:07	60:53:10	0.00	0.00	14.6	20.0	0.00	0.00	0.00	0.00	0.00	10.20	0.00	1.00	1.00	0.00	0.00	0.24	0.24	0.00	0.00	0.00	0.00	0.10	0.10	0.00	0.00	0.66	0.66	0.00	0.00	6	0.33	200	200	15.7	0.021	0.06					0.00	0.00	7.66	7.00	0.00	2.5	37.0
03/04/23 05:06:03	63:00:07	61:03:10	0.00	0.00	14.6	20.0	0.00	0.00	0.00	0.00	0.00	10.20	0.00	1.00	1.00	0.00	0.00	0.24	0.24	0.00	0.00	0.00	0.00	0.10	0.10	0.00	0.00	0.66	0.66	0.00	0.00	5	0.33	200	200	15.6	0.021	0.06					0.00	0.00	7.66	7.00	0.00	2.6	37.0
03/04/23 05:16:03	63:10:07	61:13:10	0.00	0.00	14.6	20.0	0.00	0.00	0.00	0.00	0.00	10.20	0.00	1.00	1.00	0.00	0.00	0.24	0.24	0.00	0.00	0.00	0.00	0.10	0.10	0.00	0.00	0.66	0.66	0.00	0.00	5	0.33	200	200	15.5	0.021	0.06					0.00	0.00	7.66	7.00	0.00	2.6	37.0
03/04/23 05:26:03	63:20:07	61:23:10	0.00	0.00	14.6	20.0	0.00	0.00	0.00	0.00	0.00	10.20	0.00	1.00	1.00	0.00	0.00	0.24	0.24	0.00	0.00	0.00	0.00	0.10	0.10	0.00	0.00	0.66	0.66	0.00	0.00	6	0.32	201	200	15.1	0.021	0.06					0.00	0.00	7.66	7.00	0.00	2.4	37.0
03/04/23 05:36:03	63:30:07	61:33:10	0.00	0.00	14.6	20.0	0.00	0.00	0.00	0.00	0.00	10.20	0.00	1.00	1.00	0.00	0.00	0.24	0.24	0.00	0.00	0.00	0.00	0.10	0.10	0.00	0.00	0.66	0.66	0.00	0.00	6	0.32	200	200	15.5	0.021	0.06					0.00	0.00	7.66	7.00	0.00	2.4	37.0
03/04/23 05:46:03	63:40:07	61:43:10	0.00	0.00	14.7	20.0	0.00	0.00	0.00	0.00	0.00	10.20	0.00	1.00	1.00	0.00	0.00	0.24	0.24	0.00	0.00	0.00	0.00	0.10	0.10	0.00	0.00	0.66	0.66	0.00	0.00	6	0.32	201	200	15.2	0.021	0.06					0.00	0.00	7.67	7.00	0.00	2.6	37.0
03/04/23 05:56:03	63:50:07	61:53:10	0.00	0.00	14.7	20.0	0.00	0.00	0.00	0.00	0.00	10.20	0.00	1.00	1.00	0.00	0.00	0.24	0.24	0.00	0.00	0.00	0.00	0.10	0.10	0.00	0.00	0.66	0.66	0.00	0.00	6	0.32	200	200	15.2	0.021	0.06					0.00	0.00	7.67	7.00	0.00	2.6	37.0
03/04/23 06:06:03	64:00:07	62:03:10	0.00	0.00	14.7	20.0	0.00	0.00	0.00	0.00	0.00	10.20	0.00	1.00	1.00	0.00	0.00	0.24	0.24	0.00	0.00	0.00	0.00	0.10	0.10	0.00	0.00	0.66	0.66	0.00	0.00	6	0.33	201	200	15.7	0.021	0.06					0.00	0.00	7.67	7.00	0.00	2.7	37.0
03/04/23 06:16:03	64:10:07	62:13:10	0.00	0.00	14.7	20.0	0.00	0.00	0.00	0.00	0.00	10.20	0.00	1.00	1.00	0.00	0.00	0.24	0.24	0.00	0.00	0.00	0.00	0.10	0.10	0.00	0.00	0.66	0.66	0.00	0.00	5	0.34	200	200	16.1	0.022	0.06					0.00	0.00	7.67	7.00	0.00	2.8	37.0
03/04/23 06:26:03	64:20:07	62:23:10	0.00	0.00	14.8	20.0	0.00	0.00	0.00	0.00	0.00	10.20	0.00	1.00	1.00	0.00	0.00	0.24	0.24	0.00	0.00	0.00	0.00	0.10	0.10	0.00	0.00	0.66	0.66	0.00	0.00	6	0.33	201	200	15.6	0.022	0.06					0.00	0.00	7.67	7.00	0.00	2.4	37.0
03/04/23 06:36:03	64:30:07	62:33:10	0.00	0.00	14.8	20.0	0.00	0.00	0.00	0.00	0.00	10.20	0.00	1.00	1.00	0.00	0.00	0.24	0.24	0.00	0.00	0.00	0.00	0.10	0.10	0.00	0.00	0.66	0.66	0.00	0.00	6	0.32	201	200	15.3	0.022	0.06					0.00	0.00	7.67	7.00	0.00	3.0	37.0
03/04/23 06:46:03	64:40:07	62:43:10	0.00	0.00	14.9	20.0	0.00	0.00	0.00	0.00	0.00	10.20	0.00	1.00	1.00	0.00	0.00	0.24	0.24	0.00	0.00	0.00	0.00	0.10	0.10	0.00	0.00	0.66	0.66	0.00	0.00	6	0.32	199	200	15.2	0.022	0.06					0.00	0.00	7.68	7.00	0.00	2.7	37.0
03/04/23 06:56:03	64:50:07	62:53:10	0.00	0.00	14.9	20.0	0.00	0.00	0.00	0.00	0.00	10.20	0.00	1.00	1.00	0.00	0.00	0.24	0.24	0.00	0.00	0.00	0.00	0.10	0.10	0.00	0.00	0.66	0.66	0.00	0.00	6	0.32	199	200	15.2	0.022	0.06					0.00	0.00	7.68	7.00	0.00	2.9	37.0
03/04/23 07:06:03	65:00:07	63:03:10	0.00	0.00	14.9	20.0	0.00	0.00	0.00	0.00	0.00	10.20	0.00	1.00	1.00	0.00	0.00	0.24	0.24	0.00	0.00	0.00	0.00	0.10	0.10	0.00	0.00	0.66	0.66	0.00	0.00	6	0.31	199	200	15.1	0.022	0.06					0.00	0.00	7.68	7.00	0.00	2.5	37.0
03/04/23 07:16:03	65:10:07	63:13:10	0.00	0.00	15.0	20.0	0.00	0.00	0.00	0.00	0.00	10.20	0.00	1.00	1.00	0.00	0.00	0.24	0.24	0.00	0.00	0.00	0.00	0.10	0.10	0.00	0.00	0.66	0.66	0.00	0.00	6	0.31	199	200	15.0	0.022	0.06					0.00	0.00	7.68	7.00	0.00	2.6	37.0
03/04/23 07:26:03	65:20:07	63:23:10	0.00	0.00	15.0	20.0	0.00	0.00	0.00	0.00	0.00	10.20	0.00	1.00	1.00	0.00	0.00	0.24	0.24	0.00	0.00	0.00	0.00	0.10	0.10	0.00	0.00	0.66	0.66	0.00	0.00	5	0.32	199	200	15.5	0.022	0.06					0.00	0.00	7.68	7.00	0.00	2.6	37.0
03/04/23 07:36:03	65:30:07	63:33:10	0.00	0.00	15.1	20.0	0.00	0.00	0.00	0.00	0.00	10.20	0.00	1.00	1.00	0.00	0.00	0.24	0.24	0.00	0.00	0.00	0.00	0.10	0.10	0.00	0.00	0.66	0.66	0.00	0.00	5	0.33	200	200	15.7	0.022	0.06					0.00	0.00	7.68	7.00	0.00	2.5	37.0
03/04/23 07:46:03	65:40:07	63:43:10	0.00	0.00	15.1	20.0	0.00	0.00	0.00	0.00	0.00	10.20	0.00	1.00	1.00	0.00	0.00	0.24	0.24	0.00	0.00	0.00	0.00	0.10	0.10	0.00	0.00	0.66	0.66	0.00	0.00	6	0.34	200	200	16.0	0.022	0.06					0.00	0.00	7.69	7.00	0.00	2.4	37.0
03/04/23 07:56:03	65:50:07	63:53:10	0.00	0.00	15.1	20.0	0.00	0.00	0.00	0.00	0.00	10.20	0.00	1.00	1.00	0.00	0.00	0.24	0.24	0.00	0.00	0.00	0.00	0.10	0.10	0.00	0.00	0.66	0.66	0.00	0.00	5	0.31	199	200	14.9	0.022	0.06					0.00	0.00	7.69	7.00	0.00	2.5	37.0
03/04/23 08:06:03	66:00:07	64:03:10	0.00	0.00	15.1	20.0	0.00	0.00	0.00	0.00	0.00	10.20	0.00	1.00	1.00	0.00	0.00	0.24	0.24	0.00	0.00	0.00	0.00	0.10	0.10	0.00	0.00	0.66	0.66	0.00	0.00	6	0.32	201	200	15.2	0.022	0.06					0.00	0.00	7.69	7.00	0.00	2.5	37.0
03/04/23 08:16:03	66:10:07	64:13:10	0.00	0.00	15.1	20.0	0.00	0.00	0.00	0.00	0.00	10.20	0.00	1.00	1.00	0.00	0.00	0.24	0.24	0.00	0.00	0.00	0.00	0.10	0.10	0.00	0.00	0.66	0.66	0.00	0.00	6	0.33	201	200	15.6	0.022	0.06					0.00	0.00	7.69	7.00	0.00	2.4	37.0
03/04/23 08:26:03	66:20:07	64:23:10	0.00	0.00	15.1	20.0	0.00	0.00	0.00	0.00	0.00	10.20	0.00	1.00	1.00	0.00	0.00	0.24	0.24	0.00	0.00	0.00	0.00	0.10	0.10	0.00	0.00	0.66	0.66	0.00	0.00	6	0.33	200	200	15.5	0.022	0.06					0.00	0.00	7.69	7.00	0.00	2.7	37.0
03/04/23 08:36:03	66:30:07	64:33:10	0.00	0.00	15.2	20.0	0.00	0.00	0.00	0.00	0.00	10.20	0.00	1.00	1.00	0.00	0.00	0.24	0.24	0.00	0.00	0.00	0.00	0.10	0.10	0.00	0.00	0.66	0.66	0.00	0.00	6	0.32	201	200	15.2	0.022	0.06					0.00	0.00	7.70	7.00	0.00	2.5	37.0
03/04/23 08:46:03	66:40:07	64:43:10	0.00	0.00	15.2	20.0	0.00	0.00	0.00	0.00	0.00	10.20	0.00	1.00	1.00	0.00	0.00	0.24	0.24	0.00	0.00	0.00	0.00	0.10	0.10	0.00	0.00	0.66	0.66	0.00	0.00	6	0.32	200	200	15.1	0.022	0.06					0.00	0.00	7.70	7.00	0.00	2.4	37.0
03/04/23 08:56:03	66:50:07	64:53:10	0.00	0.00	15.3	20.0	0.00	0.00	0.00	0.00	0.00	10.20	0.00	1.00	1.00	0.00	0.00	0.24	0.24	0.00	0.00	0.00	0.00	0.10	0.10	0.00	0.00	0.66	0.66	0.00	0.00	7	0.32	200	200	15.3	0.022	0.06					0.00	0.00	7.70	7.00	0.00	2.7	37.0
03/04/23 09:06:03	67:00:07	65:03:10	0.00	0.00	15.4	20.0	0.00	0.00	0.00	0.00	0.00	10.20	0.00	1.00	1.00	0.00	0.00	0.24	0.24	0.00	0.00	0.00	0.00	0.10	0.10	0.00	0.00	0.66	0.66	0.00	0.00	5	0.32	201	200	15.1	0.022	0.06					0.00	0.00	7.70	7.00	0.00	2.6	37.0
03/04/23 09:16:03	67:10:07	65:13:10	0.00	0.00	15.3	20.0	0.00	0.00	0.00	0.00	0.00	10.20	0.00	1.00	1.00	0.00	0.00	0.24	0.24	0.00	0.00	0.00	0.00	0.10	0.10	0.00	0.00	0.66	0.66	0.00	0.00	6	0.33	199	200	15.6	0.022	0.06					0.00	0.00	7.70	7.00	0.00	2.5	37.0
03/04/23 09:26:03	67:20:07	65:23:10	0.00	0.00	15.4	20.0	0.00	0.00	0.00	0.00	0.00	10.20	0.00	1.00	1.00	0.00	0.00	0.24	0.24	0.00	0.00	0.00	0.00	0.10	0.10	0.00	0.00	0.66	0.66	0.00	0.00	7	0.31	199	200	14.9	0.022	0.06					0.00	0.00	7.70	7.00	0.00	2.4	37.0
03/04/23 09:36:03	67:30:07	65:33:10	0.00	0.00	15.3	20.0	0.00	0.00	0.00	0.00	0.00	10.20	0.00	1.00	1.00	0.00	0.00	0.24	0.24	0.00	0.00	0.00	0.00	0.10	0.10	0.00	0.00	0.66	0.66	0.00	0.00	5	0.33	200	200	15.8	0.022	0.06					0.00	0.00	7.71	7.00	0.00	2.6	37.0
03/04/23 09:46:03	67:40:07	65:43:10	0.00	0.00	15.3	20.0	0.00	0.00	0.00	0.00	0.00	10.20	0.00	1.00	1.00	0.00	0.00	0.24	0.24	0.00	0.00	0.00	0.00	0.10	0.10	0.00	0.00	0.66	0.66	0.00	0.00	6	0.31	200	200	15.0	0.022	0.06					0.00	0.00	7.71	7.00	0.00	2.4	37.0
03/04/23 09:56:03	67:50:07	65:53:10	0.00	0.00	15.3	20.0	0.00	0.00	0.00	0.00	0.00	10.20	0.00	1.00	1.00	0.00	0.00	0.24	0.24	0.00	0.00	0.00	0.00	0.10	0.10	0.00	0.00	0.66	0.66	0.00	0.00	5	0.32	201	200	15.3	0.022	0.06					0.00	0.00	7.71	7.00	0.00	2.5	37.0
03/04/23 10:06:03	68:00:07	66:03:10	0.00	0.00	15.4	20.0	0.00	0.00	0.00	0.00	0.00	10.20	0.00	1.00	1.00	0.00	0.00	0.24	0.24	0.00	0.00	0.00	0.00	0.10	0.10	0.00	0.00	0.66	0.66	0.00	0.00	6	0.33	199	200	15.5	0.022	0.06					0.00	0.00	7.71	7.00	0.00	2.5	37.0
03/04/23 10:16:03	68:10:07	66:13:10	0.00	0.00	15.4	20.0	0.00	0.00	0.00	0.00	0.00	10.20	0.00	1.00	1.00	0.00	0.00	0.24	0.24	0.00	0.00	0.00	0.00	0.10	0.10	0.00	0.00	0.66	0.66	0.00	0.00	6	0.31	200	200	14.9	0.022	0.06					0.00	0.00	7.71	7.00	0.00	2.4	37.0
03/04/23 10:26:03	68:20:07	66:23:10	0.00	0.00	15.4	20.0	0.00	0.00	0.00	0.00	0.00	10.20	0.00	1.00	1.00	0.00	0.00	0.24	0.24	0.00	0.00	0.00	0.00	0.10	0.10	0.00	0.00	0.66	0.66	0.00	0.00	6	0.32	201	200	15.1	0.022	0.06					0.00	0.00	7.71	7.00	0.00	2.4	37.0
03/04/23 10:36:03	68:30:07	66:33:10	0.00	0.00	15.5	20.0	0.00	0.00	0.00	0.00	0.00	10.20	0.00	1.00	1.00	0.00	0.00	0.24	0.24	0.00	0.00	0.00	0.00	0.10	0.10	0.00	0.00	0.66	0.66	0.00	0.00	7	0.31	200	200	14.7	0.022	0.06					0.00	0.00	7.71	7.00	0.00	2.5	37.0
03/04/23 10:46:03	68:40:07	66:43:10	0.00	0.00	15.5	20.0	0.00	0.00	0.00	0.00	0.00	10.20	0.00	1.00	1.00	0.00	0.00	0.24	0.24	0.00	0.00	0.00	0.00	0.10	0.10	0.00	0.00	0.66	0.66	0.00	0.00	5	0.31	199	200	14.9	0.022	0.06					0.00	0.00	7.72	7.00	0.00	2.5	37.0
03/04/23 10:56:03	68:50:07	66:53:10	0.00	0.00	15.6	20.0	0.00	0.00	0.00	0.00	0.00	10.20	0.00	1.00	1.00	0.00	0.00	0.24	0.24	0.00	0.00	0.00	0.00	0.10	0.10	0.00	0.00	0.66	0.66	0.00	0.00	4	0.32	201	200	15.3	0.022	0.06					0.00	0.00	7.72	7.00	0.00	2.4	37.0
03/04/23 11:06:03	69:00:07	67:03:10	0.00	0.00	15.6	20.0	0.00	0.00	0.00	0.00	0.00	10.20	0.00	1.00	1.00	0.00	0.00	0.24	0.24	0.00	0.00	0.00	0.00	0.10	0.10	0.00	0.00	0.66	0.66	0.00	0.00	6	0.31	199	200	14.9	0.022	0.06					0.00	0.00	7.72	7.00	0.00	2.5	37.0
03/04/23 11:16:03	69:10:07	67:13:10	0.00	0.00	15.7	20.0	0.00	0.00	0.00	0.00	0.00	10.20	0.00	1.00	1.00	0.00	0.00	0.24	0.24	0.00	0.00	0.00	0.00	0.10	0.10	0.00	0.00	0.66	0.66	0.00	0.00	5	0.32	201	200	15.1	0.022	0.06					0.00	0.00	7.72	7.00	0.00	2.6	37.0
03/04/23 11:26:03	69:20:08	67:23:10	0.00	0.00	15.6	20.0	0.00	0.00	0.00	0.00	0.00	10.20	0.00	1.00	1.00	0.00	0.00	0.24	0.24	0.00	0.00	0.00	0.00	0.10	0.10	0.00	0.00	0.66	0.66	0.00	0.00	6	0.32	201	200	15.2	0.022	0.06					0.00	0.00	7.72	7.00	0.00	2.7	37.0
03/04/23 11:36:03	69:30:08	67:33:10	0.00	0.00	15.6	20.0	0.00	0.00	0.00	0.00	0.00	10.20	0.00	1.00	1.00	0.00	0.00	0.24	0.24	0.00	0.00	0.00	0.00	0.10	0.10	0.00	0.00	0.66	0.66	0.00	0.00	6	0.33	201	200	15.7	0.022	0.06					0.00	0.00	7.72	7.00	0.00	2.6	37.0
03/04/23 11:46:03	69:40:08	67:43:10	0.00	0.00	15.8	20.0	0.00	0.00	0.00	0.00	0.00	10.20	0.00	1.00	1.00	0.00	0.00	0.24	0.24	0.00	0.00	0.00	0.00	0.10	0.10	0.00	0.00	0.66	0.66	0.00	0.00	6	0.33	201	200	15.7	0.022	0.06					0.00	0.00	7.73	7.00	0.00	2.3	37.0
03/04/23 11:56:03	69:50:08	67:53:10	0.00	0.00	15.7	20.0	0.00	0.00	0.00	0.00	0.00	10.20	0.00	1.00	1.00	0.00	0.00	0.24	0.24	0.00	0.00	0.00	0.00	0.10	0.10	0.00	0.00	0.66	0.66	0.00	0.00	6	0.33	201	200	15.6	0.022	0.06					0.00	0.00	7.73	7.00	0.00	2.5	37.0
03/04/23 12:06:03	70:00:08	68:03:10	0.00	0.00	15.7	20.0	0.00	0.00	0.00	0.00	0.00	10.20	0.00	1.00	1.00	0.00	0.00	0.24	0.24	0.00	0.00	0.00	0.00	0.10	0.10	0.00	0.00	0.66	0.66	0.00	0.00	5	0.31	200	200	14.9	0.022	0.06					0.00	0.00	7.73	7.00	0.00	2.6	37.0
03/04/23 12:16:03	70:10:08	68:13:10	0.00	0.00	15.7	20.0	0.00	0.00	0.00	0.00	0.00	10.20	0.00	1.00	1.00	0.00	0.00	0.24	0.24	0.00	0.00	0.00	0.00	0.10	0.10	0.00	0.00	0.66	0.66	0.00	0.00	4	0.31	200	200	14.9	0.022	0.06					0.00	0.00	7.73	7.00	0.00	2.5	37.0
03/04/23 12:26:03	70:20:08	68:23:10	0.00	0.00	15.7	20.0	0.00	0.00	0.00	0.00	0.00	10.20	0.00	1.00	1.00	0.00	0.00	0.24	0.24	0.00	0.00	0.00	0.00	0.10	0.10	0.00	0.00	0.66	0.66	0.00	0.00	6	0.33	201	200	15.7	0.022	0.06					0.00	0.00	7.73	7.00	0.00	2.2	37.0
03/04/23 12:36:03	70:30:08	68:33:10	0.00	0.00	15.7	20.0	0.00	0.00	0.00	0.00	0.00	10.20	0.00	1.00	1.00	0.00	0.00	0.24	0.24	0.00	0.00	0.00	0.00	0.10	0.10	0.00	0.00	0.66	0.66	0.00	0.00	6	0.32	201	200	15.1	0.022	0.06					0.00	0.00	7.73	7.00	0.00	2.5	37.0
03/04/23 12:46:03	70:40:08	68:43:10	0.00	0.00	15.8	20.0	0.00	0.00	0.00	0.00	0.00	10.20	0.00	1.00	1.00	0.00	0.00	0.24	0.24	0.00	0.00	0.00	0.00	0.10	0.10	0.00	0.00	0.66	0.66	0.00	0.00	6	0.32	199	200	15.1	0.022	0.06					0.00	0.00	7.74	7.00	0.00	2.6	37.0
03/04/23 12:56:03	70:50:08	68:53:10	0.00	0.00	15.8	20.0	0.00	0.00	0.00	0.00	0.00	10.20	0.00	1.00	1.00	0.00	0.00	0.24	0.24	0.00	0.00	0.00	0.00	0.10	0.10	0.00	0.00	0.66	0.66	0.00	0.00	5	0.32	199	200	15.2	0.022	0.06					0.00	0.00	7.74	7.00	0.00	2.5	37.0
03/04/23 13:06:03	71:00:08	69:03:10	0.00	0.00	15.9	20.0	0.00	0.00	0.00	0.00	0.00	10.20	0.00	1.00	1.00	0.00	0.00	0.24	0.24	0.00	0.00	0.00	0.00	0.10	0.10	0.00	0.00	0.66	0.66	0.00	0.00	6	0.32	201	200	15.3	0.022	0.06					0.00	0.00	7.74	7.00	0.00	2.6	37.0
03/04/23 13:16:03	71:10:08	69:13:10	0.00	0.00	15.9	20.0	0.00	0.00	0.00	0.00	0.00	10.20	0.00	1.00	1.00	0.00	0.00	0.24	0.24	0.00	0.00	0.00	0.00	0.10	0.10	0.00	0.00	0.66	0.66	0.00	0.00	6	0.33	200	200	15.8	0.022	0.06					0.00	0.00	7.74	7.00	0.00	2.3	37.0
03/04/23 13:26:03	71:20:08	69:23:10	0.00	0.00	15.8	20.0	0.00	0.00	0.00	0.00	0.00	10.20	0.00	1.00	1.00	0.00	0.00	0.24	0.24	0.00	0.00	0.00	0.00	0.10	0.10	0.00	0.00	0.66	0.66	0.00	0.00	6	0.33	200	200	15.5	0.022	0.06					0.00	0.00	7.74	7.00	0.00	2.3	37.0
03/04/23 13:36:03	71:30:08	69:33:10	0.00	0.00	15.8	20.0	0.00	0.00	0.00	0.00	0.00	10.20	0.00	1.00	1.00	0.00	0.00	0.24	0.24	0.00	0.00	0.00	0.00	0.10	0.10	0.00	0.00	0.66	0.66	0.00	0.00	5	0.32	200	200	15.4	0.022	0.06					0.00	0.00	7.74	7.00	0.00	2.4	37.0
03/04/23 13:46:03	71:40:08	69:43:10	0.00	0.00	15.9	20.0	0.00	0.00	0.00	0.00	0.00	10.20	0.00	1.00	1.00	0.00	0.00	0.24	0.24	0.00	0.00	0.00	0.00	0.10	0.10	0.00	0.00	0.66	0.66	0.00	0.00	6	0.32	199	200	15.2	0.022	0.06					0.00	0.00	7.75	7.00	0.00	2.6	37.0
03/04/23 13:56:03	71:50:08	69:53:10	0.00	0.00	15.9	20.0	0.00	0.00	0.00	0.00	0.00	10.20	0.00	1.00	1.00	0.00	0.00	0.24	0.24	0.00	0.00	0.00	0.00	0.10	0.10	0.00	0.00	0.66	0.66	0.00	0.00	5	0.31	199	200	15.0	0.022	0.06					0.00	0.00	7.75	7.00	0.00	2.5	37.0
03/04/23 14:06:03	72:00:08	70:03:10	0.00	0.00	15.9	20.0	0.00	0.00	0.00	0.00	0.00	10.20	0.00	1.00	1.00	0.00	0.00	0.24	0.24	0.00	0.00	0.00	0.00	0.10	0.10	0.00	0.00	0.66	0.66	0.00	0.00	5	0.31	199	200	14.8	0.022	0.06					0.00	0.00	7.75	7.00	0.00	2.5	37.0
03/04/23 14:16:03	72:10:08	70:13:10	0.00	0.00	15.9	20.0	0.00	0.00	0.00	0.00	0.00	10.20	0.00	1.00	1.00	0.00	0.00	0.24	0.24	0.00	0.00	0.00	0.00	0.10	0.10	0.00	0.00	0.66	0.66	0.00	0.00	5	0.33	200	200	15.9	0.022	0.06					0.00	0.00	7.75	7.00	0.00	2.1	37.0
03/04/23 14:26:04	72:20:08	70:23:10	0.00	0.00	15.9	20.0	0.00	0.00	0.00	0.00	0.00	10.20	0.00	1.00	1.00	0.00	0.00	0.24	0.24	0.00	0.00	0.00	0.00	0.10	0.10	0.00	0.00	0.66	0.66	0.00	0.00	5	0.32	200	200	15.3	0.022	0.06					0.00	0.00	7.75	7.00	0.00	2.4	37.0
03/04/23 14:36:04	72:30:08	70:33:10	0.00	0.00	16.0	20.0	0.00	0.00	0.00	0.00	0.00	10.20	0.00	1.00	1.00	0.00	0.00	0.24	0.24	0.00	0.00	0.00	0.00	0.10	0.10	0.00	0.00	0.66	0.66	0.00	0.00	6	0.33	200	200	15.8	0.022	0.06					0.00	0.00	7.76	7.00	0.00	2.5	37.0
03/04/23 14:46:04	72:40:08	70:43:10	0.00	0.00	16.0	20.0	0.00	0.00	0.00	0.00	0.00	10.20	0.00	1.00	1.00	0.00	0.00	0.24	0.24	0.00	0.00	0.00	0.00	0.10	0.10	0.00	0.00	0.66	0.66	0.00	0.00	6	0.32	199	200	15.1	0.022	0.06					0.00	0.00	7.76	7.00	0.00	2.4	37.0
03/04/23 14:56:04	72:50:08	70:53:10	0.00	0.00	16.0	20.0	0.00	0.00	0.00	0.00	0.00	10.20	0.00	1.00	1.00	0.00	0.00	0.24	0.24	0.00	0.00	0.00	0.00	0.10	0.10	0.00	0.00	0.66	0.66	0.00	0.00	6	0.32	199	200	15.1	0.022	0.06					0.00	0.00	7.76	7.00	0.00	2.5	37.0
03/04/23 15:06:04	73:00:08	71:03:10	0.00	0.00	16.1	20.0	0.00	0.00	0.00	0.00	0.00	10.20	0.00	1.00	1.00	0.00	0.00	0.24	0.24	0.00	0.00	0.00	0.00	0.10	0.10	0.00	0.00	0.66	0.66	0.00	0.00	6	0.33	200	200	15.8	0.022	0.06					0.00	0.00	7.76	7.00	0.00	2.7	37.0
03/04/23 15:16:04	73:10:08	71:13:10	0.00	0.00	16.0	20.0	0.00	0.00	0.00	0.00	0.00	10.20	0.00	1.00	1.00	0.00	0.00	0.24	0.24	0.00	0.00	0.00	0.00	0.10	0.10	0.00	0.00	0.66	0.66	0.00	0.00	6	0.32	200	200	15.2	0.022	0.06					0.00	0.00	7.76	7.00	0.00	2.6	37.0
03/04/23 15:26:04	73:20:08	71:23:10	0.00	0.00	16.1	20.0	0.00	0.00	0.00	0.00	0.00	10.20	0.00	1.00	1.00	0.00	0.00	0.24	0.24	0.00	0.00	0.00	0.00	0.10	0.10	0.00	0.00	0.66	0.66	0.00	0.00	6	0.33	199	200	15.9	0.022	0.06					0.00	0.00	7.76	7.00	0.00	2.5	37.0
03/04/23 15:36:04	73:30:08	71:33:10	0.00	0.00	16.1	20.0	0.00	0.00	0.00	0.00	0.00	10.20	0.00	1.00	1.00	0.00	0.00	0.24	0.24	0.00	0.00	0.00	0.00	0.10	0.10	0.00	0.00	0.66	0.66	0.00	0.00	5	0.31	200	200	15.0	0.022	0.06					0.00	0.00	7.76	7.00	0.00	2.6	37.0
03/04/23 15:46:04	73:40:08	71:43:10	0.00	0.00	16.2	20.0	0.00	0.00	0.00	0.00	0.00	10.20	0.00	1.00	1.00	0.00	0.00	0.24	0.24	0.00	0.00	0.00	0.00	0.10	0.10	0.00	0.00	0.66	0.66	0.00	0.00	6	0.33	201	200	15.6	0.022	0.06					0.00	0.00	7.76	7.00	0.00	2.5	37.0
03/04/23 15:56:04	73:50:08	71:53:10	0.00	0.00	16.2	20.0	0.00	0.00	0.00	0.00	0.00	10.20	0.00	1.00	1.00	0.00	0.00	0.24	0.24	0.00	0.00	0.00	0.00	0.10	0.10	0.00	0.00	0.66	0.66	0.00	0.00	6	0.33	200	200	15.9	0.022	0.06					0.00	0.00	7.77	7.00	0.00	2.4	37.0
03/04/23 16:06:04	74:00:08	72:03:10	0.00	0.00	16.2	20.0	0.00	0.00	0.00	0.00	0.00	10.20	0.00	1.00	1.00	0.00	0.00	0.24	0.24	0.00	0.00	0.00	0.00	0.10	0.10	0.00	0.00	0.66	0.66	0.00	0.00	6	0.31	200	200	14.7	0.022	0.06					0.00	0.00	7.77	7.00	0.00	2.4	37.0
03/04/23 16:16:04	74:10:08	72:13:10	0.00	0.00	16.2	20.0	0.00	0.00	0.00	0.00	0.00	10.20	0.00	1.00	1.00	0.00	0.00	0.24	0.24	0.00	0.00	0.00	0.00	0.10	0.10	0.00	0.00	0.66	0.66	0.00	0.00	6	0.32	201	200	15.4	0.022	0.06					0.00	0.00	7.77	7.00	0.00	2.4	37.0
03/04/23 16:26:04	74:20:08	72:23:10	0.00	0.00	16.2	20.0	0.00	0.00	0.00	0.00	0.00	10.20	0.00	1.00	1.00	0.00	0.00	0.24	0.24	0.00	0.00	0.00	0.00	0.10	0.10	0.00	0.00	0.66	0.66	0.00	0.00	6	0.32	201	200	15.1	0.022	0.06					0.00	0.00	7.77	7.00	0.00	2.5	37.0
03/04/23 16:36:04	74:30:08	72:33:10	0.00	0.00	16.3	20.0	0.00	0.00	0.00	0.00	0.00	10.20	0.00	1.00	1.00	0.00	0.00	0.24	0.24	0.00	0.00	0.00	0.00	0.10	0.10	0.00	0.00	0.66	0.66	0.00	0.00	6	0.31	199	200	14.9	0.022	0.06					0.00	0.00	7.77	7.00	0.00	2.5	37.0
03/04/23 16:46:04	74:40:08	72:43:10	0.00	0.00	16.3	20.0	0.00	0.00	0.00	0.00	0.00	10.20	0.00	1.00	1.00	0.00	0.00	0.24	0.24	0.00	0.00	0.00	0.00	0.10	0.10	0.00	0.00	0.66	0.66	0.00	0.00	6	0.31	199	200	14.9	0.022	0.06					0.00	0.00	7.77	7.00	0.00	2.2	37.0
03/04/23 16:56:04	74:50:08	72:53:10	0.00	0.00	16.4	20.0	0.00	0.00	0.00	0.00	0.00	10.20	0.00	1.00	1.00	0.00	0.00	0.24	0.24	0.00	0.00	0.00	0.00	0.10	0.10	0.00	0.00	0.66	0.66	0.00	0.00	6	0.33	200	200	15.8	0.022	0.06					0.00	0.00	7.78	7.00	0.00	2.5	37.0
03/04/23 17:06:04	75:00:08	73:03:10	0.00	0.00	16.4	20.0	0.00	0.00	0.00	0.00	0.00	10.20	0.00	1.00	1.00	0.00	0.00	0.24	0.24	0.00	0.00	0.00	0.00	0.10	0.10	0.00	0.00	0.66	0.66	0.00	0.00	5	0.33	199	200	15.6	0.022	0.06					0.00	0.00	7.78	7.00	0.00	2.3	37.0
03/04/23 17:16:04	75:10:08	73:13:10	0.00	0.00	16.4	20.0	0.00	0.00	0.00	0.00	0.00	10.20	0.00	1.00	1.00	0.00	0.00	0.24	0.24	0.00	0.00	0.00	0.00	0.10	0.10	0.00	0.00	0.66	0.66	0.00	0.00	5	0.33	199	200	15.8	0.022	0.06					0.00	0.00	7.78	7.00	0.00	2.2	37.0
03/04/23 17:26:04	75:20:08	73:23:11	0.00	0.00	16.4	20.0	0.00	0.00	0.00	0.00	0.00	10.20	0.00	1.00	1.00	0.00	0.00	0.24	0.24	0.00	0.00	0.00	0.00	0.10	0.10	0.00	0.00	0.66	0.66	0.00	0.00	5	0.31	201	200	15.0	0.022	0.06					0.00	0.00	7.78	7.00	0.00	2.6	37.0
03/04/23 17:36:04	75:30:08	73:33:11	0.00	0.00	16.4	20.0	0.00	0.00	0.00	0.00	0.00	10.20	0.00	1.00	1.00	0.00	0.00	0.24	0.24	0.00	0.00	0.00	0.00	0.10	0.10	0.00	0.00	0.66	0.66	0.00	0.00	5	0.33	200	200	15.5	0.022	0.06					0.00	0.00	7.78	7.00	0.00	2.5	37.0
03/04/23 17:46:04	75:40:08	73:43:11	0.00	0.00	16.4	20.0	0.00	0.00	0.00	0.00	0.00	10.20	0.00	1.00	1.00	0.00	0.00	0.24	0.24	0.00	0.00	0.00	0.00	0.10	0.10	0.00	0.00	0.66	0.66	0.00	0.00	5	0.32	201	200	15.1	0.022	0.06					0.00	0.00	7.78	7.00	0.00	2.6	37.0
03/04/23 17:56:04	75:50:08	73:53:11	0.00	0.00	16.5	20.0	0.00	0.00	0.00	0.00	0.00	10.20	0.00	1.00	1.00	0.00	0.00	0.24	0.24	0.00	0.00	0.00	0.00	0.10	0.10	0.00	0.00	0.66	0.66	0.00	0.00	6	0.32	200	200	15.3	0.022	0.06					0.00	0.00	7.79	7.00	0.00	2.5	37.0
03/04/23 18:06:04	76:00:08	74:03:11	0.00	0.00	16.5	20.0	0.00	0.00	0.00	0.00	0.00	10.20	0.00	1.00	1.00	0.00	0.00	0.24	0.24	0.00	0.00	0.00	0.00	0.10	0.10	0.00	0.00	0.66	0.66	0.00	0.00	5	0.32	201	200	15.3	0.022	0.06					0.00	0.00	7.79	7.00	0.00	2.6	37.0
03/04/23 18:16:04	76:10:08	74:13:11	0.00	0.00	16.5	20.0	0.00	0.00	0.00	0.00	0.00	10.20	0.00	1.00	1.00	0.00	0.00	0.24	0.24	0.00	0.00	0.00	0.00	0.10	0.10	0.00	0.00	0.66	0.66	0.00	0.00	6	0.32	201	200	15.2	0.022	0.06					0.00	0.00	7.79	7.00	0.00	2.6	37.0
03/04/23 18:26:04	76:20:08	74:23:11	0.00	0.00	16.4	20.0	0.00	0.00	0.00	0.00	0.00	10.20	0.00	1.00	1.00	0.00	0.00	0.24	0.24	0.00	0.00	0.00	0.00	0.10	0.10	0.00	0.00	0.66	0.66	0.00	0.00	5	0.33	199	200	15.8	0.022	0.06					0.00	0.00	7.79	7.00	0.00	2.4	37.0
03/04/23 18:36:04	76:30:08	74:33:11	0.00	0.00	16.5	20.0	0.00	0.00	0.00	0.00	0.00	10.20	0.00	1.00	1.00	0.00	0.00	0.24	0.24	0.00	0.00	0.00	0.00	0.10	0.10	0.00	0.00	0.66	0.66	0.00	0.00	5	0.32	201	200	15.1	0.022	0.06					0.00	0.00	7.79	7.00	0.00	2.2	37.0
03/04/23 18:46:04	76:40:08	74:43:11	0.00	0.00	16.5	20.0	0.00	0.00	0.00	0.00	0.00	10.20	0.00	1.00	1.00	0.00	0.00	0.24	0.24	0.00	0.00	0.00	0.00	0.10	0.10	0.00	0.00	0.66	0.66	0.00	0.00	6	0.31	199	200	15.1	0.022	0.06					0.00	0.00	7.79	7.00	0.00	2.4	37.0
03/04/23 18:56:04	76:50:08	74:53:11	0.00	0.00	16.6	20.0	0.00	0.00	0.00	0.00	0.00	10.20	0.00	1.00	1.00	0.00	0.00	0.24	0.24	0.00	0.00	0.00	0.00	0.10	0.10	0.00	0.00	0.66	0.66	0.00	0.00	6	0.31	200	200	15.0	0.022	0.06					0.00	0.00	7.80	7.00	0.00	2.5	37.0
03/04/23 19:06:04	77:00:08	75:03:11	0.00	0.00	16.7	20.0	0.00	0.00	0.00	0.00	0.00	10.20	0.00	1.00	1.00	0.00	0.00	0.24	0.24	0.00	0.00	0.00	0.00	0.10	0.10	0.00	0.00	0.66	0.66	0.00	0.00	5	0.31	200	200	15.1	0.022	0.06					0.00	0.00	7.80	7.00	0.00	2.4	37.0
03/04/23 19:16:04	77:10:08	75:13:11	0.00	0.00	16.6	20.0	0.00	0.00	0.00	0.00	0.00	10.20	0.00	1.00	1.00	0.00	0.00	0.24	0.24	0.00	0.00	0.00	0.00	0.10	0.10	0.00	0.00	0.66	0.66	0.00	0.00	6	0.31	199	200	14.9	0.022	0.06					0.00	0.00	7.80	7.00	0.00	2.3	37.0
03/04/23 19:26:04	77:20:08	75:23:11	0.00	0.00	16.7	20.0	0.00	0.00	0.00	0.00	0.00	10.20	0.00	1.00	1.00	0.00	0.00	0.24	0.24	0.00	0.00	0.00	0.00	0.10	0.10	0.00	0.00	0.66	0.66	0.00	0.00	6	0.33	200	200	15.7	0.022	0.06					0.00	0.00	7.80	7.00	0.00	2.5	37.0
03/04/23 19:36:04	77:30:08	75:33:11	0.00	0.00	16.7	20.0	0.00	0.00	0.00	0.00	0.00	10.20	0.00	1.00	1.00	0.00	0.00	0.24	0.24	0.00	0.00	0.00	0.00	0.10	0.10	0.00	0.00	0.66	0.66	0.00	0.00	6	0.32	200	200	15.3	0.022	0.06					0.00	0.00	7.80	7.00	0.00	2.7	37.0
03/04/23 19:46:04	77:40:08	75:43:11	0.00	0.00	16.6	20.0	0.00	0.00	0.00	0.00	0.00	10.20	0.00	1.00	1.00	0.00	0.00	0.24	0.24	0.00	0.00	0.00	0.00	0.10	0.10	0.00	0.00	0.66	0.66	0.00	0.00	5	0.33	201	200	15.6	0.022	0.06					0.00	0.00	7.80	7.00	0.00	2.4	37.0
03/04/23 19:56:04	77:50:08	75:53:11	0.00	0.00	16.5	20.0	0.00	0.00	0.00	0.00	0.00	10.20	0.00	1.00	1.00	0.00	0.00	0.24	0.24	0.00	0.00	0.00	0.00	0.10	0.10	0.00	0.00	0.66	0.66	0.00	0.00	6	0.33	200	200	15.6	0.022	0.06					0.00	0.00	7.80	7.00	0.00	2.7	37.0
03/04/23 20:06:04	78:00:08	76:03:11	0.00	0.00	16.6	20.0	0.00	0.00	0.00	0.00	0.00	10.20	0.00	1.00	1.00	0.00	0.00	0.24	0.24	0.00	0.00	0.00	0.00	0.10	0.10	0.00	0.00	0.66	0.66	0.00	0.00	6	0.31	200	200	14.9	0.022	0.06					0.00	0.00	7.80	7.00	0.00	2.3	37.0
03/04/23 20:16:04	78:10:08	76:13:11	0.00	0.00	16.7	20.0	0.00	0.00	0.00	0.00	0.00	10.20	0.00	1.00	1.00	0.00	0.00	0.24	0.24	0.00	0.00	0.00	0.00	0.10	0.10	0.00	0.00	0.66	0.66	0.00	0.00	6	0.31	199	200	14.9	0.022	0.06					0.00	0.00	7.81	7.00	0.00	2.5	37.0
03/04/23 20:26:04	78:20:08	76:23:11	0.00	0.00	16.7	20.0	0.00	0.00	0.00	0.00	0.00	10.20	0.00	1.00	1.00	0.00	0.00	0.24	0.24	0.00	0.00	0.00	0.00	0.10	0.10	0.00	0.00	0.66	0.66	0.00	0.00	5	0.31	199	200	15.0	0.022	0.06					0.00	0.00	7.81	7.00	0.00	2.3	37.0
03/04/23 20:36:04	78:30:08	76:33:11	0.00	0.00	17.2	20.0	0.00	0.00	0.00	0.00	0.00	10.20	0.00	1.00	1.00	0.00	0.00	0.24	0.24	0.00	0.00	0.00	0.00	0.10	0.10	0.00	0.00	0.66	0.66	0.00	0.00	6	0.32	199	200	15.3	0.022	0.06					0.00	0.00	7.81	7.00	0.00	2.5	37.0
03/04/23 20:46:04	78:40:08	76:43:11	0.00	0.00	17.3	20.0	0.00	0.00	0.00	0.00	0.00	10.20	0.00	1.00	1.00	0.00	0.00	0.24	0.24	0.00	0.00	0.00	0.00	0.10	0.10	0.00	0.00	0.66	0.66	0.00	0.00	7	0.32	200	200	15.4	0.022	0.06					0.00	0.00	7.81	7.00	0.00	2.6	37.0
03/04/23 20:56:04	78:50:08	76:53:11	0.00	0.00	17.2	20.0	0.00	0.00	0.00	0.00	0.00	10.20	0.00	1.00	1.00	0.00	0.00	0.24	0.24	0.00	0.00	0.00	0.00	0.10	0.10	0.00	0.00	0.66	0.66	0.00	0.00	5	0.33	200	200	15.8	0.022	0.06					0.00	0.00	7.81	7.00	0.00	2.4	37.0
03/04/23 21:06:04	79:00:08	77:03:11	0.00	0.00	17.1	20.0	0.00	0.00	0.00	0.00	0.00	10.20	0.00	1.00	1.00	0.00	0.00	0.24	0.24	0.00	0.00	0.00	0.00	0.10	0.10	0.00	0.00	0.66	0.66	0.00	0.00	6	0.32	200	200	15.2	0.022	0.06					0.00	0.00	7.82	7.00	0.00	2.6	37.0
03/04/23 21:16:04	79:10:08	77:13:11	0.00	0.00	17.2	20.0	0.00	0.00	0.00	0.00	0.00	10.20	0.00	1.00	1.00	0.00	0.00	0.24	0.24	0.00	0.00	0.00	0.00	0.10	0.10	0.00	0.00	0.66	0.66	0.00	0.00	5	0.33	200	200	15.9	0.022	0.06					0.00	0.00	7.82	7.00	0.00	2.3	37.0
03/04/23 21:26:04	79:20:08	77:23:11	0.00	0.00	17.2	20.0	0.00	0.00	0.00	0.00	0.00	10.20	0.00	1.00	1.00	0.00	0.00	0.24	0.24	0.00	0.00	0.00	0.00	0.10	0.10	0.00	0.00	0.66	0.66	0.00	0.00	5	0.32	200	200	15.4	0.022	0.06					0.00	0.00	7.82	7.00	0.00	2.6	37.0
03/04/23 21:36:04	79:30:08	77:33:11	0.00	0.00	17.2	20.0	0.00	0.00	0.00	0.00	0.00	10.20	0.00	1.00	1.00	0.00	0.00	0.24	0.24	0.00	0.00	0.00	0.00	0.10	0.10	0.00	0.00	0.66	0.66	0.00	0.00	6	0.31	200	200	15.0	0.022	0.06					0.00	0.00	7.82	7.00	0.00	2.5	37.0
03/04/23 21:46:04	79:40:08	77:43:11	0.00	0.00	17.2	20.0	0.00	0.00	0.00	0.00	0.00	10.20	0.00	1.00	1.00	0.00	0.00	0.24	0.24	0.00	0.00	0.00	0.00	0.10	0.10	0.00	0.00	0.66	0.66	0.00	0.00	6	0.32	199	200	15.2	0.022	0.06					0.00	0.00	7.82	7.00	0.00	2.3	37.0
03/04/23 21:56:04	79:50:08	77:53:11	0.00	0.00	17.2	20.0	0.00	0.00	0.00	0.00	0.00	10.20	0.00	1.00	1.00	0.00	0.00	0.24	0.24	0.00	0.00	0.00	0.00	0.10	0.10	0.00	0.00	0.66	0.66	0.00	0.00	5	0.32	201	200	15.4	0.022	0.06					0.00	0.00	7.82	7.00	0.00	2.4	37.0
03/04/23 22:06:04	80:00:08	78:03:11	0.00	0.00	17.2	20.0	0.00	0.00	0.00	0.00	0.00	10.20	0.00	1.00	1.00	0.00	0.00	0.24	0.24	0.00	0.00	0.00	0.00	0.10	0.10	0.00	0.00	0.66	0.66	0.00	0.00	6	0.32	200	200	15.5	0.022	0.06					0.00	0.00	7.82	7.00	0.00	2.6	37.0
03/04/23 22:16:05	80:10:09	78:13:11	0.00	0.00	17.2	20.0	0.00	0.00	0.00	0.00	0.00	10.20	0.00	1.00	1.00	0.00	0.00	0.24	0.24	0.00	0.00	0.00	0.00	0.10	0.10	0.00	0.00	0.66	0.66	0.00	0.00	6	0.32	199	200	15.3	0.022	0.06					0.00	0.00	7.83	7.00	0.00	2.2	37.0
03/04/23 22:26:04	80:20:08	78:23:11	0.00	0.00	17.2	20.0	0.00	0.00	0.00	0.00	0.00	10.20	0.00	1.00	1.00	0.00	0.00	0.24	0.24	0.00	0.00	0.00	0.00	0.10	0.10	0.00	0.00	0.66	0.66	0.00	0.00	6	0.32	199	200	15.3	0.022	0.06					0.00	0.00	7.83	7.00	0.00	2.4	37.0
03/04/23 22:36:04	80:30:08	78:33:11	0.00	0.00	17.2	20.0	0.00	0.00	0.00	0.00	0.00	10.20	0.00	1.00	1.00	0.00	0.00	0.24	0.24	0.00	0.00	0.00	0.00	0.10	0.10	0.00	0.00	0.66	0.66	0.00	0.00	5	0.33	201	200	15.6	0.022	0.06					0.00	0.00	7.83	7.00	0.00	2.7	37.0
03/04/23 22:46:04	80:40:08	78:43:11	0.00	0.00	17.3	20.0	0.00	0.00	0.00	0.00	0.00	10.20	0.00	1.00	1.00	0.00	0.00	0.24	0.24	0.00	0.00	0.00	0.00	0.10	0.10	0.00	0.00	0.66	0.66	0.00	0.00	5	0.34	200	200	16.1	0.023	0.06					0.00	0.00	7.83	7.00	0.00	2.5	37.0
03/04/23 22:56:04	80:50:08	78:53:11	0.00	0.00	17.3	20.0	0.00	0.00	0.00	0.00	0.00	10.20	0.00	1.00	1.00	0.00	0.00	0.24	0.24	0.00	0.00	0.00	0.00	0.10	0.10	0.00	0.00	0.66	0.66	0.00	0.00	5	0.33	200	200	15.7	0.022	0.06					0.00	0.00	7.83	7.00	0.00	2.6	37.0
03/04/23 23:06:04	81:00:09	79:03:11	0.00	0.00	17.4	20.0	0.00	0.00	0.00	0.00	0.00	10.20	0.00	1.00	1.00	0.00	0.00	0.24	0.24	0.00	0.00	0.00	0.00	0.10	0.10	0.00	0.00	0.66	0.66	0.00	0.00	6	0.32	200	200	15.2	0.022	0.06					0.00	0.00	7.83	7.00	0.00	2.6	37.0
03/04/23 23:16:04	81:10:09	79:13:11	0.00	0.00	17.4	20.0	0.00	0.00	0.00	0.00	0.00	10.20	0.00	1.00	1.00	0.00	0.00	0.24	0.24	0.00	0.00	0.00	0.00	0.10	0.10	0.00	0.00	0.66	0.66	0.00	0.00	6	0.32	200	200	15.3	0.022	0.06					0.00	0.00	7.83	7.00	0.00	2.6	37.0
03/04/23 23:26:04	81:20:09	79:23:11	0.00	0.00	17.4	20.0	0.00	0.00	0.00	0.00	0.00	10.20	0.00	1.00	1.00	0.00	0.00	0.24	0.24	0.00	0.00	0.00	0.00	0.10	0.10	0.00	0.00	0.66	0.66	0.00	0.00	6	0.34	200	200	16.0	0.022	0.06					0.00	0.00	7.84	7.00	0.00	2.2	37.0
03/04/23 23:36:05	81:30:09	79:33:11	0.00	0.00	17.3	20.0	0.00	0.00	0.00	0.00	0.00	10.20	0.00	1.00	1.00	0.00	0.00	0.24	0.24	0.00	0.00	0.00	0.00	0.10	0.10	0.00	0.00	0.66	0.66	0.00	0.00	5	0.32	200	200	15.1	0.022	0.06					0.00	0.00	7.84	7.00	0.00	2.4	37.0
03/04/23 23:46:05	81:40:09	79:43:11	0.00	0.00	17.4	20.0	0.00	0.00	0.00	0.00	0.00	10.20	0.00	1.00	1.00	0.00	0.00	0.24	0.24	0.00	0.00	0.00	0.00	0.10	0.10	0.00	0.00	0.66	0.66	0.00	0.00	6	0.32	200	200	15.3	0.022	0.06					0.00	0.00	7.84	7.00	0.00	2.6	37.0
03/04/23 23:56:05	81:50:09	79:53:11	0.00	0.00	17.4	20.0	0.00	0.00	0.00	0.00	0.00	10.20	0.00	1.00	1.00	0.00	0.00	0.24	0.24	0.00	0.00	0.00	0.00	0.10	0.10	0.00	0.00	0.66	0.66	0.00	0.00	6	0.31	200	200	15.0	0.022	0.06					0.00	0.00	7.84	7.00	0.00	2.6	37.0
03/05/23 00:06:05	82:00:09	80:03:11	0.00	0.00	17.4	20.0	0.00	0.00	0.00	0.00	0.00	10.20	0.00	1.00	1.00	0.00	0.00	0.24	0.24	0.00	0.00	0.00	0.00	0.10	0.10	0.00	0.00	0.66	0.66	0.00	0.00	5	0.32	200	200	15.4	0.022	0.06					0.00	0.00	7.84	7.00	0.00	2.5	37.0
03/05/23 00:16:05	82:10:09	80:13:11	0.00	0.00	17.4	20.0	0.00	0.00	0.00	0.00	0.00	10.20	0.00	1.00	1.00	0.00	0.00	0.24	0.24	0.00	0.00	0.00	0.00	0.10	0.10	0.00	0.00	0.66	0.66	0.00	0.00	7	0.32	201	200	15.3	0.022	0.06					0.00	0.00	7.84	7.00	0.00	2.5	37.0
03/05/23 00:26:05	82:20:09	80:23:11	0.00	0.00	17.4	20.0	0.00	0.00	0.00	0.00	0.00	10.20	0.00	1.00	1.00	0.00	0.00	0.24	0.24	0.00	0.00	0.00	0.00	0.10	0.10	0.00	0.00	0.66	0.66	0.00	0.00	6	0.32	200	200	15.2	0.022	0.06					0.00	0.00	7.85	7.00	0.00	2.6	37.0
03/05/23 00:36:05	82:30:09	80:33:11	0.00	0.00	17.4	20.0	0.00	0.00	0.00	0.00	0.00	10.20	0.00	1.00	1.00	0.00	0.00	0.24	0.24	0.00	0.00	0.00	0.00	0.10	0.10	0.00	0.00	0.66	0.66	0.00	0.00	6	0.32	201	200	15.2	0.022	0.06					0.00	0.00	7.85	7.00	0.00	2.4	37.0
03/05/23 00:46:05	82:40:09	80:43:11	0.00	0.00	17.5	20.0	0.00	0.00	0.00	0.00	0.00	10.20	0.00	1.00	1.00	0.00	0.00	0.24	0.24	0.00	0.00	0.00	0.00	0.10	0.10	0.00	0.00	0.66	0.66	0.00	0.00	6	0.33	200	200	15.6	0.022	0.06					0.00	0.00	7.85	7.00	0.00	2.5	37.0
03/05/23 00:56:05	82:50:09	80:53:11	0.00	0.00	17.5	20.0	0.00	0.00	0.00	0.00	0.00	10.20	0.00	1.00	1.00	0.00	0.00	0.24	0.24	0.00	0.00	0.00	0.00	0.10	0.10	0.00	0.00	0.66	0.66	0.00	0.00	6	0.32	201	200	15.1	0.022	0.06					0.00	0.00	7.85	7.00	0.00	2.3	37.0
03/05/23 01:06:05	83:00:09	81:03:11	0.00	0.00	17.4	20.0	0.00	0.00	0.00	0.00	0.00	10.20	0.00	1.00	1.00	0.00	0.00	0.24	0.24	0.00	0.00	0.00	0.00	0.10	0.10	0.00	0.00	0.66	0.66	0.00	0.00	7	0.31	200	200	14.9	0.022	0.06					0.00	0.00	7.85	7.00	0.00	2.4	37.0
03/05/23 01:16:05	83:10:09	81:13:11	0.00	0.00	17.4	20.0	0.00	0.00	0.00	0.00	0.00	10.20	0.00	1.00	1.00	0.00	0.00	0.24	0.24	0.00	0.00	0.00	0.00	0.10	0.10	0.00	0.00	0.66	0.66	0.00	0.00	5	0.34	200	200	16.0	0.022	0.06					0.00	0.00	7.85	7.00	0.00	2.5	37.0
03/05/23 01:26:05	83:20:09	81:23:11	0.00	0.00	17.5	20.0	0.00	0.00	0.00	0.00	0.00	10.20	0.00	1.00	1.00	0.00	0.00	0.24	0.24	0.00	0.00	0.00	0.00	0.10	0.10	0.00	0.00	0.66	0.66	0.00	0.00	5	0.32	201	200	15.5	0.022	0.06					0.00	0.00	7.85	7.00	0.00	2.4	37.0
03/05/23 01:36:05	83:30:09	81:33:11	0.00	0.00	17.5	20.0	0.00	0.00	0.00	0.00	0.00	10.20	0.00	1.00	1.00	0.00	0.00	0.24	0.24	0.00	0.00	0.00	0.00	0.10	0.10	0.00	0.00	0.66	0.66	0.00	0.00	6	0.32	199	200	15.3	0.022	0.06					0.00	0.00	7.86	7.00	0.00	2.8	37.0
03/05/23 01:46:05	83:40:09	81:43:11	0.00	0.00	17.5	20.0	0.00	0.00	0.00	0.00	0.00	10.20	0.00	1.00	1.00	0.00	0.00	0.24	0.24	0.00	0.00	0.00	0.00	0.10	0.10	0.00	0.00	0.66	0.66	0.00	0.00	6	0.32	201	200	15.5	0.023	0.06					0.00	0.00	7.86	7.00	0.00	2.5	37.0
03/05/23 01:56:05	83:50:09	81:53:11	0.00	0.00	17.6	20.0	0.00	0.00	0.00	0.00	0.00	10.20	0.00	1.00	1.00	0.00	0.00	0.24	0.24	0.00	0.00	0.00	0.00	0.10	0.10	0.00	0.00	0.66	0.66	0.00	0.00	6	0.34	200	200	16.1	0.022	0.06					0.00	0.00	7.86	7.00	0.00	2.4	37.0
03/05/23 02:06:05	84:00:09	82:03:11	0.00	0.00	17.6	20.0	0.00	0.00	0.00	0.00	0.00	10.20	0.00	1.00	1.00	0.00	0.00	0.24	0.24	0.00	0.00	0.00	0.00	0.10	0.10	0.00	0.00	0.66	0.66	0.00	0.00	6	0.32	199	200	15.1	0.022	0.06					0.00	0.00	7.86	7.00	0.00	2.5	37.0
03/05/23 02:16:05	84:10:09	82:13:11	0.00	0.00	17.6	20.0	0.00	0.00	0.00	0.00	0.00	10.20	0.00	1.00	1.00	0.00	0.00	0.24	0.24	0.00	0.00	0.00	0.00	0.10	0.10	0.00	0.00	0.66	0.66	0.00	0.00	5	0.34	201	200	16.0	0.022	0.06					0.00	0.00	7.86	7.00	0.00	2.4	37.0
03/05/23 02:26:05	84:20:09	82:23:11	0.00	0.00	17.6	20.0	0.00	0.00	0.00	0.00	0.00	10.20	0.00	1.00	1.00	0.00	0.00	0.24	0.24	0.00	0.00	0.00	0.00	0.10	0.10	0.00	0.00	0.66	0.66	0.00	0.00	5	0.32	201	200	15.4	0.022	0.06					0.00	0.00	7.86	7.00	0.00	2.5	37.0
03/05/23 02:36:05	84:30:09	82:33:11	0.00	0.00	17.6	20.0	0.00	0.00	0.00	0.00	0.00	10.20	0.00	1.00	1.00	0.00	0.00	0.24	0.24	0.00	0.00	0.00	0.00	0.10	0.10	0.00	0.00	0.66	0.66	0.00	0.00	6	0.33	201	200	15.5	0.023	0.06					0.00	0.00	7.86	7.00	0.00	2.7	37.0
03/05/23 02:46:05	84:40:09	82:43:12	0.00	0.00	17.6	20.0	0.00	0.00	0.00	0.00	0.00	10.20	0.00	1.00	1.00	0.00	0.00	0.24	0.24	0.00	0.00	0.00	0.00	0.10	0.10	0.00	0.00	0.66	0.66	0.00	0.00	6	0.33	200	200	15.7	0.022	0.06					0.00	0.00	7.86	7.00	0.00	2.4	37.0
03/05/23 02:56:05	84:50:09	82:53:12	0.00	0.00	17.6	20.0	0.00	0.00	0.00	0.00	0.00	10.20	0.00	1.00	1.00	0.00	0.00	0.24	0.24	0.00	0.00	0.00	0.00	0.10	0.10	0.00	0.00	0.66	0.66	0.00	0.00	6	0.33	200	200	15.9	0.023	0.06					0.00	0.00	7.87	7.00	0.00	2.6	37.0
03/05/23 03:06:05	85:00:09	83:03:12	0.00	0.00	17.6	20.0	0.00	0.00	0.00	0.00	0.00	10.20	0.00	1.00	1.00	0.00	0.00	0.24	0.24	0.00	0.00	0.00	0.00	0.10	0.10	0.00	0.00	0.66	0.66	0.00	0.00	6	0.33	200	200	15.7	0.023	0.06					0.00	0.00	7.87	7.00	0.00	2.6	37.0
03/05/23 03:16:05	85:10:09	83:13:12	0.00	0.00	17.7	20.0	0.00	0.00	0.00	0.00	0.00	10.20	0.00	1.00	1.00	0.00	0.00	0.24	0.24	0.00	0.00	0.00	0.00	0.10	0.10	0.00	0.00	0.66	0.66	0.00	0.00	6	0.34	201	200	16.3	0.022	0.06					0.00	0.00	7.87	7.00	0.00	2.7	37.0
03/05/23 03:26:05	85:20:09	83:23:12	0.00	0.00	17.6	20.0	0.00	0.00	0.00	0.00	0.00	10.20	0.00	1.00	1.00	0.00	0.00	0.24	0.24	0.00	0.00	0.00	0.00	0.10	0.10	0.00	0.00	0.66	0.66	0.00	0.00	6	0.34	200	200	16.0	0.023	0.06					0.00	0.00	7.87	7.00	0.00	2.4	37.0
03/05/23 03:36:05	85:30:09	83:33:12	0.00	0.00	17.7	20.0	0.00	0.00	0.00	0.00	0.00	10.20	0.00	1.00	1.00	0.00	0.00	0.24	0.24	0.00	0.00	0.00	0.00	0.10	0.10	0.00	0.00	0.66	0.66	0.00	0.00	5	0.34	200	200	16.2	0.022	0.06					0.00	0.00	7.87	7.00	0.00	2.7	37.0
03/05/23 03:46:05	85:40:09	83:43:12	0.00	0.00	17.7	20.0	0.00	0.00	0.00	0.00	0.00	10.20	0.00	1.00	1.00	0.00	0.00	0.24	0.24	0.00	0.00	0.00	0.00	0.10	0.10	0.00	0.00	0.66	0.66	0.00	0.00	7	0.34	201	200	16.0	0.023	0.06					0.00	0.00	7.87	7.00	0.00	2.3	37.0
03/05/23 03:56:05	85:50:09	83:53:12	0.00	0.00	17.7	20.0	0.00	0.00	0.00	0.00	0.00	10.20	0.00	1.00	1.00	0.00	0.00	0.24	0.24	0.00	0.00	0.00	0.00	0.10	0.10	0.00	0.00	0.66	0.66	0.00	0.00	6	0.32	199	200	15.3	0.023	0.06					0.00	0.00	7.88	7.00	0.00	2.5	37.0
03/05/23 04:06:05	86:00:09	84:03:12	0.00	0.00	17.6	20.0	0.00	0.00	0.00	0.00	0.00	10.20	0.00	1.00	1.00	0.00	0.00	0.24	0.24	0.00	0.00	0.00	0.00	0.10	0.10	0.00	0.00	0.66	0.66	0.00	0.00	5	0.33	200	200	15.6	0.023	0.06					0.00	0.00	7.88	7.00	0.00	2.4	37.0
03/05/23 04:16:05	86:10:09	84:13:12	0.00	0.00	17.8	20.0	0.00	0.00	0.00	0.00	0.00	10.20	0.00	1.00	1.00	0.00	0.00	0.24	0.24	0.00	0.00	0.00	0.00	0.10	0.10	0.00	0.00	0.66	0.66	0.00	0.00	6	0.32	200	200	15.2	0.023	0.06					0.00	0.00	7.88	7.00	0.00	2.7	37.0
03/05/23 04:26:05	86:20:09	84:23:12	0.00	0.00	17.7	20.0	0.00	0.00	0.00	0.00	0.00	10.20	0.00	1.00	1.00	0.00	0.00	0.24	0.24	0.00	0.00	0.00	0.00	0.10	0.10	0.00	0.00	0.66	0.66	0.00	0.00	6	0.33	201	200	15.8	0.023	0.06					0.00	0.00	7.88	7.00	0.00	2.4	37.0
03/05/23 04:36:05	86:30:09	84:33:12	0.00	0.00	17.7	20.0	0.00	0.00	0.00	0.00	0.00	10.20	0.00	1.00	1.00	0.00	0.00	0.24	0.24	0.00	0.00	0.00	0.00	0.10	0.10	0.00	0.00	0.66	0.66	0.00	0.00	5	0.31	199	200	15.1	0.023	0.06					0.00	0.00	7.88	7.00	0.00	2.4	37.0
03/05/23 04:46:05	86:40:09	84:43:12	0.00	0.00	17.8	20.0	0.00	0.00	0.00	0.00	0.00	10.20	0.00	1.00	1.00	0.00	0.00	0.24	0.24	0.00	0.00	0.00	0.00	0.10	0.10	0.00	0.00	0.66	0.66	0.00	0.00	6	0.31	199	200	15.0	0.023	0.06					0.00	0.00	7.88	7.00	0.00	2.6	37.0
03/05/23 04:56:05	86:50:09	84:53:12	0.00	0.00	17.9	20.0	0.00	0.00	0.00	0.00	0.00	10.20	0.00	1.00	1.00	0.00	0.00	0.24	0.24	0.00	0.00	0.00	0.00	0.10	0.10	0.00	0.00	0.66	0.66	0.00	0.00	6	0.31	199	200	15.0	0.023	0.06					0.00	0.00	7.88	7.00	0.00	2.6	37.0
03/05/23 05:06:05	87:00:09	85:03:12	0.00	0.00	17.9	20.0	0.00	0.00	0.00	0.00	0.00	10.20	0.00	1.00	1.00	0.00	0.00	0.24	0.24	0.00	0.00	0.00	0.00	0.10	0.10	0.00	0.00	0.66	0.66	0.00	0.00	5	0.32	199	200	15.2	0.023	0.06					0.00	0.00	7.88	7.00	0.00	2.5	37.0
03/05/23 05:16:05	87:10:09	85:13:12	0.00	0.00	17.9	20.0	0.00	0.00	0.00	0.00	0.00	10.20	0.00	1.00	1.00	0.00	0.00	0.24	0.24	0.00	0.00	0.00	0.00	0.10	0.10	0.00	0.00	0.66	0.66	0.00	0.00	6	0.32	201	200	15.2	0.023	0.06					0.00	0.00	7.89	7.00	0.00	2.4	37.0
03/05/23 05:26:05	87:20:09	85:23:12	0.00	0.00	17.9	20.0	0.00	0.00	0.00	0.00	0.00	10.20	0.00	1.00	1.00	0.00	0.00	0.24	0.24	0.00	0.00	0.00	0.00	0.10	0.10	0.00	0.00	0.66	0.66	0.00	0.00	6	0.32	200	200	15.1	0.023	0.06					0.00	0.00	7.89	7.00	0.00	2.3	37.0
03/05/23 05:36:05	87:30:09	85:33:12	0.00	0.00	17.9	20.0	0.00	0.00	0.00	0.00	0.00	10.20	0.00	1.00	1.00	0.00	0.00	0.24	0.24	0.00	0.00	0.00	0.00	0.10	0.10	0.00	0.00	0.66	0.66	0.00	0.00	5	0.32	199	200	15.5	0.023	0.06					0.00	0.00	7.89	7.00	0.00	2.4	37.0
03/05/23 05:46:05	87:40:09	85:43:12	0.00	0.00	17.8	20.0	0.00	0.00	0.00	0.00	0.00	10.20	0.00	1.00	1.00	0.00	0.00	0.24	0.24	0.00	0.00	0.00	0.00	0.10	0.10	0.00	0.00	0.66	0.66	0.00	0.00	7	0.33	199	200	15.8	0.023	0.06					0.00	0.00	7.89	7.00	0.00	2.6	37.0
03/05/23 05:56:05	87:50:09	85:53:12	0.00	0.00	17.8	20.0	0.00	0.00	0.00	0.00	0.00	10.20	0.00	1.00	1.00	0.00	0.00	0.24	0.24	0.00	0.00	0.00	0.00	0.10	0.10	0.00	0.00	0.66	0.66	0.00	0.00	5	0.32	200	200	15.2	0.023	0.06					0.00	0.00	7.89	7.00	0.00	2.7	37.0
03/05/23 06:06:05	88:00:09	86:03:12	0.00	0.00	17.9	20.0	0.00	0.00	0.00	0.00	0.00	10.20	0.00	1.00	1.00	0.00	0.00	0.24	0.24	0.00	0.00	0.00	0.00	0.10	0.10	0.00	0.00	0.66	0.66	0.00	0.00	6	0.32	201	200	15.1	0.023	0.06					0.00	0.00	7.89	7.00	0.00	2.5	37.0
03/05/23 06:16:05	88:10:09	86:13:12	0.00	0.00	17.9	20.0	0.00	0.00	0.00	0.00	0.00	10.20	0.00	1.00	1.00	0.00	0.00	0.24	0.24	0.00	0.00	0.00	0.00	0.10	0.10	0.00	0.00	0.66	0.66	0.00	0.00	5	0.32	200	200	15.2	0.023	0.06					0.00	0.00	7.89	7.00	0.00	2.4	37.0
03/05/23 06:26:05	88:20:09	86:23:12	0.00	0.00	18.0	20.0	0.00	0.00	0.00	0.00	0.00	10.20	0.00	1.00	1.00	0.00	0.00	0.24	0.24	0.00	0.00	0.00	0.00	0.10	0.10	0.00	0.00	0.66	0.66	0.00	0.00	6	0.33	201	200	15.5	0.023	0.06					0.00	0.00	7.89	7.00	0.00	2.4	37.0
03/05/23 06:36:05	88:30:09	86:33:12	0.00	0.00	18.0	20.0	0.00	0.00	0.00	0.00	0.00	10.20	0.00	1.00	1.00	0.00	0.00	0.24	0.24	0.00	0.00	0.00	0.00	0.10	0.10	0.00	0.00	0.66	0.66	0.00	0.00	6	0.33	200	200	15.8	0.023	0.06					0.00	0.00	7.90	7.00	0.00	2.5	37.0
03/05/23 06:46:05	88:40:09	86:43:12	0.00	0.00	17.9	20.0	0.00	0.00	0.00	0.00	0.00	10.20	0.00	1.00	1.00	0.00	0.00	0.24	0.24	0.00	0.00	0.00	0.00	0.10	0.10	0.00	0.00	0.66	0.66	0.00	0.00	6	0.31	199	200	14.9	0.023	0.06					0.00	0.00	7.90	7.00	0.00	2.7	37.0
03/05/23 06:56:05	88:50:09	86:53:12	0.00	0.00	17.9	20.0	0.00	0.00	0.00	0.00	0.00	10.20	0.00	1.00	1.00	0.00	0.00	0.24	0.24	0.00	0.00	0.00	0.00	0.10	0.10	0.00	0.00	0.66	0.66	0.00	0.00	6	0.33	201	200	15.6	0.023	0.06					0.00	0.00	7.90	7.00	0.00	2.6	37.0
03/05/23 07:06:05	89:00:09	87:03:12	0.00	0.00	17.9	20.0	0.00	0.00	0.00	0.00	0.00	10.20	0.00	1.00	1.00	0.00	0.00	0.24	0.24	0.00	0.00	0.00	0.00	0.10	0.10	0.00	0.00	0.66	0.66	0.00	0.00	5	0.31	200	200	15.0	0.023	0.06					0.00	0.00	7.90	7.00	0.00	2.6	37.0
03/05/23 07:16:05	89:10:09	87:13:12	0.00	0.00	17.9	20.0	0.00	0.00	0.00	0.00	0.00	10.20	0.00	1.00	1.00	0.00	0.00	0.24	0.24	0.00	0.00	0.00	0.00	0.10	0.10	0.00	0.00	0.66	0.66	0.00	0.00	5	0.32	200	200	15.2	0.023	0.06					0.00	0.00	7.90	7.00	0.00	2.6	37.0
03/05/23 07:26:05	89:20:09	87:23:12	0.00	0.00	17.9	20.0	0.00	0.00	0.00	0.00	0.00	10.20	0.00	1.00	1.00	0.00	0.00	0.24	0.24	0.00	0.00	0.00	0.00	0.10	0.10	0.00	0.00	0.66	0.66	0.00	0.00	5	0.31	199	200	14.8	0.023	0.06					0.00	0.00	7.91	7.00	0.00	2.6	37.0
03/05/23 07:36:05	89:30:10	87:33:12	0.00	0.00	17.9	20.0	0.00	0.00	0.00	0.00	0.00	10.20	0.00	1.00	1.00	0.00	0.00	0.24	0.24	0.00	0.00	0.00	0.00	0.10	0.10	0.00	0.00	0.66	0.66	0.00	0.00	5	0.32	201	200	15.2	0.023	0.06					0.00	0.00	7.91	7.00	0.00	2.6	37.0
03/05/23 07:46:05	89:40:10	87:43:12	0.00	0.00	17.9	20.0	0.00	0.00	0.00	0.00	0.00	10.20	0.00	1.00	1.00	0.00	0.00	0.24	0.24	0.00	0.00	0.00	0.00	0.10	0.10	0.00	0.00	0.66	0.66	0.00	0.00	4	0.31	199	200	14.8	0.023	0.06					0.00	0.00	7.91	7.00	0.00	2.7	37.0
03/05/23 07:56:05	89:50:10	87:53:12	0.00	0.00	18.0	20.0	0.00	0.00	0.00	0.00	0.00	10.20	0.00	1.00	1.00	0.00	0.00	0.24	0.24	0.00	0.00	0.00	0.00	0.10	0.10	0.00	0.00	0.66	0.66	0.00	0.00	5	0.33	201	200	15.5	0.023	0.06					0.00	0.00	7.91	7.00	0.00	2.6	37.0
03/05/23 08:06:05	90:00:10	88:03:12	0.00	0.00	18.0	20.0	0.00	0.00	0.00	0.00	0.00	10.20	0.00	1.00	1.00	0.00	0.00	0.24	0.24	0.00	0.00	0.00	0.00	0.10	0.10	0.00	0.00	0.66	0.66	0.00	0.00	6	0.32	201	200	15.4	0.023	0.06					0.00	0.00	7.91	7.00	0.00	2.7	37.0
03/05/23 08:16:05	90:10:10	88:13:12	0.00	0.00	18.0	20.0	0.00	0.00	0.00	0.00	0.00	10.20	0.00	1.00	1.00	0.00	0.00	0.24	0.24	0.00	0.00	0.00	0.00	0.10	0.10	0.00	0.00	0.66	0.66	0.00	0.00	5	0.33	200	200	15.7	0.022	0.06					0.00	0.00	7.91	7.00	0.00	2.6	37.0
03/05/23 08:26:05	90:20:10	88:23:12	0.00	0.00	18.0	20.0	0.00	0.00	0.00	0.00	0.00	10.20	0.00	1.00	1.00	0.00	0.00	0.24	0.24	0.00	0.00	0.00	0.00	0.10	0.10	0.00	0.00	0.66	0.66	0.00	0.00	6	0.33	200	200	15.7	0.023	0.06					0.00	0.00	7.91	7.00	0.00	2.5	37.0
03/05/23 08:36:05	90:30:10	88:33:12	0.00	0.00	18.1	20.0	0.00	0.00	0.00	0.00	0.00	10.20	0.00	1.00	1.00	0.00	0.00	0.24	0.24	0.00	0.00	0.00	0.00	0.10	0.10	0.00	0.00	0.66	0.66	0.00	0.00	5	0.32	200	200	15.1	0.023	0.06					0.00	0.00	7.91	7.00	0.00	2.4	37.0
03/05/23 08:46:05	90:40:10	88:43:12	0.00	0.00	18.0	20.0	0.00	0.00	0.00	0.00	0.00	10.20	0.00	1.00	1.00	0.00	0.00	0.24	0.24	0.00	0.00	0.00	0.00	0.10	0.10	0.00	0.00	0.66	0.66	0.00	0.00	5	0.32	201	200	15.4	0.023	0.06					0.00	0.00	7.91	7.00	0.00	2.7	37.0
03/05/23 08:56:05	90:50:10	88:53:12	0.00	0.00	18.0	20.0	0.00	0.00	0.00	0.00	0.00	10.20	0.00	1.00	1.00	0.00	0.00	0.24	0.24	0.00	0.00	0.00	0.00	0.10	0.10	0.00	0.00	0.66	0.66	0.00	0.00	5	0.34	200	200	16.0	0.023	0.06					0.00	0.00	7.91	7.00	0.00	2.4	37.0
03/05/23 09:06:05	91:00:10	89:03:12	0.00	0.00	18.1	20.0	0.00	0.00	0.00	0.00	0.00	10.20	0.00	1.00	1.00	0.00	0.00	0.24	0.24	0.00	0.00	0.00	0.00	0.10	0.10	0.00	0.00	0.66	0.66	0.00	0.00	6	0.31	200	200	14.9	0.023	0.06					0.00	0.00	7.92	7.00	0.00	2.5	37.0
03/05/23 09:16:05	91:10:10	89:13:12	0.00	0.00	18.1	20.0	0.00	0.00	0.00	0.00	0.00	10.20	0.00	1.00	1.00	0.00	0.00	0.24	0.24	0.00	0.00	0.00	0.00	0.10	0.10	0.00	0.00	0.66	0.66	0.00	0.00	6	0.32	201	200	15.2	0.023	0.06					0.00	0.00	7.92	7.00	0.00	2.5	37.0
03/05/23 09:26:05	91:20:10	89:23:12	0.00	0.00	18.1	20.0	0.00	0.00	0.00	0.00	0.00	10.20	0.00	1.00	1.00	0.00	0.00	0.24	0.24	0.00	0.00	0.00	0.00	0.10	0.10	0.00	0.00	0.66	0.66	0.00	0.00	6	0.32	201	200	15.3	0.023	0.06					0.00	0.00	7.92	7.00	0.00	2.4	37.0
03/05/23 09:36:05	91:30:10	89:33:12	0.00	0.00	18.1	20.0	0.00	0.00	0.00	0.00	0.00	10.20	0.00	1.00	1.00	0.00	0.00	0.24	0.24	0.00	0.00	0.00	0.00	0.10	0.10	0.00	0.00	0.66	0.66	0.00	0.00	5	0.31	200	200	15.0	0.023	0.06					0.00	0.00	7.92	7.00	0.00	2.6	37.0
03/05/23 09:46:05	91:40:10	89:43:12	0.00	0.00	18.1	20.0	0.00	0.00	0.00	0.00	0.00	10.20	0.00	1.00	1.00	0.00	0.00	0.24	0.24	0.00	0.00	0.00	0.00	0.10	0.10	0.00	0.00	0.66	0.66	0.00	0.00	7	0.31	199	200	15.0	0.023	0.06					0.00	0.00	7.92	7.00	0.00	2.4	37.0
03/05/23 09:56:05	91:50:10	89:53:12	0.00	0.00	18.2	20.0	0.00	0.00	0.00	0.00	0.00	10.20	0.00	1.00	1.00	0.00	0.00	0.24	0.24	0.00	0.00	0.00	0.00	0.10	0.10	0.00	0.00	0.66	0.66	0.00	0.00	5	0.32	201	200	15.4	0.023	0.06					0.00	0.00	7.92	7.00	0.00	2.3	37.0
03/05/23 10:06:06	92:00:10	90:03:12	0.00	0.00	18.3	20.0	0.00	0.00	0.00	0.00	0.00	10.20	0.00	1.00	1.00	0.00	0.00	0.24	0.24	0.00	0.00	0.00	0.00	0.10	0.10	0.00	0.00	0.66	0.66	0.00	0.00	6	0.32	199	200	15.1	0.023	0.06					0.00	0.00	7.92	7.00	0.00	2.5	37.0
03/05/23 10:16:06	92:10:10	90:13:12	0.00	0.00	18.2	20.0	0.00	0.00	0.00	0.00	0.00	10.20	0.00	1.00	1.00	0.00	0.00	0.24	0.24	0.00	0.00	0.00	0.00	0.10	0.10	0.00	0.00	0.66	0.66	0.00	0.00	6	0.31	199	200	14.9	0.023	0.06					0.00	0.00	7.93	7.00	0.00	2.7	37.0
03/05/23 10:26:06	92:20:10	90:23:12	0.00	0.00	18.2	20.0	0.00	0.00	0.00	0.00	0.00	10.20	0.00	1.00	1.00	0.00	0.00	0.24	0.24	0.00	0.00	0.00	0.00	0.10	0.10	0.00	0.00	0.66	0.66	0.00	0.00	6	0.32	199	200	15.1	0.023	0.06					0.00	0.00	7.93	7.00	0.00	2.3	37.0
03/05/23 10:36:06	92:30:10	90:33:12	0.00	0.00	18.2	20.0	0.00	0.00	0.00	0.00	0.00	10.20	0.00	1.00	1.00	0.00	0.00	0.24	0.24	0.00	0.00	0.00	0.00	0.10	0.10	0.00	0.00	0.66	0.66	0.00	0.00	6	0.31	199	200	15.1	0.023	0.06					0.00	0.00	7.93	7.00	0.00	2.6	37.0
03/05/23 10:46:06	92:40:10	90:43:13	0.00	0.00	18.2	20.0	0.00	0.00	0.00	0.00	0.00	10.20	0.00	1.00	1.00	0.00	0.00	0.24	0.24	0.00	0.00	0.00	0.00	0.10	0.10	0.00	0.00	0.66	0.66	0.00	0.00	6	0.33	200	200	15.8	0.023	0.06					0.00	0.00	7.93	7.00	0.00	2.4	37.0
03/05/23 10:56:06	92:50:10	90:53:12	0.00	0.00	18.2	20.0	0.00	0.00	0.00	0.00	0.00	10.20	0.00	1.00	1.00	0.00	0.00	0.24	0.24	0.00	0.00	0.00	0.00	0.10	0.10	0.00	0.00	0.66	0.66	0.00	0.00	6	0.34	200	200	16.0	0.023	0.06					0.00	0.00	7.93	7.00	0.00	2.5	37.0
03/05/23 11:06:06	93:00:10	91:03:13	0.00	0.00	18.3	20.0	0.00	0.00	0.00	0.00	0.00	10.20	0.00	1.00	1.00	0.00	0.00	0.24	0.24	0.00	0.00	0.00	0.00	0.10	0.10	0.00	0.00	0.66	0.66	0.00	0.00	6	0.31	200	200	15.0	0.023	0.06					0.00	0.00	7.93	7.00	0.00	2.5	37.0
03/05/23 11:16:06	93:10:10	91:13:13	0.00	0.00	18.3	20.0	0.00	0.00	0.00	0.00	0.00	10.20	0.00	1.00	1.00	0.00	0.00	0.24	0.24	0.00	0.00	0.00	0.00	0.10	0.10	0.00	0.00	0.66	0.66	0.00	0.00	6	0.32	201	200	15.2	0.023	0.06					0.00	0.00	7.93	7.00	0.00	2.4	37.0
03/05/23 11:26:06	93:20:10	91:23:13	0.00	0.00	18.2	20.0	0.00	0.00	0.00	0.00	0.00	10.20	0.00	1.00	1.00	0.00	0.00	0.24	0.24	0.00	0.00	0.00	0.00	0.10	0.10	0.00	0.00	0.66	0.66	0.00	0.00	7	0.31	200	200	14.9	0.023	0.06					0.00	0.00	7.94	7.00	0.00	2.5	37.0
03/05/23 11:36:06	93:30:10	91:33:13	0.00	0.00	18.2	20.0	0.00	0.00	0.00	0.00	0.00	10.20	0.00	1.00	1.00	0.00	0.00	0.24	0.24	0.00	0.00	0.00	0.00	0.10	0.10	0.00	0.00	0.66	0.66	0.00	0.00	5	0.33	200	200	15.9	0.023	0.06					0.00	0.00	7.94	7.00	0.00	2.6	37.0
03/05/23 11:46:06	93:40:10	91:43:13	0.00	0.00	18.3	20.0	0.00	0.00	0.00	0.00	0.00	10.20	0.00	1.00	1.00	0.00	0.00	0.24	0.24	0.00	0.00	0.00	0.00	0.10	0.10	0.00	0.00	0.66	0.66	0.00	0.00	6	0.33	200	200	15.6	0.023	0.06					0.00	0.00	7.94	7.00	0.00	2.5	37.0
03/05/23 11:56:06	93:50:10	91:53:13	0.00	0.00	18.3	20.0	0.00	0.00	0.00	0.00	0.00	10.20	0.00	1.00	1.00	0.00	0.00	0.24	0.24	0.00	0.00	0.00	0.00	0.10	0.10	0.00	0.00	0.66	0.66	0.00	0.00	5	0.31	199	200	15.1	0.023	0.06					0.00	0.00	7.94	7.00	0.00	2.2	37.0
03/05/23 12:06:06	94:00:10	92:03:13	0.00	0.00	18.3	20.0	0.00	0.00	0.00	0.00	0.00	10.20	0.00	1.00	1.00	0.00	0.00	0.24	0.24	0.00	0.00	0.00	0.00	0.10	0.10	0.00	0.00	0.66	0.66	0.00	0.00	5	0.32	201	200	15.2	0.023	0.06					0.00	0.00	7.94	7.00	0.00	2.4	37.0
03/05/23 12:16:06	94:10:10	92:13:13	0.00	0.00	18.3	20.0	0.00	0.00	0.00	0.00	0.00	10.20	0.00	1.00	1.00	0.00	0.00	0.24	0.24	0.00	0.00	0.00	0.00	0.10	0.10	0.00	0.00	0.66	0.66	0.00	0.00	6	0.33	200	200	15.8	0.023	0.06					0.00	0.00	7.94	7.00	0.00	2.4	37.0
03/05/23 12:26:06	94:20:10	92:23:13	0.00	0.00	18.2	20.0	0.00	0.00	0.00	0.00	0.00	10.20	0.00	1.00	1.00	0.00	0.00	0.24	0.24	0.00	0.00	0.00	0.00	0.10	0.10	0.00	0.00	0.66	0.66	0.00	0.00	6	0.32	199	200	15.2	0.023	0.06					0.00	0.00	7.94	7.00	0.00	2.3	37.0
03/05/23 12:36:06	94:30:10	92:33:13	0.00	0.00	18.2	20.0	0.00	0.00	0.00	0.00	0.00	10.20	0.00	1.00	1.00	0.00	0.00	0.24	0.24	0.00	0.00	0.00	0.00	0.10	0.10	0.00	0.00	0.66	0.66	0.00	0.00	6	0.32	199	200	15.5	0.023	0.06					0.00	0.00	7.94	7.00	0.00	2.2	37.0
03/05/23 12:46:06	94:40:10	92:43:13	0.00	0.00	18.2	20.0	0.00	0.00	0.00	0.00	0.00	10.20	0.00	1.00	1.00	0.00	0.00	0.24	0.24	0.00	0.00	0.00	0.00	0.10	0.10	0.00	0.00	0.66	0.66	0.00	0.00	6	0.32	199	200	15.1	0.023	0.06					0.00	0.00	7.94	7.00	0.00	2.2	37.0
03/05/23 12:56:06	94:50:10	92:53:13	0.00	0.00	18.2	20.0	0.00	0.00	0.00	0.00	0.00	10.20	0.00	1.00	1.00	0.00	0.00	0.24	0.24	0.00	0.00	0.00	0.00	0.10	0.10	0.00	0.00	0.66	0.66	0.00	0.00	5	0.32	200	200	15.5	0.023	0.06					0.00	0.00	7.94	7.00	0.00	2.5	37.0
03/05/23 13:06:06	95:00:10	93:03:13	0.00	0.00	18.3	20.0	0.00	0.00	0.00	0.00	0.00	10.20	0.00	1.00	1.00	0.00	0.00	0.24	0.24	0.00	0.00	0.00	0.00	0.10	0.10	0.00	0.00	0.66	0.66	0.00	0.00	6	0.32	200	200	15.4	0.023	0.06					0.00	0.00	7.94	7.00	0.00	2.4	37.0
03/05/23 13:16:06	95:10:10	93:13:13	0.00	0.00	18.3	20.0	0.00	0.00	0.00	0.00	0.00	10.20	0.00	1.00	1.00	0.00	0.00	0.24	0.24	0.00	0.00	0.00	0.00	0.10	0.10	0.00	0.00	0.66	0.66	0.00	0.00	5	0.31	199	200	15.0	0.023	0.06					0.00	0.00	7.95	7.00	0.00	2.4	37.0
03/05/23 13:26:06	95:20:10	93:23:13	0.00	0.00	18.4	20.0	0.00	0.00	0.00	0.00	0.00	10.20	0.00	1.00	1.00	0.00	0.00	0.24	0.24	0.00	0.00	0.00	0.00	0.10	0.10	0.00	0.00	0.66	0.66	0.00	0.00	6	0.33	200	200	15.8	0.023	0.06					0.00	0.00	7.95	7.00	0.00	2.3	37.0
03/05/23 13:36:06	95:30:10	93:33:13	0.00	0.00	18.5	20.0	0.00	0.00	0.00	0.00	0.00	10.20	0.00	1.00	1.00	0.00	0.00	0.24	0.24	0.00	0.00	0.00	0.00	0.10	0.10	0.00	0.00	0.66	0.66	0.00	0.00	5	0.32	199	200	15.3	0.023	0.06					0.00	0.00	7.95	7.00	0.00	2.1	37.0
03/05/23 13:46:06	95:40:10	93:43:13	0.00	0.00	18.5	20.0	0.00	0.00	0.00	0.00	0.00	10.20	0.00	1.00	1.00	0.00	0.00	0.24	0.24	0.00	0.00	0.00	0.00	0.10	0.10	0.00	0.00	0.66	0.66	0.00	0.00	6	0.34	200	200	16.2	0.023	0.06					0.00	0.00	7.95	7.00	0.00	2.3	37.0
03/05/23 13:56:06	95:50:10	93:53:13	0.00	0.00	18.4	20.0	0.00	0.00	0.00	0.00	0.00	10.20	0.00	1.00	1.00	0.00	0.00	0.24	0.24	0.00	0.00	0.00	0.00	0.10	0.10	0.00	0.00	0.66	0.66	0.00	0.00	5	0.34	199	200	16.1	0.023	0.06					0.00	0.00	7.95	7.00	0.00	2.4	37.0
03/05/23 14:06:06	96:00:10	94:03:13	0.00	0.00	18.6	20.0	0.00	0.00	0.00	0.00	0.00	10.20	0.00	1.00	1.00	0.00	0.00	0.24	0.24	0.00	0.00	0.00	0.00	0.10	0.10	0.00	0.00	0.66	0.66	0.00	0.00	5	0.32	201	200	15.1	0.023	0.06					0.00	0.00	7.95	7.00	0.00	2.5	37.0
03/05/23 14:16:06	96:10:10	94:13:13	0.00	0.00	18.6	20.0	0.00	0.00	0.00	0.00	0.00	10.20	0.00	1.00	1.00	0.00	0.00	0.24	0.24	0.00	0.00	0.00	0.00	0.10	0.10	0.00	0.00	0.66	0.66	0.00	0.00	6	0.33	200	200	15.7	0.023	0.06					0.00	0.00	7.95	7.00	0.00	2.4	37.0
03/05/23 14:26:06	96:20:10	94:23:13	0.00	0.00	18.6	20.0	0.00	0.00	0.00	0.00	0.00	10.20	0.00	1.00	1.00	0.00	0.00	0.24	0.24	0.00	0.00	0.00	0.00	0.10	0.10	0.00	0.00	0.66	0.66	0.00	0.00	6	0.33	199	200	15.7	0.023	0.06					0.00	0.00	7.95	7.00	0.00	2.4	37.0
03/05/23 14:36:06	96:30:10	94:33:13	0.00	0.00	18.6	20.0	0.00	0.00	0.00	0.00	0.00	10.20	0.00	1.00	1.00	0.00	0.00	0.24	0.24	0.00	0.00	0.00	0.00	0.10	0.10	0.00	0.00	0.66	0.66	0.00	0.00	7	0.32	200	200	15.2	0.023	0.06					0.00	0.00	7.95	7.00	0.00	2.2	37.0
03/05/23 14:46:06	96:40:10	94:43:13	0.00	0.00	18.6	20.0	0.00	0.00	0.00	0.00	0.00	10.20	0.00	1.00	1.00	0.00	0.00	0.24	0.24	0.00	0.00	0.00	0.00	0.10	0.10	0.00	0.00	0.66	0.66	0.00	0.00	6	0.32	199	200	15.4	0.023	0.06					0.00	0.00	7.96	7.00	0.00	2.1	37.0
03/05/23 14:56:06	96:50:10	94:53:13	0.00	0.00	18.4	20.0	0.00	0.00	0.00	0.00	0.00	10.20	0.00	1.00	1.00	0.00	0.00	0.24	0.24	0.00	0.00	0.00	0.00	0.10	0.10	0.00	0.00	0.66	0.66	0.00	0.00	5	0.33	200	200	15.8	0.023	0.06					0.00	0.00	7.96	7.00	0.00	2.1	37.0
03/05/23 15:06:06	97:00:10	95:03:13	0.00	0.00	18.4	20.0	0.00	0.00	0.00	0.00	0.00	10.20	0.00	1.00	1.00	0.00	0.00	0.24	0.24	0.00	0.00	0.00	0.00	0.10	0.10	0.00	0.00	0.66	0.66	0.00	0.00	6	0.32	200	200	15.2	0.023	0.06					0.00	0.00	7.96	7.00	0.00	2.1	37.0
03/05/23 15:16:06	97:10:10	95:13:13	0.00	0.00	18.2	20.0	0.00	0.00	0.00	0.00	0.00	10.20	0.00	1.00	1.00	0.00	0.00	0.24	0.24	0.00	0.00	0.00	0.00	0.10	0.10	0.00	0.00	0.66	0.66	0.00	0.00	6	0.33	200	200	15.8	0.023	0.06					0.00	0.00	7.96	7.00	0.00	2.2	37.0
03/05/23 15:26:06	97:20:10	95:23:13	0.00	0.00	18.2	20.0	0.00	0.00	0.00	0.00	0.00	10.20	0.00	1.00	1.00	0.00	0.00	0.24	0.24	0.00	0.00	0.00	0.00	0.10	0.10	0.00	0.00	0.66	0.66	0.00	0.00	6	0.32	200	200	15.4	0.023	0.06					0.00	0.00	7.96	7.00	0.00	2.2	37.0
03/05/23 15:36:06	97:30:10	95:33:13	0.00	0.00	18.3	20.0	0.00	0.00	0.00	0.00	0.00	10.20	0.00	1.00	1.00	0.00	0.00	0.24	0.24	0.00	0.00	0.00	0.00	0.10	0.10	0.00	0.00	0.66	0.66	0.00	0.00	6	0.34	200	200	16.1	0.023	0.06					0.00	0.00	7.96	7.00	0.00	2.1	37.0
03/05/23 15:46:06	97:40:10	95:43:13	0.00	0.00	18.3	20.0	0.00	0.00	0.00	0.00	0.00	10.20	0.00	1.00	1.00	0.00	0.00	0.24	0.24	0.00	0.00	0.00	0.00	0.10	0.10	0.00	0.00	0.66	0.66	0.00	0.00	6	0.34	200	200	16.0	0.023	0.06					0.00	0.00	7.96	7.00	0.00	2.3	37.0
03/05/23 15:56:06	97:50:10	95:53:13	0.00	0.00	18.2	20.0	0.00	0.00	0.00	0.00	0.00	10.20	0.00	1.00	1.00	0.00	0.00	0.24	0.24	0.00	0.00	0.00	0.00	0.10	0.10	0.00	0.00	0.66	0.66	0.00	0.00	7	0.34	200	200	16.1	0.023	0.06					0.00	0.00	7.96	7.00	0.00	2.3	37.0
03/05/23 16:06:06	98:00:10	96:03:13	0.00	0.00	18.3	20.0	0.00	0.00	0.00	0.00	0.00	10.20	0.00	1.00	1.00	0.00	0.00	0.24	0.24	0.00	0.00	0.00	0.00	0.10	0.10	0.00	0.00	0.66	0.66	0.00	0.00	5	0.32	199	200	15.4	0.023	0.06					0.00	0.00	7.96	7.00	0.00	2.2	37.0
03/05/23 16:16:06	98:10:10	96:13:13	0.00	0.00	18.4	20.0	0.00	0.00	0.00	0.00	0.00	10.20	0.00	1.00	1.00	0.00	0.00	0.24	0.24	0.00	0.00	0.00	0.00	0.10	0.10	0.00	0.00	0.66	0.66	0.00	0.00	6	0.32	201	200	15.5	0.023	0.06					0.00	0.00	7.97	7.00	0.00	2.2	37.0
03/05/23 16:26:06	98:20:10	96:23:13	0.00	0.00	18.4	20.0	0.00	0.00	0.00	0.00	0.00	10.20	0.00	1.00	1.00	0.00	0.00	0.24	0.24	0.00	0.00	0.00	0.00	0.10	0.10	0.00	0.00	0.66	0.66	0.00	0.00	6	0.33	200	200	15.5	0.023	0.06					0.00	0.00	7.97	7.00	0.00	2.2	37.0
03/05/23 16:36:06	98:30:10	96:33:13	0.00	0.00	18.5	20.0	0.00	0.00	0.00	0.00	0.00	10.20	0.00	1.00	1.00	0.00	0.00	0.24	0.24	0.00	0.00	0.00	0.00	0.10	0.10	0.00	0.00	0.66	0.66	0.00	0.00	6	0.32	200	200	15.4	0.023	0.06					0.00	0.00	7.97	7.00	0.00	2.1	37.0
03/05/23 16:46:06	98:40:10	96:43:13	0.00	0.00	18.4	20.0	0.00	0.00	0.00	0.00	0.00	10.20	0.00	1.00	1.00	0.00	0.00	0.24	0.24	0.00	0.00	0.00	0.00	0.10	0.10	0.00	0.00	0.66	0.66	0.00	0.00	4	0.34	200	200	16.0	0.023	0.06					0.00	0.00	7.97	7.00	0.00	2.2	37.0
03/05/23 16:56:06	98:50:10	96:53:13	0.00	0.00	18.4	20.0	0.00	0.00	0.00	0.00	0.00	10.20	0.00	1.00	1.00	0.00	0.00	0.24	0.24	0.00	0.00	0.00	0.00	0.10	0.10	0.00	0.00	0.66	0.66	0.00	0.00	5	0.33	200	200	15.6	0.023	0.06					0.00	0.00	7.97	7.00	0.00	2.1	37.0
03/05/23 17:06:06	99:00:10	97:03:13	0.00	0.00	18.4	20.0	0.00	0.00	0.00	0.00	0.00	10.20	0.00	1.00	1.00	0.00	0.00	0.24	0.24	0.00	0.00	0.00	0.00	0.10	0.10	0.00	0.00	0.66	0.66	0.00	0.00	6	0.32	199	200	15.3	0.023	0.06					0.00	0.00	7.97	7.00	0.00	2.0	37.0
03/05/23 17:16:06	99:10:10	97:13:13	0.00	0.00	18.4	20.0	0.00	0.00	0.00	0.00	0.00	10.20	0.00	1.00	1.00	0.00	0.00	0.24	0.24	0.00	0.00	0.00	0.00	0.10	0.10	0.00	0.00	0.66	0.66	0.00	0.00	5	0.32	201	200	15.2	0.023	0.06					0.00	0.00	7.97	7.00	0.00	2.1	37.0
03/05/23 17:26:06	99:20:10	97:23:13	0.00	0.00	18.5	20.0	0.00	0.00	0.00	0.00	0.00	10.20	0.00	1.00	1.00	0.00	0.00	0.24	0.24	0.00	0.00	0.00	0.00	0.10	0.10	0.00	0.00	0.66	0.66	0.00	0.00	6	0.33	199	200	15.6	0.023	0.06					0.00	0.00	7.97	7.00	0.00	2.2	37.0
03/05/23 17:36:06	99:30:10	97:33:13	0.00	0.00	18.5	20.0	0.00	0.00	0.00	0.00	0.00	10.20	0.00	1.00	1.00	0.00	0.00	0.24	0.24	0.00	0.00	0.00	0.00	0.10	0.10	0.00	0.00	0.66	0.66	0.00	0.00	6	0.33	200	200	15.7	0.023	0.06					0.00	0.00	7.97	7.00	0.00	1.9	37.0
03/05/23 17:46:06	99:40:10	97:43:13	0.00	0.00	18.5	20.0	0.00	0.00	0.00	0.00	0.00	10.20	0.00	1.00	1.00	0.00	0.00	0.24	0.24	0.00	0.00	0.00	0.00	0.10	0.10	0.00	0.00	0.66	0.66	0.00	0.00	5	0.32	199	200	15.2	0.023	0.06					0.00	0.00	7.97	7.00	0.00	2.4	37.0
03/05/23 17:56:06	99:50:10	97:53:13	0.00	0.00	18.5	20.0	0.00	0.00	0.00	0.00	0.00	10.20	0.00	1.00	1.00	0.00	0.00	0.24	0.24	0.00	0.00	0.00	0.00	0.10	0.10	0.00	0.00	0.66	0.66	0.00	0.00	6	0.32	200	200	15.3	0.023	0.06					0.00	0.00	7.97	7.00	0.00	2.0	37.0
03/05/23 18:06:06	100:00:10	98:03:13	0.00	0.00	18.6	20.0	0.00	0.00	0.00	0.00	0.00	10.20	0.00	1.00	1.00	0.00	0.00	0.24	0.24	0.00	0.00	0.00	0.00	0.10	0.10	0.00	0.00	0.66	0.66	0.00	0.00	5	0.32	200	200	15.3	0.023	0.06					0.00	0.00	7.97	7.00	0.00	2.1	37.0
03/05/23 18:16:06	100:10:10	98:13:13	0.00	0.00	18.5	20.0	0.00	0.00	0.00	0.00	0.00	10.20	0.00	1.00	1.00	0.00	0.00	0.24	0.24	0.00	0.00	0.00	0.00	0.10	0.10	0.00	0.00	0.66	0.66	0.00	0.00	5	0.32	201	200	15.5	0.023	0.06					0.00	0.00	7.98	7.00	0.00	2.3	37.0
03/05/23 18:26:06	100:20:10	98:23:13	0.00	0.00	18.6	20.0	0.00	0.00	0.00	0.00	0.00	10.20	0.00	1.00	1.00	0.00	0.00	0.24	0.24	0.00	0.00	0.00	0.00	0.10	0.10	0.00	0.00	0.66	0.66	0.00	0.00	6	0.33	200	200	15.5	0.023	0.06					0.00	0.00	7.98	7.00	0.00	2.2	37.0
03/05/23 18:36:06	100:30:10	98:33:13	0.00	0.00	18.5	20.0	0.00	0.00	0.00	0.00	0.00	10.20	0.00	1.00	1.00	0.00	0.00	0.24	0.24	0.00	0.00	0.00	0.00	0.10	0.10	0.00	0.00	0.66	0.66	0.00	0.00	3	0.32	201	200	15.3	0.023	0.06					0.00	0.00	7.98	7.00	0.00	1.8	37.0
03/05/23 18:46:06	100:40:10	98:43:13	0.00	0.00	18.6	20.0	0.00	0.00	0.00	0.00	0.00	10.20	0.00	1.00	1.00	0.00	0.00	0.24	0.24	0.00	0.00	0.00	0.00	0.10	0.10	0.00	0.00	0.66	0.66	0.00	0.00	8	0.33	201	200	15.5	0.023	0.06					0.00	0.00	7.98	7.00	0.00	2.2	37.0
03/05/23 18:56:06	100:50:11	98:53:13	0.00	0.00	18.6	20.0	0.00	0.00	0.00	0.00	0.00	10.20	0.00	1.00	1.00	0.00	0.00	0.24	0.24	0.00	0.00	0.00	0.00	0.10	0.10	0.00	0.00	0.66	0.66	0.00	0.00	6	0.31	201	200	15.0	0.023	0.06					0.00	0.00	7.98	7.00	0.00	2.2	37.0
03/05/23 19:06:06	101:00:11	99:03:13	0.00	0.00	18.6	20.0	0.00	0.00	0.00	0.00	0.00	10.20	0.00	1.00	1.00	0.00	0.00	0.24	0.24	0.00	0.00	0.00	0.00	0.10	0.10	0.00	0.00	0.66	0.66	0.00	0.00	6	0.32	200	200	15.2	0.023	0.06					0.00	0.00	7.98	7.00	0.00	2.3	37.0
03/05/23 19:16:06	101:10:11	99:13:13	0.00	0.00	18.6	20.0	0.00	0.00	0.00	0.00	0.00	10.20	0.00	1.00	1.00	0.00	0.00	0.24	0.24	0.00	0.00	0.00	0.00	0.10	0.10	0.00	0.00	0.66	0.66	0.00	0.00	6	0.33	201	200	15.8	0.023	0.06					0.00	0.00	7.98	7.00	0.00	2.3	37.0
03/05/23 19:26:06	101:20:11	99:23:13	0.00	0.00	18.7	20.0	0.00	0.00	0.00	0.00	0.00	10.20	0.00	1.00	1.00	0.00	0.00	0.24	0.24	0.00	0.00	0.00	0.00	0.10	0.10	0.00	0.00	0.66	0.66	0.00	0.00	5	0.32	201	200	15.4	0.023	0.06					0.00	0.00	7.98	7.00	0.00	2.5	37.0
03/05/23 19:36:06	101:30:11	99:33:13	0.00	0.00	18.6	20.0	0.00	0.00	0.00	0.00	0.00	10.20	0.00	1.00	1.00	0.00	0.00	0.24	0.24	0.00	0.00	0.00	0.00	0.10	0.10	0.00	0.00	0.66	0.66	0.00	0.00	6	0.31	201	200	15.0	0.023	0.06					0.00	0.00	7.98	7.00	0.00	2.0	37.0
03/05/23 19:46:06	101:40:11	99:43:13	0.00	0.00	18.6	20.0	0.00	0.00	0.00	0.00	0.00	10.20	0.00	1.00	1.00	0.00	0.00	0.24	0.24	0.00	0.00	0.00	0.00	0.10	0.10	0.00	0.00	0.66	0.66	0.00	0.00	6	0.32	201	200	15.1	0.023	0.06					0.00	0.00	7.98	7.00	0.00	2.3	37.0
03/05/23 19:56:06	101:50:11	99:53:13	0.00	0.00	18.8	20.0	0.00	0.00	0.00	0.00	0.00	10.20	0.00	1.00	1.00	0.00	0.00	0.24	0.24	0.00	0.00	0.00	0.00	0.10	0.10	0.00	0.00	0.66	0.66	0.00	0.00	5	0.32	200	200	15.3	0.023	0.06					0.00	0.00	7.98	7.00	0.00	2.2	37.0
03/05/23 20:06:06	102:00:11	100:03:13	0.00	0.00	18.9	20.0	0.00	0.00	0.00	0.00	0.00	10.20	0.00	1.00	1.00	0.00	0.00	0.24	0.24	0.00	0.00	0.00	0.00	0.10	0.10	0.00	0.00	0.66	0.66	0.00	0.00	6	0.32	199	200	15.1	0.023	0.06					0.00	0.00	7.98	7.00	0.00	2.4	37.0
03/05/23 20:16:06	102:10:11	100:13:13	0.00	0.00	18.9	20.0	0.00	0.00	0.00	0.00	0.00	10.20	0.00	1.00	1.00	0.00	0.00	0.24	0.24	0.00	0.00	0.00	0.00	0.10	0.10	0.00	0.00	0.66	0.66	0.00	0.00	6	0.32	199	200	15.1	0.023	0.06					0.00	0.00	7.99	7.00	0.00	2.5	37.0
03/05/23 20:26:06	102:20:11	100:23:13	0.00	0.00	18.8	20.0	0.00	0.00	0.00	0.00	0.00	10.20	0.00	1.00	1.00	0.00	0.00	0.24	0.24	0.00	0.00	0.00	0.00	0.10	0.10	0.00	0.00	0.66	0.66	0.00	0.00	7	0.32	201	200	15.2	0.023	0.06					0.00	0.00	7.99	7.00	0.00	2.4	37.0
03/05/23 20:36:06	102:30:11	100:33:13	0.00	0.00	18.7	20.0	0.00	0.00	0.00	0.00	0.00	10.20	0.00	1.00	1.00	0.00	0.00	0.24	0.24	0.00	0.00	0.00	0.00	0.10	0.10	0.00	0.00	0.66	0.66	0.00	0.00	5	0.31	199	200	15.1	0.023	0.06					0.00	0.00	7.99	7.00	0.00	2.3	37.0
03/05/23 20:46:06	102:40:11	100:43:13	0.00	0.00	18.7	20.0	0.00	0.00	0.00	0.00	0.00	10.20	0.00	1.00	1.00	0.00	0.00	0.24	0.24	0.00	0.00	0.00	0.00	0.10	0.10	0.00	0.00	0.66	0.66	0.00	0.00	6	0.33	199	200	15.9	0.023	0.06					0.00	0.00	7.99	7.00	0.00	2.3	37.0
03/05/23 20:56:06	102:50:11	100:53:13	0.00	0.00	18.9	20.0	0.00	0.00	0.00	0.00	0.00	10.20	0.00	1.00	1.00	0.00	0.00	0.24	0.24	0.00	0.00	0.00	0.00	0.10	0.10	0.00	0.00	0.66	0.66	0.00	0.00	6	0.31	199	200	14.8	0.023	0.06					0.00	0.00	7.99	7.00	0.00	2.3	37.0
03/05/23 21:06:06	103:00:11	101:03:13	0.00	0.00	19.0	20.0	0.00	0.00	0.00	0.00	0.00	10.20	0.00	1.00	1.00	0.00	0.00	0.24	0.24	0.00	0.00	0.00	0.00	0.10	0.10	0.00	0.00	0.66	0.66	0.00	0.00	5	0.32	201	200	15.4	0.023	0.06					0.00	0.00	7.99	7.00	0.00	2.2	37.0
03/05/23 21:16:06	103:10:11	101:13:13	0.00	0.00	19.0	20.0	0.00	0.00	0.00	0.00	0.00	10.20	0.00	1.00	1.00	0.00	0.00	0.24	0.24	0.00	0.00	0.00	0.00	0.10	0.10	0.00	0.00	0.66	0.66	0.00	0.00	5	0.33	199	200	15.6	0.023	0.06					0.00	0.00	7.99	7.00	0.00	2.3	37.0
03/05/23 21:26:06	103:20:11	101:23:13	0.00	0.00	18.9	20.0	0.00	0.00	0.00	0.00	0.00	10.20	0.00	1.00	1.00	0.00	0.00	0.24	0.24	0.00	0.00	0.00	0.00	0.10	0.10	0.00	0.00	0.66	0.66	0.00	0.00	6	0.33	201	200	15.7	0.023	0.06					0.00	0.00	7.99	7.00	0.00	2.3	37.0
03/05/23 21:36:06	103:30:11	101:33:13	0.00	0.00	18.9	20.0	0.00	0.00	0.00	0.00	0.00	10.20	0.00	1.00	1.00	0.00	0.00	0.24	0.24	0.00	0.00	0.00	0.00	0.10	0.10	0.00	0.00	0.66	0.66	0.00	0.00	5	0.31	199	200	15.0	0.023	0.06					0.00	0.00	7.99	7.00	0.00	2.3	37.0
03/05/23 21:46:06	103:40:11	101:43:13	0.00	0.00	18.9	20.0	0.00	0.00	0.00	0.00	0.00	10.20	0.00	1.00	1.00	0.00	0.00	0.24	0.24	0.00	0.00	0.00	0.00	0.10	0.10	0.00	0.00	0.66	0.66	0.00	0.00	5	0.31	200	200	15.0	0.023	0.06					0.00	0.00	8.00	7.00	0.00	2.4	37.0
03/05/23 21:56:07	103:50:11	101:53:13	0.00	0.00	18.9	20.0	0.00	0.00	0.00	0.00	0.00	10.20	0.00	1.00	1.00	0.00	0.00	0.24	0.24	0.00	0.00	0.00	0.00	0.10	0.10	0.00	0.00	0.66	0.66	0.00	0.00	6	0.31	199	200	14.9	0.023	0.06					0.00	0.00	8.00	7.00	0.00	2.4	37.0
03/05/23 22:06:07	104:00:11	102:03:13	0.00	0.00	19.0	20.0	0.00	0.00	0.00	0.00	0.00	10.20	0.00	1.00	1.00	0.00	0.00	0.24	0.24	0.00	0.00	0.00	0.00	0.10	0.10	0.00	0.00	0.66	0.66	0.00	0.00	6	0.31	201	200	15.0	0.023	0.06					0.00	0.00	8.00	7.00	0.00	2.2	37.0
03/05/23 22:16:07	104:10:11	102:13:13	0.00	0.00	19.0	20.0	0.00	0.00	0.00	0.00	0.00	10.20	0.00	1.00	1.00	0.00	0.00	0.24	0.24	0.00	0.00	0.00	0.00	0.10	0.10	0.00	0.00	0.66	0.66	0.00	0.00	6	0.31	201	200	15.0	0.023	0.06					0.00	0.00	8.00	7.00	0.00	2.6	37.0
03/05/23 22:26:07	104:20:11	102:23:13	0.00	0.00	19.0	20.0	0.00	0.00	0.00	0.00	0.00	10.20	0.00	1.00	1.00	0.00	0.00	0.24	0.24	0.00	0.00	0.00	0.00	0.10	0.10	0.00	0.00	0.66	0.66	0.00	0.00	6	0.33	201	200	15.8	0.023	0.06					0.00	0.00	8.00	7.00	0.00	2.2	37.0
03/05/23 22:36:07	104:30:11	102:33:13	0.00	0.00	18.9	20.0	0.00	0.00	0.00	0.00	0.00	10.20	0.00	1.00	1.00	0.00	0.00	0.24	0.24	0.00	0.00	0.00	0.00	0.10	0.10	0.00	0.00	0.66	0.66	0.00	0.00	5	0.32	200	200	15.4	0.023	0.06					0.00	0.00	8.00	7.00	0.00	2.2	37.0
03/05/23 22:46:07	104:40:11	102:43:13	0.00	0.00	18.9	20.0	0.00	0.00	0.00	0.00	0.00	10.20	0.00	1.00	1.00	0.00	0.00	0.24	0.24	0.00	0.00	0.00	0.00	0.10	0.10	0.00	0.00	0.66	0.66	0.00	0.00	6	0.30	200	200	14.6	0.023	0.06					0.00	0.00	8.00	7.00	0.00	2.6	37.0
03/05/23 22:56:07	104:50:11	102:53:13	0.00	0.00	18.9	20.0	0.00	0.00	0.00	0.00	0.00	10.20	0.00	1.00	1.00	0.00	0.00	0.24	0.24	0.00	0.00	0.00	0.00	0.10	0.10	0.00	0.00	0.66	0.66	0.00	0.00	6	0.33	200	200	15.7	0.023	0.06					0.00	0.00	8.00	7.00	0.00	2.4	37.0
03/05/23 23:06:07	105:00:11	103:03:13	0.00	0.00	19.0	20.0	0.00	0.00	0.00	0.00	0.00	10.20	0.00	1.00	1.00	0.00	0.00	0.24	0.24	0.00	0.00	0.00	0.00	0.10	0.10	0.00	0.00	0.66	0.66	0.00	0.00	5	0.31	201	200	14.8	0.023	0.06					0.00	0.00	8.00	7.00	0.00	2.3	37.0
03/05/23 23:16:07	105:10:11	103:13:14	0.00	0.00	18.9	20.0	0.00	0.00	0.00	0.00	0.00	10.20	0.00	1.00	1.00	0.00	0.00	0.24	0.24	0.00	0.00	0.00	0.00	0.10	0.10	0.00	0.00	0.66	0.66	0.00	0.00	5	0.32	201	200	15.2	0.023	0.06					0.00	0.00	8.00	7.00	0.00	2.4	37.0
03/05/23 23:26:07	105:20:11	103:23:13	0.00	0.00	19.0	20.0	0.00	0.00	0.00	0.00	0.00	10.20	0.00	1.00	1.00	0.00	0.00	0.24	0.24	0.00	0.00	0.00	0.00	0.10	0.10	0.00	0.00	0.66	0.66	0.00	0.00	6	0.32	200	200	15.2	0.023	0.06					0.00	0.00	8.01	7.00	0.00	2.2	37.0
03/05/23 23:36:07	105:30:11	103:33:13	0.00	0.00	19.0	20.0	0.00	0.00	0.00	0.00	0.00	10.20	0.00	1.00	1.00	0.00	0.00	0.24	0.24	0.00	0.00	0.00	0.00	0.10	0.10	0.00	0.00	0.66	0.66	0.00	0.00	6	0.31	200	200	15.0	0.023	0.06					0.00	0.00	8.01	7.00	0.00	2.5	37.0
03/05/23 23:46:07	105:40:11	103:43:13	0.00	0.00	19.0	20.0	0.00	0.00	0.00	0.00	0.00	10.20	0.00	1.00	1.00	0.00	0.00	0.24	0.24	0.00	0.00	0.00	0.00	0.10	0.10	0.00	0.00	0.66	0.66	0.00	0.00	5	0.31	201	200	14.8	0.023	0.06					0.00	0.00	8.01	7.00	0.00	2.3	37.0
03/05/23 23:56:07	105:50:11	103:53:13	0.00	0.00	19.0	20.0	0.00	0.00	0.00	0.00	0.00	10.20	0.00	1.00	1.00	0.00	0.00	0.24	0.24	0.00	0.00	0.00	0.00	0.10	0.10	0.00	0.00	0.66	0.66	0.00	0.00	5	0.31	199	200	14.9	0.023	0.06					0.00	0.00	8.01	7.00	0.00	2.2	37.0
03/06/23 00:06:07	106:00:11	104:03:13	0.00	0.00	19.1	20.0	0.00	0.00	0.00	0.00	0.00	10.20	0.00	1.00	1.00	0.00	0.00	0.24	0.24	0.00	0.00	0.00	0.00	0.10	0.10	0.00	0.00	0.66	0.66	0.00	0.00	5	0.30	200	200	14.6	0.023	0.06					0.00	0.00	8.01	7.00	0.00	2.4	37.0
03/06/23 00:16:07	106:10:11	104:13:13	0.00	0.00	19.0	20.0	0.00	0.00	0.00	0.00	0.00	10.20	0.00	1.00	1.00	0.00	0.00	0.24	0.24	0.00	0.00	0.00	0.00	0.10	0.10	0.00	0.00	0.66	0.66	0.00	0.00	6	0.31	201	200	14.8	0.023	0.06					0.00	0.00	8.01	7.00	0.00	2.3	37.0
03/06/23 00:26:07	106:20:11	104:23:13	0.00	0.00	18.9	20.0	0.00	0.00	0.00	0.00	0.00	10.20	0.00	1.00	1.00	0.00	0.00	0.24	0.24	0.00	0.00	0.00	0.00	0.10	0.10	0.00	0.00	0.66	0.66	0.00	0.00	5	0.31	199	200	14.9	0.023	0.06					0.00	0.00	8.01	7.00	0.00	2.4	37.0
03/06/23 00:36:07	106:30:11	104:33:13	0.00	0.00	19.1	20.0	0.00	0.00	0.00	0.00	0.00	10.20	0.00	1.00	1.00	0.00	0.00	0.24	0.24	0.00	0.00	0.00	0.00	0.10	0.10	0.00	0.00	0.66	0.66	0.00	0.00	6	0.31	199	200	15.0	0.023	0.06					0.00	0.00	8.01	7.00	0.00	2.3	37.0
03/06/23 00:46:07	106:40:11	104:43:13	0.00	0.00	19.0	20.0	0.00	0.00	0.00	0.00	0.00	10.20	0.00	1.00	1.00	0.00	0.00	0.24	0.24	0.00	0.00	0.00	0.00	0.10	0.10	0.00	0.00	0.66	0.66	0.00	0.00	5	0.32	201	200	15.2	0.023	0.06					0.00	0.00	8.01	7.00	0.00	2.3	37.0
03/06/23 00:56:07	106:50:11	104:53:13	0.00	0.00	19.1	20.0	0.00	0.00	0.00	0.00	0.00	10.20	0.00	1.00	1.00	0.00	0.00	0.24	0.24	0.00	0.00	0.00	0.00	0.10	0.10	0.00	0.00	0.66	0.66	0.00	0.00	5	0.32	200	200	15.3	0.023	0.06					0.00	0.00	8.01	7.00	0.00	2.2	37.0
03/06/23 01:06:12	107:00:16	105:03:18	0.00	0.00	19.0	20.0	0.00	0.00	0.00	0.00	0.00	10.20	0.00	1.00	1.00	0.00	0.00	0.24	0.24	0.00	0.00	0.00	0.00	0.10	0.10	0.00	0.00	0.66	0.66	0.00	0.00	6	0.32	200	200	15.2	0.023	0.06					0.00	0.00	8.02	7.00	0.00	2.1	37.0
03/06/23 01:16:12	107:10:16	105:13:18	0.00	0.00	19.0	20.0	0.00	0.00	0.00	0.00	0.00	10.20	0.00	1.00	1.00	0.00	0.00	0.24	0.24	0.00	0.00	0.00	0.00	0.10	0.10	0.00	0.00	0.66	0.66	0.00	0.00	5	0.31	200	200	14.9	0.023	0.06					0.00	0.00	8.02	7.00	0.00	2.2	37.0
03/06/23 01:26:12	107:20:16	105:23:18	0.00	0.00	19.0	20.0	0.00	0.00	0.00	0.00	0.00	10.20	0.00	1.00	1.00	0.00	0.00	0.24	0.24	0.00	0.00	0.00	0.00	0.10	0.10	0.00	0.00	0.66	0.66	0.00	0.00	6	0.31	201	200	14.7	0.023	0.06					0.00	0.00	8.02	7.00	0.00	2.5	37.0
03/06/23 01:36:12	107:30:16	105:33:18	0.00	0.00	19.2	20.0	0.00	0.00	0.00	0.00	0.00	10.20	0.00	1.00	1.00	0.00	0.00	0.24	0.24	0.00	0.00	0.00	0.00	0.10	0.10	0.00	0.00	0.66	0.66	0.00	0.00	6	0.33	200	200	15.5	0.023	0.06					0.00	0.00	8.02	7.00	0.00	2.2	37.0
03/06/23 01:46:12	107:40:16	105:43:18	0.00	0.00	19.0	20.0	0.00	0.00	0.00	0.00	0.00	10.20	0.00	1.00	1.00	0.00	0.00	0.24	0.24	0.00	0.00	0.00	0.00	0.10	0.10	0.00	0.00	0.66	0.66	0.00	0.00	5	0.33	200	200	15.9	0.023	0.06					0.00	0.00	8.02	7.00	0.00	2.4	37.0
03/06/23 01:56:12	107:50:16	105:53:18	0.00	0.00	19.0	20.0	0.00	0.00	0.00	0.00	0.00	10.20	0.00	1.00	1.00	0.00	0.00	0.24	0.24	0.00	0.00	0.00	0.00	0.10	0.10	0.00	0.00	0.66	0.66	0.00	0.00	5	0.33	200	200	15.9	0.023	0.06					0.00	0.00	8.02	7.00	0.00	2.2	37.0
03/06/23 02:06:12	108:00:16	106:03:18	0.00	0.00	19.1	20.0	0.00	0.00	0.00	0.00	0.00	10.20	0.00	1.00	1.00	0.00	0.00	0.24	0.24	0.00	0.00	0.00	0.00	0.10	0.10	0.00	0.00	0.66	0.66	0.00	0.00	7	0.33	201	200	15.6	0.023	0.06					0.00	0.00	8.02	7.00	0.00	2.5	37.0
03/06/23 02:16:12	108:10:16	106:13:18	0.00	0.00	19.0	20.0	0.00	0.00	0.00	0.00	0.00	10.20	0.00	1.00	1.00	0.00	0.00	0.24	0.24	0.00	0.00	0.00	0.00	0.10	0.10	0.00	0.00	0.66	0.66	0.00	0.00	5	0.32	199	200	15.2	0.023	0.06					0.00	0.00	8.02	7.00	0.00	2.4	37.0
03/06/23 02:26:12	108:20:16	106:23:19	0.00	0.00	19.2	20.0	0.00	0.00	0.00	0.00	0.00	10.20	0.00	1.00	1.00	0.00	0.00	0.24	0.24	0.00	0.00	0.00	0.00	0.10	0.10	0.00	0.00	0.66	0.66	0.00	0.00	6	0.31	200	200	14.9	0.023	0.06					0.00	0.00	8.03	7.00	0.00	2.4	37.0
03/06/23 02:36:12	108:30:16	106:33:19	0.00	0.00	19.1	20.0	0.00	0.00	0.00	0.00	0.00	10.20	0.00	1.00	1.00	0.00	0.00	0.24	0.24	0.00	0.00	0.00	0.00	0.10	0.10	0.00	0.00	0.66	0.66	0.00	0.00	6	0.31	200	200	14.7	0.023	0.06					0.00	0.00	8.03	7.00	0.00	2.4	37.0
03/06/23 02:46:12	108:40:16	106:43:19	0.00	0.00	18.9	20.0	0.00	0.00	0.00	0.00	0.00	10.20	0.00	1.00	1.00	0.00	0.00	0.24	0.24	0.00	0.00	0.00	0.00	0.10	0.10	0.00	0.00	0.66	0.66	0.00	0.00	6	0.33	200	200	15.6	0.023	0.06					0.00	0.00	8.03	7.00	0.00	2.6	37.0
03/06/23 02:56:12	108:50:16	106:53:19	0.00	0.00	18.8	20.0	0.00	0.00	0.00	0.00	0.00	10.20	0.00	1.00	1.00	0.00	0.00	0.24	0.24	0.00	0.00	0.00	0.00	0.10	0.10	0.00	0.00	0.66	0.66	0.00	0.00	5	0.31	200	200	14.9	0.023	0.06					0.00	0.00	8.03	7.00	0.00	2.5	37.0
03/06/23 03:06:12	109:00:16	107:03:19	0.00	0.00	19.0	20.0	0.00	0.00	0.00	0.00	0.00	10.20	0.00	1.00	1.00	0.00	0.00	0.24	0.24	0.00	0.00	0.00	0.00	0.10	0.10	0.00	0.00	0.66	0.66	0.00	0.00	5	0.32	201	200	15.1	0.023	0.06					0.00	0.00	8.03	7.00	0.00	2.5	37.0
03/06/23 03:16:12	109:10:16	107:13:19	0.00	0.00	19.0	20.0	0.00	0.00	0.00	0.00	0.00	10.20	0.00	1.00	1.00	0.00	0.00	0.24	0.24	0.00	0.00	0.00	0.00	0.10	0.10	0.00	0.00	0.66	0.66	0.00	0.00	5	0.32	199	200	15.1	0.023	0.06					0.00	0.00	8.03	7.00	0.00	2.5	37.0
03/06/23 03:26:12	109:20:16	107:23:19	0.00	0.00	19.0	20.0	0.00	0.00	0.00	0.00	0.00	10.20	0.00	1.00	1.00	0.00	0.00	0.24	0.24	0.00	0.00	0.00	0.00	0.10	0.10	0.00	0.00	0.66	0.66	0.00	0.00	6	0.32	199	200	15.2	0.023	0.06					0.00	0.00	8.03	7.00	0.00	2.7	37.0
03/06/23 03:36:12	109:30:16	107:33:19	0.00	0.00	19.1	20.0	0.00	0.00	0.00	0.00	0.00	10.20	0.00	1.00	1.00	0.00	0.00	0.24	0.24	0.00	0.00	0.00	0.00	0.10	0.10	0.00	0.00	0.66	0.66	0.00	0.00	6	0.32	201	200	15.1	0.023	0.06					0.00	0.00	8.03	7.00	0.00	2.4	37.0
03/06/23 03:46:12	109:40:16	107:43:19	0.00	0.00	19.0	20.0	0.00	0.00	0.00	0.00	0.00	10.20	0.00	1.00	1.00	0.00	0.00	0.24	0.24	0.00	0.00	0.00	0.00	0.10	0.10	0.00	0.00	0.66	0.66	0.00	0.00	6	0.33	200	200	15.8	0.023	0.06					0.00	0.00	8.03	7.00	0.00	2.6	37.0
03/06/23 03:56:12	109:50:16	107:53:19	0.00	0.00	19.1	20.0	0.00	0.00	0.00	0.00	0.00	10.20	0.00	1.00	1.00	0.00	0.00	0.24	0.24	0.00	0.00	0.00	0.00	0.10	0.10	0.00	0.00	0.66	0.66	0.00	0.00	6	0.31	201	200	15.1	0.023	0.06					0.00	0.00	8.03	7.00	0.00	2.5	37.0
03/06/23 04:06:12	110:00:16	108:03:19	0.00	0.00	19.2	20.0	0.00	0.00	0.00	0.00	0.00	10.20	0.00	1.00	1.00	0.00	0.00	0.24	0.24	0.00	0.00	0.00	0.00	0.10	0.10	0.00	0.00	0.66	0.66	0.00	0.00	6	0.32	200	200	15.1	0.023	0.06					0.00	0.00	8.03	7.00	0.00	2.3	37.0
03/06/23 04:16:12	110:10:16	108:13:19	0.00	0.00	19.1	20.0	0.00	0.00	0.00	0.00	0.00	10.20	0.00	1.00	1.00	0.00	0.00	0.24	0.24	0.00	0.00	0.00	0.00	0.10	0.10	0.00	0.00	0.66	0.66	0.00	0.00	6	0.31	200	200	14.9	0.023	0.06					0.00	0.00	8.04	7.00	0.00	2.4	37.0
03/06/23 04:26:12	110:20:16	108:23:19	0.00	0.00	19.2	20.0	0.00	0.00	0.00	0.00	0.00	10.20	0.00	1.00	1.00	0.00	0.00	0.24	0.24	0.00	0.00	0.00	0.00	0.10	0.10	0.00	0.00	0.66	0.66	0.00	0.00	6	0.33	200	200	15.6	0.023	0.06					0.00	0.00	8.04	7.00	0.00	2.4	37.0
03/06/23 04:36:12	110:30:16	108:33:19	0.00	0.00	19.3	20.0	0.00	0.00	0.00	0.00	0.00	10.20	0.00	1.00	1.00	0.00	0.00	0.24	0.24	0.00	0.00	0.00	0.00	0.10	0.10	0.00	0.00	0.66	0.66	0.00	0.00	5	0.33	200	200	15.7	0.023	0.06					0.00	0.00	8.04	7.00	0.00	2.5	37.0
03/06/23 04:46:12	110:40:16	108:43:19	0.00	0.00	19.1	20.0	0.00	0.00	0.00	0.00	0.00	10.20	0.00	1.00	1.00	0.00	0.00	0.24	0.24	0.00	0.00	0.00	0.00	0.10	0.10	0.00	0.00	0.66	0.66	0.00	0.00	5	0.33	201	200	15.6	0.023	0.06					0.00	0.00	8.04	7.00	0.00	2.5	37.0
03/06/23 04:56:12	110:50:16	108:53:19	0.00	0.00	19.2	20.0	0.00	0.00	0.00	0.00	0.00	10.20	0.00	1.00	1.00	0.00	0.00	0.24	0.24	0.00	0.00	0.00	0.00	0.10	0.10	0.00	0.00	0.66	0.66	0.00	0.00	6	0.31	201	200	15.0	0.023	0.06					0.00	0.00	8.04	7.00	0.00	2.3	37.0
03/06/23 05:06:12	111:00:16	109:03:19	0.00	0.00	19.1	20.0	0.00	0.00	0.00	0.00	0.00	10.20	0.00	1.00	1.00	0.00	0.00	0.24	0.24	0.00	0.00	0.00	0.00	0.10	0.10	0.00	0.00	0.66	0.66	0.00	0.00	5	0.32	199	200	15.2	0.023	0.06					0.00	0.00	8.04	7.00	0.00	2.4	37.0
03/06/23 05:16:12	111:10:16	109:13:19	0.00	0.00	19.2	20.0	0.00	0.00	0.00	0.00	0.00	10.20	0.00	1.00	1.00	0.00	0.00	0.24	0.24	0.00	0.00	0.00	0.00	0.10	0.10	0.00	0.00	0.66	0.66	0.00	0.00	6	0.31	200	200	15.0	0.023	0.06					0.00	0.00	8.04	7.00	0.00	2.6	37.0
03/06/23 05:26:12	111:20:16	109:23:19	0.00	0.00	19.3	20.0	0.00	0.00	0.00	0.00	0.00	10.20	0.00	1.00	1.00	0.00	0.00	0.24	0.24	0.00	0.00	0.00	0.00	0.10	0.10	0.00	0.00	0.66	0.66	0.00	0.00	7	0.31	200	200	15.0	0.023	0.06					0.00	0.00	8.04	7.00	0.00	2.5	37.0
03/06/23 05:36:12	111:30:16	109:33:19	0.00	0.00	19.2	20.0	0.00	0.00	0.00	0.00	0.00	10.20	0.00	1.00	1.00	0.00	0.00	0.24	0.24	0.00	0.00	0.00	0.00	0.10	0.10	0.00	0.00	0.66	0.66	0.00	0.00	7	0.31	199	200	14.9	0.023	0.06					0.00	0.00	8.04	7.00	0.00	2.5	37.0
03/06/23 05:46:12	111:40:16	109:43:19	0.00	0.00	19.2	20.0	0.00	0.00	0.00	0.00	0.00	10.20	0.00	1.00	1.00	0.00	0.00	0.24	0.24	0.00	0.00	0.00	0.00	0.10	0.10	0.00	0.00	0.66	0.66	0.00	0.00	6	0.31	199	200	15.0	0.023	0.06					0.00	0.00	8.04	7.00	0.00	2.2	37.0
03/06/23 05:56:12	111:50:16	109:53:19	0.00	0.00	19.2	20.0	0.00	0.00	0.00	0.00	0.00	10.20	0.00	1.00	1.00	0.00	0.00	0.24	0.24	0.00	0.00	0.00	0.00	0.10	0.10	0.00	0.00	0.66	0.66	0.00	0.00	5	0.33	200	200	15.5	0.023	0.06					0.00	0.00	8.04	7.00	0.00	2.3	37.0
03/06/23 06:06:12	112:00:16	110:03:19	0.00	0.00	19.1	20.0	0.00	0.00	0.00	0.00	0.00	10.20	0.00	1.00	1.00	0.00	0.00	0.24	0.24	0.00	0.00	0.00	0.00	0.10	0.10	0.00	0.00	0.66	0.66	0.00	0.00	6	0.31	199	200	15.0	0.023	0.06					0.00	0.00	8.05	7.00	0.00	2.6	37.0
03/06/23 06:16:12	112:10:16	110:13:19	0.00	0.00	19.3	20.0	0.00	0.00	0.00	0.00	0.00	10.20	0.00	1.00	1.00	0.00	0.00	0.24	0.24	0.00	0.00	0.00	0.00	0.10	0.10	0.00	0.00	0.66	0.66	0.00	0.00	6	0.32	199	200	15.4	0.023	0.06					0.00	0.00	8.05	7.00	0.00	2.4	37.0
03/06/23 06:26:12	112:20:16	110:23:19	0.00	0.00	19.3	20.0	0.00	0.00	0.00	0.00	0.00	10.20	0.00	1.00	1.00	0.00	0.00	0.24	0.24	0.00	0.00	0.00	0.00	0.10	0.10	0.00	0.00	0.66	0.66	0.00	0.00	6	0.31	201	200	14.9	0.023	0.06					0.00	0.00	8.05	7.00	0.00	2.3	37.0
03/06/23 06:36:12	112:30:16	110:33:19	0.00	0.00	19.4	20.0	0.00	0.00	0.00	0.00	0.00	10.20	0.00	1.00	1.00	0.00	0.00	0.24	0.24	0.00	0.00	0.00	0.00	0.10	0.10	0.00	0.00	0.66	0.66	0.00	0.00	5	0.31	201	200	15.0	0.023	0.06					0.00	0.00	8.05	7.00	0.00	2.3	37.0
03/06/23 06:46:12	112:40:16	110:43:19	0.00	0.00	19.4	20.0	0.00	0.00	0.00	0.00	0.00	10.20	0.00	1.00	1.00	0.00	0.00	0.24	0.24	0.00	0.00	0.00	0.00	0.10	0.10	0.00	0.00	0.66	0.66	0.00	0.00	6	0.32	200	200	15.4	0.023	0.06					0.00	0.00	8.05	7.00	0.00	2.5	37.0
03/06/23 06:56:12	112:50:16	110:53:19	0.00	0.00	19.3	20.0	0.00	0.00	0.00	0.00	0.00	10.20	0.00	1.00	1.00	0.00	0.00	0.24	0.24	0.00	0.00	0.00	0.00	0.10	0.10	0.00	0.00	0.66	0.66	0.00	0.00	6	0.32	199	200	15.2	0.023	0.06					0.00	0.00	8.05	7.00	0.00	2.4	37.0
03/06/23 07:06:12	113:00:16	111:03:19	0.00	0.00	19.3	20.0	0.00	0.00	0.00	0.00	0.00	10.20	0.00	1.00	1.00	0.00	0.00	0.24	0.24	0.00	0.00	0.00	0.00	0.10	0.10	0.00	0.00	0.66	0.66	0.00	0.00	6	0.33	200	200	15.4	0.023	0.06					0.00	0.00	8.05	7.00	0.00	2.0	37.0
03/06/23 07:16:12	113:10:16	111:13:19	0.00	0.00	19.4	20.0	0.00	0.00	0.00	0.00	0.00	10.20	0.00	1.00	1.00	0.00	0.00	0.24	0.24	0.00	0.00	0.00	0.00	0.10	0.10	0.00	0.00	0.66	0.66	0.00	0.00	5	0.32	200	200	15.3	0.023	0.06					0.00	0.00	8.05	7.00	0.00	2.3	37.0
03/06/23 07:26:12	113:20:16	111:23:19	0.00	0.00	19.2	20.0	0.00	0.00	0.00	0.00	0.00	10.20	0.00	1.00	1.00	0.00	0.00	0.24	0.24	0.00	0.00	0.00	0.00	0.10	0.10	0.00	0.00	0.66	0.66	0.00	0.00	6	0.32	200	200	15.4	0.023	0.06					0.00	0.00	8.06	7.00	0.00	2.3	37.0
03/06/23 07:36:12	113:30:16	111:33:19	0.00	0.00	19.2	20.0	0.00	0.00	0.00	0.00	0.00	10.20	0.00	1.00	1.00	0.00	0.00	0.24	0.24	0.00	0.00	0.00	0.00	0.10	0.10	0.00	0.00	0.66	0.66	0.00	0.00	6	0.31	199	200	14.7	0.023	0.06					0.00	0.00	8.06	7.00	0.00	2.6	37.0
03/06/23 07:46:12	113:40:16	111:43:19	0.00	0.00	19.2	20.0	0.00	0.00	0.00	0.00	0.00	10.20	0.00	1.00	1.00	0.00	0.00	0.24	0.24	0.00	0.00	0.00	0.00	0.10	0.10	0.00	0.00	0.66	0.66	0.00	0.00	6	0.31	200	200	14.8	0.023	0.06					0.00	0.00	8.06	7.00	0.00	2.5	37.0
03/06/23 07:56:12	113:50:16	111:53:19	0.00	0.00	19.2	20.0	0.00	0.00	0.00	0.00	0.00	10.20	0.00	1.00	1.00	0.00	0.00	0.24	0.24	0.00	0.00	0.00	0.00	0.10	0.10	0.00	0.00	0.66	0.66	0.00	0.00	6	0.32	200	200	15.3	0.023	0.06					0.00	0.00	8.06	7.00	0.00	2.6	37.0
03/06/23 08:06:12	114:00:16	112:03:19	0.00	0.00	19.2	20.0	0.00	0.00	0.00	0.00	0.00	10.20	0.00	1.00	1.00	0.00	0.00	0.24	0.24	0.00	0.00	0.00	0.00	0.10	0.10	0.00	0.00	0.66	0.66	0.00	0.00	6	0.33	199	200	15.8	0.023	0.06					0.00	0.00	8.06	7.00	0.00	2.6	37.0
03/06/23 08:16:12	114:10:16	112:13:19	0.00	0.00	19.3	20.0	0.00	0.00	0.00	0.00	0.00	10.20	0.00	1.00	1.00	0.00	0.00	0.24	0.24	0.00	0.00	0.00	0.00	0.10	0.10	0.00	0.00	0.66	0.66	0.00	0.00	5	0.31	199	200	15.0	0.023	0.06					0.00	0.00	8.06	7.00	0.00	2.3	37.0
03/06/23 08:26:12	114:20:16	112:23:19	0.00	0.00	19.3	20.0	0.00	0.00	0.00	0.00	0.00	10.20	0.00	1.00	1.00	0.00	0.00	0.24	0.24	0.00	0.00	0.00	0.00	0.10	0.10	0.00	0.00	0.66	0.66	0.00	0.00	5	0.33	199	200	15.5	0.023	0.06					0.00	0.00	8.06	7.00	0.00	2.2	37.0
03/06/23 08:36:12	114:30:16	112:33:19	0.00	0.00	19.3	20.0	0.00	0.00	0.00	0.00	0.00	10.20	0.00	1.00	1.00	0.00	0.00	0.24	0.24	0.00	0.00	0.00	0.00	0.10	0.10	0.00	0.00	0.66	0.66	0.00	0.00	6	0.32	201	200	15.2	0.023	0.06					0.00	0.00	8.06	7.00	0.00	2.4	37.0
03/06/23 08:46:12	114:40:16	112:43:19	0.00	0.00	19.4	20.0	0.00	0.00	0.00	0.00	0.00	10.20	0.00	1.00	1.00	0.00	0.00	0.24	0.24	0.00	0.00	0.00	0.00	0.10	0.10	0.00	0.00	0.66	0.66	0.00	0.00	5	0.31	200	200	14.8	0.023	0.06					0.00	0.00	8.06	7.00	0.00	2.4	37.0
03/06/23 08:56:12	114:50:16	112:53:19	0.00	0.00	19.4	20.0	0.00	0.00	0.00	0.00	0.00	10.20	0.00	1.00	1.00	0.00	0.00	0.24	0.24	0.00	0.00	0.00	0.00	0.10	0.10	0.00	0.00	0.66	0.66	0.00	0.00	5	0.31	201	200	14.9	0.023	0.06					0.00	0.00	8.06	7.00	0.00	2.4	37.0
03/06/23 09:06:12	115:00:16	113:03:19	0.00	0.00	19.3	20.0	0.00	0.00	0.00	0.00	0.00	10.20	0.00	1.00	1.00	0.00	0.00	0.24	0.24	0.00	0.00	0.00	0.00	0.10	0.10	0.00	0.00	0.66	0.66	0.00	0.00	6	0.32	200	200	15.2	0.023	0.06					0.00	0.00	8.06	7.00	0.00	2.3	37.0
03/06/23 09:16:12	115:10:16	113:13:19	0.00	0.00	19.3	20.0	0.00	0.00	0.00	0.00	0.00	10.20	0.00	1.00	1.00	0.00	0.00	0.24	0.24	0.00	0.00	0.00	0.00	0.10	0.10	0.00	0.00	0.66	0.66	0.00	0.00	5	0.34	199	200	16.1	0.023	0.06					0.00	0.00	8.07	7.00	0.00	2.4	37.0
03/06/23 09:26:12	115:20:16	113:23:19	0.00	0.00	19.4	20.0	0.00	0.00	0.00	0.00	0.00	10.20	0.00	1.00	1.00	0.00	0.00	0.24	0.24	0.00	0.00	0.00	0.00	0.10	0.10	0.00	0.00	0.66	0.66	0.00	0.00	6	0.32	199	200	15.5	0.023	0.06					0.00	0.00	8.07	7.00	0.00	2.4	37.0
03/06/23 09:36:12	115:30:16	113:33:19	0.00	0.00	19.3	20.0	0.00	0.00	0.00	0.00	0.00	10.20	0.00	1.00	1.00	0.00	0.00	0.24	0.24	0.00	0.00	0.00	0.00	0.10	0.10	0.00	0.00	0.66	0.66	0.00	0.00	7	0.32	201	200	15.5	0.023	0.06					0.00	0.00	8.07	7.00	0.00	2.5	37.0
03/06/23 09:46:12	115:40:16	113:43:19	0.00	0.00	19.3	20.0	0.00	0.00	0.00	0.00	0.00	10.20	0.00	1.00	1.00	0.00	0.00	0.24	0.24	0.00	0.00	0.00	0.00	0.10	0.10	0.00	0.00	0.66	0.66	0.00	0.00	6	0.31	199	200	15.0	0.023	0.06					0.00	0.00	8.07	7.00	0.00	2.4	37.0
03/06/23 09:56:12	115:50:16	113:53:19	0.00	0.00	19.3	20.0	0.00	0.00	0.00	0.00	0.00	10.20	0.00	1.00	1.00	0.00	0.00	0.24	0.24	0.00	0.00	0.00	0.00	0.10	0.10	0.00	0.00	0.66	0.66	0.00	0.00	6	0.33	200	200	15.4	0.023	0.06					0.00	0.00	8.07	7.00	0.00	2.2	37.0
03/06/23 10:06:12	116:00:16	114:03:19	0.00	0.00	19.3	20.0	0.00	0.00	0.00	0.00	0.00	10.20	0.00	1.00	1.00	0.00	0.00	0.24	0.24	0.00	0.00	0.00	0.00	0.10	0.10	0.00	0.00	0.66	0.66	0.00	0.00	6	0.31	199	200	14.7	0.023	0.06					0.00	0.00	8.07	7.00	0.00	2.5	37.0
03/06/23 10:16:12	116:10:17	114:13:19	0.00	0.00	19.4	20.0	0.00	0.00	0.00	0.00	0.00	10.20	0.00	1.00	1.00	0.00	0.00	0.24	0.24	0.00	0.00	0.00	0.00	0.10	0.10	0.00	0.00	0.66	0.66	0.00	0.00	5	0.33	199	200	15.5	0.023	0.06					0.00	0.00	8.07	7.00	0.00	2.6	37.0
03/06/23 10:26:13	116:20:17	114:23:20	0.00	0.00	19.3	20.0	0.00	0.00	0.00	0.00	0.00	10.20	0.00	1.00	1.00	0.00	0.00	0.24	0.24	0.00	0.00	0.00	0.00	0.10	0.10	0.00	0.00	0.66	0.66	0.00	0.00	6	0.32	199	200	15.4	0.023	0.06					0.00	0.00	8.07	7.00	0.00	2.4	37.0
03/06/23 10:36:13	116:30:17	114:33:19	0.00	0.00	19.2	20.0	0.00	0.00	0.00	0.00	0.00	10.20	0.00	1.00	1.00	0.00	0.00	0.24	0.24	0.00	0.00	0.00	0.00	0.10	0.10	0.00	0.00	0.66	0.66	0.00	0.00	5	0.31	199	200	14.7	0.023	0.06					0.00	0.00	8.07	7.00	0.00	2.3	37.0
03/06/23 10:46:13	116:40:17	114:43:19	0.00	0.00	19.3	20.0	0.00	0.00	0.00	0.00	0.00	10.20	0.00	1.00	1.00	0.00	0.00	0.24	0.24	0.00	0.00	0.00	0.00	0.10	0.10	0.00	0.00	0.66	0.66	0.00	0.00	5	0.31	201	200	14.8	0.023	0.06					0.00	0.00	8.07	7.00	0.00	2.7	37.0
03/06/23 10:56:13	116:50:17	114:53:19	0.00	0.00	19.3	20.0	0.00	0.00	0.00	0.00	0.00	10.20	0.00	1.00	1.00	0.00	0.00	0.24	0.24	0.00	0.00	0.00	0.00	0.10	0.10	0.00	0.00	0.66	0.66	0.00	0.00	5	0.31	201	200	15.0	0.023	0.06					0.00	0.00	8.07	7.00	0.00	2.4	37.0
03/06/23 11:06:13	117:00:17	115:03:19	0.00	0.00	19.5	20.0	0.00	0.00	0.00	0.00	0.00	10.20	0.00	1.00	1.00	0.00	0.00	0.24	0.24	0.00	0.00	0.00	0.00	0.10	0.10	0.00	0.00	0.66	0.66	0.00	0.00	6	0.31	199	200	14.8	0.023	0.06					0.00	0.00	8.07	7.00	0.00	2.3	37.0
03/06/23 11:16:13	117:10:17	115:13:19	0.00	0.00	19.5	20.0	0.00	0.00	0.00	0.00	0.00	10.20	0.00	1.00	1.00	0.00	0.00	0.24	0.24	0.00	0.00	0.00	0.00	0.10	0.10	0.00	0.00	0.66	0.66	0.00	0.00	6	0.33	199	200	15.8	0.023	0.06					0.00	0.00	8.08	7.00	0.00	2.4	37.0
03/06/23 11:26:13	117:20:17	115:23:19	0.00	0.00	19.4	20.0	0.00	0.00	0.00	0.00	0.00	10.20	0.00	1.00	1.00	0.00	0.00	0.24	0.24	0.00	0.00	0.00	0.00	0.10	0.10	0.00	0.00	0.66	0.66	0.00	0.00	6	0.30	199	200	14.6	0.023	0.06					0.00	0.00	8.08	7.00	0.00	2.3	37.0
03/06/23 11:36:13	117:30:17	115:33:19	0.00	0.00	19.4	20.0	0.00	0.00	0.00	0.00	0.00	10.20	0.00	1.00	1.00	0.00	0.00	0.24	0.24	0.00	0.00	0.00	0.00	0.10	0.10	0.00	0.00	0.66	0.66	0.00	0.00	6	0.32	199	200	15.3	0.023	0.06					0.00	0.00	8.08	7.00	0.00	2.5	37.0
03/06/23 11:46:13	117:40:17	115:43:19	0.00	0.00	19.4	20.0	0.00	0.00	0.00	0.00	0.00	10.20	0.00	1.00	1.00	0.00	0.00	0.24	0.24	0.00	0.00	0.00	0.00	0.10	0.10	0.00	0.00	0.66	0.66	0.00	0.00	7	0.30	200	200	14.5	0.023	0.06					0.00	0.00	8.08	7.00	0.00	2.5	37.0
03/06/23 11:56:13	117:50:17	115:53:19	0.00	0.00	19.5	20.0	0.00	0.00	0.00	0.00	0.00	10.20	0.00	1.00	1.00	0.00	0.00	0.24	0.24	0.00	0.00	0.00	0.00	0.10	0.10	0.00	0.00	0.66	0.66	0.00	0.00	6	0.30	200	200	14.4	0.022	0.06					0.00	0.00	8.08	7.00	0.00	2.2	37.0
03/06/23 12:06:13	118:00:17	116:03:19	0.00	0.00	19.5	20.0	0.00	0.00	0.00	0.00	0.00	10.20	0.00	1.00	1.00	0.00	0.00	0.24	0.24	0.00	0.00	0.00	0.00	0.10	0.10	0.00	0.00	0.66	0.66	0.00	0.00	6	0.32	201	200	15.3	0.023	0.06					0.00	0.00	8.08	7.00	0.00	2.2	37.0
03/06/23 12:16:13	118:10:17	116:13:19	0.00	0.00	19.5	20.0	0.00	0.00	0.00	0.00	0.00	10.20	0.00	1.00	1.00	0.00	0.00	0.24	0.24	0.00	0.00	0.00	0.00	0.10	0.10	0.00	0.00	0.66	0.66	0.00	0.00	5	0.30	200	200	14.5	0.023	0.06					0.00	0.00	8.08	7.00	0.00	2.1	37.0
03/06/23 12:26:13	118:20:17	116:23:19	0.00	0.00	19.5	20.0	0.00	0.00	0.00	0.00	0.00	10.20	0.00	1.00	1.00	0.00	0.00	0.24	0.24	0.00	0.00	0.00	0.00	0.10	0.10	0.00	0.00	0.66	0.66	0.00	0.00	6	0.32	200	200	15.2	0.023	0.06					0.00	0.00	8.08	7.00	0.00	2.2	37.0
03/06/23 12:36:13	118:30:17	116:33:20	0.00	0.00	19.4	20.0	0.00	0.00	0.00	0.00	0.00	10.20	0.00	1.00	1.00	0.00	0.00	0.24	0.24	0.00	0.00	0.00	0.00	0.10	0.10	0.00	0.00	0.66	0.66	0.00	0.00	6	0.31	201	200	14.9	0.023	0.06					0.00	0.00	8.09	7.00	0.00	2.3	37.0
03/06/23 12:46:13	118:40:17	116:43:20	0.00	0.00	19.5	20.0	0.00	0.00	0.00	0.00	0.00	10.20	0.00	1.00	1.00	0.00	0.00	0.24	0.24	0.00	0.00	0.00	0.00	0.10	0.10	0.00	0.00	0.66	0.66	0.00	0.00	6	0.32	201	200	15.1	0.023	0.06					0.00	0.00	8.09	7.00	0.00	2.4	37.0
03/06/23 12:56:13	118:50:17	116:53:20	0.00	0.00	19.4	20.0	0.00	0.00	0.00	0.00	0.00	10.20	0.00	1.00	1.00	0.00	0.00	0.24	0.24	0.00	0.00	0.00	0.00	0.10	0.10	0.00	0.00	0.66	0.66	0.00	0.00	6	0.32	200	200	15.0	0.023	0.06					0.00	0.00	8.09	7.00	0.00	2.3	37.0
03/06/23 13:06:13	119:00:17	117:03:20	0.00	0.00	19.4	20.0	0.00	0.00	0.00	0.00	0.00	10.20	0.00	1.00	1.00	0.00	0.00	0.24	0.24	0.00	0.00	0.00	0.00	0.10	0.10	0.00	0.00	0.66	0.66	0.00	0.00	6	0.31	200	200	14.6	0.023	0.06					0.00	0.00	8.09	7.00	0.00	2.3	37.0
03/06/23 13:16:13	119:10:17	117:13:20	0.00	0.00	19.5	20.0	0.00	0.00	0.00	0.00	0.00	10.20	0.00	1.00	1.00	0.00	0.00	0.24	0.24	0.00	0.00	0.00	0.00	0.10	0.10	0.00	0.00	0.66	0.66	0.00	0.00	5	0.30	199	200	14.5	0.023	0.06					0.00	0.00	8.09	7.00	0.00	2.3	37.0
03/06/23 13:26:13	119:20:17	117:23:20	0.00	0.00	19.5	20.0	0.00	0.00	0.00	0.00	0.00	10.20	0.00	1.00	1.00	0.00	0.00	0.24	0.24	0.00	0.00	0.00	0.00	0.10	0.10	0.00	0.00	0.66	0.66	0.00	0.00	6	0.30	201	200	14.3	0.023	0.06					0.00	0.00	8.09	7.00	0.00	2.3	37.0
03/06/23 13:36:13	119:30:17	117:33:20	0.00	0.00	19.5	20.0	0.00	0.00	0.00	0.00	0.00	10.20	0.00	1.00	1.00	0.00	0.00	0.24	0.24	0.00	0.00	0.00	0.00	0.10	0.10	0.00	0.00	0.66	0.66	0.00	0.00	6	0.31	201	200	15.1	0.023	0.06					0.00	0.00	8.09	7.00	0.00	2.5	37.0
03/06/23 13:46:13	119:40:17	117:43:20	0.00	0.00	19.6	20.0	0.00	0.00	0.00	0.00	0.00	10.20	0.00	1.00	1.00	0.00	0.00	0.24	0.24	0.00	0.00	0.00	0.00	0.10	0.10	0.00	0.00	0.66	0.66	0.00	0.00	6	0.30	201	200	14.2	0.023	0.06					0.00	0.00	8.09	7.00	0.00	2.4	37.0
03/06/23 13:56:13	119:50:17	117:53:20	0.00	0.00	19.5	20.0	0.00	0.00	0.00	0.00	0.00	10.20	0.00	1.00	1.00	0.00	0.00	0.24	0.24	0.00	0.00	0.00	0.00	0.10	0.10	0.00	0.00	0.66	0.66	0.00	0.00	6	0.33	199	200	15.5	0.023	0.06					0.00	0.00	8.09	7.00	0.00	2.3	37.0
03/06/23 14:06:13	120:00:17	118:03:20	0.00	0.00	19.5	20.0	0.00	0.00	0.00	0.00	0.00	10.20	0.00	1.00	1.00	0.00	0.00	0.24	0.24	0.00	0.00	0.00	0.00	0.10	0.10	0.00	0.00	0.66	0.66	0.00	0.00	6	0.33	200	200	15.6	0.023	0.06					0.00	0.00	8.09	7.00	0.00	2.3	37.0
03/06/23 14:16:13	120:10:17	118:13:20	0.00	0.00	19.6	20.0	0.00	0.00	0.00	0.00	0.00	10.20	0.00	1.00	1.00	0.00	0.00	0.24	0.24	0.00	0.00	0.00	0.00	0.10	0.10	0.00	0.00	0.66	0.66	0.00	0.00	6	0.30	199	200	14.6	0.023	0.06					0.00	0.00	8.09	7.00	0.00	2.2	37.0
03/06/23 14:26:13	120:20:17	118:23:20	0.00	0.00	19.7	20.0	0.00	0.00	0.00	0.00	0.00	10.20	0.00	1.00	1.00	0.00	0.00	0.24	0.24	0.00	0.00	0.00	0.00	0.10	0.10	0.00	0.00	0.66	0.66	0.00	0.00	5	0.30	200	200	14.2	0.023	0.06					0.00	0.00	8.10	7.00	0.00	2.2	37.0
03/06/23 14:36:13	120:30:17	118:33:20	0.00	0.00	19.7	20.0	0.00	0.00	0.00	0.00	0.00	10.20	0.00	1.00	1.00	0.00	0.00	0.24	0.24	0.00	0.00	0.00	0.00	0.10	0.10	0.00	0.00	0.66	0.66	0.00	0.00	6	0.30	199	200	14.4	0.023	0.06					0.00	0.00	8.10	7.00	0.00	2.3	37.0
03/06/23 14:46:13	120:40:17	118:43:20	0.00	0.00	19.8	20.0	0.00	0.00	0.00	0.00	0.00	10.20	0.00	1.00	1.00	0.00	0.00	0.24	0.24	0.00	0.00	0.00	0.00	0.10	0.10	0.00	0.00	0.66	0.66	0.00	0.00	5	0.30	200	200	14.5	0.023	0.06					0.00	0.00	8.10	7.00	0.00	2.3	37.0
03/06/23 14:56:13	120:50:17	118:53:20	0.00	0.00	19.6	20.0	0.00	0.00	0.00	0.00	0.00	10.20	0.00	1.00	1.00	0.00	0.00	0.24	0.24	0.00	0.00	0.00	0.00	0.10	0.10	0.00	0.00	0.66	0.66	0.00	0.00	5	0.30	200	200	14.4	0.023	0.06					0.00	0.00	8.10	7.00	0.00	2.4	37.0
03/06/23 15:06:13	121:00:17	119:03:20	0.00	0.00	19.6	20.0	0.00	0.00	0.00	0.00	0.00	10.20	0.00	1.00	1.00	0.00	0.00	0.24	0.24	0.00	0.00	0.00	0.00	0.10	0.10	0.00	0.00	0.66	0.66	0.00	0.00	6	0.30	202	200	14.2	0.022	0.06					0.00	0.00	8.10	7.00	0.00	2.4	37.0
03/06/23 15:16:13	121:10:17	119:13:20	0.00	0.00	19.6	20.0	0.00	0.00	0.00	0.00	0.00	10.20	0.00	1.00	1.00	0.00	0.00	0.24	0.24	0.00	0.00	0.00	0.00	0.10	0.10	0.00	0.00	0.66	0.66	0.00	0.00	6	0.30	199	200	14.3	0.023	0.06					0.00	0.00	8.10	7.00	0.00	2.4	37.0
03/06/23 15:26:13	121:20:17	119:23:20	0.00	0.00	19.6	20.0	0.00	0.00	0.00	0.00	0.00	10.20	0.00	1.00	1.00	0.00	0.00	0.24	0.24	0.00	0.00	0.00	0.00	0.10	0.10	0.00	0.00	0.66	0.66	0.00	0.00	6	0.30	201	200	14.4	0.023	0.06					0.00	0.00	8.10	7.00	0.00	2.3	37.0
03/06/23 15:36:13	121:30:17	119:33:20	0.00	0.00	19.6	20.0	0.00	0.00	0.00	0.00	0.00	10.20	0.00	1.00	1.00	0.00	0.00	0.24	0.24	0.00	0.00	0.00	0.00	0.10	0.10	0.00	0.00	0.66	0.66	0.00	0.00	6	0.30	199	200	14.2	0.023	0.06					0.00	0.00	8.10	7.00	0.00	2.5	37.0
03/06/23 15:46:13	121:40:17	119:43:20	0.00	0.00	19.6	20.0	0.00	0.00	0.00	0.00	0.00	10.20	0.00	1.00	1.00	0.00	0.00	0.24	0.24	0.00	0.00	0.00	0.00	0.10	0.10	0.00	0.00	0.66	0.66	0.00	0.00	6	0.32	201	200	15.1	0.023	0.06					0.00	0.00	8.10	7.00	0.00	2.3	37.0
03/06/23 15:56:13	121:50:17	119:53:20	0.00	0.00	19.6	20.0	0.00	0.00	0.00	0.00	0.00	10.20	0.00	1.00	1.00	0.00	0.00	0.24	0.24	0.00	0.00	0.00	0.00	0.10	0.10	0.00	0.00	0.66	0.66	0.00	0.00	6	0.30	200	200	14.4	0.023	0.06					0.00	0.00	8.10	7.00	0.00	2.4	37.0
03/06/23 16:06:13	122:00:17	120:03:20	0.00	0.00	19.6	20.0	0.00	0.00	0.00	0.00	0.00	10.20	0.00	1.00	1.00	0.00	0.00	0.24	0.24	0.00	0.00	0.00	0.00	0.10	0.10	0.00	0.00	0.66	0.66	0.00	0.00	5	0.30	200	200	14.5	0.023	0.06					0.00	0.00	8.10	7.00	0.00	2.4	37.0
03/06/23 16:16:13	122:10:17	120:13:20	0.00	0.00	19.6	20.0	0.00	0.00	0.00	0.00	0.00	10.20	0.00	1.00	1.00	0.00	0.00	0.24	0.24	0.00	0.00	0.00	0.00	0.10	0.10	0.00	0.00	0.66	0.66	0.00	0.00	5	0.31	199	200	14.7	0.023	0.06					0.00	0.00	8.11	7.00	0.00	2.2	37.0
03/06/23 16:26:13	122:20:17	120:23:20	0.00	0.00	19.7	20.0	0.00	0.00	0.00	0.00	0.00	10.20	0.00	1.00	1.00	0.00	0.00	0.24	0.24	0.00	0.00	0.00	0.00	0.10	0.10	0.00	0.00	0.66	0.66	0.00	0.00	6	0.32	199	200	15.3	0.023	0.06					0.00	0.00	8.11	7.00	0.00	2.4	37.0
03/06/23 16:36:13	122:30:17	120:33:20	0.00	0.00	19.7	20.0	0.00	0.00	0.00	0.00	0.00	10.20	0.00	1.00	1.00	0.00	0.00	0.24	0.24	0.00	0.00	0.00	0.00	0.10	0.10	0.00	0.00	0.66	0.66	0.00	0.00	6	0.30	201	200	14.2	0.023	0.06					0.00	0.00	8.11	7.00	0.00	2.3	37.0
03/06/23 16:46:14	122:40:18	120:43:21	0.00	0.00	19.7	20.0	0.00	0.00	0.00	0.00	0.00	10.20	0.00	1.00	1.00	0.00	0.00	0.24	0.24	0.00	0.00	0.00	0.00	0.10	0.10	0.00	0.00	0.66	0.66	0.00	0.00	5	0.31	200	200	14.7	0.023	0.06					0.00	0.00	8.11	7.00	0.00	2.4	37.0
03/06/23 16:56:13	122:50:17	120:53:20	0.00	0.00	19.7	20.0	0.00	0.00	0.00	0.00	0.00	10.20	0.00	1.00	1.00	0.00	0.00	0.24	0.24	0.00	0.00	0.00	0.00	0.10	0.10	0.00	0.00	0.66	0.66	0.00	0.00	5	0.30	201	200	14.4	0.023	0.06					0.00	0.00	8.11	7.00	0.00	2.4	37.0
03/06/23 17:06:13	123:00:17	121:03:20	0.00	0.00	19.7	20.0	0.00	0.00	0.00	0.00	0.00	10.20	0.00	1.00	1.00	0.00	0.00	0.24	0.24	0.00	0.00	0.00	0.00	0.10	0.10	0.00	0.00	0.66	0.66	0.00	0.00	6	0.31	199	200	14.8	0.023	0.06					0.00	0.00	8.11	7.00	0.00	2.4	37.0
03/06/23 17:16:13	123:10:17	121:13:20	0.00	0.00	19.7	20.0	0.00	0.00	0.00	0.00	0.00	10.20	0.00	1.00	1.00	0.00	0.00	0.24	0.24	0.00	0.00	0.00	0.00	0.10	0.10	0.00	0.00	0.66	0.66	0.00	0.00	5	0.31	200	200	14.6	0.023	0.06					0.00	0.00	8.11	7.00	0.00	2.4	37.0
03/06/23 17:26:13	123:20:17	121:23:20	0.00	0.00	19.7	20.0	0.00	0.00	0.00	0.00	0.00	10.20	0.00	1.00	1.00	0.00	0.00	0.24	0.24	0.00	0.00	0.00	0.00	0.10	0.10	0.00	0.00	0.66	0.66	0.00	0.00	5	0.31	199	200	14.7	0.023	0.06					0.00	0.00	8.11	7.00	0.00	2.3	37.0
03/06/23 17:36:13	123:30:17	121:33:20	0.00	0.00	19.7	20.0	0.00	0.00	0.00	0.00	0.00	10.20	0.00	1.00	1.00	0.00	0.00	0.24	0.24	0.00	0.00	0.00	0.00	0.10	0.10	0.00	0.00	0.66	0.66	0.00	0.00	6	0.30	199	200	14.2	0.023	0.06					0.00	0.00	8.11	7.00	0.00	2.4	37.0
03/06/23 17:46:13	123:40:18	121:43:20	0.00	0.00	19.7	20.0	0.00	0.00	0.00	0.00	0.00	10.20	0.00	1.00	1.00	0.00	0.00	0.24	0.24	0.00	0.00	0.00	0.00	0.10	0.10	0.00	0.00	0.66	0.66	0.00	0.00	6	0.30	200	200	14.2	0.023	0.06					0.00	0.00	8.11	7.00	0.00	2.3	37.0
03/06/23 17:56:13	123:50:18	121:53:20	0.00	0.00	19.7	20.0	0.00	0.00	0.00	0.00	0.00	10.20	0.00	1.00	1.00	0.00	0.00	0.24	0.24	0.00	0.00	0.00	0.00	0.10	0.10	0.00	0.00	0.66	0.66	0.00	0.00	5	0.30	199	200	14.2	0.023	0.06					0.00	0.00	8.11	7.00	0.00	2.3	37.0
03/06/23 18:06:13	124:00:18	122:03:20	0.00	0.00	19.8	20.0	0.00	0.00	0.00	0.00	0.00	10.20	0.00	1.00	1.00	0.00	0.00	0.24	0.24	0.00	0.00	0.00	0.00	0.10	0.10	0.00	0.00	0.66	0.66	0.00	0.00	5	0.32	201	200	15.2	0.023	0.06					0.00	0.00	8.12	7.00	0.00	2.3	37.0
03/06/23 18:16:13	124:10:18	122:13:20	0.00	0.00	19.8	20.0	0.00	0.00	0.00	0.00	0.00	10.20	0.00	1.00	1.00	0.00	0.00	0.24	0.24	0.00	0.00	0.00	0.00	0.10	0.10	0.00	0.00	0.66	0.66	0.00	0.00	6	0.31	201	200	14.9	0.023	0.06					0.00	0.00	8.12	7.00	0.00	2.4	37.0
03/06/23 18:26:13	124:20:18	122:23:20	0.00	0.00	19.8	20.0	0.00	0.00	0.00	0.00	0.00	10.20	0.00	1.00	1.00	0.00	0.00	0.24	0.24	0.00	0.00	0.00	0.00	0.10	0.10	0.00	0.00	0.66	0.66	0.00	0.00	6	0.32	200	200	15.3	0.022	0.06					0.00	0.00	8.12	7.00	0.00	2.2	37.0
03/06/23 18:36:13	124:30:18	122:33:20	0.00	0.00	19.9	20.0	0.00	0.00	0.00	0.00	0.00	10.20	0.00	1.00	1.00	0.00	0.00	0.24	0.24	0.00	0.00	0.00	0.00	0.10	0.10	0.00	0.00	0.66	0.66	0.00	0.00	6	0.30	200	200	14.4	0.023	0.06					0.00	0.00	8.12	7.00	0.00	2.3	37.0
03/06/23 18:46:13	124:40:18	122:43:20	0.00	0.00	19.9	20.0	0.00	0.00	0.00	0.00	0.00	10.20	0.00	1.00	1.00	0.00	0.00	0.24	0.24	0.00	0.00	0.00	0.00	0.10	0.10	0.00	0.00	0.66	0.66	0.00	0.00	5	0.30	199	200	14.2	0.023	0.06					0.00	0.00	8.12	7.00	0.00	2.3	37.0
03/06/23 18:56:14	124:50:18	122:53:20	0.00	0.00	19.9	20.0	0.00	0.00	0.00	0.00	0.00	10.20	0.00	1.00	1.00	0.00	0.00	0.24	0.24	0.00	0.00	0.00	0.00	0.10	0.10	0.00	0.00	0.66	0.66	0.00	0.00	6	0.30	200	200	14.4	0.022	0.06					0.00	0.00	8.12	7.00	0.00	2.3	37.0
03/06/23 19:06:14	125:00:18	123:03:20	0.00	0.00	19.9	20.0	0.00	0.00	0.00	0.00	0.00	10.20	0.00	1.00	1.00	0.00	0.00	0.24	0.24	0.00	0.00	0.00	0.00	0.10	0.10	0.00	0.00	0.66	0.66	0.00	0.00	5	0.30	201	200	14.2	0.023	0.06					0.00	0.00	8.12	7.00	0.00	2.1	37.0
03/06/23 19:16:14	125:10:18	123:13:20	0.00	0.00	19.8	20.0	0.00	0.00	0.00	0.00	0.00	10.20	0.00	1.00	1.00	0.00	0.00	0.24	0.24	0.00	0.00	0.00	0.00	0.10	0.10	0.00	0.00	0.66	0.66	0.00	0.00	5	0.31	200	200	14.7	0.023	0.06					0.00	0.00	8.12	7.00	0.00	2.3	37.0
03/06/23 19:26:14	125:20:18	123:23:20	0.00	0.00	19.8	20.0	0.00	0.00	0.00	0.00	0.00	10.20	0.00	1.00	1.00	0.00	0.00	0.24	0.24	0.00	0.00	0.00	0.00	0.10	0.10	0.00	0.00	0.66	0.66	0.00	0.00	6	0.30	200	200	14.3	0.022	0.06					0.00	0.00	8.12	7.00	0.00	2.2	37.0
03/06/23 19:36:14	125:30:18	123:33:20	0.00	0.00	19.8	20.0	0.00	0.00	0.00	0.00	0.00	10.20	0.00	1.00	1.00	0.00	0.00	0.24	0.24	0.00	0.00	0.00	0.00	0.10	0.10	0.00	0.00	0.66	0.66	0.00	0.00	6	0.31	199	200	15.0	0.022	0.06					0.00	0.00	8.12	7.00	0.00	2.3	37.0
03/06/23 19:46:14	125:40:18	123:43:20	0.00	0.00	19.9	20.0	0.00	0.00	0.00	0.00	0.00	10.20	0.00	1.00	1.00	0.00	0.00	0.24	0.24	0.00	0.00	0.00	0.00	0.10	0.10	0.00	0.00	0.66	0.66	0.00	0.00	5	0.31	200	200	14.9	0.022	0.06					0.00	0.00	8.13	7.00	0.00	2.4	37.0
03/06/23 19:56:14	125:50:18	123:53:20	0.00	0.00	19.9	20.0	0.00	0.00	0.00	0.00	0.00	10.20	0.00	1.00	1.00	0.00	0.00	0.24	0.24	0.00	0.00	0.00	0.00	0.10	0.10	0.00	0.00	0.66	0.66	0.00	0.00	6	0.32	200	200	15.2	0.022	0.06					0.00	0.00	8.13	7.00	0.00	2.3	37.0
03/06/23 20:06:14	126:00:18	124:03:20	0.00	0.00	19.9	20.0	0.00	0.00	0.00	0.00	0.00	10.20	0.00	1.00	1.00	0.00	0.00	0.24	0.24	0.00	0.00	0.00	0.00	0.10	0.10	0.00	0.00	0.66	0.66	0.00	0.00	5	0.31	199	200	15.1	0.022	0.06					0.00	0.00	8.13	7.00	0.00	2.3	37.0
03/06/23 20:16:14	126:10:18	124:13:20	0.00	0.00	19.9	20.0	0.00	0.00	0.00	0.00	0.00	10.20	0.00	1.00	1.00	0.00	0.00	0.24	0.24	0.00	0.00	0.00	0.00	0.10	0.10	0.00	0.00	0.66	0.66	0.00	0.00	6	0.31	199	200	14.9	0.022	0.06					0.00	0.00	8.13	7.00	0.00	2.4	37.0
03/06/23 20:26:14	126:20:18	124:23:20	0.00	0.00	19.9	20.0	0.00	0.00	0.00	0.00	0.00	10.20	0.00	1.00	1.00	0.00	0.00	0.24	0.24	0.00	0.00	0.00	0.00	0.10	0.10	0.00	0.00	0.66	0.66	0.00	0.00	7	0.32	199	200	15.1	0.022	0.06					0.00	0.00	8.13	7.00	0.00	2.5	37.0
03/06/23 20:36:14	126:30:18	124:33:20	0.00	0.00	20.0	20.0	0.00	0.00	0.00	0.00	0.00	10.20	0.00	1.00	1.00	0.00	0.00	0.24	0.24	0.00	0.00	0.00	0.00	0.10	0.10	0.00	0.00	0.66	0.66	0.00	0.00	5	0.30	202	200	14.1	0.022	0.06					0.00	0.00	8.13	7.00	0.00	2.6	37.0
03/06/23 20:46:14	126:40:18	124:43:21	0.00	0.00	20.0	20.0	0.00	0.00	0.00	0.00	0.00	10.20	0.00	1.00	1.00	0.00	0.00	0.24	0.24	0.00	0.00	0.00	0.00	0.10	0.10	0.00	0.00	0.66	0.66	0.00	0.00	6	0.30	201	200	14.4	0.022	0.06					0.00	0.00	8.13	7.00	0.00	2.3	37.0
03/06/23 20:56:14	126:50:18	124:53:21	0.00	0.00	20.0	20.0	0.00	0.00	0.00	0.00	0.00	10.20	0.00	1.00	1.00	0.00	0.00	0.24	0.24	0.00	0.00	0.00	0.00	0.10	0.10	0.00	0.00	0.66	0.66	0.00	0.00	5	0.31	201	200	14.9	0.023	0.06					0.00	0.00	8.13	7.00	0.00	2.4	37.0
03/06/23 21:06:14	127:00:18	125:03:21	0.00	0.00	20.0	20.0	0.00	0.00	0.00	0.00	0.00	10.20	0.00	1.00	1.00	0.00	0.00	0.24	0.24	0.00	0.00	0.00	0.00	0.10	0.10	0.00	0.00	0.66	0.66	0.00	0.00	6	0.30	201	200	14.3	0.022	0.06					0.00	0.00	8.13	7.00	0.00	2.5	37.0
03/06/23 21:16:14	127:10:18	125:13:21	0.00	0.00	20.0	20.0	0.00	0.00	0.00	0.00	0.00	10.20	0.00	1.00	1.00	0.00	0.00	0.24	0.24	0.00	0.00	0.00	0.00	0.10	0.10	0.00	0.00	0.66	0.66	0.00	0.00	6	0.30	199	200	14.3	0.022	0.06					0.00	0.00	8.13	7.00	0.00	2.5	37.0
03/06/23 21:26:14	127:20:18	125:23:21	0.00	0.00	20.0	20.0	0.00	0.00	0.00	0.00	0.00	10.20	0.00	1.00	1.00	0.00	0.00	0.24	0.24	0.00	0.00	0.00	0.00	0.10	0.10	0.00	0.00	0.66	0.66	0.00	0.00	4	0.30	200	200	14.2	0.022	0.06					0.00	0.00	8.13	7.00	0.00	2.3	37.0
03/06/23 21:36:14	127:30:18	125:33:21	0.00	0.00	20.0	20.0	0.00	0.00	0.00	0.00	0.00	10.20	0.00	1.00	1.00	0.00	0.00	0.24	0.24	0.00	0.00	0.00	0.00	0.10	0.10	0.00	0.00	0.66	0.66	0.00	0.00	6	0.30	200	200	14.4	0.022	0.06					0.00	0.00	8.13	7.00	0.00	2.4	37.0
03/06/23 21:46:14	127:40:18	125:43:21	0.00	0.00	20.1	20.0	0.00	0.00	0.00	0.00	0.00	10.20	0.00	1.00	1.00	0.00	0.00	0.24	0.24	0.00	0.00	0.00	0.00	0.10	0.10	0.00	0.00	0.66	0.66	0.00	0.00	6	0.30	198	200	14.4	0.022	0.06					0.00	0.00	8.14	7.00	0.00	2.1	37.0
03/06/23 21:56:14	127:50:18	125:53:21	0.00	0.00	20.1	20.0	0.00	0.00	0.00	0.00	0.00	10.20	0.00	1.00	1.00	0.00	0.00	0.24	0.24	0.00	0.00	0.00	0.00	0.10	0.10	0.00	0.00	0.66	0.66	0.00	0.00	5	0.31	200	200	14.7	0.022	0.06					0.00	0.00	8.14	7.00	0.00	2.4	37.0
03/06/23 22:06:14	128:00:18	126:03:21	0.00	0.00	20.0	20.0	0.00	0.00	0.00	0.00	0.00	10.20	0.00	1.00	1.00	0.00	0.00	0.24	0.24	0.00	0.00	0.00	0.00	0.10	0.10	0.00	0.00	0.66	0.66	0.00	0.00	5	0.30	200	200	14.4	0.022	0.06					0.00	0.00	8.14	7.00	0.00	2.2	37.0
03/06/23 22:16:14	128:10:18	126:13:21	0.00	0.00	20.1	20.0	0.00	0.00	0.00	0.00	0.00	10.20	0.00	1.00	1.00	0.00	0.00	0.24	0.24	0.00	0.00	0.00	0.00	0.10	0.10	0.00	0.00	0.66	0.66	0.00	0.00	6	0.30	201	200	14.3	0.022	0.06					0.00	0.00	8.14	7.00	0.00	2.5	37.0
03/06/23 22:26:14	128:20:18	126:23:21	0.00	0.00	20.1	20.0	0.00	0.00	0.00	0.00	0.00	10.20	0.00	1.00	1.00	0.00	0.00	0.24	0.24	0.00	0.00	0.00	0.00	0.10	0.10	0.00	0.00	0.66	0.66	0.00	0.00	5	0.30	200	200	14.5	0.022	0.06					0.00	0.00	8.14	7.00	0.00	2.2	37.0
03/06/23 22:36:14	128:30:18	126:33:21	0.00	0.00	20.1	20.0	0.00	0.00	0.00	0.00	0.00	10.20	0.00	1.00	1.00	0.00	0.00	0.24	0.24	0.00	0.00	0.00	0.00	0.10	0.10	0.00	0.00	0.66	0.66	0.00	0.00	5	0.31	201	200	14.6	0.022	0.06					0.00	0.00	8.14	7.00	0.00	2.4	37.0
03/06/23 22:46:14	128:40:18	126:43:21	0.00	0.00	20.1	20.0	0.00	0.00	0.00	0.00	0.00	10.20	0.00	1.00	1.00	0.00	0.00	0.24	0.24	0.00	0.00	0.00	0.00	0.10	0.10	0.00	0.00	0.66	0.66	0.00	0.00	6	0.32	199	200	15.4	0.022	0.06					0.00	0.00	8.14	7.00	0.00	2.3	37.0
03/06/23 22:56:14	128:50:18	126:53:21	0.00	0.00	20.1	20.0	0.00	0.00	0.00	0.00	0.00	10.20	0.00	1.00	1.00	0.00	0.00	0.24	0.24	0.00	0.00	0.00	0.00	0.10	0.10	0.00	0.00	0.66	0.66	0.00	0.00	6	0.33	199	200	15.6	0.022	0.06					0.00	0.00	8.14	7.00	0.00	2.5	37.0
03/06/23 23:06:14	129:00:18	127:03:21	0.00	0.00	20.1	20.0	0.00	0.00	0.00	0.00	0.00	10.20	0.00	1.00	1.00	0.00	0.00	0.24	0.24	0.00	0.00	0.00	0.00	0.10	0.10	0.00	0.00	0.66	0.66	0.00	0.00	5	0.32	200	200	15.3	0.022	0.06					0.00	0.00	8.14	7.00	0.00	2.3	37.0
03/06/23 23:16:14	129:10:18	127:13:21	0.00	0.00	20.1	20.0	0.00	0.00	0.00	0.00	0.00	10.20	0.00	1.00	1.00	0.00	0.00	0.24	0.24	0.00	0.00	0.00	0.00	0.10	0.10	0.00	0.00	0.66	0.66	0.00	0.00	5	0.32	201	200	15.3	0.022	0.06					0.00	0.00	8.15	7.00	0.00	2.5	37.0
03/06/23 23:26:14	129:20:18	127:23:21	0.00	0.00	20.1	20.0	0.00	0.00	0.00	0.00	0.00	10.20	0.00	1.00	1.00	0.00	0.00	0.24	0.24	0.00	0.00	0.00	0.00	0.10	0.10	0.00	0.00	0.66	0.66	0.00	0.00	5	0.31	198	200	14.9	0.022	0.06					0.00	0.00	8.15	7.00	0.00	2.4	37.0
03/06/23 23:36:14	129:30:18	127:33:21	0.00	0.00	20.1	20.0	0.00	0.00	0.00	0.00	0.00	10.20	0.00	1.00	1.00	0.00	0.00	0.24	0.24	0.00	0.00	0.00	0.00	0.10	0.10	0.00	0.00	0.66	0.66	0.00	0.00	6	0.32	200	200	15.4	0.022	0.06					0.00	0.00	8.15	7.00	0.00	2.4	37.0
03/06/23 23:46:14	129:40:18	127:43:21	0.00	0.00	20.1	20.0	0.00	0.00	0.00	0.00	0.00	10.20	0.00	1.00	1.00	0.00	0.00	0.24	0.24	0.00	0.00	0.00	0.00	0.10	0.10	0.00	0.00	0.66	0.66	0.00	0.00	7	0.30	199	200	14.6	0.022	0.06					0.00	0.00	8.15	7.00	0.00	2.6	37.0
03/06/23 23:56:14	129:50:18	127:53:21	0.00	0.00	20.1	20.0	0.00	0.00	0.00	0.00	0.00	10.20	0.00	1.00	1.00	0.00	0.00	0.24	0.24	0.00	0.00	0.00	0.00	0.10	0.10	0.00	0.00	0.66	0.66	0.00	0.00	7	0.30	200	200	14.2	0.022	0.06					0.00	0.00	8.15	7.00	0.00	2.4	37.0
03/07/23 00:06:14	130:00:18	128:03:21	0.00	0.00	20.1	20.0	0.00	0.00	0.00	0.00	0.00	10.20	0.00	1.00	1.00	0.00	0.00	0.24	0.24	0.00	0.00	0.00	0.00	0.10	0.10	0.00	0.00	0.66	0.66	0.00	0.00	6	0.29	199	200	14.1	0.022	0.06					0.00	0.00	8.15	7.00	0.00	2.3	37.0
03/07/23 00:16:14	130:10:18	128:13:21	0.00	0.00	20.2	20.0	0.00	0.00	0.00	0.00	0.00	10.20	0.00	1.00	1.00	0.00	0.00	0.24	0.24	0.00	0.00	0.00	0.00	0.10	0.10	0.00	0.00	0.66	0.66	0.00	0.00	6	0.31	199	200	14.5	0.022	0.06					0.00	0.00	8.15	7.00	0.00	2.6	37.0
03/07/23 00:26:14	130:20:18	128:23:21	0.00	0.00	20.2	20.0	0.00	0.00	0.00	0.00	0.00	10.20	0.00	1.00	1.00	0.00	0.00	0.24	0.24	0.00	0.00	0.00	0.00	0.10	0.10	0.00	0.00	0.66	0.66	0.00	0.00	6	0.29	201	200	14.1	0.022	0.06					0.00	0.00	8.15	7.00	0.00	2.5	37.0
03/07/23 00:36:14	130:30:18	128:33:21	0.00	0.00	20.2	20.0	0.00	0.00	0.00	0.00	0.00	10.20	0.00	1.00	1.00	0.00	0.00	0.24	0.24	0.00	0.00	0.00	0.00	0.10	0.10	0.00	0.00	0.66	0.66	0.00	0.00	6	0.30	199	200	14.2	0.022	0.06					0.00	0.00	8.15	7.00	0.00	2.3	37.0
03/07/23 00:46:14	130:40:18	128:43:21	0.00	0.00	20.2	20.0	0.00	0.00	0.00	0.00	0.00	10.20	0.00	1.00	1.00	0.00	0.00	0.24	0.24	0.00	0.00	0.00	0.00	0.10	0.10	0.00	0.00	0.66	0.66	0.00	0.00	6	0.32	200	200	15.1	0.022	0.06					0.00	0.00	8.15	7.00	0.00	2.4	37.0
03/07/23 00:56:14	130:50:18	128:53:21	0.00	0.00	20.3	20.0	0.00	0.00	0.00	0.00	0.00	10.20	0.00	1.00	1.00	0.00	0.00	0.24	0.24	0.00	0.00	0.00	0.00	0.10	0.10	0.00	0.00	0.66	0.66	0.00	0.00	5	0.30	200	200	14.3	0.022	0.06					0.00	0.00	8.15	7.00	0.00	2.1	37.0
03/07/23 01:06:14	131:00:18	129:03:21	0.00	0.00	20.2	20.0	0.00	0.00	0.00	0.00	0.00	10.20	0.00	1.00	1.00	0.00	0.00	0.24	0.24	0.00	0.00	0.00	0.00	0.10	0.10	0.00	0.00	0.66	0.66	0.00	0.00	6	0.29	199	200	14.1	0.022	0.06					0.00	0.00	8.15	7.00	0.00	2.2	37.0
03/07/23 01:16:14	131:10:18	129:13:21	0.00	0.00	20.2	20.0	0.00	0.00	0.00	0.00	0.00	10.20	0.00	1.00	1.00	0.00	0.00	0.24	0.24	0.00	0.00	0.00	0.00	0.10	0.10	0.00	0.00	0.66	0.66	0.00	0.00	6	0.32	201	200	15.0	0.022	0.06					0.00	0.00	8.15	7.00	0.00	2.4	37.0
03/07/23 01:26:14	131:20:18	129:23:21	0.00	0.00	20.1	20.0	0.00	0.00	0.00	0.00	0.00	10.20	0.00	1.00	1.00	0.00	0.00	0.24	0.24	0.00	0.00	0.00	0.00	0.10	0.10	0.00	0.00	0.66	0.66	0.00	0.00	5	0.30	199	200	14.4	0.022	0.06					0.00	0.00	8.15	7.00	0.00	2.4	37.0
03/07/23 01:36:14	131:30:18	129:33:21	0.00	0.00	20.1	20.0	0.00	0.00	0.00	0.00	0.00	10.20	0.00	1.00	1.00	0.00	0.00	0.24	0.24	0.00	0.00	0.00	0.00	0.10	0.10	0.00	0.00	0.66	0.66	0.00	0.00	5	0.32	201	200	15.3	0.022	0.06					0.00	0.00	8.16	7.00	0.00	2.4	37.0
03/07/23 01:46:14	131:40:18	129:43:21	0.00	0.00	20.1	20.0	0.00	0.00	0.00	0.00	0.00	10.20	0.00	1.00	1.00	0.00	0.00	0.24	0.24	0.00	0.00	0.00	0.00	0.10	0.10	0.00	0.00	0.66	0.66	0.00	0.00	6	0.32	201	200	15.1	0.022	0.06					0.00	0.00	8.16	7.00	0.00	2.2	37.0
03/07/23 01:56:14	131:50:18	129:53:21	0.00	0.00	20.0	20.0	0.00	0.00	0.00	0.00	0.00	10.20	0.00	1.00	1.00	0.00	0.00	0.24	0.24	0.00	0.00	0.00	0.00	0.10	0.10	0.00	0.00	0.66	0.66	0.00	0.00	5	0.32	201	200	14.9	0.022	0.06					0.00	0.00	8.16	7.00	0.00	2.4	37.0
03/07/23 02:06:14	132:00:18	130:03:21	0.00	0.00	20.1	20.0	0.00	0.00	0.00	0.00	0.00	10.20	0.00	1.00	1.00	0.00	0.00	0.24	0.24	0.00	0.00	0.00	0.00	0.10	0.10	0.00	0.00	0.66	0.66	0.00	0.00	6	0.31	199	200	14.9	0.022	0.06					0.00	0.00	8.16	7.00	0.00	2.4	37.0
03/07/23 02:16:14	132:10:18	130:13:21	0.00	0.00	20.1	20.0	0.00	0.00	0.00	0.00	0.00	10.20	0.00	1.00	1.00	0.00	0.00	0.24	0.24	0.00	0.00	0.00	0.00	0.10	0.10	0.00	0.00	0.66	0.66	0.00	0.00	6	0.31	199	200	14.8	0.022	0.06					0.00	0.00	8.16	7.00	0.00	2.6	37.0
03/07/23 02:26:14	132:20:18	130:23:21	0.00	0.00	20.0	20.0	0.00	0.00	0.00	0.00	0.00	10.20	0.00	1.00	1.00	0.00	0.00	0.24	0.24	0.00	0.00	0.00	0.00	0.10	0.10	0.00	0.00	0.66	0.66	0.00	0.00	6	0.32	199	200	15.3	0.022	0.06					0.00	0.00	8.16	7.00	0.00	2.3	37.0
03/07/23 02:36:14	132:30:18	130:33:21	0.00	0.00	20.2	20.0	0.00	0.00	0.00	0.00	0.00	10.20	0.00	1.00	1.00	0.00	0.00	0.24	0.24	0.00	0.00	0.00	0.00	0.10	0.10	0.00	0.00	0.66	0.66	0.00	0.00	5	0.31	200	200	14.9	0.022	0.06					0.00	0.00	8.16	7.00	0.00	2.3	37.0
03/07/23 02:46:14	132:40:18	130:43:21	0.00	0.00	20.1	20.0	0.00	0.00	0.00	0.00	0.00	10.20	0.00	1.00	1.00	0.00	0.00	0.24	0.24	0.00	0.00	0.00	0.00	0.10	0.10	0.00	0.00	0.66	0.66	0.00	0.00	5	0.32	200	200	15.4	0.022	0.06					0.00	0.00	8.16	7.00	0.00	2.6	37.0
03/07/23 02:56:14	132:50:18	130:53:21	0.00	0.00	20.3	20.0	0.00	0.00	0.00	0.00	0.00	10.20	0.00	1.00	1.00	0.00	0.00	0.24	0.24	0.00	0.00	0.00	0.00	0.10	0.10	0.00	0.00	0.66	0.66	0.00	0.00	5	0.30	201	200	14.5	0.022	0.06					0.00	0.00	8.16	7.00	0.00	2.4	37.0
03/07/23 03:06:14	133:00:18	131:03:21	0.00	0.00	20.2	20.0	0.00	0.00	0.00	0.00	0.00	10.20	0.00	1.00	1.00	0.00	0.00	0.24	0.24	0.00	0.00	0.00	0.00	0.10	0.10	0.00	0.00	0.66	0.66	0.00	0.00	5	0.30	200	200	14.4	0.022	0.06					0.00	0.00	8.16	7.00	0.00	2.5	37.0
03/07/23 03:16:14	133:10:18	131:13:21	0.00	0.00	20.3	20.0	0.00	0.00	0.00	0.00	0.00	10.20	0.00	1.00	1.00	0.00	0.00	0.24	0.24	0.00	0.00	0.00	0.00	0.10	0.10	0.00	0.00	0.66	0.66	0.00	0.00	5	0.33	200	200	15.5	0.022	0.06					0.00	0.00	8.16	7.00	0.00	2.2	37.0
03/07/23 03:26:15	133:20:19	131:23:22	0.00	0.00	20.3	20.0	0.00	0.00	0.00	0.00	0.00	10.20	0.00	1.00	1.00	0.00	0.00	0.24	0.24	0.00	0.00	0.00	0.00	0.10	0.10	0.00	0.00	0.66	0.66	0.00	0.00	6	0.30	201	200	14.3	0.022	0.06					0.00	0.00	8.16	7.00	0.00	2.4	37.0
03/07/23 03:36:15	133:30:19	131:33:21	0.00	0.00	20.3	20.0	0.00	0.00	0.00	0.00	0.00	10.20	0.00	1.00	1.00	0.00	0.00	0.24	0.24	0.00	0.00	0.00	0.00	0.10	0.10	0.00	0.00	0.66	0.66	0.00	0.00	5	0.32	200	200	15.2	0.022	0.06					0.00	0.00	8.16	7.00	0.00	2.4	37.0
03/07/23 03:46:15	133:40:19	131:43:21	0.00	0.00	20.4	20.0	0.00	0.00	0.00	0.00	0.00	10.20	0.00	1.00	1.00	0.00	0.00	0.24	0.24	0.00	0.00	0.00	0.00	0.10	0.10	0.00	0.00	0.66	0.66	0.00	0.00	6	0.33	199	200	15.6	0.022	0.06					0.00	0.00	8.16	7.00	0.00	2.1	37.0
03/07/23 03:56:15	133:50:19	131:53:21	0.00	0.00	20.4	20.0	0.00	0.00	0.00	0.00	0.00	10.20	0.00	1.00	1.00	0.00	0.00	0.24	0.24	0.00	0.00	0.00	0.00	0.10	0.10	0.00	0.00	0.66	0.66	0.00	0.00	5	0.31	201	200	14.7	0.022	0.06					0.00	0.00	8.16	7.00	0.00	2.4	37.0
03/07/23 04:06:15	134:00:19	132:03:21	0.00	0.00	20.3	20.0	0.00	0.00	0.00	0.00	0.00	10.20	0.00	1.00	1.00	0.00	0.00	0.24	0.24	0.00	0.00	0.00	0.00	0.10	0.10	0.00	0.00	0.66	0.66	0.00	0.00	7	0.31	201	200	14.6	0.022	0.06					0.00	0.00	8.17	7.00	0.00	2.5	37.0
03/07/23 04:16:15	134:10:19	132:13:21	0.00	0.00	20.4	20.0	0.00	0.00	0.00	0.00	0.00	10.20	0.00	1.00	1.00	0.00	0.00	0.24	0.24	0.00	0.00	0.00	0.00	0.10	0.10	0.00	0.00	0.66	0.66	0.00	0.00	6	0.32	199	200	15.4	0.022	0.06					0.00	0.00	8.17	7.00	0.00	2.4	37.0
03/07/23 04:26:15	134:20:19	132:23:21	0.00	0.00	20.4	20.0	0.00	0.00	0.00	0.00	0.00	10.20	0.00	1.00	1.00	0.00	0.00	0.24	0.24	0.00	0.00	0.00	0.00	0.10	0.10	0.00	0.00	0.66	0.66	0.00	0.00	6	0.31	200	200	15.0	0.022	0.06					0.00	0.00	8.17	7.00	0.00	2.5	37.0
03/07/23 04:36:15	134:30:19	132:33:21	0.00	0.00	20.4	20.0	0.00	0.00	0.00	0.00	0.00	10.20	0.00	1.00	1.00	0.00	0.00	0.24	0.24	0.00	0.00	0.00	0.00	0.10	0.10	0.00	0.00	0.66	0.66	0.00	0.00	5	0.31	200	200	15.0	0.022	0.06					0.00	0.00	8.17	7.00	0.00	2.4	37.0
03/07/23 04:46:15	134:40:19	132:43:21	0.00	0.00	20.5	20.0	0.00	0.00	0.00	0.00	0.00	10.20	0.00	1.00	1.00	0.00	0.00	0.24	0.24	0.00	0.00	0.00	0.00	0.10	0.10	0.00	0.00	0.66	0.66	0.00	0.00	6	0.31	200	200	14.5	0.022	0.06					0.00	0.00	8.17	7.00	0.00	2.4	37.0
03/07/23 04:56:15	134:50:19	132:53:21	0.00	0.00	20.5	20.0	0.00	0.00	0.00	0.00	0.00	10.20	0.00	1.00	1.00	0.00	0.00	0.24	0.24	0.00	0.00	0.00	0.00	0.10	0.10	0.00	0.00	0.66	0.66	0.00	0.00	6	0.30	201	200	14.5	0.022	0.06					0.00	0.00	8.17	7.00	0.00	2.4	37.0
03/07/23 05:06:15	135:00:19	133:03:21	0.00	0.00	20.5	20.0	0.00	0.00	0.00	0.00	0.00	10.20	0.00	1.00	1.00	0.00	0.00	0.24	0.24	0.00	0.00	0.00	0.00	0.10	0.10	0.00	0.00	0.66	0.66	0.00	0.00	6	0.30	199	200	14.4	0.022	0.06					0.00	0.00	8.17	7.00	0.00	2.5	37.0
03/07/23 05:16:15	135:10:19	133:13:22	0.00	0.00	20.3	20.0	0.00	0.00	0.00	0.00	0.00	10.20	0.00	1.00	1.00	0.00	0.00	0.24	0.24	0.00	0.00	0.00	0.00	0.10	0.10	0.00	0.00	0.66	0.66	0.00	0.00	5	0.30	200	200	14.3	0.022	0.06					0.00	0.00	8.17	7.00	0.00	2.5	37.0
03/07/23 05:26:15	135:20:19	133:23:22	0.00	0.00	20.3	20.0	0.00	0.00	0.00	0.00	0.00	10.20	0.00	1.00	1.00	0.00	0.00	0.24	0.24	0.00	0.00	0.00	0.00	0.10	0.10	0.00	0.00	0.66	0.66	0.00	0.00	5	0.30	201	200	14.5	0.022	0.06					0.00	0.00	8.17	7.00	0.00	2.4	37.0
03/07/23 05:36:15	135:30:19	133:33:22	0.00	0.00	20.5	20.0	0.00	0.00	0.00	0.00	0.00	10.20	0.00	1.00	1.00	0.00	0.00	0.24	0.24	0.00	0.00	0.00	0.00	0.10	0.10	0.00	0.00	0.66	0.66	0.00	0.00	5	0.32	201	200	15.1	0.022	0.06					0.00	0.00	8.17	7.00	0.00	2.4	37.0
03/07/23 05:46:15	135:40:19	133:43:22	0.00	0.00	20.3	20.0	0.00	0.00	0.00	0.00	0.00	10.20	0.00	1.00	1.00	0.00	0.00	0.24	0.24	0.00	0.00	0.00	0.00	0.10	0.10	0.00	0.00	0.66	0.66	0.00	0.00	7	0.32	200	200	15.1	0.022	0.06					0.00	0.00	8.17	7.00	0.00	2.7	37.0
03/07/23 05:56:15	135:50:19	133:53:22	0.00	0.00	20.4	20.0	0.00	0.00	0.00	0.00	0.00	10.20	0.00	1.00	1.00	0.00	0.00	0.24	0.24	0.00	0.00	0.00	0.00	0.10	0.10	0.00	0.00	0.66	0.66	0.00	0.00	5	0.30	200	200	14.2	0.022	0.06					0.00	0.00	8.17	7.00	0.00	2.5	37.0
03/07/23 06:06:15	136:00:19	134:03:22	0.00	0.00	20.5	20.0	0.00	0.00	0.00	0.00	0.00	10.20	0.00	1.00	1.00	0.00	0.00	0.24	0.24	0.00	0.00	0.00	0.00	0.10	0.10	0.00	0.00	0.66	0.66	0.00	0.00	5	0.31	199	200	15.0	0.022	0.06					0.00	0.00	8.18	7.00	0.00	2.8	37.0
03/07/23 06:16:15	136:10:19	134:13:22	0.00	0.00	20.5	20.0	0.00	0.00	0.00	0.00	0.00	10.20	0.00	1.00	1.00	0.00	0.00	0.24	0.24	0.00	0.00	0.00	0.00	0.10	0.10	0.00	0.00	0.66	0.66	0.00	0.00	5	0.31	200	200	14.6	0.022	0.06					0.00	0.00	8.18	7.00	0.00	2.6	37.0
03/07/23 06:26:15	136:20:19	134:23:22	0.00	0.00	20.5	20.0	0.00	0.00	0.00	0.00	0.00	10.20	0.00	1.00	1.00	0.00	0.00	0.24	0.24	0.00	0.00	0.00	0.00	0.10	0.10	0.00	0.00	0.66	0.66	0.00	0.00	6	0.30	201	200	14.3	0.022	0.06					0.00	0.00	8.18	7.00	0.00	2.5	37.0
03/07/23 06:36:15	136:30:19	134:33:22	0.00	0.00	20.5	20.0	0.00	0.00	0.00	0.00	0.00	10.20	0.00	1.00	1.00	0.00	0.00	0.24	0.24	0.00	0.00	0.00	0.00	0.10	0.10	0.00	0.00	0.66	0.66	0.00	0.00	5	0.31	200	200	15.0	0.022	0.06					0.00	0.00	8.18	7.00	0.00	2.2	37.0
03/07/23 06:46:15	136:40:19	134:43:22	0.00	0.00	20.5	20.0	0.00	0.00	0.00	0.00	0.00	10.20	0.00	1.00	1.00	0.00	0.00	0.24	0.24	0.00	0.00	0.00	0.00	0.10	0.10	0.00	0.00	0.66	0.66	0.00	0.00	6	0.32	199	200	15.2	0.022	0.06					0.00	0.00	8.18	7.00	0.00	2.4	37.0
03/07/23 06:56:15	136:50:19	134:53:22	0.00	0.00	20.4	20.0	0.00	0.00	0.00	0.00	0.00	10.20	0.00	1.00	1.00	0.00	0.00	0.24	0.24	0.00	0.00	0.00	0.00	0.10	0.10	0.00	0.00	0.66	0.66	0.00	0.00	5	0.32	199	200	15.3	0.022	0.06					0.00	0.00	8.18	7.00	0.00	2.5	37.0
03/07/23 07:06:15	137:00:19	135:03:22	0.00	0.00	20.6	20.0	0.00	0.00	0.00	0.00	0.00	10.20	0.00	1.00	1.00	0.00	0.00	0.24	0.24	0.00	0.00	0.00	0.00	0.10	0.10	0.00	0.00	0.66	0.66	0.00	0.00	5	0.30	199	200	14.4	0.022	0.06					0.00	0.00	8.18	7.00	0.00	2.5	37.0
03/07/23 07:16:15	137:10:19	135:13:22	0.00	0.00	20.5	20.0	0.00	0.00	0.00	0.00	0.00	10.20	0.00	1.00	1.00	0.00	0.00	0.24	0.24	0.00	0.00	0.00	0.00	0.10	0.10	0.00	0.00	0.66	0.66	0.00	0.00	5	0.30	199	200	14.4	0.022	0.06					0.00	0.00	8.18	7.00	0.00	2.5	37.0
03/07/23 07:26:15	137:20:19	135:23:22	0.00	0.00	20.5	20.0	0.00	0.00	0.00	0.00	0.00	10.20	0.00	1.00	1.00	0.00	0.00	0.24	0.24	0.00	0.00	0.00	0.00	0.10	0.10	0.00	0.00	0.66	0.66	0.00	0.00	6	0.30	200	200	14.6	0.022	0.06					0.00	0.00	8.18	7.00	0.00	2.6	37.0
03/07/23 07:36:15	137:30:19	135:33:22	0.00	0.00	20.6	20.0	0.00	0.00	0.00	0.00	0.00	10.20	0.00	1.00	1.00	0.00	0.00	0.24	0.24	0.00	0.00	0.00	0.00	0.10	0.10	0.00	0.00	0.66	0.66	0.00	0.00	6	0.32	199	200	15.1	0.022	0.06					0.00	0.00	8.18	7.00	0.00	2.5	37.0
03/07/23 07:46:15	137:40:19	135:43:22	0.00	0.00	20.6	20.0	0.00	0.00	0.00	0.00	0.00	10.20	0.00	1.00	1.00	0.00	0.00	0.24	0.24	0.00	0.00	0.00	0.00	0.10	0.10	0.00	0.00	0.66	0.66	0.00	0.00	5	0.31	201	200	14.7	0.022	0.06					0.00	0.00	8.18	7.00	0.00	2.7	37.0
03/07/23 07:56:15	137:50:19	135:53:22	0.00	0.00	20.4	20.0	0.00	0.00	0.00	0.00	0.00	10.20	0.00	1.00	1.00	0.00	0.00	0.24	0.24	0.00	0.00	0.00	0.00	0.10	0.10	0.00	0.00	0.66	0.66	0.00	0.00	5	0.30	201	200	14.3	0.022	0.06					0.00	0.00	8.18	7.00	0.00	2.6	37.0
03/07/23 08:06:15	138:00:19	136:03:22	0.00	0.00	20.4	20.0	0.00	0.00	0.00	0.00	0.00	10.20	0.00	1.00	1.00	0.00	0.00	0.24	0.24	0.00	0.00	0.00	0.00	0.10	0.10	0.00	0.00	0.66	0.66	0.00	0.00	6	0.32	199	200	15.1	0.022	0.06					0.00	0.00	8.19	7.00	0.00	2.3	37.0
03/07/23 08:16:15	138:10:19	136:13:22	0.00	0.00	20.6	20.0	0.00	0.00	0.00	0.00	0.00	10.20	0.00	1.00	1.00	0.00	0.00	0.24	0.24	0.00	0.00	0.00	0.00	0.10	0.10	0.00	0.00	0.66	0.66	0.00	0.00	5	0.30	201	200	14.2	0.022	0.06					0.00	0.00	8.19	7.00	0.00	2.5	37.0
03/07/23 08:26:15	138:20:19	136:23:22	0.00	0.00	20.5	20.0	0.00	0.00	0.00	0.00	0.00	10.20	0.00	1.00	1.00	0.00	0.00	0.24	0.24	0.00	0.00	0.00	0.00	0.10	0.10	0.00	0.00	0.66	0.66	0.00	0.00	5	0.31	201	200	14.8	0.022	0.06					0.00	0.00	8.19	7.00	0.00	2.4	37.0
03/07/23 08:36:16	138:30:20	136:33:22	0.00	0.00	20.4	20.0	0.00	0.00	0.00	0.00	0.00	10.20	0.00	1.00	1.00	0.00	0.00	0.24	0.24	0.00	0.00	0.00	0.00	0.10	0.10	0.00	0.00	0.66	0.66	0.00	0.00	5	0.31	201	200	14.9	0.022	0.06					0.00	0.00	8.19	7.00	0.00	2.4	37.0
03/07/23 08:46:15	138:40:19	136:43:22	0.00	0.00	20.4	20.0	0.00	0.00	0.00	0.00	0.00	10.20	0.00	1.00	1.00	0.00	0.00	0.24	0.24	0.00	0.00	0.00	0.00	0.10	0.10	0.00	0.00	0.66	0.66	0.00	0.00	6	0.30	201	200	14.4	0.022	0.06					0.00	0.00	8.19	7.00	0.00	2.7	37.0
03/07/23 08:56:15	138:50:19	136:53:22	0.00	0.00	20.4	20.0	0.00	0.00	0.00	0.00	0.00	10.20	0.00	1.00	1.00	0.00	0.00	0.24	0.24	0.00	0.00	0.00	0.00	0.10	0.10	0.00	0.00	0.66	0.66	0.00	0.00	6	0.32	199	200	15.1	0.022	0.06					0.00	0.00	8.19	7.00	0.00	2.5	37.0
03/07/23 09:06:15	139:00:19	137:03:22	0.00	0.00	20.4	20.0	0.00	0.00	0.00	0.00	0.00	10.20	0.00	1.00	1.00	0.00	0.00	0.24	0.24	0.00	0.00	0.00	0.00	0.10	0.10	0.00	0.00	0.66	0.66	0.00	0.00	6	0.30	201	200	14.4	0.022	0.06					0.00	0.00	8.19	7.00	0.00	2.5	37.0
03/07/23 09:16:15	139:10:19	137:13:22	0.00	0.00	20.4	20.0	0.00	0.00	0.00	0.00	0.00	10.20	0.00	1.00	1.00	0.00	0.00	0.24	0.24	0.00	0.00	0.00	0.00	0.10	0.10	0.00	0.00	0.66	0.66	0.00	0.00	5	0.33	199	200	15.5	0.022	0.06					0.00	0.00	8.19	7.00	0.00	2.4	37.0
03/07/23 09:26:15	139:20:19	137:23:22	0.00	0.00	20.4	20.0	0.00	0.00	0.00	0.00	0.00	10.20	0.00	1.00	1.00	0.00	0.00	0.24	0.24	0.00	0.00	0.00	0.00	0.10	0.10	0.00	0.00	0.66	0.66	0.00	0.00	6	0.31	200	200	15.1	0.022	0.06					0.00	0.00	8.19	7.00	0.00	2.6	37.0
03/07/23 09:36:15	139:30:19	137:33:22	0.00	0.00	20.6	20.0	0.00	0.00	0.00	0.00	0.00	10.20	0.00	1.00	1.00	0.00	0.00	0.24	0.24	0.00	0.00	0.00	0.00	0.10	0.10	0.00	0.00	0.66	0.66	0.00	0.00	4	0.31	199	200	14.9	0.022	0.06					0.00	0.00	8.19	7.00	0.00	2.6	37.0
03/07/23 09:46:15	139:40:20	137:43:22	0.00	0.00	20.6	20.0	0.00	0.00	0.00	0.00	0.00	10.20	0.00	1.00	1.00	0.00	0.00	0.24	0.24	0.00	0.00	0.00	0.00	0.10	0.10	0.00	0.00	0.66	0.66	0.00	0.00	5	0.30	201	200	14.3	0.022	0.06					0.00	0.00	8.19	7.00	0.00	2.5	37.0
03/07/23 09:56:15	139:50:20	137:53:22	0.00	0.00	20.5	20.0	0.00	0.00	0.00	0.00	0.00	10.20	0.00	1.00	1.00	0.00	0.00	0.24	0.24	0.00	0.00	0.00	0.00	0.10	0.10	0.00	0.00	0.66	0.66	0.00	0.00	6	0.30	200	200	14.4	0.022	0.06					0.00	0.00	8.19	7.00	0.00	2.6	37.0
03/07/23 10:06:16	140:00:20	138:03:22	0.00	0.00	20.7	20.0	0.00	0.00	0.00	0.00	0.00	10.20	0.00	1.00	1.00	0.00	0.00	0.24	0.24	0.00	0.00	0.00	0.00	0.10	0.10	0.00	0.00	0.66	0.66	0.00	0.00	5	0.32	199	200	15.2	0.022	0.06					0.00	0.00	8.19	7.00	0.00	2.7	37.0
03/07/23 10:16:16	140:10:20	138:13:22	0.00	0.00	20.7	20.0	0.00	0.00	0.00	0.00	0.00	10.20	0.00	1.00	1.00	0.00	0.00	0.24	0.24	0.00	0.00	0.00	0.00	0.10	0.10	0.00	0.00	0.66	0.66	0.00	0.00	6	0.32	199	200	15.1	0.022	0.06					0.00	0.00	8.19	7.00	0.00	2.6	37.0
03/07/23 10:26:16	140:20:20	138:23:22	0.00	0.00	20.8	20.0	0.00	0.00	0.00	0.00	0.00	10.20	0.00	1.00	1.00	0.00	0.00	0.24	0.24	0.00	0.00	0.00	0.00	0.10	0.10	0.00	0.00	0.66	0.66	0.00	0.00	5	0.31	201	200	14.6	0.022	0.06					0.00	0.00	8.19	7.00	0.00	2.4	37.0
03/07/23 10:36:16	140:30:20	138:33:22	0.00	0.00	20.8	20.0	0.00	0.00	0.00	0.00	0.00	10.20	0.00	1.00	1.00	0.00	0.00	0.24	0.24	0.00	0.00	0.00	0.00	0.10	0.10	0.00	0.00	0.66	0.66	0.00	0.00	5	0.31	201	200	14.7	0.022	0.06					0.00	0.00	8.19	7.00	0.00	2.6	37.0
03/07/23 10:46:16	140:40:20	138:43:22	0.00	0.00	20.8	20.0	0.00	0.00	0.00	0.00	0.00	10.20	0.00	1.00	1.00	0.00	0.00	0.24	0.24	0.00	0.00	0.00	0.00	0.10	0.10	0.00	0.00	0.66	0.66	0.00	0.00	5	0.30	199	200	14.5	0.022	0.06					0.00	0.00	8.20	7.00	0.00	2.6	37.0
03/07/23 10:56:16	140:50:20	138:53:22	0.00	0.00	20.6	20.0	0.00	0.00	0.00	0.00	0.00	10.20	0.00	1.00	1.00	0.00	0.00	0.24	0.24	0.00	0.00	0.00	0.00	0.10	0.10	0.00	0.00	0.66	0.66	0.00	0.00	5	0.32	200	200	15.3	0.022	0.06					0.00	0.00	8.20	7.00	0.00	2.5	37.0
03/07/23 11:06:16	141:00:20	139:03:22	0.00	0.00	20.6	20.0	0.00	0.00	0.00	0.00	0.00	10.20	0.00	1.00	1.00	0.00	0.00	0.24	0.24	0.00	0.00	0.00	0.00	0.10	0.10	0.00	0.00	0.66	0.66	0.00	0.00	5	0.32	200	200	15.6	0.022	0.06					0.00	0.00	8.20	7.00	0.00	2.5	37.0
03/07/23 11:16:16	141:10:20	139:13:22	0.00	0.00	20.6	20.0	0.00	0.00	0.00	0.00	0.00	10.20	0.00	1.00	1.00	0.00	0.00	0.24	0.24	0.00	0.00	0.00	0.00	0.10	0.10	0.00	0.00	0.66	0.66	0.00	0.00	6	0.30	200	200	14.3	0.022	0.06					0.00	0.00	8.20	7.00	0.00	2.3	37.0
03/07/23 11:26:16	141:20:20	139:23:22	0.00	0.00	20.6	20.0	0.00	0.00	0.00	0.00	0.00	10.20	0.00	1.00	1.00	0.00	0.00	0.24	0.24	0.00	0.00	0.00	0.00	0.10	0.10	0.00	0.00	0.66	0.66	0.00	0.00	5	0.31	200	200	14.6	0.022	0.06					0.00	0.00	8.20	7.00	0.00	2.5	37.0
03/07/23 11:36:16	141:30:20	139:33:22	0.00	0.00	20.6	20.0	0.00	0.00	0.00	0.00	0.00	10.20	0.00	1.00	1.00	0.00	0.00	0.24	0.24	0.00	0.00	0.00	0.00	0.10	0.10	0.00	0.00	0.66	0.66	0.00	0.00	5	0.30	201	200	14.4	0.022	0.06					0.00	0.00	8.20	7.00	0.00	2.3	37.0
03/07/23 11:46:16	141:40:20	139:43:23	0.00	0.00	20.7	20.0	0.00	0.00	0.00	0.00	0.00	10.20	0.00	1.00	1.00	0.00	0.00	0.24	0.24	0.00	0.00	0.00	0.00	0.10	0.10	0.00	0.00	0.66	0.66	0.00	0.00	5	0.31	199	200	14.8	0.022	0.06					0.00	0.00	8.20	7.00	0.00	2.5	37.0
03/07/23 11:56:16	141:50:20	139:53:23	0.00	0.00	20.7	20.0	0.00	0.00	0.00	0.00	0.00	10.20	0.00	1.00	1.00	0.00	0.00	0.24	0.24	0.00	0.00	0.00	0.00	0.10	0.10	0.00	0.00	0.66	0.66	0.00	0.00	5	0.31	200	200	14.7	0.022	0.06					0.00	0.00	8.20	7.00	0.00	2.3	37.0
03/07/23 12:06:16	142:00:20	140:03:23	0.00	0.00	20.7	20.0	0.00	0.00	0.00	0.00	0.00	10.20	0.00	1.00	1.00	0.00	0.00	0.24	0.24	0.00	0.00	0.00	0.00	0.10	0.10	0.00	0.00	0.66	0.66	0.00	0.00	5	0.30	200	200	14.4	0.022	0.06					0.00	0.00	8.20	7.00	0.00	2.2	37.0
03/07/23 12:16:16	142:10:20	140:13:23	0.00	0.00	20.8	20.0	0.00	0.00	0.00	0.00	0.00	10.20	0.00	1.00	1.00	0.00	0.00	0.24	0.24	0.00	0.00	0.00	0.00	0.10	0.10	0.00	0.00	0.66	0.66	0.00	0.00	5	0.31	199	200	14.8	0.022	0.06					0.00	0.00	8.20	7.00	0.00	2.3	37.0
03/07/23 12:26:16	142:20:20	140:23:23	0.00	0.00	20.7	20.0	0.00	0.00	0.00	0.00	0.00	10.20	0.00	1.00	1.00	0.00	0.00	0.24	0.24	0.00	0.00	0.00	0.00	0.10	0.10	0.00	0.00	0.66	0.66	0.00	0.00	5	0.31	199	200	15.0	0.022	0.06					0.00	0.00	8.21	7.00	0.00	2.2	37.0
03/07/23 12:36:16	142:30:20	140:33:23	0.00	0.00	20.6	20.0	0.00	0.00	0.00	0.00	0.00	10.20	0.00	1.00	1.00	0.00	0.00	0.24	0.24	0.00	0.00	0.00	0.00	0.10	0.10	0.00	0.00	0.66	0.66	0.00	0.00	5	0.30	201	200	14.3	0.022	0.06					0.00	0.00	8.21	7.00	0.00	2.2	37.0
03/07/23 12:46:16	142:40:20	140:43:23	0.00	0.00	20.6	20.0	0.00	0.00	0.00	0.00	0.00	10.20	0.00	1.00	1.00	0.00	0.00	0.24	0.24	0.00	0.00	0.00	0.00	0.10	0.10	0.00	0.00	0.66	0.66	0.00	0.00	7	0.32	199	200	15.6	0.022	0.06					0.00	0.00	8.21	7.00	0.00	2.6	37.0
03/07/23 12:56:16	142:50:20	140:53:23	0.00	0.00	20.5	20.0	0.00	0.00	0.00	0.00	0.00	10.20	0.00	1.00	1.00	0.00	0.00	0.24	0.24	0.00	0.00	0.00	0.00	0.10	0.10	0.00	0.00	0.66	0.66	0.00	0.00	4	0.32	200	200	15.3	0.022	0.06					0.00	0.00	8.21	7.00	0.00	2.5	37.0
03/07/23 13:06:16	143:00:20	141:03:23	0.00	0.00	20.5	20.0	0.00	0.00	0.00	0.00	0.00	10.20	0.00	1.00	1.00	0.00	0.00	0.24	0.24	0.00	0.00	0.00	0.00	0.10	0.10	0.00	0.00	0.66	0.66	0.00	0.00	6	0.31	200	200	14.7	0.022	0.06					0.00	0.00	8.21	7.00	0.00	2.5	37.0
03/07/23 13:16:16	143:10:20	141:13:23	0.00	0.00	20.7	20.0	0.00	0.00	0.00	0.00	0.00	10.20	0.00	1.00	1.00	0.00	0.00	0.24	0.24	0.00	0.00	0.00	0.00	0.10	0.10	0.00	0.00	0.66	0.66	0.00	0.00	7	0.30	199	200	14.3	0.022	0.06					0.00	0.00	8.21	7.00	0.00	2.2	37.0
03/07/23 13:26:16	143:20:20	141:23:23	0.00	0.00	20.7	20.0	0.00	0.00	0.00	0.00	0.00	10.20	0.00	1.00	1.00	0.00	0.00	0.24	0.24	0.00	0.00	0.00	0.00	0.10	0.10	0.00	0.00	0.66	0.66	0.00	0.00	6	0.31	200	200	14.8	0.022	0.06					0.00	0.00	8.21	7.00	0.00	2.3	37.0
03/07/23 13:36:16	143:30:20	141:33:23	0.00	0.00	20.8	20.0	0.00	0.00	0.00	0.00	0.00	10.20	0.00	1.00	1.00	0.00	0.00	0.24	0.24	0.00	0.00	0.00	0.00	0.10	0.10	0.00	0.00	0.66	0.66	0.00	0.00	5	0.32	200	200	15.3	0.022	0.06					0.00	0.00	8.21	7.00	0.00	2.7	37.0
03/07/23 13:46:16	143:40:20	141:43:23	0.00	0.00	20.7	20.0	0.00	0.00	0.00	0.00	0.00	10.20	0.00	1.00	1.00	0.00	0.00	0.24	0.24	0.00	0.00	0.00	0.00	0.10	0.10	0.00	0.00	0.66	0.66	0.00	0.00	5	0.31	199	200	14.8	0.022	0.06					0.00	0.00	8.21	7.00	0.00	2.3	37.0
03/07/23 13:56:16	143:50:20	141:53:23	0.00	0.00	20.7	20.0	0.00	0.00	0.00	0.00	0.00	10.20	0.00	1.00	1.00	0.00	0.00	0.24	0.24	0.00	0.00	0.00	0.00	0.10	0.10	0.00	0.00	0.66	0.66	0.00	0.00	5	0.31	199	200	14.8	0.022	0.06					0.00	0.00	8.21	7.00	0.00	2.5	37.0
03/07/23 14:06:16	144:00:20	142:03:23	0.00	0.00	20.7	20.0	0.00	0.00	0.00	0.00	0.00	10.20	0.00	1.00	1.00	0.00	0.00	0.24	0.24	0.00	0.00	0.00	0.00	0.10	0.10	0.00	0.00	0.66	0.66	0.00	0.00	5	0.31	199	200	14.7	0.022	0.06					0.00	0.00	8.21	7.00	0.00	2.4	37.0
03/07/23 14:16:16	144:10:20	142:13:23	0.00	0.00	20.6	20.0	0.00	0.00	0.00	0.00	0.00	10.20	0.00	1.00	1.00	0.00	0.00	0.24	0.24	0.00	0.00	0.00	0.00	0.10	0.10	0.00	0.00	0.66	0.66	0.00	0.00	5	0.32	199	200	15.3	0.022	0.06					0.00	0.00	8.21	7.00	0.00	2.4	37.0
03/07/23 14:26:16	144:20:20	142:23:23	0.00	0.00	20.7	20.0	0.00	0.00	0.00	0.00	0.00	10.20	0.00	1.00	1.00	0.00	0.00	0.24	0.24	0.00	0.00	0.00	0.00	0.10	0.10	0.00	0.00	0.66	0.66	0.00	0.00	6	0.31	199	200	15.0	0.022	0.06					0.00	0.00	8.21	7.00	0.00	2.4	37.0
03/07/23 14:36:16	144:30:20	142:33:23	0.00	0.00	20.6	20.0	0.00	0.00	0.00	0.00	0.00	10.20	0.00	1.00	1.00	0.00	0.00	0.24	0.24	0.00	0.00	0.00	0.00	0.10	0.10	0.00	0.00	0.66	0.66	0.00	0.00	6	0.33	200	200	15.6	0.022	0.06					0.00	0.00	8.21	7.00	0.00	2.5	37.0
03/07/23 14:46:16	144:40:20	142:43:23	0.00	0.00	20.8	20.0	0.00	0.00	0.00	0.00	0.00	10.20	0.00	1.00	1.00	0.00	0.00	0.24	0.24	0.00	0.00	0.00	0.00	0.10	0.10	0.00	0.00	0.66	0.66	0.00	0.00	5	0.31	201	200	14.8	0.022	0.06					0.00	0.00	8.21	7.00	0.00	2.3	37.0
03/07/23 14:56:16	144:50:20	142:53:23	0.00	0.00	20.7	20.0	0.00	0.00	0.00	0.00	0.00	10.20	0.00	1.00	1.00	0.00	0.00	0.24	0.24	0.00	0.00	0.00	0.00	0.10	0.10	0.00	0.00	0.66	0.66	0.00	0.00	6	0.32	199	200	15.4	0.022	0.06					0.00	0.00	8.21	7.00	0.00	2.4	37.0
03/07/23 15:06:16	145:00:20	143:03:23	0.00	0.00	20.7	20.0	0.00	0.00	0.00	0.00	0.00	10.20	0.00	1.00	1.00	0.00	0.00	0.24	0.24	0.00	0.00	0.00	0.00	0.10	0.10	0.00	0.00	0.66	0.66	0.00	0.00	5	0.30	200	200	14.5	0.022	0.06					0.00	0.00	8.21	7.00	0.00	2.3	37.0
03/07/23 15:16:16	145:10:20	143:13:23	0.00	0.00	20.7	20.0	0.00	0.00	0.00	0.00	0.00	10.20	0.00	1.00	1.00	0.00	0.00	0.24	0.24	0.00	0.00	0.00	0.00	0.10	0.10	0.00	0.00	0.66	0.66	0.00	0.00	6	0.32	200	200	15.2	0.022	0.06					0.00	0.00	8.22	7.00	0.00	2.5	37.0
03/07/23 15:26:16	145:20:20	143:23:23	0.00	0.00	20.6	20.0	0.00	0.00	0.00	0.00	0.00	10.20	0.00	1.00	1.00	0.00	0.00	0.24	0.24	0.00	0.00	0.00	0.00	0.10	0.10	0.00	0.00	0.66	0.66	0.00	0.00	6	0.31	199	200	15.0	0.022	0.06					0.00	0.00	8.22	7.00	0.00	2.5	37.0
03/07/23 15:36:16	145:30:20	143:33:23	0.00	0.00	20.7	20.0	0.00	0.00	0.00	0.00	0.00	10.20	0.00	1.00	1.00	0.00	0.00	0.24	0.24	0.00	0.00	0.00	0.00	0.10	0.10	0.00	0.00	0.66	0.66	0.00	0.00	5	0.31	201	200	14.9	0.022	0.06					0.00	0.00	8.22	7.00	0.00	2.6	37.0
03/07/23 15:46:16	145:40:20	143:43:23	0.00	0.00	20.7	20.0	0.00	0.00	0.00	0.00	0.00	10.20	0.00	1.00	1.00	0.00	0.00	0.24	0.24	0.00	0.00	0.00	0.00	0.10	0.10	0.00	0.00	0.66	0.66	0.00	0.00	6	0.31	199	200	15.1	0.022	0.06					0.00	0.00	8.22	7.00	0.00	2.5	37.0
03/07/23 15:56:16	145:50:20	143:53:23	0.00	0.00	20.7	20.0	0.00	0.00	0.00	0.00	0.00	10.20	0.00	1.00	1.00	0.00	0.00	0.24	0.24	0.00	0.00	0.00	0.00	0.10	0.10	0.00	0.00	0.66	0.66	0.00	0.00	5	0.33	199	200	15.5	0.022	0.06					0.00	0.00	8.22	7.00	0.00	2.3	37.0
03/07/23 16:06:16	146:00:20	144:03:23	0.00	0.00	20.8	20.0	0.00	0.00	0.00	0.00	0.00	10.20	0.00	1.00	1.00	0.00	0.00	0.24	0.24	0.00	0.00	0.00	0.00	0.10	0.10	0.00	0.00	0.66	0.66	0.00	0.00	6	0.31	199	200	14.8	0.022	0.06					0.00	0.00	8.22	7.00	0.00	2.3	37.0
03/07/23 16:16:16	146:10:20	144:13:23	0.00	0.00	20.8	20.0	0.00	0.00	0.00	0.00	0.00	10.20	0.00	1.00	1.00	0.00	0.00	0.24	0.24	0.00	0.00	0.00	0.00	0.10	0.10	0.00	0.00	0.66	0.66	0.00	0.00	6	0.31	201	200	14.6	0.022	0.06					0.00	0.00	8.22	7.00	0.00	2.5	37.0
03/07/23 16:26:16	146:20:20	144:23:23	0.00	0.00	20.7	20.0	0.00	0.00	0.00	0.00	0.00	10.20	0.00	1.00	1.00	0.00	0.00	0.24	0.24	0.00	0.00	0.00	0.00	0.10	0.10	0.00	0.00	0.66	0.66	0.00	0.00	6	0.31	201	200	14.6	0.022	0.06					0.00	0.00	8.22	7.00	0.00	2.6	37.0
03/07/23 16:36:16	146:30:20	144:33:23	0.00	0.00	20.7	20.0	0.00	0.00	0.00	0.00	0.00	10.20	0.00	1.00	1.00	0.00	0.00	0.24	0.24	0.00	0.00	0.00	0.00	0.10	0.10	0.00	0.00	0.66	0.66	0.00	0.00	6	0.32	200	200	15.3	0.022	0.06					0.00	0.00	8.22	7.00	0.00	2.3	37.0
03/07/23 16:46:16	146:40:20	144:43:23	0.00	0.00	20.8	20.0	0.00	0.00	0.00	0.00	0.00	10.20	0.00	1.00	1.00	0.00	0.00	0.24	0.24	0.00	0.00	0.00	0.00	0.10	0.10	0.00	0.00	0.66	0.66	0.00	0.00	5	0.30	201	200	14.3	0.022	0.06					0.00	0.00	8.22	7.00	0.00	2.3	37.0
03/07/23 16:56:16	146:50:20	144:53:23	0.00	0.00	20.8	20.0	0.00	0.00	0.00	0.00	0.00	10.20	0.00	1.00	1.00	0.00	0.00	0.24	0.24	0.00	0.00	0.00	0.00	0.10	0.10	0.00	0.00	0.66	0.66	0.00	0.00	6	0.33	200	200	15.7	0.022	0.06					0.00	0.00	8.22	7.00	0.00	2.5	37.0
03/07/23 17:06:16	147:00:20	145:03:23	0.00	0.00	20.8	20.0	0.00	0.00	0.00	0.00	0.00	10.20	0.00	1.00	1.00	0.00	0.00	0.24	0.24	0.00	0.00	0.00	0.00	0.10	0.10	0.00	0.00	0.66	0.66	0.00	0.00	6	0.32	200	200	15.3	0.022	0.06					0.00	0.00	8.22	7.00	0.00	2.3	37.0
03/07/23 17:16:16	147:10:20	145:13:23	0.00	0.00	20.8	20.0	0.00	0.00	0.00	0.00	0.00	10.20	0.00	1.00	1.00	0.00	0.00	0.24	0.24	0.00	0.00	0.00	0.00	0.10	0.10	0.00	0.00	0.66	0.66	0.00	0.00	5	0.33	201	200	15.4	0.022	0.06					0.00	0.00	8.22	7.00	0.00	2.6	37.0
03/07/23 17:26:16	147:20:20	145:23:23	0.00	0.00	20.8	20.0	0.00	0.00	0.00	0.00	0.00	10.20	0.00	1.00	1.00	0.00	0.00	0.24	0.24	0.00	0.00	0.00	0.00	0.10	0.10	0.00	0.00	0.66	0.66	0.00	0.00	5	0.32	199	200	15.2	0.022	0.06					0.00	0.00	8.22	7.00	0.00	2.2	37.0
03/07/23 17:36:16	147:30:20	145:33:23	0.00	0.00	20.8	20.0	0.00	0.00	0.00	0.00	0.00	10.20	0.00	1.00	1.00	0.00	0.00	0.24	0.24	0.00	0.00	0.00	0.00	0.10	0.10	0.00	0.00	0.66	0.66	0.00	0.00	5	0.31	201	200	14.9	0.022	0.06					0.00	0.00	8.22	7.00	0.00	2.3	37.0
03/07/23 17:46:16	147:40:20	145:43:23	0.00	0.00	20.8	20.0	0.00	0.00	0.00	0.00	0.00	10.20	0.00	1.00	1.00	0.00	0.00	0.24	0.24	0.00	0.00	0.00	0.00	0.10	0.10	0.00	0.00	0.66	0.66	0.00	0.00	6	0.30	201	200	14.5	0.022	0.06					0.00	0.00	8.22	7.00	0.00	2.3	37.0
03/07/23 17:56:16	147:50:20	145:53:23	0.00	0.00	20.8	20.0	0.00	0.00	0.00	0.00	0.00	10.20	0.00	1.00	1.00	0.00	0.00	0.24	0.24	0.00	0.00	0.00	0.00	0.10	0.10	0.00	0.00	0.66	0.66	0.00	0.00	5	0.31	199	200	14.7	0.022	0.06					0.00	0.00	8.22	7.00	0.00	2.2	37.0
03/07/23 18:06:16	148:00:20	146:03:23	0.00	0.00	20.8	20.0	0.00	0.00	0.00	0.00	0.00	10.20	0.00	1.00	1.00	0.00	0.00	0.24	0.24	0.00	0.00	0.00	0.00	0.10	0.10	0.00	0.00	0.66	0.66	0.00	0.00	6	0.32	201	200	15.3	0.022	0.06					0.00	0.00	8.22	7.00	0.00	2.3	37.0
03/07/23 18:16:16	148:10:20	146:13:23	0.00	0.00	20.8	20.0	0.00	0.00	0.00	0.00	0.00	10.20	0.00	1.00	1.00	0.00	0.00	0.24	0.24	0.00	0.00	0.00	0.00	0.10	0.10	0.00	0.00	0.66	0.66	0.00	0.00	6	0.32	200	200	15.4	0.022	0.06					0.00	0.00	8.23	7.00	0.00	2.4	37.0
03/07/23 18:26:16	148:20:20	146:23:23	0.00	0.00	20.8	20.0	0.00	0.00	0.00	0.00	0.00	10.20	0.00	1.00	1.00	0.00	0.00	0.24	0.24	0.00	0.00	0.00	0.00	0.10	0.10	0.00	0.00	0.66	0.66	0.00	0.00	5	0.31	199	200	14.8	0.022	0.06					0.00	0.00	8.23	7.00	0.00	2.1	37.0
03/07/23 18:36:16	148:30:20	146:33:23	0.00	0.00	20.9	20.0	0.00	0.00	0.00	0.00	0.00	10.20	0.00	1.00	1.00	0.00	0.00	0.24	0.24	0.00	0.00	0.00	0.00	0.10	0.10	0.00	0.00	0.66	0.66	0.00	0.00	6	0.33	200	200	15.4	0.022	0.06					0.00	0.00	8.23	7.00	0.00	2.3	37.0
03/07/23 18:46:16	148:40:20	146:43:23	0.00	0.00	20.8	20.0	0.00	0.00	0.00	0.00	0.00	10.20	0.00	1.00	1.00	0.00	0.00	0.24	0.24	0.00	0.00	0.00	0.00	0.10	0.10	0.00	0.00	0.66	0.66	0.00	0.00	6	0.32	200	200	15.3	0.022	0.06					0.00	0.00	8.23	7.00	0.00	2.4	37.0
03/07/23 18:56:16	148:50:20	146:53:23	0.00	0.00	20.8	20.0	0.00	0.00	0.00	0.00	0.00	10.20	0.00	1.00	1.00	0.00	0.00	0.24	0.24	0.00	0.00	0.00	0.00	0.10	0.10	0.00	0.00	0.66	0.66	0.00	0.00	6	0.33	201	200	15.5	0.022	0.06					0.00	0.00	8.23	7.00	0.00	2.3	37.0
03/07/23 19:06:16	149:00:20	147:03:23	0.00	0.00	20.9	20.0	0.00	0.00	0.00	0.00	0.00	10.20	0.00	1.00	1.00	0.00	0.00	0.24	0.24	0.00	0.00	0.00	0.00	0.10	0.10	0.00	0.00	0.66	0.66	0.00	0.00	7	0.31	199	200	14.7	0.022	0.06					0.00	0.00	8.23	7.00	0.00	2.2	37.0
03/07/23 19:16:16	149:10:21	147:13:23	0.00	0.00	20.8	20.0	0.00	0.00	0.00	0.00	0.00	10.20	0.00	1.00	1.00	0.00	0.00	0.24	0.24	0.00	0.00	0.00	0.00	0.10	0.10	0.00	0.00	0.66	0.66	0.00	0.00	6	0.30	199	200	14.5	0.022	0.06					0.00	0.00	8.23	7.00	0.00	2.2	37.0
03/07/23 19:26:16	149:20:21	147:23:23	0.00	0.00	20.9	20.0	0.00	0.00	0.00	0.00	0.00	10.20	0.00	1.00	1.00	0.00	0.00	0.24	0.24	0.00	0.00	0.00	0.00	0.10	0.10	0.00	0.00	0.66	0.66	0.00	0.00	5	0.30	201	200	14.4	0.022	0.06					0.00	0.00	8.23	7.00	0.00	2.4	37.0
03/07/23 19:36:17	149:30:21	147:33:24	0.00	0.00	20.9	20.0	0.00	0.00	0.00	0.00	0.00	10.20	0.00	1.00	1.00	0.00	0.00	0.24	0.24	0.00	0.00	0.00	0.00	0.10	0.10	0.00	0.00	0.66	0.66	0.00	0.00	5	0.30	201	200	14.3	0.022	0.06					0.00	0.00	8.23	7.00	0.00	2.1	37.0
03/07/23 19:46:17	149:40:21	147:43:23	0.00	0.00	20.9	20.0	0.00	0.00	0.00	0.00	0.00	10.20	0.00	1.00	1.00	0.00	0.00	0.24	0.24	0.00	0.00	0.00	0.00	0.10	0.10	0.00	0.00	0.66	0.66	0.00	0.00	6	0.31	199	200	14.7	0.022	0.06					0.00	0.00	8.23	7.00	0.00	2.2	37.0
03/07/23 19:56:17	149:50:21	147:53:23	0.00	0.00	20.9	20.0	0.00	0.00	0.00	0.00	0.00	10.20	0.00	1.00	1.00	0.00	0.00	0.24	0.24	0.00	0.00	0.00	0.00	0.10	0.10	0.00	0.00	0.66	0.66	0.00	0.00	6	0.30	201	200	14.4	0.022	0.06					0.00	0.00	8.23	7.00	0.00	2.1	37.0
03/07/23 20:06:17	150:00:21	148:03:23	0.00	0.00	21.0	20.0	0.00	0.00	0.00	0.00	0.00	10.20	0.00	1.00	1.00	0.00	0.00	0.24	0.24	0.00	0.00	0.00	0.00	0.10	0.10	0.00	0.00	0.66	0.66	0.00	0.00	6	0.32	199	200	15.0	0.022	0.06					0.00	0.00	8.23	7.00	0.00	2.5	37.0
03/07/23 20:16:17	150:10:21	148:13:23	0.00	0.00	20.9	20.0	0.00	0.00	0.00	0.00	0.00	10.20	0.00	1.00	1.00	0.00	0.00	0.24	0.24	0.00	0.00	0.00	0.00	0.10	0.10	0.00	0.00	0.66	0.66	0.00	0.00	6	0.30	199	200	14.6	0.022	0.06					0.00	0.00	8.23	7.00	0.00	2.5	37.0
03/07/23 20:26:17	150:20:21	148:23:23	0.00	0.00	20.9	20.0	0.00	0.00	0.00	0.00	0.00	10.20	0.00	1.00	1.00	0.00	0.00	0.24	0.24	0.00	0.00	0.00	0.00	0.10	0.10	0.00	0.00	0.66	0.66	0.00	0.00	6	0.30	201	200	14.3	0.022	0.06					0.00	0.00	8.23	7.00	0.00	2.4	37.0
03/07/23 20:36:17	150:30:21	148:33:24	0.00	0.00	20.9	20.0	0.00	0.00	0.00	0.00	0.00	10.20	0.00	1.00	1.00	0.00	0.00	0.24	0.24	0.00	0.00	0.00	0.00	0.10	0.10	0.00	0.00	0.66	0.66	0.00	0.00	6	0.32	200	200	15.1	0.022	0.06					0.00	0.00	8.24	7.00	0.00	2.3	37.0
03/07/23 20:46:17	150:40:21	148:43:24	0.00	0.00	20.9	20.0	0.00	0.00	0.00	0.00	0.00	10.20	0.00	1.00	1.00	0.00	0.00	0.24	0.24	0.00	0.00	0.00	0.00	0.10	0.10	0.00	0.00	0.66	0.66	0.00	0.00	5	0.30	201	200	14.3	0.022	0.06					0.00	0.00	8.24	7.00	0.00	2.4	37.0
03/07/23 20:56:17	150:50:21	148:53:24	0.00	0.00	20.9	20.0	0.00	0.00	0.00	0.00	0.00	10.20	0.00	1.00	1.00	0.00	0.00	0.24	0.24	0.00	0.00	0.00	0.00	0.10	0.10	0.00	0.00	0.66	0.66	0.00	0.00	6	0.30	201	200	14.4	0.022	0.06					0.00	0.00	8.24	7.00	0.00	2.3	37.0
03/07/23 21:06:17	151:00:21	149:03:24	0.00	0.00	21.0	20.0	0.00	0.00	0.00	0.00	0.00	10.20	0.00	1.00	1.00	0.00	0.00	0.24	0.24	0.00	0.00	0.00	0.00	0.10	0.10	0.00	0.00	0.66	0.66	0.00	0.00	5	0.30	201	200	14.4	0.022	0.06					0.00	0.00	8.24	7.00	0.00	2.3	37.0
03/07/23 21:16:17	151:10:21	149:13:24	0.00	0.00	21.0	20.0	0.00	0.00	0.00	0.00	0.00	10.20	0.00	1.00	1.00	0.00	0.00	0.24	0.24	0.00	0.00	0.00	0.00	0.10	0.10	0.00	0.00	0.66	0.66	0.00	0.00	5	0.30	200	200	14.5	0.022	0.06					0.00	0.00	8.24	7.00	0.00	2.5	37.0
03/07/23 21:26:17	151:20:21	149:23:24	0.00	0.00	21.0	20.0	0.00	0.00	0.00	0.00	0.00	10.20	0.00	1.00	1.00	0.00	0.00	0.24	0.24	0.00	0.00	0.00	0.00	0.10	0.10	0.00	0.00	0.66	0.66	0.00	0.00	5	0.31	201	200	14.9	0.022	0.06					0.00	0.00	8.24	7.00	0.00	2.4	37.0
03/07/23 21:36:17	151:30:21	149:33:24	0.00	0.00	21.0	20.0	0.00	0.00	0.00	0.00	0.00	10.20	0.00	1.00	1.00	0.00	0.00	0.24	0.24	0.00	0.00	0.00	0.00	0.10	0.10	0.00	0.00	0.66	0.66	0.00	0.00	5	0.33	199	200	15.4	0.022	0.06					0.00	0.00	8.24	7.00	0.00	2.2	37.0
03/07/23 21:46:17	151:40:21	149:43:24	0.00	0.00	21.0	20.0	0.00	0.00	0.00	0.00	0.00	10.20	0.00	1.00	1.00	0.00	0.00	0.24	0.24	0.00	0.00	0.00	0.00	0.10	0.10	0.00	0.00	0.66	0.66	0.00	0.00	5	0.31	199	200	14.9	0.022	0.06					0.00	0.00	8.24	7.00	0.00	2.3	37.0
03/07/23 21:56:17	151:50:21	149:53:24	0.00	0.00	21.0	20.0	0.00	0.00	0.00	0.00	0.00	10.20	0.00	1.00	1.00	0.00	0.00	0.24	0.24	0.00	0.00	0.00	0.00	0.10	0.10	0.00	0.00	0.66	0.66	0.00	0.00	5	0.31	201	200	14.6	0.022	0.06					0.00	0.00	8.24	7.00	0.00	2.3	37.0
03/07/23 22:06:17	152:00:21	150:03:24	0.00	0.00	21.0	20.0	0.00	0.00	0.00	0.00	0.00	10.20	0.00	1.00	1.00	0.00	0.00	0.24	0.24	0.00	0.00	0.00	0.00	0.10	0.10	0.00	0.00	0.66	0.66	0.00	0.00	5	0.30	201	200	14.4	0.022	0.06					0.00	0.00	8.24	7.00	0.00	2.4	37.0
03/07/23 22:16:17	152:10:21	150:13:24	0.00	0.00	21.0	20.0	0.00	0.00	0.00	0.00	0.00	10.20	0.00	1.00	1.00	0.00	0.00	0.24	0.24	0.00	0.00	0.00	0.00	0.10	0.10	0.00	0.00	0.66	0.66	0.00	0.00	6	0.30	201	200	14.2	0.022	0.06					0.00	0.00	8.24	7.00	0.00	2.5	37.0
03/07/23 22:26:17	152:20:21	150:23:24	0.00	0.00	21.0	20.0	0.00	0.00	0.00	0.00	0.00	10.20	0.00	1.00	1.00	0.00	0.00	0.24	0.24	0.00	0.00	0.00	0.00	0.10	0.10	0.00	0.00	0.66	0.66	0.00	0.00	6	0.30	201	200	14.3	0.022	0.06					0.00	0.00	8.24	7.00	0.00	2.3	37.0
03/07/23 22:36:17	152:30:21	150:33:24	0.00	0.00	20.9	20.0	0.00	0.00	0.00	0.00	0.00	10.20	0.00	1.00	1.00	0.00	0.00	0.24	0.24	0.00	0.00	0.00	0.00	0.10	0.10	0.00	0.00	0.66	0.66	0.00	0.00	6	0.30	199	200	14.4	0.022	0.06					0.00	0.00	8.24	7.00	0.00	2.2	37.0
03/07/23 22:46:17	152:40:21	150:43:24	0.00	0.00	20.9	20.0	0.00	0.00	0.00	0.00	0.00	10.20	0.00	1.00	1.00	0.00	0.00	0.24	0.24	0.00	0.00	0.00	0.00	0.10	0.10	0.00	0.00	0.66	0.66	0.00	0.00	5	0.30	200	200	14.5	0.022	0.06					0.00	0.00	8.24	7.00	0.00	2.3	37.0
03/07/23 22:56:17	152:50:21	150:53:24	0.00	0.00	20.9	20.0	0.00	0.00	0.00	0.00	0.00	10.20	0.00	1.00	1.00	0.00	0.00	0.24	0.24	0.00	0.00	0.00	0.00	0.10	0.10	0.00	0.00	0.66	0.66	0.00	0.00	5	0.30	201	200	14.5	0.022	0.06					0.00	0.00	8.24	7.00	0.00	2.4	37.0
03/07/23 23:06:17	153:00:21	151:03:24	0.00	0.00	20.9	20.0	0.00	0.00	0.00	0.00	0.00	10.20	0.00	1.00	1.00	0.00	0.00	0.24	0.24	0.00	0.00	0.00	0.00	0.10	0.10	0.00	0.00	0.66	0.66	0.00	0.00	6	0.30	200	200	14.4	0.022	0.06					0.00	0.00	8.24	7.00	0.00	2.4	37.0
03/07/23 23:16:17	153:10:21	151:13:24	0.00	0.00	20.9	20.0	0.00	0.00	0.00	0.00	0.00	10.20	0.00	1.00	1.00	0.00	0.00	0.24	0.24	0.00	0.00	0.00	0.00	0.10	0.10	0.00	0.00	0.66	0.66	0.00	0.00	6	0.32	199	200	15.0	0.022	0.06					0.00	0.00	8.24	7.00	0.00	2.5	37.0
03/07/23 23:26:17	153:20:21	151:23:24	0.00	0.00	20.9	20.0	0.00	0.00	0.00	0.00	0.00	10.20	0.00	1.00	1.00	0.00	0.00	0.24	0.24	0.00	0.00	0.00	0.00	0.10	0.10	0.00	0.00	0.66	0.66	0.00	0.00	6	0.30	201	200	14.3	0.022	0.06					0.00	0.00	8.24	7.00	0.00	2.4	37.0
03/07/23 23:36:17	153:30:21	151:33:24	0.00	0.00	20.9	20.0	0.00	0.00	0.00	0.00	0.00	10.20	0.00	1.00	1.00	0.00	0.00	0.24	0.24	0.00	0.00	0.00	0.00	0.10	0.10	0.00	0.00	0.66	0.66	0.00	0.00	6	0.30	201	200	14.2	0.022	0.06					0.00	0.00	8.24	7.00	0.00	2.3	37.0
03/07/23 23:46:17	153:40:21	151:43:24	0.00	0.00	20.9	20.0	0.00	0.00	0.00	0.00	0.00	10.20	0.00	1.00	1.00	0.00	0.00	0.24	0.24	0.00	0.00	0.00	0.00	0.10	0.10	0.00	0.00	0.66	0.66	0.00	0.00	6	0.30	200	200	14.2	0.022	0.06					0.00	0.00	8.24	7.00	0.00	2.4	37.0
03/07/23 23:56:17	153:50:21	151:53:24	0.00	0.00	20.9	20.0	0.00	0.00	0.00	0.00	0.00	10.20	0.00	1.00	1.00	0.00	0.00	0.24	0.24	0.00	0.00	0.00	0.00	0.10	0.10	0.00	0.00	0.66	0.66	0.00	0.00	6	0.30	201	200	14.3	0.022	0.06					0.00	0.00	8.25	7.00	0.00	2.6	37.0
03/08/23 00:06:17	154:00:21	152:03:24	0.00	0.00	21.0	20.0	0.00	0.00	0.00	0.00	0.00	10.20	0.00	1.00	1.00	0.00	0.00	0.24	0.24	0.00	0.00	0.00	0.00	0.10	0.10	0.00	0.00	0.66	0.66	0.00	0.00	5	0.30	201	200	14.3	0.022	0.06					0.00	0.00	8.25	7.00	0.00	2.3	37.0
03/08/23 00:16:17	154:10:21	152:13:24	0.00	0.00	21.0	20.0	0.00	0.00	0.00	0.00	0.00	10.20	0.00	1.00	1.00	0.00	0.00	0.24	0.24	0.00	0.00	0.00	0.00	0.10	0.10	0.00	0.00	0.66	0.66	0.00	0.00	6	0.32	201	200	15.1	0.022	0.06					0.00	0.00	8.25	7.00	0.00	2.3	37.0
03/08/23 00:26:17	154:20:21	152:23:24	0.00	0.00	21.0	20.0	0.00	0.00	0.00	0.00	0.00	10.20	0.00	1.00	1.00	0.00	0.00	0.24	0.24	0.00	0.00	0.00	0.00	0.10	0.10	0.00	0.00	0.66	0.66	0.00	0.00	6	0.30	201	200	14.4	0.022	0.06					0.00	0.00	8.25	7.00	0.00	2.5	37.0
03/08/23 00:36:17	154:30:21	152:33:24	0.00	0.00	21.0	20.0	0.00	0.00	0.00	0.00	0.00	10.20	0.00	1.00	1.00	0.00	0.00	0.24	0.24	0.00	0.00	0.00	0.00	0.10	0.10	0.00	0.00	0.66	0.66	0.00	0.00	5	0.31	201	200	14.9	0.022	0.06					0.00	0.00	8.25	7.00	0.00	2.5	37.0
03/08/23 00:46:17	154:40:21	152:43:24	0.00	0.00	21.0	20.0	0.00	0.00	0.00	0.00	0.00	10.20	0.00	1.00	1.00	0.00	0.00	0.24	0.24	0.00	0.00	0.00	0.00	0.10	0.10	0.00	0.00	0.66	0.66	0.00	0.00	5	0.32	199	200	15.2	0.022	0.06					0.00	0.00	8.25	7.00	0.00	2.5	37.0
03/08/23 00:56:17	154:50:22	152:53:24	0.00	0.00	21.0	20.0	0.00	0.00	0.00	0.00	0.00	10.20	0.00	1.00	1.00	0.00	0.00	0.24	0.24	0.00	0.00	0.00	0.00	0.10	0.10	0.00	0.00	0.66	0.66	0.00	0.00	6	0.31	201	200	14.7	0.022	0.06					0.00	0.00	8.25	7.00	0.00	2.6	37.0
03/08/23 01:06:17	155:00:22	153:03:24	0.00	0.00	21.0	20.0	0.00	0.00	0.00	0.00	0.00	10.20	0.00	1.00	1.00	0.00	0.00	0.24	0.24	0.00	0.00	0.00	0.00	0.10	0.10	0.00	0.00	0.66	0.66	0.00	0.00	6	0.30	200	200	14.4	0.022	0.06					0.00	0.00	8.25	7.00	0.00	2.5	37.0
03/08/23 01:16:17	155:10:22	153:13:24	0.00	0.00	21.0	20.0	0.00	0.00	0.00	0.00	0.00	10.20	0.00	1.00	1.00	0.00	0.00	0.24	0.24	0.00	0.00	0.00	0.00	0.10	0.10	0.00	0.00	0.66	0.66	0.00	0.00	6	0.31	201	200	14.6	0.022	0.06					0.00	0.00	8.25	7.00	0.00	2.3	37.0
03/08/23 01:26:17	155:20:22	153:23:24	0.00	0.00	21.0	20.0	0.00	0.00	0.00	0.00	0.00	10.20	0.00	1.00	1.00	0.00	0.00	0.24	0.24	0.00	0.00	0.00	0.00	0.10	0.10	0.00	0.00	0.66	0.66	0.00	0.00	6	0.30	199	200	14.4	0.022	0.06					0.00	0.00	8.25	7.00	0.00	2.2	37.0
03/08/23 01:36:17	155:30:22	153:33:24	0.00	0.00	21.0	20.0	0.00	0.00	0.00	0.00	0.00	10.20	0.00	1.00	1.00	0.00	0.00	0.24	0.24	0.00	0.00	0.00	0.00	0.10	0.10	0.00	0.00	0.66	0.66	0.00	0.00	6	0.33	199	200	15.6	0.022	0.06					0.00	0.00	8.25	7.00	0.00	2.2	37.0
03/08/23 01:46:17	155:40:22	153:43:24	0.00	0.00	21.1	20.0	0.00	0.00	0.00	0.00	0.00	10.20	0.00	1.00	1.00	0.00	0.00	0.24	0.24	0.00	0.00	0.00	0.00	0.10	0.10	0.00	0.00	0.66	0.66	0.00	0.00	6	0.30	199	200	14.4	0.022	0.06					0.00	0.00	8.25	7.00	0.00	2.4	37.0
03/08/23 01:56:17	155:50:22	153:53:24	0.00	0.00	20.9	20.0	0.00	0.00	0.00	0.00	0.00	10.20	0.00	1.00	1.00	0.00	0.00	0.24	0.24	0.00	0.00	0.00	0.00	0.10	0.10	0.00	0.00	0.66	0.66	0.00	0.00	6	0.30	201	200	14.3	0.022	0.06					0.00	0.00	8.25	7.00	0.00	2.5	37.0
03/08/23 02:06:17	156:00:22	154:03:24	0.00	0.00	21.0	20.0	0.00	0.00	0.00	0.00	0.00	10.20	0.00	1.00	1.00	0.00	0.00	0.24	0.24	0.00	0.00	0.00	0.00	0.10	0.10	0.00	0.00	0.66	0.66	0.00	0.00	6	0.30	200	200	14.5	0.022	0.06					0.00	0.00	8.25	7.00	0.00	2.4	37.0
03/08/23 02:16:17	156:10:22	154:13:24	0.00	0.00	21.0	20.0	0.00	0.00	0.00	0.00	0.00	10.20	0.00	1.00	1.00	0.00	0.00	0.24	0.24	0.00	0.00	0.00	0.00	0.10	0.10	0.00	0.00	0.66	0.66	0.00	0.00	5	0.30	200	200	14.2	0.022	0.06					0.00	0.00	8.25	7.00	0.00	2.3	37.0
03/08/23 02:26:17	156:20:22	154:23:24	0.00	0.00	20.9	20.0	0.00	0.00	0.00	0.00	0.00	10.20	0.00	1.00	1.00	0.00	0.00	0.24	0.24	0.00	0.00	0.00	0.00	0.10	0.10	0.00	0.00	0.66	0.66	0.00	0.00	7	0.30	200	200	14.5	0.022	0.06					0.00	0.00	8.25	7.00	0.00	2.4	37.0
03/08/23 02:36:17	156:30:22	154:33:24	0.00	0.00	20.9	20.0	0.00	0.00	0.00	0.00	0.00	10.20	0.00	1.00	1.00	0.00	0.00	0.24	0.24	0.00	0.00	0.00	0.00	0.10	0.10	0.00	0.00	0.66	0.66	0.00	0.00	6	0.32	200	200	15.4	0.022	0.06					0.00	0.00	8.25	7.00	0.00	2.5	37.0
03/08/23 02:46:17	156:40:22	154:43:24	0.00	0.00	21.0	20.0	0.00	0.00	0.00	0.00	0.00	10.20	0.00	1.00	1.00	0.00	0.00	0.24	0.24	0.00	0.00	0.00	0.00	0.10	0.10	0.00	0.00	0.66	0.66	0.00	0.00	6	0.32	200	200	15.2	0.022	0.06					0.00	0.00	8.25	7.00	0.00	2.4	37.0
03/08/23 02:56:17	156:50:22	154:53:24	0.00	0.00	20.9	20.0	0.00	0.00	0.00	0.00	0.00	10.20	0.00	1.00	1.00	0.00	0.00	0.24	0.24	0.00	0.00	0.00	0.00	0.10	0.10	0.00	0.00	0.66	0.66	0.00	0.00	6	0.30	199	200	14.5	0.022	0.06					0.00	0.00	8.25	7.00	0.00	2.3	37.0
03/08/23 03:06:17	157:00:22	155:03:24	0.00	0.00	20.9	20.0	0.00	0.00	0.00	0.00	0.00	10.20	0.00	1.00	1.00	0.00	0.00	0.24	0.24	0.00	0.00	0.00	0.00	0.10	0.10	0.00	0.00	0.66	0.66	0.00	0.00	5	0.32	200	200	15.0	0.022	0.06					0.00	0.00	8.26	7.00	0.00	2.4	37.0
03/08/23 03:16:17	157:10:22	155:13:24	0.00	0.00	21.0	20.0	0.00	0.00	0.00	0.00	0.00	10.20	0.00	1.00	1.00	0.00	0.00	0.24	0.24	0.00	0.00	0.00	0.00	0.10	0.10	0.00	0.00	0.66	0.66	0.00	0.00	6	0.30	199	200	14.5	0.022	0.06					0.00	0.00	8.26	7.00	0.00	2.5	37.0
03/08/23 03:26:17	157:20:22	155:23:24	0.00	0.00	21.0	20.0	0.00	0.00	0.00	0.00	0.00	10.20	0.00	1.00	1.00	0.00	0.00	0.24	0.24	0.00	0.00	0.00	0.00	0.10	0.10	0.00	0.00	0.66	0.66	0.00	0.00	5	0.30	199	200	14.6	0.022	0.06					0.00	0.00	8.26	7.00	0.00	2.4	37.0
03/08/23 03:36:17	157:30:22	155:33:24	0.00	0.00	21.0	20.0	0.00	0.00	0.00	0.00	0.00	10.20	0.00	1.00	1.00	0.00	0.00	0.24	0.24	0.00	0.00	0.00	0.00	0.10	0.10	0.00	0.00	0.66	0.66	0.00	0.00	5	0.31	199	200	14.7	0.022	0.06					0.00	0.00	8.26	7.00	0.00	2.3	37.0
03/08/23 03:46:17	157:40:22	155:43:24	0.00	0.00	21.0	20.0	0.00	0.00	0.00	0.00	0.00	10.20	0.00	1.00	1.00	0.00	0.00	0.24	0.24	0.00	0.00	0.00	0.00	0.10	0.10	0.00	0.00	0.66	0.66	0.00	0.00	5	0.32	200	200	15.1	0.022	0.06					0.00	0.00	8.26	7.00	0.00	2.3	37.0
03/08/23 03:56:18	157:50:22	155:53:24	0.00	0.00	21.0	20.0	0.00	0.00	0.00	0.00	0.00	10.20	0.00	1.00	1.00	0.00	0.00	0.24	0.24	0.00	0.00	0.00	0.00	0.10	0.10	0.00	0.00	0.66	0.66	0.00	0.00	6	0.32	200	200	15.2	0.022	0.06					0.00	0.00	8.26	7.00	0.00	2.6	37.0
03/08/23 04:06:18	158:00:22	156:03:24	0.00	0.00	21.0	20.0	0.00	0.00	0.00	0.00	0.00	10.20	0.00	1.00	1.00	0.00	0.00	0.24	0.24	0.00	0.00	0.00	0.00	0.10	0.10	0.00	0.00	0.66	0.66	0.00	0.00	5	0.30	200	200	14.4	0.022	0.06					0.00	0.00	8.26	7.00	0.00	2.4	37.0
03/08/23 04:16:18	158:10:22	156:13:24	0.00	0.00	21.0	20.0	0.00	0.00	0.00	0.00	0.00	10.20	0.00	1.00	1.00	0.00	0.00	0.24	0.24	0.00	0.00	0.00	0.00	0.10	0.10	0.00	0.00	0.66	0.66	0.00	0.00	6	0.32	200	200	15.1	0.022	0.06					0.00	0.00	8.26	7.00	0.00	2.3	37.0
03/08/23 04:26:18	158:20:22	156:23:24	0.00	0.00	21.0	20.0	0.00	0.00	0.00	0.00	0.00	10.20	0.00	1.00	1.00	0.00	0.00	0.24	0.24	0.00	0.00	0.00	0.00	0.10	0.10	0.00	0.00	0.66	0.66	0.00	0.00	5	0.30	199	200	14.6	0.022	0.06					0.00	0.00	8.26	7.00	0.00	2.5	37.0
03/08/23 04:36:18	158:30:22	156:33:24	0.00	0.00	21.0	20.0	0.00	0.00	0.00	0.00	0.00	10.20	0.00	1.00	1.00	0.00	0.00	0.24	0.24	0.00	0.00	0.00	0.00	0.10	0.10	0.00	0.00	0.66	0.66	0.00	0.00	5	0.31	200	200	14.7	0.022	0.06					0.00	0.00	8.26	7.00	0.00	2.3	37.0
03/08/23 04:46:18	158:40:22	156:43:24	0.00	0.00	21.0	20.0	0.00	0.00	0.00	0.00	0.00	10.20	0.00	1.00	1.00	0.00	0.00	0.24	0.24	0.00	0.00	0.00	0.00	0.10	0.10	0.00	0.00	0.66	0.66	0.00	0.00	5	0.31	200	200	14.7	0.022	0.06					0.00	0.00	8.26	7.00	0.00	2.5	37.0
03/08/23 04:56:18	158:50:22	156:53:24	0.00	0.00	21.0	20.0	0.00	0.00	0.00	0.00	0.00	10.20	0.00	1.00	1.00	0.00	0.00	0.24	0.24	0.00	0.00	0.00	0.00	0.10	0.10	0.00	0.00	0.66	0.66	0.00	0.00	5	0.31	200	200	14.6	0.022	0.06					0.00	0.00	8.26	7.00	0.00	2.5	37.0
03/08/23 05:06:18	159:00:22	157:03:24	0.00	0.00	20.9	20.0	0.00	0.00	0.00	0.00	0.00	10.20	0.00	1.00	1.00	0.00	0.00	0.24	0.24	0.00	0.00	0.00	0.00	0.10	0.10	0.00	0.00	0.66	0.66	0.00	0.00	6	0.31	200	200	14.6	0.022	0.06					0.00	0.00	8.26	7.00	0.00	2.4	37.0
03/08/23 05:16:18	159:10:22	157:13:24	0.00	0.00	20.9	20.0	0.00	0.00	0.00	0.00	0.00	10.20	0.00	1.00	1.00	0.00	0.00	0.24	0.24	0.00	0.00	0.00	0.00	0.10	0.10	0.00	0.00	0.66	0.66	0.00	0.00	5	0.32	200	200	15.0	0.022	0.06					0.00	0.00	8.26	7.00	0.00	2.6	37.0
03/08/23 05:26:18	159:20:22	157:23:24	0.00	0.00	21.0	20.0	0.00	0.00	0.00	0.00	0.00	10.20	0.00	1.00	1.00	0.00	0.00	0.24	0.24	0.00	0.00	0.00	0.00	0.10	0.10	0.00	0.00	0.66	0.66	0.00	0.00	6	0.31	199	200	14.9	0.022	0.06					0.00	0.00	8.26	7.00	0.00	2.4	37.0
03/08/23 05:36:18	159:30:22	157:33:24	0.00	0.00	21.0	20.0	0.00	0.00	0.00	0.00	0.00	10.20	0.00	1.00	1.00	0.00	0.00	0.24	0.24	0.00	0.00	0.00	0.00	0.10	0.10	0.00	0.00	0.66	0.66	0.00	0.00	5	0.30	201	200	14.3	0.022	0.06					0.00	0.00	8.26	7.00	0.00	2.6	37.0
03/08/23 05:46:18	159:40:22	157:43:24	0.00	0.00	21.1	20.0	0.00	0.00	0.00	0.00	0.00	10.20	0.00	1.00	1.00	0.00	0.00	0.24	0.24	0.00	0.00	0.00	0.00	0.10	0.10	0.00	0.00	0.66	0.66	0.00	0.00	6	0.32	199	200	15.2	0.022	0.06					0.00	0.00	8.26	7.00	0.00	2.6	37.0
03/08/23 05:56:18	159:50:22	157:53:24	0.00	0.00	21.0	20.0	0.00	0.00	0.00	0.00	0.00	10.20	0.00	1.00	1.00	0.00	0.00	0.24	0.24	0.00	0.00	0.00	0.00	0.10	0.10	0.00	0.00	0.66	0.66	0.00	0.00	6	0.30	199	200	14.5	0.022	0.06					0.00	0.00	8.26	7.00	0.00	2.5	37.0
03/08/23 06:06:18	160:00:22	158:03:25	0.00	0.00	21.0	20.0	0.00	0.00	0.00	0.00	0.00	10.20	0.00	1.00	1.00	0.00	0.00	0.24	0.24	0.00	0.00	0.00	0.00	0.10	0.10	0.00	0.00	0.66	0.66	0.00	0.00	7	0.31	201	200	14.6	0.022	0.06					0.00	0.00	8.26	7.00	0.00	2.8	37.0
03/08/23 06:16:18	160:10:22	158:13:25	0.00	0.00	20.9	20.0	0.00	0.00	0.00	0.00	0.00	10.20	0.00	1.00	1.00	0.00	0.00	0.24	0.24	0.00	0.00	0.00	0.00	0.10	0.10	0.00	0.00	0.66	0.66	0.00	0.00	6	0.31	199	200	14.9	0.022	0.06					0.00	0.00	8.27	7.00	0.00	2.5	37.0
03/08/23 06:26:18	160:20:22	158:23:25	0.00	0.00	20.9	20.0	0.00	0.00	0.00	0.00	0.00	10.20	0.00	1.00	1.00	0.00	0.00	0.24	0.24	0.00	0.00	0.00	0.00	0.10	0.10	0.00	0.00	0.66	0.66	0.00	0.00	5	0.31	199	200	14.8	0.022	0.06					0.00	0.00	8.27	7.00	0.00	2.5	37.0
03/08/23 06:36:18	160:30:22	158:33:25	0.00	0.00	21.0	20.0	0.00	0.00	0.00	0.00	0.00	10.20	0.00	1.00	1.00	0.00	0.00	0.24	0.24	0.00	0.00	0.00	0.00	0.10	0.10	0.00	0.00	0.66	0.66	0.00	0.00	6	0.31	200	200	14.9	0.024	0.06					0.00	0.00	8.27	7.00	0.00	2.4	37.0
03/08/23 06:46:18	160:40:22	158:43:25	0.00	0.00	21.1	20.0	0.00	0.00	0.00	0.00	0.00	10.20	0.00	1.00	1.00	0.00	0.00	0.24	0.24	0.00	0.00	0.00	0.00	0.10	0.10	0.00	0.00	0.66	0.66	0.00	0.00	7	0.31	201	200	14.5	0.022	0.06					0.00	0.00	8.27	7.00	0.00	2.4	37.0
03/08/23 06:56:18	160:50:22	158:53:25	0.00	0.00	20.9	20.0	0.00	0.00	0.00	0.00	0.00	10.20	0.00	1.00	1.00	0.00	0.00	0.24	0.24	0.00	0.00	0.00	0.00	0.10	0.10	0.00	0.00	0.66	0.66	0.00	0.00	7	0.30	201	200	14.3	0.022	0.06					0.00	0.00	8.27	7.00	0.00	2.4	37.0
03/08/23 07:06:18	161:00:22	159:03:25	0.00	0.00	21.0	20.0	0.00	0.00	0.00	0.00	0.00	10.20	0.00	1.00	1.00	0.00	0.00	0.24	0.24	0.00	0.00	0.00	0.00	0.10	0.10	0.00	0.00	0.66	0.66	0.00	0.00	6	0.29	199	200	14.1	0.022	0.06					0.00	0.00	8.27	7.00	0.00	2.6	37.0
03/08/23 07:16:18	161:10:22	159:13:25	0.00	0.00	21.0	20.0	0.00	0.00	0.00	0.00	0.00	10.20	0.00	1.00	1.00	0.00	0.00	0.24	0.24	0.00	0.00	0.00	0.00	0.10	0.10	0.00	0.00	0.66	0.66	0.00	0.00	6	0.30	199	200	14.4	0.022	0.06					0.00	0.00	8.27	7.00	0.00	2.5	37.0
03/08/23 07:26:18	161:20:22	159:23:25	0.00	0.00	20.9	20.0	0.00	0.00	0.00	0.00	0.00	10.20	0.00	1.00	1.00	0.00	0.00	0.24	0.24	0.00	0.00	0.00	0.00	0.10	0.10	0.00	0.00	0.66	0.66	0.00	0.00	5	0.31	200	200	14.6	0.022	0.06					0.00	0.00	8.27	7.00	0.00	2.3	37.0
03/08/23 07:36:18	161:30:22	159:33:25	0.00	0.00	20.9	20.0	0.00	0.00	0.00	0.00	0.00	10.20	0.00	1.00	1.00	0.00	0.00	0.24	0.24	0.00	0.00	0.00	0.00	0.10	0.10	0.00	0.00	0.66	0.66	0.00	0.00	5	0.30	201	200	14.5	0.022	0.06					0.00	0.00	8.27	7.00	0.00	2.4	37.0
03/08/23 07:46:18	161:40:22	159:43:25	0.00	0.00	21.0	20.0	0.00	0.00	0.00	0.00	0.00	10.20	0.00	1.00	1.00	0.00	0.00	0.24	0.24	0.00	0.00	0.00	0.00	0.10	0.10	0.00	0.00	0.66	0.66	0.00	0.00	5	0.30	201	200	14.4	0.022	0.06					0.00	0.00	8.27	7.00	0.00	2.4	37.0
03/08/23 07:56:18	161:50:22	159:53:25	0.00	0.00	21.1	20.0	0.00	0.00	0.00	0.00	0.00	10.20	0.00	1.00	1.00	0.00	0.00	0.24	0.24	0.00	0.00	0.00	0.00	0.10	0.10	0.00	0.00	0.66	0.66	0.00	0.00	6	0.31	199	200	14.8	0.022	0.06					0.00	0.00	8.27	7.00	0.00	2.4	37.0
03/08/23 08:06:18	162:00:22	160:03:25	0.00	0.00	21.0	20.0	0.00	0.00	0.00	0.00	0.00	10.20	0.00	1.00	1.00	0.00	0.00	0.24	0.24	0.00	0.00	0.00	0.00	0.10	0.10	0.00	0.00	0.66	0.66	0.00	0.00	6	0.30	201	200	14.5	0.022	0.06					0.00	0.00	8.27	7.00	0.00	2.5	37.0
03/08/23 08:16:18	162:10:22	160:13:25	0.00	0.00	21.0	20.0	0.00	0.00	0.00	0.00	0.00	10.20	0.00	1.00	1.00	0.00	0.00	0.24	0.24	0.00	0.00	0.00	0.00	0.10	0.10	0.00	0.00	0.66	0.66	0.00	0.00	6	0.30	200	200	14.5	0.022	0.06					0.00	0.00	8.27	7.00	0.00	2.4	37.0
03/08/23 08:26:18	162:20:22	160:23:25	0.00	0.00	21.0	20.0	0.00	0.00	0.00	0.00	0.00	10.20	0.00	1.00	1.00	0.00	0.00	0.24	0.24	0.00	0.00	0.00	0.00	0.10	0.10	0.00	0.00	0.66	0.66	0.00	0.00	6	0.30	199	200	14.6	0.022	0.06					0.00	0.00	8.27	7.00	0.00	2.4	37.0
03/08/23 08:36:18	162:30:22	160:33:25	0.00	0.00	21.0	20.0	0.00	0.00	0.00	0.00	0.00	10.20	0.00	1.00	1.00	0.00	0.00	0.24	0.24	0.00	0.00	0.00	0.00	0.10	0.10	0.00	0.00	0.66	0.66	0.00	0.00	5	0.30	201	200	14.4	0.025	0.06					0.00	0.00	8.27	7.00	0.00	2.5	37.0
03/08/23 08:46:18	162:40:22	160:43:25	0.00	0.00	21.0	20.0	0.00	0.00	0.00	0.00	0.00	10.20	0.00	1.00	1.00	0.00	0.00	0.24	0.24	0.00	0.00	0.00	0.00	0.10	0.10	0.00	0.00	0.66	0.66	0.00	0.00	7	0.30	201	200	14.4	0.022	0.06					0.00	0.00	8.27	7.00	0.00	2.6	37.0
03/08/23 08:56:18	162:50:22	160:53:25	0.00	0.00	21.0	20.0	0.00	0.00	0.00	0.00	0.00	10.20	0.00	1.00	1.00	0.00	0.00	0.24	0.24	0.00	0.00	0.00	0.00	0.10	0.10	0.00	0.00	0.66	0.66	0.00	0.00	6	0.30	199	200	14.4	0.022	0.06					0.00	0.00	8.27	7.00	0.00	2.7	37.0
03/08/23 09:06:18	163:00:22	161:03:25	0.00	0.00	21.0	20.0	0.00	0.00	0.00	0.00	0.00	10.20	0.00	1.00	1.00	0.00	0.00	0.24	0.24	0.00	0.00	0.00	0.00	0.10	0.10	0.00	0.00	0.66	0.66	0.00	0.00	6	0.31	200	200	14.7	0.022	0.06					0.00	0.00	8.27	7.00	0.00	2.5	37.0
03/08/23 09:16:18	163:10:22	161:13:25	0.00	0.00	21.0	20.0	0.00	0.00	0.00	0.00	0.00	10.20	0.00	1.00	1.00	0.00	0.00	0.24	0.24	0.00	0.00	0.00	0.00	0.10	0.10	0.00	0.00	0.66	0.66	0.00	0.00	4	0.31	200	200	14.9	0.022	0.06					0.00	0.00	8.27	7.00	0.00	2.4	37.0
03/08/23 09:26:18	163:20:22	161:23:25	0.00	0.00	21.0	20.0	0.00	0.00	0.00	0.00	0.00	10.20	0.00	1.00	1.00	0.00	0.00	0.24	0.24	0.00	0.00	0.00	0.00	0.10	0.10	0.00	0.00	0.66	0.66	0.00	0.00	5	0.32	199	200	15.2	0.022	0.06					0.00	0.00	8.27	7.00	0.00	2.3	37.0
03/08/23 09:36:18	163:30:22	161:33:25	0.00	0.00	21.0	20.0	0.00	0.00	0.00	0.00	0.00	10.20	0.00	1.00	1.00	0.00	0.00	0.24	0.24	0.00	0.00	0.00	0.00	0.10	0.10	0.00	0.00	0.66	0.66	0.00	0.00	6	0.31	199	200	14.7	0.022	0.06					0.00	0.00	8.27	7.00	0.00	2.4	37.0
03/08/23 09:46:18	163:40:22	161:43:25	0.00	0.00	21.0	20.0	0.00	0.00	0.00	0.00	0.00	10.20	0.00	1.00	1.00	0.00	0.00	0.24	0.24	0.00	0.00	0.00	0.00	0.10	0.10	0.00	0.00	0.66	0.66	0.00	0.00	6	0.30	200	200	14.2	0.022	0.06					0.00	0.00	8.27	7.00	0.00	2.4	37.0
03/08/23 09:56:18	163:50:22	161:53:25	0.00	0.00	21.0	20.0	0.00	0.00	0.00	0.00	0.00	10.20	0.00	1.00	1.00	0.00	0.00	0.24	0.24	0.00	0.00	0.00	0.00	0.10	0.10	0.00	0.00	0.66	0.66	0.00	0.00	6	0.31	199	200	14.7	0.022	0.06					0.00	0.00	8.27	7.00	0.00	2.5	37.0
03/08/23 10:06:18	164:00:22	162:03:25	0.00	0.00	21.0	20.0	0.00	0.00	0.00	0.00	0.00	10.20	0.00	1.00	1.00	0.00	0.00	0.24	0.24	0.00	0.00	0.00	0.00	0.10	0.10	0.00	0.00	0.66	0.66	0.00	0.00	5	0.30	201	200	14.4	0.022	0.06					0.00	0.00	8.27	7.00	0.00	2.4	37.0
03/08/23 10:16:18	164:10:22	162:13:25	0.00	0.00	21.0	20.0	0.00	0.00	0.00	0.00	0.00	10.20	0.00	1.00	1.00	0.00	0.00	0.24	0.24	0.00	0.00	0.00	0.00	0.10	0.10	0.00	0.00	0.66	0.66	0.00	0.00	6	0.32	200	200	15.0	0.022	0.06					0.00	0.00	8.27	7.00	0.00	2.6	37.0
03/08/23 10:26:18	164:20:22	162:23:25	0.00	0.00	20.9	20.0	0.00	0.00	0.00	0.00	0.00	10.20	0.00	1.00	1.00	0.00	0.00	0.24	0.24	0.00	0.00	0.00	0.00	0.10	0.10	0.00	0.00	0.66	0.66	0.00	0.00	5	0.32	199	200	15.4	0.022	0.06					0.00	0.00	8.28	7.00	0.00	2.3	37.0
03/08/23 10:36:18	164:30:22	162:33:25	0.00	0.00	21.1	20.0	0.00	0.00	0.00	0.00	0.00	10.20	0.00	1.00	1.00	0.00	0.00	0.24	0.24	0.00	0.00	0.00	0.00	0.10	0.10	0.00	0.00	0.66	0.66	0.00	0.00	6	0.31	199	200	14.9	0.022	0.06					0.00	0.00	8.28	7.00	0.00	2.7	37.0
03/08/23 10:46:18	164:40:22	162:43:25	0.00	0.00	21.0	20.0	0.00	0.00	0.00	0.00	0.00	10.20	0.00	1.00	1.00	0.00	0.00	0.24	0.24	0.00	0.00	0.00	0.00	0.10	0.10	0.00	0.00	0.66	0.66	0.00	0.00	6	0.30	200	200	14.6	0.022	0.06					0.00	0.00	8.28	7.00	0.00	2.4	37.0
03/08/23 10:56:18	164:50:22	162:53:25	0.00	0.00	21.0	20.0	0.00	0.00	0.00	0.00	0.00	10.20	0.00	1.00	1.00	0.00	0.00	0.24	0.24	0.00	0.00	0.00	0.00	0.10	0.10	0.00	0.00	0.66	0.66	0.00	0.00	5	0.30	200	200	14.4	0.022	0.06					0.00	0.00	8.28	7.00	0.00	2.4	37.0
03/08/23 11:06:18	165:00:22	163:03:25	0.00	0.00	21.1	20.0	0.00	0.00	0.00	0.00	0.00	10.20	0.00	1.00	1.00	0.00	0.00	0.24	0.24	0.00	0.00	0.00	0.00	0.10	0.10	0.00	0.00	0.66	0.66	0.00	0.00	5	0.30	199	200	14.5	0.022	0.06					0.00	0.00	8.28	7.00	0.00	2.5	37.0
03/08/23 11:16:18	165:10:22	163:13:25	0.00	0.00	21.1	20.0	0.00	0.00	0.00	0.00	0.00	10.20	0.00	1.00	1.00	0.00	0.00	0.24	0.24	0.00	0.00	0.00	0.00	0.10	0.10	0.00	0.00	0.66	0.66	0.00	0.00	5	0.30	200	200	14.3	0.022	0.06					0.00	0.00	8.28	7.00	0.00	2.4	37.0
03/08/23 11:26:18	165:20:22	163:23:25	0.00	0.00	21.1	20.0	0.00	0.00	0.00	0.00	0.00	10.20	0.00	1.00	1.00	0.00	0.00	0.24	0.24	0.00	0.00	0.00	0.00	0.10	0.10	0.00	0.00	0.66	0.66	0.00	0.00	6	0.30	201	200	14.2	0.022	0.06					0.00	0.00	8.28	7.00	0.00	2.4	37.0
03/08/23 11:36:18	165:30:22	163:33:25	0.00	0.00	21.1	20.0	0.00	0.00	0.00	0.00	0.00	10.20	0.00	1.00	1.00	0.00	0.00	0.24	0.24	0.00	0.00	0.00	0.00	0.10	0.10	0.00	0.00	0.66	0.66	0.00	0.00	6	0.32	200	200	15.2	0.022	0.06					0.00	0.00	8.28	7.00	0.00	2.6	37.0
03/08/23 11:46:18	165:40:22	163:43:25	0.00	0.00	21.0	20.0	0.00	0.00	0.00	0.00	0.00	10.20	0.00	1.00	1.00	0.00	0.00	0.24	0.24	0.00	0.00	0.00	0.00	0.10	0.10	0.00	0.00	0.66	0.66	0.00	0.00	6	0.31	201	200	14.9	0.022	0.06					0.00	0.00	8.28	7.00	0.00	2.5	37.0
03/08/23 11:56:18	165:50:22	163:53:25	0.00	0.00	21.0	20.0	0.00	0.00	0.00	0.00	0.00	10.20	0.00	1.00	1.00	0.00	0.00	0.24	0.24	0.00	0.00	0.00	0.00	0.10	0.10	0.00	0.00	0.66	0.66	0.00	0.00	6	0.30	199	200	14.5	0.022	0.06					0.00	0.00	8.28	7.00	0.00	2.3	37.0
03/08/23 12:06:18	166:00:22	164:03:25	0.00	0.00	21.0	20.0	0.00	0.00	0.00	0.00	0.00	10.20	0.00	1.00	1.00	0.00	0.00	0.24	0.24	0.00	0.00	0.00	0.00	0.10	0.10	0.00	0.00	0.66	0.66	0.00	0.00	5	0.32	200	200	15.3	0.022	0.06					0.00	0.00	8.28	7.00	0.00	2.4	37.0
03/08/23 12:16:18	166:10:22	164:13:25	0.00	0.00	21.0	20.0	0.00	0.00	0.00	0.00	0.00	10.20	0.00	1.00	1.00	0.00	0.00	0.24	0.24	0.00	0.00	0.00	0.00	0.10	0.10	0.00	0.00	0.66	0.66	0.00	0.00	6	0.32	200	200	15.3	0.022	0.06					0.00	0.00	8.28	7.00	0.00	2.5	37.0
03/08/23 12:26:18	166:20:22	164:23:25	0.00	0.00	21.1	20.0	0.00	0.00	0.00	0.00	0.00	10.20	0.00	1.00	1.00	0.00	0.00	0.24	0.24	0.00	0.00	0.00	0.00	0.10	0.10	0.00	0.00	0.66	0.66	0.00	0.00	4	0.30	201	200	14.3	0.022	0.06					0.00	0.00	8.28	7.00	0.00	2.4	37.0
03/08/23 12:36:18	166:30:22	164:33:25	0.00	0.00	21.0	20.0	0.00	0.00	0.00	0.00	0.00	10.20	0.00	1.00	1.00	0.00	0.00	0.24	0.24	0.00	0.00	0.00	0.00	0.10	0.10	0.00	0.00	0.66	0.66	0.00	0.00	5	0.31	201	200	14.7	0.022	0.06					0.00	0.00	8.28	7.00	0.00	2.3	37.0
03/08/23 12:46:18	166:40:22	164:43:25	0.00	0.00	21.1	20.0	0.00	0.00	0.00	0.00	0.00	10.20	0.00	1.00	1.00	0.00	0.00	0.24	0.24	0.00	0.00	0.00	0.00	0.10	0.10	0.00	0.00	0.66	0.66	0.00	0.00	5	0.31	200	200	15.1	0.022	0.06					0.00	0.00	8.28	7.00	0.00	2.2	37.0
03/08/23 12:56:18	166:50:22	164:53:25	0.00	0.00	21.1	20.0	0.00	0.00	0.00	0.00	0.00	10.20	0.00	1.00	1.00	0.00	0.00	0.24	0.24	0.00	0.00	0.00	0.00	0.10	0.10	0.00	0.00	0.66	0.66	0.00	0.00	5	0.31	200	200	14.8	0.022	0.06					0.00	0.00	8.28	7.00	0.00	2.4	37.0
03/08/23 13:06:18	167:00:22	165:03:25	0.00	0.00	21.0	20.0	0.00	0.00	0.00	0.00	0.00	10.20	0.00	1.00	1.00	0.00	0.00	0.24	0.24	0.00	0.00	0.00	0.00	0.10	0.10	0.00	0.00	0.66	0.66	0.00	0.00	6	0.30	201	200	14.1	0.022	0.06					0.00	0.00	8.28	7.00	0.00	2.4	37.0
03/08/23 13:16:19	167:10:23	165:13:26	0.00	0.00	21.0	20.0	0.00	0.00	0.00	0.00	0.00	10.20	0.00	1.00	1.00	0.00	0.00	0.24	0.24	0.00	0.00	0.00	0.00	0.10	0.10	0.00	0.00	0.66	0.66	0.00	0.00	6	0.31	199	200	14.9	0.022	0.06					0.00	0.00	8.28	7.00	0.00	2.5	37.0
03/08/23 13:26:19	167:20:23	165:23:25	0.00	0.00	21.0	20.0	0.00	0.00	0.00	0.00	0.00	10.20	0.00	1.00	1.00	0.00	0.00	0.24	0.24	0.00	0.00	0.00	0.00	0.10	0.10	0.00	0.00	0.66	0.66	0.00	0.00	6	0.30	201	200	14.4	0.022	0.06					0.00	0.00	8.28	7.00	0.00	2.5	37.0
03/08/23 13:36:19	167:30:23	165:33:25	0.00	0.00	21.0	20.0	0.00	0.00	0.00	0.00	0.00	10.20	0.00	1.00	1.00	0.00	0.00	0.24	0.24	0.00	0.00	0.00	0.00	0.10	0.10	0.00	0.00	0.66	0.66	0.00	0.00	5	0.32	199	200	15.2	0.022	0.06					0.00	0.00	8.28	7.00	0.00	2.3	37.0
03/08/23 13:46:19	167:40:23	165:43:25	0.00	0.00	21.0	20.0	0.00	0.00	0.00	0.00	0.00	10.20	0.00	1.00	1.00	0.00	0.00	0.24	0.24	0.00	0.00	0.00	0.00	0.10	0.10	0.00	0.00	0.66	0.66	0.00	0.00	5	0.30	200	200	14.5	0.022	0.06					0.00	0.00	8.28	7.00	0.00	2.6	37.0
03/08/23 13:56:19	167:50:23	165:53:25	0.00	0.00	21.0	20.0	0.00	0.00	0.00	0.00	0.00	10.20	0.00	1.00	1.00	0.00	0.00	0.24	0.24	0.00	0.00	0.00	0.00	0.10	0.10	0.00	0.00	0.66	0.66	0.00	0.00	5	0.30	201	200	14.5	0.022	0.06					0.00	0.00	8.29	7.00	0.00	2.5	37.0
03/08/23 14:06:19	168:00:23	166:03:25	0.00	0.00	21.0	20.0	0.00	0.00	0.00	0.00	0.00	10.20	0.00	1.00	1.00	0.00	0.00	0.24	0.24	0.00	0.00	0.00	0.00	0.10	0.10	0.00	0.00	0.66	0.66	0.00	0.00	6	0.31	201	200	14.9	0.022	0.06					0.00	0.00	8.29	7.00	0.00	2.5	37.0
03/08/23 14:16:19	168:10:23	166:13:25	0.00	0.00	21.0	20.0	0.00	0.00	0.00	0.00	0.00	10.20	0.00	1.00	1.00	0.00	0.00	0.24	0.24	0.00	0.00	0.00	0.00	0.10	0.10	0.00	0.00	0.66	0.66	0.00	0.00	5	0.30	201	200	14.4	0.022	0.06					0.00	0.00	8.29	7.00	0.00	2.5	37.0
03/08/23 14:26:19	168:20:23	166:23:25	0.00	0.00	21.0	20.0	0.00	0.00	0.00	0.00	0.00	10.20	0.00	1.00	1.00	0.00	0.00	0.24	0.24	0.00	0.00	0.00	0.00	0.10	0.10	0.00	0.00	0.66	0.66	0.00	0.00	6	0.30	199	200	14.4	0.022	0.06					0.00	0.00	8.29	7.00	0.00	2.3	37.0
03/08/23 14:36:19	168:30:23	166:33:25	0.00	0.00	21.1	20.0	0.00	0.00	0.00	0.00	0.00	10.20	0.00	1.00	1.00	0.00	0.00	0.24	0.24	0.00	0.00	0.00	0.00	0.10	0.10	0.00	0.00	0.66	0.66	0.00	0.00	5	0.30	201	200	14.3	0.022	0.06					0.00	0.00	8.29	7.00	0.00	2.4	37.0
03/08/23 14:46:19	168:40:23	166:43:26	0.00	0.00	21.0	20.0	0.00	0.00	0.00	0.00	0.00	10.20	0.00	1.00	1.00	0.00	0.00	0.24	0.24	0.00	0.00	0.00	0.00	0.10	0.10	0.00	0.00	0.66	0.66	0.00	0.00	4	0.30	201	200	14.3	0.022	0.06					0.00	0.00	8.29	7.00	0.00	2.3	37.0
03/08/23 14:56:19	168:50:23	166:53:26	0.00	0.00	21.0	20.0	0.00	0.00	0.00	0.00	0.00	10.20	0.00	1.00	1.00	0.00	0.00	0.24	0.24	0.00	0.00	0.00	0.00	0.10	0.10	0.00	0.00	0.66	0.66	0.00	0.00	5	0.31	199	200	14.6	0.022	0.06					0.00	0.00	8.29	7.00	0.00	2.3	37.0
03/08/23 15:06:19	169:00:23	167:03:26	0.00	0.00	21.0	20.0	0.00	0.00	0.00	0.00	0.00	10.20	0.00	1.00	1.00	0.00	0.00	0.24	0.24	0.00	0.00	0.00	0.00	0.10	0.10	0.00	0.00	0.66	0.66	0.00	0.00	5	0.30	200	200	14.4	0.022	0.06					0.00	0.00	8.29	7.00	0.00	2.6	37.0
03/08/23 15:16:19	169:10:23	167:13:26	0.00	0.00	21.0	20.0	0.00	0.00	0.00	0.00	0.00	10.20	0.00	1.00	1.00	0.00	0.00	0.24	0.24	0.00	0.00	0.00	0.00	0.10	0.10	0.00	0.00	0.66	0.66	0.00	0.00	5	0.32	199	200	15.2	0.022	0.06					0.00	0.00	8.29	7.00	0.00	2.6	37.0
03/08/23 15:26:19	169:20:23	167:23:26	0.00	0.00	21.0	20.0	0.00	0.00	0.00	0.00	0.00	10.20	0.00	1.00	1.00	0.00	0.00	0.24	0.24	0.00	0.00	0.00	0.00	0.10	0.10	0.00	0.00	0.66	0.66	0.00	0.00	5	0.31	199	200	14.6	0.022	0.06					0.00	0.00	8.29	7.00	0.00	2.4	37.0
03/08/23 15:36:19	169:30:23	167:33:26	0.00	0.00	21.0	20.0	0.00	0.00	0.00	0.00	0.00	10.20	0.00	1.00	1.00	0.00	0.00	0.24	0.24	0.00	0.00	0.00	0.00	0.10	0.10	0.00	0.00	0.66	0.66	0.00	0.00	5	0.30	200	200	14.3	0.022	0.06					0.00	0.00	8.29	7.00	0.00	2.3	37.0
03/08/23 15:46:19	169:40:23	167:43:26	0.00	0.00	21.0	20.0	0.00	0.00	0.00	0.00	0.00	10.20	0.00	1.00	1.00	0.00	0.00	0.24	0.24	0.00	0.00	0.00	0.00	0.10	0.10	0.00	0.00	0.66	0.66	0.00	0.00	5	0.30	201	200	14.3	0.022	0.06					0.00	0.00	8.29	7.00	0.00	2.5	37.0
03/08/23 15:56:19	169:50:23	167:53:26	0.00	0.00	21.0	20.0	0.00	0.00	0.00	0.00	0.00	10.20	0.00	1.00	1.00	0.00	0.00	0.24	0.24	0.00	0.00	0.00	0.00	0.10	0.10	0.00	0.00	0.66	0.66	0.00	0.00	5	0.33	199	200	15.5	0.022	0.06					0.00	0.00	8.29	7.00	0.00	2.5	37.0
03/08/23 16:06:19	170:00:23	168:03:26	0.00	0.00	20.9	20.0	0.00	0.00	0.00	0.00	0.00	10.20	0.00	1.00	1.00	0.00	0.00	0.24	0.24	0.00	0.00	0.00	0.00	0.10	0.10	0.00	0.00	0.66	0.66	0.00	0.00	6	0.30	200	200	14.4	0.022	0.06					0.00	0.00	8.29	7.00	0.00	2.3	37.0
03/08/23 16:16:19	170:10:23	168:13:26	0.00	0.00	21.0	20.0	0.00	0.00	0.00	0.00	0.00	10.20	0.00	1.00	1.00	0.00	0.00	0.24	0.24	0.00	0.00	0.00	0.00	0.10	0.10	0.00	0.00	0.66	0.66	0.00	0.00	5	0.33	201	200	15.4	0.022	0.06					0.00	0.00	8.29	7.00	0.00	2.5	37.0
03/08/23 16:26:19	170:20:23	168:23:26	0.00	0.00	21.0	20.0	0.00	0.00	0.00	0.00	0.00	10.20	0.00	1.00	1.00	0.00	0.00	0.24	0.24	0.00	0.00	0.00	0.00	0.10	0.10	0.00	0.00	0.66	0.66	0.00	0.00	6	0.33	201	200	15.5	0.022	0.06					0.00	0.00	8.29	7.00	0.00	2.5	37.0
03/08/23 16:36:19	170:30:23	168:33:26	0.00	0.00	20.9	20.0	0.00	0.00	0.00	0.00	0.00	10.20	0.00	1.00	1.00	0.00	0.00	0.24	0.24	0.00	0.00	0.00	0.00	0.10	0.10	0.00	0.00	0.66	0.66	0.00	0.00	7	0.32	199	200	15.1	0.022	0.06					0.00	0.00	8.29	7.00	0.00	2.3	37.0
03/08/23 16:46:19	170:40:23	168:43:26	0.00	0.00	21.0	20.0	0.00	0.00	0.00	0.00	0.00	10.20	0.00	1.00	1.00	0.00	0.00	0.24	0.24	0.00	0.00	0.00	0.00	0.10	0.10	0.00	0.00	0.66	0.66	0.00	0.00	5	0.31	201	200	15.1	0.022	0.06					0.00	0.00	8.29	7.00	0.00	2.5	37.0
03/08/23 16:56:19	170:50:23	168:53:26	0.00	0.00	21.0	20.0	0.00	0.00	0.00	0.00	0.00	10.20	0.00	1.00	1.00	0.00	0.00	0.24	0.24	0.00	0.00	0.00	0.00	0.10	0.10	0.00	0.00	0.66	0.66	0.00	0.00	5	0.32	200	200	15.0	0.022	0.06					0.00	0.00	8.30	7.00	0.00	2.4	37.0
03/08/23 17:06:19	171:00:23	169:03:26	0.00	0.00	21.0	20.0	0.00	0.00	0.00	0.00	0.00	10.20	0.00	1.00	1.00	0.00	0.00	0.24	0.24	0.00	0.00	0.00	0.00	0.10	0.10	0.00	0.00	0.66	0.66	0.00	0.00	6	0.32	199	200	15.0	0.022	0.06					0.00	0.00	8.30	7.00	0.00	2.5	37.0
03/08/23 17:16:19	171:10:23	169:13:26	0.00	0.00	21.0	20.0	0.00	0.00	0.00	0.00	0.00	10.20	0.00	1.00	1.00	0.00	0.00	0.24	0.24	0.00	0.00	0.00	0.00	0.10	0.10	0.00	0.00	0.66	0.66	0.00	0.00	5	0.30	201	200	14.4	0.022	0.06					0.00	0.00	8.30	7.00	0.00	2.4	37.0
03/08/23 17:26:19	171:20:23	169:23:26	0.00	0.00	20.9	20.0	0.00	0.00	0.00	0.00	0.00	10.20	0.00	1.00	1.00	0.00	0.00	0.24	0.24	0.00	0.00	0.00	0.00	0.10	0.10	0.00	0.00	0.66	0.66	0.00	0.00	6	0.31	201	200	14.8	0.022	0.06					0.00	0.00	8.30	7.00	0.00	2.2	37.0
03/08/23 17:36:19	171:30:23	169:33:26	0.00	0.00	21.0	20.0	0.00	0.00	0.00	0.00	0.00	10.20	0.00	1.00	1.00	0.00	0.00	0.24	0.24	0.00	0.00	0.00	0.00	0.10	0.10	0.00	0.00	0.66	0.66	0.00	0.00	6	0.30	200	200	14.4	0.022	0.06					0.00	0.00	8.30	7.00	0.00	2.3	37.0
03/08/23 17:46:19	171:40:23	169:43:26	0.00	0.00	21.0	20.0	0.00	0.00	0.00	0.00	0.00	10.20	0.00	1.00	1.00	0.00	0.00	0.24	0.24	0.00	0.00	0.00	0.00	0.10	0.10	0.00	0.00	0.66	0.66	0.00	0.00	5	0.32	200	200	15.0	0.022	0.06					0.00	0.00	8.30	7.00	0.00	2.3	37.0
03/08/23 17:56:19	171:50:23	169:53:26	0.00	0.00	21.0	20.0	0.00	0.00	0.00	0.00	0.00	10.20	0.00	1.00	1.00	0.00	0.00	0.24	0.24	0.00	0.00	0.00	0.00	0.10	0.10	0.00	0.00	0.66	0.66	0.00	0.00	5	0.29	199	200	14.0	0.022	0.06					0.00	0.00	8.30	7.00	0.00	2.5	37.0
03/08/23 18:06:19	172:00:23	170:03:26	0.00	0.00	21.0	20.0	0.00	0.00	0.00	0.00	0.00	10.20	0.00	1.00	1.00	0.00	0.00	0.24	0.24	0.00	0.00	0.00	0.00	0.10	0.10	0.00	0.00	0.66	0.66	0.00	0.00	5	0.30	201	200	14.3	0.022	0.06					0.00	0.00	8.30	7.00	0.00	2.3	37.0
03/08/23 18:16:19	172:10:23	170:13:26	0.00	0.00	21.0	20.0	0.00	0.00	0.00	0.00	0.00	10.20	0.00	1.00	1.00	0.00	0.00	0.24	0.24	0.00	0.00	0.00	0.00	0.10	0.10	0.00	0.00	0.66	0.66	0.00	0.00	6	0.30	201	200	14.3	0.022	0.06					0.00	0.00	8.30	7.00	0.00	2.2	37.0
03/08/23 18:26:19	172:20:23	170:23:26	0.00	0.00	20.9	20.0	0.00	0.00	0.00	0.00	0.00	10.20	0.00	1.00	1.00	0.00	0.00	0.24	0.24	0.00	0.00	0.00	0.00	0.10	0.10	0.00	0.00	0.66	0.66	0.00	0.00	6	0.31	201	200	14.8	0.022	0.06					0.00	0.00	8.30	7.00	0.00	2.6	37.0
03/08/23 18:36:19	172:30:23	170:33:26	0.00	0.00	21.0	20.0	0.00	0.00	0.00	0.00	0.00	10.20	0.00	1.00	1.00	0.00	0.00	0.24	0.24	0.00	0.00	0.00	0.00	0.10	0.10	0.00	0.00	0.66	0.66	0.00	0.00	6	0.29	199	200	14.0	0.022	0.06					0.00	0.00	8.30	7.00	0.00	2.3	37.0
03/08/23 18:46:19	172:40:23	170:43:26	0.00	0.00	21.0	20.0	0.00	0.00	0.00	0.00	0.00	10.20	0.00	1.00	1.00	0.00	0.00	0.24	0.24	0.00	0.00	0.00	0.00	0.10	0.10	0.00	0.00	0.66	0.66	0.00	0.00	6	0.30	201	200	14.3	0.022	0.06					0.00	0.00	8.30	7.00	0.00	2.3	37.0
03/08/23 18:56:19	172:50:23	170:53:26	0.00	0.00	21.0	20.0	0.00	0.00	0.00	0.00	0.00	10.20	0.00	1.00	1.00	0.00	0.00	0.24	0.24	0.00	0.00	0.00	0.00	0.10	0.10	0.00	0.00	0.66	0.66	0.00	0.00	5	0.33	199	200	15.5	0.022	0.06					0.00	0.00	8.30	7.00	0.00	2.3	37.0
03/08/23 19:06:19	173:00:23	171:03:26	0.00	0.00	21.0	20.0	0.00	0.00	0.00	0.00	0.00	10.20	0.00	1.00	1.00	0.00	0.00	0.24	0.24	0.00	0.00	0.00	0.00	0.10	0.10	0.00	0.00	0.66	0.66	0.00	0.00	5	0.31	201	200	14.8	0.022	0.06					0.00	0.00	8.30	7.00	0.00	2.5	37.0
03/08/23 19:16:19	173:10:23	171:13:26	0.00	0.00	21.0	20.0	0.00	0.00	0.00	0.00	0.00	10.20	0.00	1.00	1.00	0.00	0.00	0.24	0.24	0.00	0.00	0.00	0.00	0.10	0.10	0.00	0.00	0.66	0.66	0.00	0.00	6	0.31	198	200	15.0	0.022	0.06					0.00	0.00	8.30	7.00	0.00	2.3	37.0
03/08/23 19:26:19	173:20:23	171:23:26	0.00	0.00	21.0	20.0	0.00	0.00	0.00	0.00	0.00	10.20	0.00	1.00	1.00	0.00	0.00	0.24	0.24	0.00	0.00	0.00	0.00	0.10	0.10	0.00	0.00	0.66	0.66	0.00	0.00	5	0.30	200	200	14.3	0.022	0.06					0.00	0.00	8.30	7.00	0.00	2.5	37.0
03/08/23 19:36:19	173:30:23	171:33:26	0.00	0.00	21.0	20.0	0.00	0.00	0.00	0.00	0.00	10.20	0.00	1.00	1.00	0.00	0.00	0.24	0.24	0.00	0.00	0.00	0.00	0.10	0.10	0.00	0.00	0.66	0.66	0.00	0.00	6	0.29	199	200	14.1	0.022	0.06					0.00	0.00	8.30	7.00	0.00	2.4	37.0
03/08/23 19:46:19	173:40:23	171:43:26	0.00	0.00	21.1	20.0	0.00	0.00	0.00	0.00	0.00	10.20	0.00	1.00	1.00	0.00	0.00	0.24	0.24	0.00	0.00	0.00	0.00	0.10	0.10	0.00	0.00	0.66	0.66	0.00	0.00	6	0.30	199	200	14.5	0.022	0.06					0.00	0.00	8.30	7.00	0.00	2.4	37.0
03/08/23 19:56:19	173:50:23	171:53:26	0.00	0.00	21.0	20.0	0.00	0.00	0.00	0.00	0.00	10.20	0.00	1.00	1.00	0.00	0.00	0.24	0.24	0.00	0.00	0.00	0.00	0.10	0.10	0.00	0.00	0.66	0.66	0.00	0.00	5	0.31	199	200	14.9	0.022	0.06					0.00	0.00	8.30	7.00	0.00	2.6	37.0
03/08/23 20:06:19	174:00:23	172:03:26	0.00	0.00	21.0	20.0	0.00	0.00	0.00	0.00	0.00	10.20	0.00	1.00	1.00	0.00	0.00	0.24	0.24	0.00	0.00	0.00	0.00	0.10	0.10	0.00	0.00	0.66	0.66	0.00	0.00	6	0.29	199	200	13.9	0.022	0.06					0.00	0.00	8.30	7.00	0.00	2.3	37.0
03/08/23 20:16:19	174:10:23	172:13:26	0.00	0.00	21.0	20.0	0.00	0.00	0.00	0.00	0.00	10.20	0.00	1.00	1.00	0.00	0.00	0.24	0.24	0.00	0.00	0.00	0.00	0.10	0.10	0.00	0.00	0.66	0.66	0.00	0.00	6	0.30	200	200	14.5	0.022	0.06					0.00	0.00	8.30	7.00	0.00	2.3	37.0
03/08/23 20:26:19	174:20:23	172:23:26	0.00	0.00	21.0	20.0	0.00	0.00	0.00	0.00	0.00	10.20	0.00	1.00	1.00	0.00	0.00	0.24	0.24	0.00	0.00	0.00	0.00	0.10	0.10	0.00	0.00	0.66	0.66	0.00	0.00	5	0.31	201	200	14.8	0.022	0.06					0.00	0.00	8.30	7.00	0.00	2.4	37.0
03/08/23 20:36:19	174:30:23	172:33:26	0.00	0.00	21.0	20.0	0.00	0.00	0.00	0.00	0.00	10.20	0.00	1.00	1.00	0.00	0.00	0.24	0.24	0.00	0.00	0.00	0.00	0.10	0.10	0.00	0.00	0.66	0.66	0.00	0.00	5	0.32	201	200	15.2	0.022	0.06					0.00	0.00	8.30	7.00	0.00	2.4	37.0
03/08/23 20:46:19	174:40:23	172:43:26	0.00	0.00	21.1	20.0	0.00	0.00	0.00	0.00	0.00	10.20	0.00	1.00	1.00	0.00	0.00	0.24	0.24	0.00	0.00	0.00	0.00	0.10	0.10	0.00	0.00	0.66	0.66	0.00	0.00	6	0.32	199	200	15.5	0.022	0.06					0.00	0.00	8.31	7.00	0.00	2.6	37.0
03/08/23 20:56:19	174:50:23	172:53:26	0.00	0.00	21.0	20.0	0.00	0.00	0.00	0.00	0.00	10.20	0.00	1.00	1.00	0.00	0.00	0.24	0.24	0.00	0.00	0.00	0.00	0.10	0.10	0.00	0.00	0.66	0.66	0.00	0.00	6	0.30	200	200	14.5	0.022	0.06					0.00	0.00	8.31	7.00	0.00	2.4	37.0
03/08/23 21:06:19	175:00:23	173:03:26	0.00	0.00	21.2	20.0	0.00	0.00	0.00	0.00	0.00	10.20	0.00	1.00	1.00	0.00	0.00	0.24	0.24	0.00	0.00	0.00	0.00	0.10	0.10	0.00	0.00	0.66	0.66	0.00	0.00	5	0.31	199	200	14.7	0.022	0.06					0.00	0.00	8.31	7.00	0.00	2.3	37.0
03/08/23 21:16:19	175:10:23	173:13:26	0.00	0.00	21.0	20.0	0.00	0.00	0.00	0.00	0.00	10.20	0.00	1.00	1.00	0.00	0.00	0.24	0.24	0.00	0.00	0.00	0.00	0.10	0.10	0.00	0.00	0.66	0.66	0.00	0.00	5	0.31	201	200	14.6	0.022	0.06					0.00	0.00	8.31	7.00	0.00	2.3	37.0
03/08/23 21:26:19	175:20:23	173:23:26	0.00	0.00	21.0	20.0	0.00	0.00	0.00	0.00	0.00	10.20	0.00	1.00	1.00	0.00	0.00	0.24	0.24	0.00	0.00	0.00	0.00	0.10	0.10	0.00	0.00	0.66	0.66	0.00	0.00	5	0.32	201	200	15.0	0.022	0.06					0.00	0.00	8.31	7.00	0.00	2.5	37.0
03/08/23 21:36:19	175:30:23	173:33:26	0.00	0.00	21.0	20.0	0.00	0.00	0.00	0.00	0.00	10.20	0.00	1.00	1.00	0.00	0.00	0.24	0.24	0.00	0.00	0.00	0.00	0.10	0.10	0.00	0.00	0.66	0.66	0.00	0.00	5	0.32	199	200	15.1	0.022	0.06					0.00	0.00	8.31	7.00	0.00	2.4	37.0
03/08/23 21:46:19	175:40:23	173:43:26	0.00	0.00	21.0	20.0	0.00	0.00	0.00	0.00	0.00	10.20	0.00	1.00	1.00	0.00	0.00	0.24	0.24	0.00	0.00	0.00	0.00	0.10	0.10	0.00	0.00	0.66	0.66	0.00	0.00	5	0.32	201	200	15.3	0.022	0.06					0.00	0.00	8.31	7.00	0.00	2.4	37.0
03/08/23 21:56:19	175:50:24	173:53:26	0.00	0.00	21.1	20.0	0.00	0.00	0.00	0.00	0.00	10.20	0.00	1.00	1.00	0.00	0.00	0.24	0.24	0.00	0.00	0.00	0.00	0.10	0.10	0.00	0.00	0.66	0.66	0.00	0.00	17	0.31	200	200	14.7	0.022	0.06					0.00	0.00	8.31	7.00	0.00	2.5	37.0
03/08/23 22:06:19	176:00:24	174:03:26	0.00	0.00	21.1	20.0	0.00	0.00	0.00	0.00	0.00	10.20	0.00	1.00	1.00	0.00	0.00	0.24	0.24	0.00	0.00	0.00	0.00	0.10	0.10	0.00	0.00	0.66	0.66	0.00	0.00	6	0.30	199	200	14.6	0.022	0.06					0.00	0.00	8.31	7.00	0.00	2.2	37.0
03/08/23 22:16:19	176:10:24	174:13:26	0.00	0.00	21.0	20.0	0.00	0.00	0.00	0.00	0.00	10.20	0.00	1.00	1.00	0.00	0.00	0.24	0.24	0.00	0.00	0.00	0.00	0.10	0.10	0.00	0.00	0.66	0.66	0.00	0.00	5	0.32	200	200	15.4	0.022	0.06					0.00	0.00	8.31	7.00	0.00	2.5	37.0
03/08/23 22:26:19	176:20:24	174:23:26	0.00	0.00	21.1	20.0	0.00	0.00	0.00	0.00	0.00	10.20	0.00	1.00	1.00	0.00	0.00	0.24	0.24	0.00	0.00	0.00	0.00	0.10	0.10	0.00	0.00	0.66	0.66	0.00	0.00	6	0.31	199	200	14.8	0.022	0.06					0.00	0.00	8.31	7.00	0.00	2.3	37.0
03/08/23 22:36:19	176:30:24	174:33:26	0.00	0.00	21.1	20.0	0.00	0.00	0.00	0.00	0.00	10.20	0.00	1.00	1.00	0.00	0.00	0.24	0.24	0.00	0.00	0.00	0.00	0.10	0.10	0.00	0.00	0.66	0.66	0.00	0.00	6	0.32	200	200	15.4	0.022	0.06					0.00	0.00	8.31	7.00	0.00	2.2	37.0
03/08/23 22:46:19	176:40:24	174:43:26	0.00	0.00	21.0	20.0	0.00	0.00	0.00	0.00	0.00	10.20	0.00	1.00	1.00	0.00	0.00	0.24	0.24	0.00	0.00	0.00	0.00	0.10	0.10	0.00	0.00	0.66	0.66	0.00	0.00	6	0.32	200	200	15.2	0.022	0.06					0.00	0.00	8.31	7.00	0.00	2.5	37.0
03/08/23 22:56:19	176:50:24	174:53:26	0.00	0.00	21.0	20.0	0.00	0.00	0.00	0.00	0.00	10.20	0.00	1.00	1.00	0.00	0.00	0.24	0.24	0.00	0.00	0.00	0.00	0.10	0.10	0.00	0.00	0.66	0.66	0.00	0.00	4	0.33	199	200	15.5	0.022	0.06					0.00	0.00	8.31	7.00	0.00	2.6	37.0
03/08/23 23:06:19	177:00:24	175:03:26	0.00	0.00	21.1	20.0	0.00	0.00	0.00	0.00	0.00	10.20	0.00	1.00	1.00	0.00	0.00	0.24	0.24	0.00	0.00	0.00	0.00	0.10	0.10	0.00	0.00	0.66	0.66	0.00	0.00	6	0.32	200	200	15.4	0.022	0.06					0.00	0.00	8.31	7.00	0.00	2.5	37.0
03/08/23 23:16:19	177:10:24	175:13:26	0.00	0.00	21.1	20.0	0.00	0.00	0.00	0.00	0.00	10.20	0.00	1.00	1.00	0.00	0.00	0.24	0.24	0.00	0.00	0.00	0.00	0.10	0.10	0.00	0.00	0.66	0.66	0.00	0.00	5	0.30	199	200	14.2	0.022	0.06					0.00	0.00	8.31	7.00	0.00	2.5	37.0
03/08/23 23:26:19	177:20:24	175:23:26	0.00	0.00	21.0	20.0	0.00	0.00	0.00	0.00	0.00	10.20	0.00	1.00	1.00	0.00	0.00	0.24	0.24	0.00	0.00	0.00	0.00	0.10	0.10	0.00	0.00	0.66	0.66	0.00	0.00	6	0.30	199	200	14.5	0.022	0.06					0.00	0.00	8.31	7.00	0.00	2.3	37.0
03/08/23 23:36:19	177:30:24	175:33:26	0.00	0.00	21.0	20.0	0.00	0.00	0.00	0.00	0.00	10.20	0.00	1.00	1.00	0.00	0.00	0.24	0.24	0.00	0.00	0.00	0.00	0.10	0.10	0.00	0.00	0.66	0.66	0.00	0.00	6	0.30	199	200	14.5	0.022	0.06					0.00	0.00	8.31	7.00	0.00	2.5	37.0
03/08/23 23:46:19	177:40:24	175:43:26	0.00	0.00	21.0	20.0	0.00	0.00	0.00	0.00	0.00	10.20	0.00	1.00	1.00	0.00	0.00	0.24	0.24	0.00	0.00	0.00	0.00	0.10	0.10	0.00	0.00	0.66	0.66	0.00	0.00	4	0.32	200	200	15.1	0.022	0.06					0.00	0.00	8.31	7.00	0.00	2.5	37.0
03/08/23 23:56:19	177:50:24	175:53:26	0.00	0.00	21.1	20.0	0.00	0.00	0.00	0.00	0.00	10.20	0.00	1.00	1.00	0.00	0.00	0.24	0.24	0.00	0.00	0.00	0.00	0.10	0.10	0.00	0.00	0.66	0.66	0.00	0.00	5	0.32	201	200	15.0	0.022	0.06					0.00	0.00	8.31	7.00	0.00	2.6	37.0
03/09/23 00:06:19	178:00:24	176:03:26	0.00	0.00	21.1	20.0	0.00	0.00	0.00	0.00	0.00	10.20	0.00	1.00	1.00	0.00	0.00	0.24	0.24	0.00	0.00	0.00	0.00	0.10	0.10	0.00	0.00	0.66	0.66	0.00	0.00	5	0.33	200	200	15.5	0.022	0.06					0.00	0.00	8.31	7.00	0.00	2.3	37.0
03/09/23 00:16:19	178:10:24	176:13:26	0.00	0.00	21.0	20.0	0.00	0.00	0.00	0.00	0.00	10.20	0.00	1.00	1.00	0.00	0.00	0.24	0.24	0.00	0.00	0.00	0.00	0.10	0.10	0.00	0.00	0.66	0.66	0.00	0.00	4	0.30	198	200	14.2	0.022	0.06					0.00	0.00	8.31	7.00	0.00	2.4	37.0
03/09/23 00:26:19	178:20:24	176:23:26	0.00	0.00	21.0	20.0	0.00	0.00	0.00	0.00	0.00	10.20	0.00	1.00	1.00	0.00	0.00	0.24	0.24	0.00	0.00	0.00	0.00	0.10	0.10	0.00	0.00	0.66	0.66	0.00	0.00	5	0.31	200	200	14.8	0.022	0.06					0.00	0.00	8.31	7.00	0.00	2.5	37.0
03/09/23 00:36:19	178:30:24	176:33:26	0.00	0.00	21.1	20.0	0.00	0.00	0.00	0.00	0.00	10.20	0.00	1.00	1.00	0.00	0.00	0.24	0.24	0.00	0.00	0.00	0.00	0.10	0.10	0.00	0.00	0.66	0.66	0.00	0.00	5	0.33	200	200	15.6	0.022	0.06					0.00	0.00	8.31	7.00	0.00	2.4	37.0
03/09/23 00:46:20	178:40:24	176:43:26	0.00	0.00	21.0	20.0	0.00	0.00	0.00	0.00	0.00	10.20	0.00	1.00	1.00	0.00	0.00	0.24	0.24	0.00	0.00	0.00	0.00	0.10	0.10	0.00	0.00	0.66	0.66	0.00	0.00	4	0.30	201	200	14.4	0.022	0.06					0.00	0.00	8.31	7.00	0.00	2.4	37.0
03/09/23 00:56:20	178:50:24	176:53:26	0.00	0.00	21.0	20.0	0.00	0.00	0.00	0.00	0.00	10.20	0.00	1.00	1.00	0.00	0.00	0.24	0.24	0.00	0.00	0.00	0.00	0.10	0.10	0.00	0.00	0.66	0.66	0.00	0.00	5	0.30	201	200	14.4	0.022	0.06					0.00	0.00	8.32	7.00	0.00	2.5	37.0
03/09/23 01:06:20	179:00:24	177:03:26	0.00	0.00	21.1	20.0	0.00	0.00	0.00	0.00	0.00	10.20	0.00	1.00	1.00	0.00	0.00	0.24	0.24	0.00	0.00	0.00	0.00	0.10	0.10	0.00	0.00	0.66	0.66	0.00	0.00	5	0.31	199	200	15.0	0.022	0.06					0.00	0.00	8.31	7.00	0.00	2.4	37.0
03/09/23 01:16:20	179:10:24	177:13:26	0.00	0.00	21.1	20.0	0.00	0.00	0.00	0.00	0.00	10.20	0.00	1.00	1.00	0.00	0.00	0.24	0.24	0.00	0.00	0.00	0.00	0.10	0.10	0.00	0.00	0.66	0.66	0.00	0.00	6	0.31	200	200	14.6	0.022	0.06					0.00	0.00	8.32	7.00	0.00	2.3	37.0
03/09/23 01:26:20	179:20:24	177:23:26	0.00	0.00	21.0	20.0	0.00	0.00	0.00	0.00	0.00	10.20	0.00	1.00	1.00	0.00	0.00	0.24	0.24	0.00	0.00	0.00	0.00	0.10	0.10	0.00	0.00	0.66	0.66	0.00	0.00	5	0.30	202	200	14.3	0.022	0.06					0.00	0.00	8.32	7.00	0.00	2.3	37.0
03/09/23 01:36:20	179:30:24	177:33:26	0.00	0.00	21.1	20.0	0.00	0.00	0.00	0.00	0.00	10.20	0.00	1.00	1.00	0.00	0.00	0.24	0.24	0.00	0.00	0.00	0.00	0.10	0.10	0.00	0.00	0.66	0.66	0.00	0.00	6	0.30	201	200	14.5	0.022	0.06					0.00	0.00	8.32	7.00	0.00	2.4	37.0
03/09/23 01:46:20	179:40:24	177:43:26	0.00	0.00	21.0	20.0	0.00	0.00	0.00	0.00	0.00	10.20	0.00	1.00	1.00	0.00	0.00	0.24	0.24	0.00	0.00	0.00	0.00	0.10	0.10	0.00	0.00	0.66	0.66	0.00	0.00	6	0.30	201	200	14.4	0.022	0.06					0.00	0.00	8.32	7.00	0.00	2.5	37.0
03/09/23 01:56:20	179:50:24	177:53:26	0.00	0.00	21.1	20.0	0.00	0.00	0.00	0.00	0.00	10.20	0.00	1.00	1.00	0.00	0.00	0.24	0.24	0.00	0.00	0.00	0.00	0.10	0.10	0.00	0.00	0.66	0.66	0.00	0.00	6	0.32	201	200	15.4	0.022	0.06					0.00	0.00	8.32	7.00	0.00	2.6	37.0
03/09/23 02:06:20	180:00:24	178:03:26	0.00	0.00	21.0	20.0	0.00	0.00	0.00	0.00	0.00	10.20	0.00	1.00	1.00	0.00	0.00	0.24	0.24	0.00	0.00	0.00	0.00	0.10	0.10	0.00	0.00	0.66	0.66	0.00	0.00	6	0.31	201	200	14.5	0.022	0.06					0.00	0.00	8.32	7.00	0.00	2.5	37.0
03/09/23 02:16:20	180:10:24	178:13:26	0.00	0.00	21.1	20.0	0.00	0.00	0.00	0.00	0.00	10.20	0.00	1.00	1.00	0.00	0.00	0.24	0.24	0.00	0.00	0.00	0.00	0.10	0.10	0.00	0.00	0.66	0.66	0.00	0.00	7	0.30	200	200	14.4	0.022	0.06					0.00	0.00	8.32	7.00	0.00	2.5	37.0
03/09/23 02:26:20	180:20:24	178:23:26	0.00	0.00	21.0	20.0	0.00	0.00	0.00	0.00	0.00	10.20	0.00	1.00	1.00	0.00	0.00	0.24	0.24	0.00	0.00	0.00	0.00	0.10	0.10	0.00	0.00	0.66	0.66	0.00	0.00	5	0.32	201	200	15.4	0.022	0.06					0.00	0.00	8.32	7.00	0.00	2.5	37.0
03/09/23 02:36:20	180:30:24	178:33:26	0.00	0.00	21.0	20.0	0.00	0.00	0.00	0.00	0.00	10.20	0.00	1.00	1.00	0.00	0.00	0.24	0.24	0.00	0.00	0.00	0.00	0.10	0.10	0.00	0.00	0.66	0.66	0.00	0.00	6	0.32	199	200	15.5	0.022	0.06					0.00	0.00	8.32	7.00	0.00	2.6	37.0
03/09/23 02:46:20	180:40:24	178:43:26	0.00	0.00	21.1	20.0	0.00	0.00	0.00	0.00	0.00	10.20	0.00	1.00	1.00	0.00	0.00	0.24	0.24	0.00	0.00	0.00	0.00	0.10	0.10	0.00	0.00	0.66	0.66	0.00	0.00	6	0.33	199	200	15.6	0.022	0.06					0.00	0.00	8.32	7.00	0.00	2.4	37.0
03/09/23 02:56:20	180:50:24	178:53:26	0.00	0.00	21.0	20.0	0.00	0.00	0.00	0.00	0.00	10.20	0.00	1.00	1.00	0.00	0.00	0.24	0.24	0.00	0.00	0.00	0.00	0.10	0.10	0.00	0.00	0.66	0.66	0.00	0.00	6	0.31	201	200	14.6	0.022	0.06					0.00	0.00	8.32	7.00	0.00	2.5	37.0
03/09/23 03:06:20	181:00:24	179:03:26	0.00	0.00	21.0	20.0	0.00	0.00	0.00	0.00	0.00	10.20	0.00	1.00	1.00	0.00	0.00	0.24	0.24	0.00	0.00	0.00	0.00	0.10	0.10	0.00	0.00	0.66	0.66	0.00	0.00	5	0.32	201	200	15.1	0.022	0.06					0.00	0.00	8.32	7.00	0.00	2.4	37.0
03/09/23 03:16:20	181:10:24	179:13:27	0.00	0.00	21.0	20.0	0.00	0.00	0.00	0.00	0.00	10.20	0.00	1.00	1.00	0.00	0.00	0.24	0.24	0.00	0.00	0.00	0.00	0.10	0.10	0.00	0.00	0.66	0.66	0.00	0.00	5	0.30	201	200	14.5	0.022	0.06					0.00	0.00	8.32	7.00	0.00	2.4	37.0
03/09/23 03:26:20	181:20:24	179:23:27	0.00	0.00	21.1	20.0	0.00	0.00	0.00	0.00	0.00	10.20	0.00	1.00	1.00	0.00	0.00	0.24	0.24	0.00	0.00	0.00	0.00	0.10	0.10	0.00	0.00	0.66	0.66	0.00	0.00	6	0.29	199	200	14.0	0.022	0.06					0.00	0.00	8.32	7.00	0.00	2.5	37.0
03/09/23 03:36:20	181:30:24	179:33:27	0.00	0.00	21.1	20.0	0.00	0.00	0.00	0.00	0.00	10.20	0.00	1.00	1.00	0.00	0.00	0.24	0.24	0.00	0.00	0.00	0.00	0.10	0.10	0.00	0.00	0.66	0.66	0.00	0.00	6	0.30	201	200	14.3	0.022	0.06					0.00	0.00	8.33	7.00	0.00	2.4	37.0
03/09/23 03:46:20	181:40:24	179:43:27	0.00	0.00	21.1	20.0	0.00	0.00	0.00	0.00	0.00	10.20	0.00	1.00	1.00	0.00	0.00	0.24	0.24	0.00	0.00	0.00	0.00	0.10	0.10	0.00	0.00	0.66	0.66	0.00	0.00	6	0.32	201	200	15.2	0.022	0.06					0.00	0.00	8.33	7.00	0.00	2.3	37.0
03/09/23 03:56:20	181:50:24	179:53:27	0.00	0.00	21.1	20.0	0.00	0.00	0.00	0.00	0.00	10.20	0.00	1.00	1.00	0.00	0.00	0.24	0.24	0.00	0.00	0.00	0.00	0.10	0.10	0.00	0.00	0.66	0.66	0.00	0.00	6	0.32	201	200	15.2	0.022	0.06					0.00	0.00	8.33	7.00	0.00	2.5	37.0
03/09/23 04:06:20	182:00:24	180:03:27	0.00	0.00	21.1	20.0	0.00	0.00	0.00	0.00	0.00	10.20	0.00	1.00	1.00	0.00	0.00	0.24	0.24	0.00	0.00	0.00	0.00	0.10	0.10	0.00	0.00	0.66	0.66	0.00	0.00	6	0.31	199	200	14.7	0.022	0.06					0.00	0.00	8.33	7.00	0.00	2.4	37.0
03/09/23 04:16:20	182:10:24	180:13:27	0.00	0.00	21.0	20.0	0.00	0.00	0.00	0.00	0.00	10.20	0.00	1.00	1.00	0.00	0.00	0.24	0.24	0.00	0.00	0.00	0.00	0.10	0.10	0.00	0.00	0.66	0.66	0.00	0.00	6	0.30	200	200	14.5	0.022	0.06					0.00	0.00	8.33	7.00	0.00	2.6	37.0
03/09/23 04:26:20	182:20:24	180:23:27	0.00	0.00	21.1	20.0	0.00	0.00	0.00	0.00	0.00	10.20	0.00	1.00	1.00	0.00	0.00	0.24	0.24	0.00	0.00	0.00	0.00	0.10	0.10	0.00	0.00	0.66	0.66	0.00	0.00	7	0.31	200	200	14.7	0.022	0.06					0.00	0.00	8.33	7.00	0.00	2.6	37.0
03/09/23 04:36:20	182:30:24	180:33:27	0.00	0.00	21.0	20.0	0.00	0.00	0.00	0.00	0.00	10.20	0.00	1.00	1.00	0.00	0.00	0.24	0.24	0.00	0.00	0.00	0.00	0.10	0.10	0.00	0.00	0.66	0.66	0.00	0.00	7	0.30	201	200	14.4	0.022	0.06					0.00	0.00	8.33	7.00	0.00	2.6	37.0
03/09/23 04:46:20	182:40:24	180:43:27	0.00	0.00	21.0	20.0	0.00	0.00	0.00	0.00	0.00	10.20	0.00	1.00	1.00	0.00	0.00	0.24	0.24	0.00	0.00	0.00	0.00	0.10	0.10	0.00	0.00	0.66	0.66	0.00	0.00	4	0.30	200	200	14.6	0.022	0.06					0.00	0.00	8.33	7.00	0.00	2.6	37.0
03/09/23 04:56:20	182:50:24	180:53:27	0.00	0.00	21.1	20.0	0.00	0.00	0.00	0.00	0.00	10.20	0.00	1.00	1.00	0.00	0.00	0.24	0.24	0.00	0.00	0.00	0.00	0.10	0.10	0.00	0.00	0.66	0.66	0.00	0.00	10	0.31	201	200	14.8	0.022	0.06					0.00	0.00	8.33	7.00	0.00	2.6	37.0
03/09/23 05:06:20	183:00:24	181:03:27	0.00	0.00	21.0	20.0	0.00	0.00	0.00	0.00	0.00	10.20	0.00	1.00	1.00	0.00	0.00	0.24	0.24	0.00	0.00	0.00	0.00	0.10	0.10	0.00	0.00	0.66	0.66	0.00	0.00	4	0.31	200	200	14.8	0.022	0.06					0.00	0.00	8.33	7.00	0.00	2.5	37.0
03/09/23 05:16:20	183:10:24	181:13:27	0.00	0.00	21.0	20.0	0.00	0.00	0.00	0.00	0.00	10.20	0.00	1.00	1.00	0.00	0.00	0.24	0.24	0.00	0.00	0.00	0.00	0.10	0.10	0.00	0.00	0.66	0.66	0.00	0.00	5	0.31	199	200	14.7	0.022	0.06					0.00	0.00	8.33	7.00	0.00	2.6	37.0
03/09/23 05:26:20	183:20:24	181:23:27	0.00	0.00	21.0	20.0	0.00	0.00	0.00	0.00	0.00	10.20	0.00	1.00	1.00	0.00	0.00	0.24	0.24	0.00	0.00	0.00	0.00	0.10	0.10	0.00	0.00	0.66	0.66	0.00	0.00	5	0.31	200	200	14.8	0.022	0.06					0.00	0.00	8.33	7.00	0.00	2.6	37.0
03/09/23 05:36:20	183:30:24	181:33:27	0.00	0.00	21.1	20.0	0.00	0.00	0.00	0.00	0.00	10.20	0.00	1.00	1.00	0.00	0.00	0.24	0.24	0.00	0.00	0.00	0.00	0.10	0.10	0.00	0.00	0.66	0.66	0.00	0.00	6	0.30	199	200	14.4	0.022	0.06					0.00	0.00	8.33	7.00	0.00	2.4	37.0
03/09/23 05:46:20	183:40:24	181:43:27	0.00	0.00	21.1	20.0	0.00	0.00	0.00	0.00	0.00	10.20	0.00	1.00	1.00	0.00	0.00	0.24	0.24	0.00	0.00	0.00	0.00	0.10	0.10	0.00	0.00	0.66	0.66	0.00	0.00	6	0.30	199	200	14.3	0.022	0.06					0.00	0.00	8.33	7.00	0.00	2.5	37.0
03/09/23 05:56:20	183:50:24	181:53:27	0.00	0.00	21.1	20.0	0.00	0.00	0.00	0.00	0.00	10.20	0.00	1.00	1.00	0.00	0.00	0.24	0.24	0.00	0.00	0.00	0.00	0.10	0.10	0.00	0.00	0.66	0.66	0.00	0.00	6	0.30	201	200	14.2	0.022	0.06					0.00	0.00	8.33	7.00	0.00	2.6	37.0
03/09/23 06:06:21	184:00:25	182:03:28	0.00	0.00	21.0	20.0	0.00	0.00	0.00	0.00	0.00	10.20	0.00	1.00	1.00	0.00	0.00	0.24	0.24	0.00	0.00	0.00	0.00	0.10	0.10	0.00	0.00	0.66	0.66	0.00	0.00	5	0.31	199	200	14.8	0.022	0.06					0.00	0.00	8.33	7.00	0.00	2.7	37.0
03/09/23 06:16:20	184:10:24	182:13:27	0.00	0.00	21.0	20.0	0.00	0.00	0.00	0.00	0.00	10.20	0.00	1.00	1.00	0.00	0.00	0.24	0.24	0.00	0.00	0.00	0.00	0.10	0.10	0.00	0.00	0.66	0.66	0.00	0.00	5	0.31	200	200	14.5	0.022	0.06					0.00	0.00	8.33	7.00	0.00	2.5	37.0
03/09/23 06:26:20	184:20:24	182:23:27	0.00	0.00	21.0	20.0	0.00	0.00	0.00	0.00	0.00	10.20	0.00	1.00	1.00	0.00	0.00	0.24	0.24	0.00	0.00	0.00	0.00	0.10	0.10	0.00	0.00	0.66	0.66	0.00	0.00	5	0.31	200	200	14.8	0.022	0.06					0.00	0.00	8.33	7.00	0.00	2.6	37.0
03/09/23 06:36:20	184:30:24	182:33:27	0.00	0.00	21.1	20.0	0.00	0.00	0.00	0.00	0.00	10.20	0.00	1.00	1.00	0.00	0.00	0.24	0.24	0.00	0.00	0.00	0.00	0.10	0.10	0.00	0.00	0.66	0.66	0.00	0.00	5	0.30	201	200	14.4	0.022	0.06					0.00	0.00	8.33	7.00	0.00	2.7	37.0
03/09/23 06:46:20	184:40:24	182:43:27	0.00	0.00	21.1	20.0	0.00	0.00	0.00	0.00	0.00	10.20	0.00	1.00	1.00	0.00	0.00	0.24	0.24	0.00	0.00	0.00	0.00	0.10	0.10	0.00	0.00	0.66	0.66	0.00	0.00	5	0.31	201	200	14.9	0.022	0.06					0.00	0.00	8.33	7.00	0.00	2.5	37.0
03/09/23 06:56:20	184:50:24	182:53:27	0.00	0.00	21.1	20.0	0.00	0.00	0.00	0.00	0.00	10.20	0.00	1.00	1.00	0.00	0.00	0.24	0.24	0.00	0.00	0.00	0.00	0.10	0.10	0.00	0.00	0.66	0.66	0.00	0.00	7	0.30	199	200	14.2	0.022	0.06					0.00	0.00	8.33	7.00	0.00	2.5	37.0
03/09/23 07:06:20	185:00:24	183:03:27	0.00	0.00	21.2	20.0	0.00	0.00	0.00	0.00	0.00	10.20	0.00	1.00	1.00	0.00	0.00	0.24	0.24	0.00	0.00	0.00	0.00	0.10	0.10	0.00	0.00	0.66	0.66	0.00	0.00	7	0.30	200	200	14.4	0.022	0.06					0.00	0.00	8.33	7.00	0.00	2.4	37.0
03/09/23 07:16:20	185:10:24	183:13:27	0.00	0.00	21.1	20.0	0.00	0.00	0.00	0.00	0.00	10.20	0.00	1.00	1.00	0.00	0.00	0.24	0.24	0.00	0.00	0.00	0.00	0.10	0.10	0.00	0.00	0.66	0.66	0.00	0.00	6	0.30	198	200	14.6	0.022	0.06					0.00	0.00	8.34	7.00	0.00	2.5	37.0
03/09/23 07:26:20	185:20:24	183:23:27	0.00	0.00	21.1	20.0	0.00	0.00	0.00	0.00	0.00	10.20	0.00	1.00	1.00	0.00	0.00	0.24	0.24	0.00	0.00	0.00	0.00	0.10	0.10	0.00	0.00	0.66	0.66	0.00	0.00	6	0.30	200	200	14.5	0.022	0.06					0.00	0.00	8.34	7.00	0.00	2.7	37.0
03/09/23 07:36:20	185:30:25	183:33:27	0.00	0.00	21.2	20.0	0.00	0.00	0.00	0.00	0.00	10.20	0.00	1.00	1.00	0.00	0.00	0.24	0.24	0.00	0.00	0.00	0.00	0.10	0.10	0.00	0.00	0.66	0.66	0.00	0.00	5	0.32	200	200	15.1	0.022	0.06					0.00	0.00	8.34	7.00	0.00	2.5	37.0
03/09/23 07:46:21	185:40:25	183:43:27	0.00	0.00	21.1	20.0	0.00	0.00	0.00	0.00	0.00	10.20	0.00	1.00	1.00	0.00	0.00	0.24	0.24	0.00	0.00	0.00	0.00	0.10	0.10	0.00	0.00	0.66	0.66	0.00	0.00	6	0.32	200	200	15.1	0.022	0.06					0.00	0.00	8.34	7.00	0.00	2.7	37.0
03/09/23 07:56:21	185:50:25	183:53:27	0.00	0.00	21.1	20.0	0.00	0.00	0.00	0.00	0.00	10.20	0.00	1.00	1.00	0.00	0.00	0.24	0.24	0.00	0.00	0.00	0.00	0.10	0.10	0.00	0.00	0.66	0.66	0.00	0.00	7	0.32	200	200	15.3	0.022	0.06					0.00	0.00	8.34	7.00	0.00	2.6	37.0
03/09/23 08:06:21	186:00:25	184:03:27	0.00	0.00	21.1	20.0	0.00	0.00	0.00	0.00	0.00	10.20	0.00	1.00	1.00	0.00	0.00	0.24	0.24	0.00	0.00	0.00	0.00	0.10	0.10	0.00	0.00	0.66	0.66	0.00	0.00	6	0.30	201	200	14.4	0.022	0.06					0.00	0.00	8.34	7.00	0.00	2.7	37.0
03/09/23 08:16:21	186:10:25	184:13:27	0.00	0.00	21.1	20.0	0.00	0.00	0.00	0.00	0.00	10.20	0.00	1.00	1.00	0.00	0.00	0.24	0.24	0.00	0.00	0.00	0.00	0.10	0.10	0.00	0.00	0.66	0.66	0.00	0.00	6	0.31	202	200	14.6	0.022	0.06					0.00	0.00	8.34	7.00	0.00	2.7	37.0
03/09/23 08:26:21	186:20:25	184:23:27	0.00	0.00	21.1	20.0	0.00	0.00	0.00	0.00	0.00	10.20	0.00	1.00	1.00	0.00	0.00	0.24	0.24	0.00	0.00	0.00	0.00	0.10	0.10	0.00	0.00	0.66	0.66	0.00	0.00	5	0.30	201	200	14.4	0.022	0.06					0.00	0.00	8.34	7.00	0.00	2.9	37.0
03/09/23 08:36:21	186:30:25	184:33:27	0.00	0.00	21.1	20.0	0.00	0.00	0.00	0.00	0.00	10.20	0.00	1.00	1.00	0.00	0.00	0.24	0.24	0.00	0.00	0.00	0.00	0.10	0.10	0.00	0.00	0.66	0.66	0.00	0.00	5	0.33	199	200	15.5	0.022	0.06					0.00	0.00	8.34	7.00	0.00	2.7	37.0
03/09/23 08:46:21	186:40:25	184:43:27	0.00	0.00	21.1	20.0	0.00	0.00	0.00	0.00	0.00	10.20	0.00	1.00	1.00	0.00	0.00	0.24	0.24	0.00	0.00	0.00	0.00	0.10	0.10	0.00	0.00	0.66	0.66	0.00	0.00	7	0.33	200	200	15.5	0.022	0.06					0.00	0.00	8.34	7.00	0.00	2.7	37.0
03/09/23 08:56:21	186:50:25	184:53:27	0.00	0.00	21.1	20.0	0.00	0.00	0.00	0.00	0.00	10.20	0.00	1.00	1.00	0.00	0.00	0.24	0.24	0.00	0.00	0.00	0.00	0.10	0.10	0.00	0.00	0.66	0.66	0.00	0.00	5	0.33	199	200	15.5	0.022	0.06					0.00	0.00	8.34	7.00	0.00	2.6	37.0
03/09/23 09:06:21	187:00:25	185:03:27	0.00	0.00	21.2	20.0	0.00	0.00	0.00	0.00	0.00	10.20	0.00	1.00	1.00	0.00	0.00	0.24	0.24	0.00	0.00	0.00	0.00	0.10	0.10	0.00	0.00	0.66	0.66	0.00	0.00	6	0.31	200	200	15.0	0.022	0.06					0.00	0.00	8.34	7.00	0.00	2.6	37.0
03/09/23 09:16:21	187:10:25	185:13:27	0.00	0.00	21.1	20.0	0.00	0.00	0.00	0.00	0.00	10.20	0.00	1.00	1.00	0.00	0.00	0.24	0.24	0.00	0.00	0.00	0.00	0.10	0.10	0.00	0.00	0.66	0.66	0.00	0.00	5	0.32	200	200	15.2	0.022	0.06					0.00	0.00	8.34	7.00	0.00	2.7	37.0
03/09/23 09:26:21	187:20:25	185:23:27	0.00	0.00	21.2	20.0	0.00	0.00	0.00	0.00	0.00	10.20	0.00	1.00	1.00	0.00	0.00	0.24	0.24	0.00	0.00	0.00	0.00	0.10	0.10	0.00	0.00	0.66	0.66	0.00	0.00	6	0.31	199	200	14.8	0.022	0.06					0.00	0.00	8.34	7.00	0.00	2.6	37.0
03/09/23 09:36:21	187:30:25	185:33:27	0.00	0.00	21.2	20.0	0.00	0.00	0.00	0.00	0.00	10.20	0.00	1.00	1.00	0.00	0.00	0.24	0.24	0.00	0.00	0.00	0.00	0.10	0.10	0.00	0.00	0.66	0.66	0.00	0.00	6	0.31	199	200	14.6	0.022	0.06					0.00	0.00	8.34	7.00	0.00	2.9	37.0
03/09/23 09:46:21	187:40:25	185:43:27	0.00	0.00	21.2	20.0	0.00	0.00	0.00	0.00	0.00	10.20	0.00	1.00	1.00	0.00	0.00	0.24	0.24	0.00	0.00	0.00	0.00	0.10	0.10	0.00	0.00	0.66	0.66	0.00	0.00	5	0.30	201	200	14.5	0.022	0.06					0.00	0.00	8.34	7.00	0.00	2.5	37.0
03/09/23 09:56:21	187:50:25	185:53:27	0.00	0.00	21.2	20.0	0.00	0.00	0.00	0.00	0.00	10.20	0.00	1.00	1.00	0.00	0.00	0.24	0.24	0.00	0.00	0.00	0.00	0.10	0.10	0.00	0.00	0.66	0.66	0.00	0.00	6	0.33	199	200	15.7	0.022	0.06					0.00	0.00	8.34	7.00	0.00	2.7	37.0
03/09/23 10:06:21	188:00:25	186:03:27	0.00	0.00	21.2	20.0	0.00	0.00	0.00	0.00	0.00	10.20	0.00	1.00	1.00	0.00	0.00	0.24	0.24	0.00	0.00	0.00	0.00	0.10	0.10	0.00	0.00	0.66	0.66	0.00	0.00	5	0.30	201	200	14.4	0.022	0.06					0.00	0.00	8.34	7.00	0.00	2.5	37.0
03/09/23 10:16:21	188:10:25	186:13:27	0.00	0.00	21.2	20.0	0.00	0.00	0.00	0.00	0.00	10.20	0.00	1.00	1.00	0.00	0.00	0.24	0.24	0.00	0.00	0.00	0.00	0.10	0.10	0.00	0.00	0.66	0.66	0.00	0.00	5	0.29	199	200	14.1	0.022	0.06					0.00	0.00	8.34	7.00	0.00	2.9	37.0
03/09/23 10:26:21	188:20:25	186:23:27	0.00	0.00	21.2	20.0	0.00	0.00	0.00	0.00	0.00	10.20	0.00	1.00	1.00	0.00	0.00	0.24	0.24	0.00	0.00	0.00	0.00	0.10	0.10	0.00	0.00	0.66	0.66	0.00	0.00	6	0.31	199	200	14.8	0.022	0.06					0.00	0.00	8.34	7.00	0.00	2.7	37.0
03/09/23 10:36:21	188:30:25	186:33:27	0.00	0.00	21.2	20.0	0.00	0.00	0.00	0.00	0.00	10.20	0.00	1.00	1.00	0.00	0.00	0.24	0.24	0.00	0.00	0.00	0.00	0.10	0.10	0.00	0.00	0.66	0.66	0.00	0.00	5	0.30	199	200	14.5	0.022	0.06					0.00	0.00	8.34	7.00	0.00	2.8	37.0
03/09/23 10:46:21	188:40:25	186:43:27	0.00	0.00	21.2	20.0	0.00	0.00	0.00	0.00	0.00	10.20	0.00	1.00	1.00	0.00	0.00	0.24	0.24	0.00	0.00	0.00	0.00	0.10	0.10	0.00	0.00	0.66	0.66	0.00	0.00	7	0.31	200	200	14.8	0.022	0.06					0.00	0.00	8.34	7.00	0.00	2.6	37.0
03/09/23 10:56:21	188:50:25	186:53:27	0.00	0.00	21.2	20.0	0.00	0.00	0.00	0.00	0.00	10.20	0.00	1.00	1.00	0.00	0.00	0.24	0.24	0.00	0.00	0.00	0.00	0.10	0.10	0.00	0.00	0.66	0.66	0.00	0.00	5	0.32	199	200	15.2	0.022	0.06					0.00	0.00	8.34	7.00	0.00	2.8	37.0
03/09/23 11:06:21	189:00:25	187:03:28	0.00	0.00	21.2	20.0	0.00	0.00	0.00	0.00	0.00	10.20	0.00	1.00	1.00	0.00	0.00	0.24	0.24	0.00	0.00	0.00	0.00	0.10	0.10	0.00	0.00	0.66	0.66	0.00	0.00	5	0.33	201	200	15.7	0.022	0.06					0.00	0.00	8.34	7.00	0.00	2.5	37.0
03/09/23 11:16:21	189:10:25	187:13:28	0.00	0.00	21.2	20.0	0.00	0.00	0.00	0.00	0.00	10.20	0.00	1.00	1.00	0.00	0.00	0.24	0.24	0.00	0.00	0.00	0.00	0.10	0.10	0.00	0.00	0.66	0.66	0.00	0.00	6	0.31	201	200	14.7	0.022	0.06					0.00	0.00	8.34	7.00	0.00	2.6	37.0
03/09/23 11:26:21	189:20:25	187:23:28	0.00	0.00	21.2	20.0	0.00	0.00	0.00	0.00	0.00	10.20	0.00	1.00	1.00	0.00	0.00	0.24	0.24	0.00	0.00	0.00	0.00	0.10	0.10	0.00	0.00	0.66	0.66	0.00	0.00	5	0.30	200	200	14.4	0.022	0.06					0.00	0.00	8.34	7.00	0.00	2.7	37.0
03/09/23 11:36:21	189:30:25	187:33:28	0.00	0.00	21.3	20.0	0.00	0.00	0.00	0.00	0.00	10.20	0.00	1.00	1.00	0.00	0.00	0.24	0.24	0.00	0.00	0.00	0.00	0.10	0.10	0.00	0.00	0.66	0.66	0.00	0.00	6	0.30	199	200	14.4	0.022	0.06					0.00	0.00	8.34	7.00	0.00	2.6	37.0
03/09/23 11:46:21	189:40:25	187:43:28	0.00	0.00	21.3	20.0	0.00	0.00	0.00	0.00	0.00	10.20	0.00	1.00	1.00	0.00	0.00	0.24	0.24	0.00	0.00	0.00	0.00	0.10	0.10	0.00	0.00	0.66	0.66	0.00	0.00	7	0.32	200	200	15.1	0.022	0.06					0.00	0.00	8.34	7.00	0.00	2.7	37.0
03/09/23 11:56:21	189:50:25	187:53:28	0.00	0.00	21.4	20.0	0.00	0.00	0.00	0.00	0.00	10.20	0.00	1.00	1.00	0.00	0.00	0.24	0.24	0.00	0.00	0.00	0.00	0.10	0.10	0.00	0.00	0.66	0.66	0.00	0.00	5	0.33	199	200	15.6	0.022	0.06					0.00	0.00	8.34	7.00	0.00	2.7	37.0
03/09/23 12:06:21	190:00:25	188:03:28	0.00	0.00	21.3	20.0	0.00	0.00	0.00	0.00	0.00	10.20	0.00	1.00	1.00	0.00	0.00	0.24	0.24	0.00	0.00	0.00	0.00	0.10	0.10	0.00	0.00	0.66	0.66	0.00	0.00	5	0.32	200	200	15.4	0.022	0.06					0.00	0.00	8.34	7.00	0.00	2.4	37.0
03/09/23 12:16:21	190:10:25	188:13:28	0.00	0.00	21.3	20.0	0.00	0.00	0.00	0.00	0.00	10.20	0.00	1.00	1.00	0.00	0.00	0.24	0.24	0.00	0.00	0.00	0.00	0.10	0.10	0.00	0.00	0.66	0.66	0.00	0.00	5	0.31	201	200	14.6	0.022	0.06					0.00	0.00	8.35	7.00	0.00	2.5	37.0
03/09/23 12:26:21	190:20:25	188:23:28	0.00	0.00	21.2	20.0	0.00	0.00	0.00	0.00	0.00	10.20	0.00	1.00	1.00	0.00	0.00	0.24	0.24	0.00	0.00	0.00	0.00	0.10	0.10	0.00	0.00	0.66	0.66	0.00	0.00	6	0.29	199	200	14.1	0.022	0.06					0.00	0.00	8.35	7.00	0.00	2.5	37.0
03/09/23 12:36:21	190:30:25	188:33:28	0.00	0.00	21.2	20.0	0.00	0.00	0.00	0.00	0.00	10.20	0.00	1.00	1.00	0.00	0.00	0.24	0.24	0.00	0.00	0.00	0.00	0.10	0.10	0.00	0.00	0.66	0.66	0.00	0.00	5	0.30	199	200	14.5	0.022	0.06					0.00	0.00	8.35	7.00	0.00	2.6	37.0
03/09/23 12:46:21	190:40:25	188:43:28	0.00	0.00	21.3	20.0	0.00	0.00	0.00	0.00	0.00	10.20	0.00	1.00	1.00	0.00	0.00	0.24	0.24	0.00	0.00	0.00	0.00	0.10	0.10	0.00	0.00	0.66	0.66	0.00	0.00	11	0.31	201	200	14.8	0.022	0.06					0.00	0.00	8.35	7.00	0.00	2.6	37.0
03/09/23 12:56:21	190:50:25	188:53:28	0.00	0.00	21.3	20.0	0.00	0.00	0.00	0.00	0.00	10.20	0.00	1.00	1.00	0.00	0.00	0.24	0.24	0.00	0.00	0.00	0.00	0.10	0.10	0.00	0.00	0.66	0.66	0.00	0.00	5	0.32	200	200	15.3	0.022	0.06					0.00	0.00	8.35	7.00	0.00	2.7	37.0
03/09/23 13:06:21	191:00:25	189:03:28	0.00	0.00	21.3	20.0	0.00	0.00	0.00	0.00	0.00	10.20	0.00	1.00	1.00	0.00	0.00	0.24	0.24	0.00	0.00	0.00	0.00	0.10	0.10	0.00	0.00	0.66	0.66	0.00	0.00	5	0.31	199	200	14.7	0.022	0.06					0.00	0.00	8.35	7.00	0.00	2.5	37.0
03/09/23 13:16:21	191:10:25	189:13:28	0.00	0.00	21.2	20.0	0.00	0.00	0.00	0.00	0.00	10.20	0.00	1.00	1.00	0.00	0.00	0.24	0.24	0.00	0.00	0.00	0.00	0.10	0.10	0.00	0.00	0.66	0.66	0.00	0.00	6	0.30	200	200	14.6	0.022	0.06					0.00	0.00	8.35	7.00	0.00	2.4	37.0
03/09/23 13:26:21	191:20:25	189:23:28	0.00	0.00	21.2	20.0	0.00	0.00	0.00	0.00	0.00	10.20	0.00	1.00	1.00	0.00	0.00	0.24	0.24	0.00	0.00	0.00	0.00	0.10	0.10	0.00	0.00	0.66	0.66	0.00	0.00	5	0.32	199	200	15.0	0.022	0.06					0.00	0.00	8.35	7.00	0.00	2.6	37.0
03/09/23 13:36:21	191:30:25	189:33:28	0.00	0.00	21.3	20.0	0.00	0.00	0.00	0.00	0.00	10.20	0.00	1.00	1.00	0.00	0.00	0.24	0.24	0.00	0.00	0.00	0.00	0.10	0.10	0.00	0.00	0.66	0.66	0.00	0.00	6	0.31	200	200	14.9	0.022	0.06					0.00	0.00	8.35	7.00	0.00	2.5	37.0
03/09/23 13:46:21	191:40:25	189:43:28	0.00	0.00	21.2	20.0	0.00	0.00	0.00	0.00	0.00	10.20	0.00	1.00	1.00	0.00	0.00	0.24	0.24	0.00	0.00	0.00	0.00	0.10	0.10	0.00	0.00	0.66	0.66	0.00	0.00	5	0.32	201	200	15.1	0.022	0.06					0.00	0.00	8.35	7.00	0.00	2.5	37.0
03/09/23 13:56:21	191:50:25	189:53:28	0.00	0.00	21.3	20.0	0.00	0.00	0.00	0.00	0.00	10.20	0.00	1.00	1.00	0.00	0.00	0.24	0.24	0.00	0.00	0.00	0.00	0.10	0.10	0.00	0.00	0.66	0.66	0.00	0.00	6	0.31	199	200	15.1	0.022	0.06					0.00	0.00	8.35	7.00	0.00	2.5	37.0
03/09/23 14:06:21	192:00:25	190:03:28	0.00	0.00	21.3	20.0	0.00	0.00	0.00	0.00	0.00	10.20	0.00	1.00	1.00	0.00	0.00	0.24	0.24	0.00	0.00	0.00	0.00	0.10	0.10	0.00	0.00	0.66	0.66	0.00	0.00	6	0.30	202	200	14.2	0.022	0.06					0.00	0.00	8.35	7.00	0.00	2.5	37.0
03/09/23 14:16:21	192:10:25	190:13:28	0.00	0.00	21.3	20.0	0.00	0.00	0.00	0.00	0.00	10.20	0.00	1.00	1.00	0.00	0.00	0.24	0.24	0.00	0.00	0.00	0.00	0.10	0.10	0.00	0.00	0.66	0.66	0.00	0.00	5	0.30	202	200	14.3	0.022	0.06					0.00	0.00	8.35	7.00	0.00	2.7	37.0
03/09/23 14:26:21	192:20:25	190:23:28	0.00	0.00	21.2	20.0	0.00	0.00	0.00	0.00	0.00	10.20	0.00	1.00	1.00	0.00	0.00	0.24	0.24	0.00	0.00	0.00	0.00	0.10	0.10	0.00	0.00	0.66	0.66	0.00	0.00	6	0.30	200	200	14.2	0.022	0.06					0.00	0.00	8.35	7.00	0.00	2.5	37.0
03/09/23 14:36:21	192:30:25	190:33:28	0.00	0.00	21.3	20.0	0.00	0.00	0.00	0.00	0.00	10.20	0.00	1.00	1.00	0.00	0.00	0.24	0.24	0.00	0.00	0.00	0.00	0.10	0.10	0.00	0.00	0.66	0.66	0.00	0.00	5	0.32	201	200	15.0	0.022	0.06					0.00	0.00	8.35	7.00	0.00	2.2	37.0
03/09/23 14:46:21	192:40:25	190:43:28	0.00	0.00	21.2	20.0	0.00	0.00	0.00	0.00	0.00	10.20	0.00	1.00	1.00	0.00	0.00	0.24	0.24	0.00	0.00	0.00	0.00	0.10	0.10	0.00	0.00	0.66	0.66	0.00	0.00	6	0.30	199	200	14.4	0.022	0.06					0.00	0.00	8.35	7.00	0.00	2.5	37.0
03/09/23 14:56:21	192:50:25	190:53:28	0.00	0.00	21.3	20.0	0.00	0.00	0.00	0.00	0.00	10.20	0.00	1.00	1.00	0.00	0.00	0.24	0.24	0.00	0.00	0.00	0.00	0.10	0.10	0.00	0.00	0.66	0.66	0.00	0.00	5	0.31	200	200	14.7	0.022	0.06					0.00	0.00	8.35	7.00	0.00	2.4	37.0
03/09/23 15:06:21	193:00:25	191:03:28	0.00	0.00	21.3	20.0	0.00	0.00	0.00	0.00	0.00	10.20	0.00	1.00	1.00	0.00	0.00	0.24	0.24	0.00	0.00	0.00	0.00	0.10	0.10	0.00	0.00	0.66	0.66	0.00	0.00	5	0.29	199	200	14.0	0.022	0.06					0.00	0.00	8.35	7.00	0.00	2.3	37.0
03/09/23 15:16:21	193:10:25	191:13:28	0.00	0.00	21.3	20.0	0.00	0.00	0.00	0.00	0.00	10.20	0.00	1.00	1.00	0.00	0.00	0.24	0.24	0.00	0.00	0.00	0.00	0.10	0.10	0.00	0.00	0.66	0.66	0.00	0.00	6	0.31	199	200	14.8	0.022	0.06					0.00	0.00	8.35	7.00	0.00	2.5	37.0
03/09/23 15:26:21	193:20:25	191:23:28	0.00	0.00	21.3	20.0	0.00	0.00	0.00	0.00	0.00	10.20	0.00	1.00	1.00	0.00	0.00	0.24	0.24	0.00	0.00	0.00	0.00	0.10	0.10	0.00	0.00	0.66	0.66	0.00	0.00	5	0.31	200	200	14.8	0.022	0.06					0.00	0.00	8.35	7.00	0.00	2.3	37.0
03/09/23 15:36:21	193:30:25	191:33:28	0.00	0.00	21.3	20.0	0.00	0.00	0.00	0.00	0.00	10.20	0.00	1.00	1.00	0.00	0.00	0.24	0.24	0.00	0.00	0.00	0.00	0.10	0.10	0.00	0.00	0.66	0.66	0.00	0.00	6	0.32	199	200	15.4	0.022	0.06					0.00	0.00	8.35	7.00	0.00	2.4	37.0
03/09/23 15:46:21	193:40:25	191:43:28	0.00	0.00	21.3	20.0	0.00	0.00	0.00	0.00	0.00	10.20	0.00	1.00	1.00	0.00	0.00	0.24	0.24	0.00	0.00	0.00	0.00	0.10	0.10	0.00	0.00	0.66	0.66	0.00	0.00	6	0.31	201	200	14.7	0.022	0.06					0.00	0.00	8.36	7.00	0.00	2.6	37.0
03/09/23 15:56:21	193:50:25	191:53:28	0.00	0.00	21.3	20.0	0.00	0.00	0.00	0.00	0.00	10.20	0.00	1.00	1.00	0.00	0.00	0.24	0.24	0.00	0.00	0.00	0.00	0.10	0.10	0.00	0.00	0.66	0.66	0.00	0.00	6	0.30	201	200	14.2	0.022	0.06					0.00	0.00	8.36	7.00	0.00	2.5	37.0
03/09/23 16:06:21	194:00:26	192:03:28	0.00	0.00	21.4	20.0	0.00	0.00	0.00	0.00	0.00	10.20	0.00	1.00	1.00	0.00	0.00	0.24	0.24	0.00	0.00	0.00	0.00	0.10	0.10	0.00	0.00	0.66	0.66	0.00	0.00	7	0.32	199	200	15.3	0.022	0.06					0.00	0.00	8.36	7.00	0.00	2.6	37.0
03/09/23 16:16:21	194:10:26	192:13:28	0.00	0.00	21.4	20.0	0.00	0.00	0.00	0.00	0.00	10.20	0.00	1.00	1.00	0.00	0.00	0.24	0.24	0.00	0.00	0.00	0.00	0.10	0.10	0.00	0.00	0.66	0.66	0.00	0.00	6	0.30	201	200	14.1	0.022	0.06					0.00	0.00	8.36	7.00	0.00	2.5	37.0
03/09/23 16:26:21	194:20:26	192:23:28	0.00	0.00	21.3	20.0	0.00	0.00	0.00	0.00	0.00	10.20	0.00	1.00	1.00	0.00	0.00	0.24	0.24	0.00	0.00	0.00	0.00	0.10	0.10	0.00	0.00	0.66	0.66	0.00	0.00	6	0.30	201	200	14.4	0.022	0.06					0.00	0.00	8.36	7.00	0.00	2.5	37.0
03/09/23 16:36:21	194:30:26	192:33:28	0.00	0.00	21.3	20.0	0.00	0.00	0.00	0.00	0.00	10.20	0.00	1.00	1.00	0.00	0.00	0.24	0.24	0.00	0.00	0.00	0.00	0.10	0.10	0.00	0.00	0.66	0.66	0.00	0.00	7	0.30	199	200	14.1	0.022	0.06					0.00	0.00	8.36	7.00	0.00	2.4	37.0
03/09/23 16:46:21	194:40:26	192:43:28	0.00	0.00	21.3	20.0	0.00	0.00	0.00	0.00	0.00	10.20	0.00	1.00	1.00	0.00	0.00	0.24	0.24	0.00	0.00	0.00	0.00	0.10	0.10	0.00	0.00	0.66	0.66	0.00	0.00	5	0.30	200	200	14.2	0.022	0.06					0.00	0.00	8.36	7.00	0.00	2.3	37.0
03/09/23 16:56:21	194:50:26	192:53:28	0.00	0.00	21.4	20.0	0.00	0.00	0.00	0.00	0.00	10.20	0.00	1.00	1.00	0.00	0.00	0.24	0.24	0.00	0.00	0.00	0.00	0.10	0.10	0.00	0.00	0.66	0.66	0.00	0.00	6	0.32	200	200	15.0	0.022	0.06					0.00	0.00	8.36	7.00	0.00	2.3	37.0
03/09/23 17:06:21	195:00:26	193:03:28	0.00	0.00	21.4	20.0	0.00	0.00	0.00	0.00	0.00	10.20	0.00	1.00	1.00	0.00	0.00	0.24	0.24	0.00	0.00	0.00	0.00	0.10	0.10	0.00	0.00	0.66	0.66	0.00	0.00	6	0.30	201	200	14.3	0.022	0.06					0.00	0.00	8.36	7.00	0.00	2.4	37.0
03/09/23 17:16:21	195:10:26	193:13:28	0.00	0.00	21.4	20.0	0.00	0.00	0.00	0.00	0.00	10.20	0.00	1.00	1.00	0.00	0.00	0.24	0.24	0.00	0.00	0.00	0.00	0.10	0.10	0.00	0.00	0.66	0.66	0.00	0.00	5	0.31	200	200	14.9	0.022	0.06					0.00	0.00	8.36	7.00	0.00	2.6	37.0
03/09/23 17:26:21	195:20:26	193:23:28	0.00	0.00	21.4	20.0	0.00	0.00	0.00	0.00	0.00	10.20	0.00	1.00	1.00	0.00	0.00	0.24	0.24	0.00	0.00	0.00	0.00	0.10	0.10	0.00	0.00	0.66	0.66	0.00	0.00	5	0.32	200	200	15.1	0.022	0.06					0.00	0.00	8.36	7.00	0.00	2.7	37.0
03/09/23 17:36:21	195:30:26	193:33:28	0.00	0.00	21.4	20.0	0.00	0.00	0.00	0.00	0.00	10.20	0.00	1.00	1.00	0.00	0.00	0.24	0.24	0.00	0.00	0.00	0.00	0.10	0.10	0.00	0.00	0.66	0.66	0.00	0.00	5	0.30	200	200	14.2	0.022	0.06					0.00	0.00	8.36	7.00	0.00	2.5	37.0
03/09/23 17:46:21	195:40:26	193:43:28	0.00	0.00	21.3	20.0	0.00	0.00	0.00	0.00	0.00	10.20	0.00	1.00	1.00	0.00	0.00	0.24	0.24	0.00	0.00	0.00	0.00	0.10	0.10	0.00	0.00	0.66	0.66	0.00	0.00	6	0.29	202	200	14.0	0.021	0.06					0.00	0.00	8.36	7.00	0.00	2.2	37.0
03/09/23 17:56:21	195:50:26	193:53:28	0.00	0.00	21.4	20.0	0.00	0.00	0.00	0.00	0.00	10.20	0.00	1.00	1.00	0.00	0.00	0.24	0.24	0.00	0.00	0.00	0.00	0.10	0.10	0.00	0.00	0.66	0.66	0.00	0.00	7	0.31	200	200	14.7	0.022	0.06					0.00	0.00	8.36	7.00	0.00	2.4	37.0
03/09/23 18:06:21	196:00:26	194:03:28	0.00	0.00	21.4	20.0	0.00	0.00	0.00	0.00	0.00	10.20	0.00	1.00	1.00	0.00	0.00	0.24	0.24	0.00	0.00	0.00	0.00	0.10	0.10	0.00	0.00	0.66	0.66	0.00	0.00	6	0.31	199	200	14.9	0.022	0.06					0.00	0.00	8.36	7.00	0.00	2.5	37.0
03/09/23 18:16:21	196:10:26	194:13:28	0.00	0.00	21.4	20.0	0.00	0.00	0.00	0.00	0.00	10.20	0.00	1.00	1.00	0.00	0.00	0.24	0.24	0.00	0.00	0.00	0.00	0.10	0.10	0.00	0.00	0.66	0.66	0.00	0.00	6	0.30	201	200	14.3	0.022	0.06					0.00	0.00	8.36	7.00	0.00	2.3	37.0
03/09/23 18:26:21	196:20:26	194:23:28	0.00	0.00	21.4	20.0	0.00	0.00	0.00	0.00	0.00	10.20	0.00	1.00	1.00	0.00	0.00	0.24	0.24	0.00	0.00	0.00	0.00	0.10	0.10	0.00	0.00	0.66	0.66	0.00	0.00	5	0.31	199	200	14.8	0.022	0.06					0.00	0.00	8.36	7.00	0.00	2.6	37.0
03/09/23 18:36:21	196:30:26	194:33:28	0.00	0.00	21.4	20.0	0.00	0.00	0.00	0.00	0.00	10.20	0.00	1.00	1.00	0.00	0.00	0.24	0.24	0.00	0.00	0.00	0.00	0.10	0.10	0.00	0.00	0.66	0.66	0.00	0.00	6	0.29	201	200	14.0	0.021	0.06					0.00	0.00	8.36	7.00	0.00	2.5	37.0
03/09/23 18:46:21	196:40:26	194:43:28	0.00	0.00	21.3	20.0	0.00	0.00	0.00	0.00	0.00	10.20	0.00	1.00	1.00	0.00	0.00	0.24	0.24	0.00	0.00	0.00	0.00	0.10	0.10	0.00	0.00	0.66	0.66	0.00	0.00	5	0.29	199	200	14.0	0.021	0.06					0.00	0.00	8.36	7.00	0.00	2.5	37.0
03/09/23 18:56:21	196:50:26	194:53:28	0.00	0.00	21.5	20.0	0.00	0.00	0.00	0.00	0.00	10.20	0.00	1.00	1.00	0.00	0.00	0.24	0.24	0.00	0.00	0.00	0.00	0.10	0.10	0.00	0.00	0.66	0.66	0.00	0.00	6	0.30	199	200	14.2	0.021	0.06					0.00	0.00	8.36	7.00	0.00	2.6	37.0
03/09/23 19:06:22	197:00:26	195:03:28	0.00	0.00	21.4	20.0	0.00	0.00	0.00	0.00	0.00	10.20	0.00	1.00	1.00	0.00	0.00	0.24	0.24	0.00	0.00	0.00	0.00	0.10	0.10	0.00	0.00	0.66	0.66	0.00	0.00	6	0.30	201	200	14.5	0.022	0.06					0.00	0.00	8.36	7.00	0.00	2.4	37.0
03/09/23 19:16:22	197:10:26	195:13:28	0.00	0.00	21.5	20.0	0.00	0.00	0.00	0.00	0.00	10.20	0.00	1.00	1.00	0.00	0.00	0.24	0.24	0.00	0.00	0.00	0.00	0.10	0.10	0.00	0.00	0.66	0.66	0.00	0.00	5	0.30	199	200	14.2	0.022	0.06					0.00	0.00	8.36	7.00	0.00	2.4	37.0
03/09/23 19:26:22	197:20:26	195:23:28	0.00	0.00	21.4	20.0	0.00	0.00	0.00	0.00	0.00	10.20	0.00	1.00	1.00	0.00	0.00	0.24	0.24	0.00	0.00	0.00	0.00	0.10	0.10	0.00	0.00	0.66	0.66	0.00	0.00	5	0.32	199	200	15.1	0.022	0.06					0.00	0.00	8.36	7.00	0.00	2.7	37.0
03/09/23 19:36:22	197:30:26	195:33:28	0.00	0.00	21.4	20.0	0.00	0.00	0.00	0.00	0.00	10.20	0.00	1.00	1.00	0.00	0.00	0.24	0.24	0.00	0.00	0.00	0.00	0.10	0.10	0.00	0.00	0.66	0.66	0.00	0.00	6	0.30	199	200	14.3	0.021	0.06					0.00	0.00	8.36	7.00	0.00	2.6	37.0
03/09/23 19:46:22	197:40:26	195:43:28	0.00	0.00	21.4	20.0	0.00	0.00	0.00	0.00	0.00	10.20	0.00	1.00	1.00	0.00	0.00	0.24	0.24	0.00	0.00	0.00	0.00	0.10	0.10	0.00	0.00	0.66	0.66	0.00	0.00	6	0.30	202	200	14.1	0.021	0.06					0.00	0.00	8.36	7.00	0.00	2.5	37.0
03/09/23 19:56:22	197:50:26	195:53:28	0.00	0.00	21.4	20.0	0.00	0.00	0.00	0.00	0.00	10.20	0.00	1.00	1.00	0.00	0.00	0.24	0.24	0.00	0.00	0.00	0.00	0.10	0.10	0.00	0.00	0.66	0.66	0.00	0.00	6	0.30	201	200	14.1	0.022	0.06					0.00	0.00	8.36	7.00	0.00	2.6	37.0
03/09/23 20:06:22	198:00:26	196:03:28	0.00	0.00	21.4	20.0	0.00	0.00	0.00	0.00	0.00	10.20	0.00	1.00	1.00	0.00	0.00	0.24	0.24	0.00	0.00	0.00	0.00	0.10	0.10	0.00	0.00	0.66	0.66	0.00	0.00	6	0.31	200	200	14.7	0.021	0.06					0.00	0.00	8.36	7.00	0.00	2.2	37.0
03/09/23 20:16:22	198:10:26	196:13:28	0.00	0.00	21.4	20.0	0.00	0.00	0.00	0.00	0.00	10.20	0.00	1.00	1.00	0.00	0.00	0.24	0.24	0.00	0.00	0.00	0.00	0.10	0.10	0.00	0.00	0.66	0.66	0.00	0.00	7	0.30	200	200	14.5	0.021	0.06					0.00	0.00	8.36	7.00	0.00	2.6	37.0
03/09/23 20:26:22	198:20:26	196:23:28	0.00	0.00	21.4	20.0	0.00	0.00	0.00	0.00	0.00	10.20	0.00	1.00	1.00	0.00	0.00	0.24	0.24	0.00	0.00	0.00	0.00	0.10	0.10	0.00	0.00	0.66	0.66	0.00	0.00	5	0.30	201	200	14.1	0.021	0.06					0.00	0.00	8.36	7.00	0.00	2.5	37.0
03/09/23 20:36:22	198:30:26	196:33:28	0.00	0.00	21.5	20.0	0.00	0.00	0.00	0.00	0.00	10.20	0.00	1.00	1.00	0.00	0.00	0.24	0.24	0.00	0.00	0.00	0.00	0.10	0.10	0.00	0.00	0.66	0.66	0.00	0.00	6	0.30	200	200	14.6	0.021	0.06					0.00	0.00	8.37	7.00	0.00	2.5	37.0
03/09/23 20:46:22	198:40:26	196:43:28	0.00	0.00	21.5	20.0	0.00	0.00	0.00	0.00	0.00	10.20	0.00	1.00	1.00	0.00	0.00	0.24	0.24	0.00	0.00	0.00	0.00	0.10	0.10	0.00	0.00	0.66	0.66	0.00	0.00	6	0.28	199	200	13.5	0.021	0.06					0.00	0.00	8.37	7.00	0.00	2.5	37.0
03/09/23 20:56:22	198:50:26	196:53:28	0.00	0.00	21.4	20.0	0.00	0.00	0.00	0.00	0.00	10.20	0.00	1.00	1.00	0.00	0.00	0.24	0.24	0.00	0.00	0.00	0.00	0.10	0.10	0.00	0.00	0.66	0.66	0.00	0.00	6	0.32	201	200	15.2	0.021	0.06					0.00	0.00	8.37	7.00	0.00	2.3	37.0
03/09/23 21:06:22	199:00:26	197:03:28	0.00	0.00	21.5	20.0	0.00	0.00	0.00	0.00	0.00	10.20	0.00	1.00	1.00	0.00	0.00	0.24	0.24	0.00	0.00	0.00	0.00	0.10	0.10	0.00	0.00	0.66	0.66	0.00	0.00	7	0.32	201	200	15.1	0.021	0.06					0.00	0.00	8.37	7.00	0.00	2.5	37.0
03/09/23 21:16:22	199:10:26	197:13:28	0.00	0.00	21.5	20.0	0.00	0.00	0.00	0.00	0.00	10.20	0.00	1.00	1.00	0.00	0.00	0.24	0.24	0.00	0.00	0.00	0.00	0.10	0.10	0.00	0.00	0.66	0.66	0.00	0.00	7	0.31	201	200	14.7	0.021	0.06					0.00	0.00	8.37	7.00	0.00	2.6	37.0
03/09/23 21:26:22	199:20:26	197:23:28	0.00	0.00	21.5	20.0	0.00	0.00	0.00	0.00	0.00	10.20	0.00	1.00	1.00	0.00	0.00	0.24	0.24	0.00	0.00	0.00	0.00	0.10	0.10	0.00	0.00	0.66	0.66	0.00	0.00	6	0.30	200	200	14.1	0.021	0.06					0.00	0.00	8.37	7.00	0.00	2.6	37.0
03/09/23 21:36:22	199:30:26	197:33:28	0.00	0.00	21.5	20.0	0.00	0.00	0.00	0.00	0.00	10.20	0.00	1.00	1.00	0.00	0.00	0.24	0.24	0.00	0.00	0.00	0.00	0.10	0.10	0.00	0.00	0.66	0.66	0.00	0.00	7	0.32	199	200	15.4	0.021	0.06					0.00	0.00	8.37	7.00	0.00	2.5	37.0
03/09/23 21:46:22	199:40:26	197:43:29	0.00	0.00	21.5	20.0	0.00	0.00	0.00	0.00	0.00	10.20	0.00	1.00	1.00	0.00	0.00	0.24	0.24	0.00	0.00	0.00	0.00	0.10	0.10	0.00	0.00	0.66	0.66	0.00	0.00	5	0.32	200	200	15.2	0.021	0.06					0.00	0.00	8.37	7.00	0.00	2.5	37.0
03/09/23 21:56:22	199:50:26	197:53:29	0.00	0.00	21.5	20.0	0.00	0.00	0.00	0.00	0.00	10.20	0.00	1.00	1.00	0.00	0.00	0.24	0.24	0.00	0.00	0.00	0.00	0.10	0.10	0.00	0.00	0.66	0.66	0.00	0.00	5	0.30	200	200	14.5	0.021	0.06					0.00	0.00	8.37	7.00	0.00	2.6	37.0
03/09/23 22:06:22	200:00:26	198:03:29	0.00	0.00	21.5	20.0	0.00	0.00	0.00	0.00	0.00	10.20	0.00	1.00	1.00	0.00	0.00	0.24	0.24	0.00	0.00	0.00	0.00	0.10	0.10	0.00	0.00	0.66	0.66	0.00	0.00	6	0.31	201	200	14.8	0.021	0.06					0.00	0.00	8.37	7.00	0.00	2.6	37.0
03/09/23 22:16:22	200:10:26	198:13:29	0.00	0.00	21.5	20.0	0.00	0.00	0.00	0.00	0.00	10.20	0.00	1.00	1.00	0.00	0.00	0.24	0.24	0.00	0.00	0.00	0.00	0.10	0.10	0.00	0.00	0.66	0.66	0.00	0.00	6	0.29	201	200	14.0	0.021	0.06					0.00	0.00	8.37	7.00	0.00	2.3	37.0
03/09/23 22:26:22	200:20:26	198:23:29	0.00	0.00	21.5	20.0	0.00	0.00	0.00	0.00	0.00	10.20	0.00	1.00	1.00	0.00	0.00	0.24	0.24	0.00	0.00	0.00	0.00	0.10	0.10	0.00	0.00	0.66	0.66	0.00	0.00	6	0.30	201	200	14.4	0.021	0.06					0.00	0.00	8.37	7.00	0.00	2.6	37.0
03/09/23 22:36:22	200:30:26	198:33:29	0.00	0.00	21.5	20.0	0.00	0.00	0.00	0.00	0.00	10.20	0.00	1.00	1.00	0.00	0.00	0.24	0.24	0.00	0.00	0.00	0.00	0.10	0.10	0.00	0.00	0.66	0.66	0.00	0.00	6	0.29	201	200	14.0	0.021	0.06					0.00	0.00	8.37	7.00	0.00	2.5	37.0
03/09/23 22:46:22	200:40:26	198:43:29	0.00	0.00	21.5	20.0	0.00	0.00	0.00	0.00	0.00	10.20	0.00	1.00	1.00	0.00	0.00	0.24	0.24	0.00	0.00	0.00	0.00	0.10	0.10	0.00	0.00	0.66	0.66	0.00	0.00	4	0.32	198	200	15.2	0.021	0.06					0.00	0.00	8.37	7.00	0.00	2.5	37.0
03/09/23 22:56:22	200:50:26	198:53:29	0.00	0.00	21.6	20.0	0.00	0.00	0.00	0.00	0.00	10.20	0.00	1.00	1.00	0.00	0.00	0.24	0.24	0.00	0.00	0.00	0.00	0.10	0.10	0.00	0.00	0.66	0.66	0.00	0.00	6	0.30	199	200	14.5	0.021	0.06					0.00	0.00	8.37	7.00	0.00	2.4	37.0
03/09/23 23:06:22	201:00:26	199:03:29	0.00	0.00	21.6	20.0	0.00	0.00	0.00	0.00	0.00	10.20	0.00	1.00	1.00	0.00	0.00	0.24	0.24	0.00	0.00	0.00	0.00	0.10	0.10	0.00	0.00	0.66	0.66	0.00	0.00	6	0.29	199	200	14.0	0.021	0.06					0.00	0.00	8.37	7.00	0.00	2.6	37.0
03/09/23 23:16:22	201:10:26	199:13:29	0.00	0.00	21.5	20.0	0.00	0.00	0.00	0.00	0.00	10.20	0.00	1.00	1.00	0.00	0.00	0.24	0.24	0.00	0.00	0.00	0.00	0.10	0.10	0.00	0.00	0.66	0.66	0.00	0.00	5	0.32	199	200	15.4	0.021	0.06					0.00	0.00	8.37	7.00	0.00	2.6	37.0
03/09/23 23:26:22	201:20:26	199:23:29	0.00	0.00	21.5	20.0	0.00	0.00	0.00	0.00	0.00	10.20	0.00	1.00	1.00	0.00	0.00	0.24	0.24	0.00	0.00	0.00	0.00	0.10	0.10	0.00	0.00	0.66	0.66	0.00	0.00	6	0.30	201	200	14.4	0.021	0.06					0.00	0.00	8.37	7.00	0.00	2.5	37.0
03/09/23 23:36:22	201:30:26	199:33:29	0.00	0.00	21.6	20.0	0.00	0.00	0.00	0.00	0.00	10.20	0.00	1.00	1.00	0.00	0.00	0.24	0.24	0.00	0.00	0.00	0.00	0.10	0.10	0.00	0.00	0.66	0.66	0.00	0.00	6	0.32	199	200	15.3	0.021	0.06					0.00	0.00	8.37	7.00	0.00	2.6	37.0
03/09/23 23:46:22	201:40:26	199:43:29	0.00	0.00	21.5	20.0	0.00	0.00	0.00	0.00	0.00	10.20	0.00	1.00	1.00	0.00	0.00	0.24	0.24	0.00	0.00	0.00	0.00	0.10	0.10	0.00	0.00	0.66	0.66	0.00	0.00	5	0.29	199	200	13.8	0.021	0.06					0.00	0.00	8.37	7.00	0.00	2.8	37.0
03/09/23 23:56:22	201:50:26	199:53:29	0.00	0.00	21.5	20.0	0.00	0.00	0.00	0.00	0.00	10.20	0.00	1.00	1.00	0.00	0.00	0.24	0.24	0.00	0.00	0.00	0.00	0.10	0.10	0.00	0.00	0.66	0.66	0.00	0.00	7	0.29	199	200	13.7	0.021	0.06					0.00	0.00	8.37	7.00	0.00	2.5	37.0
03/10/23 00:06:22	202:00:26	200:03:29	0.00	0.00	21.5	20.0	0.00	0.00	0.00	0.00	0.00	10.20	0.00	1.00	1.00	0.00	0.00	0.24	0.24	0.00	0.00	0.00	0.00	0.10	0.10	0.00	0.00	0.66	0.66	0.00	0.00	6	0.29	201	200	14.0	0.021	0.06					0.00	0.00	8.37	7.00	0.00	2.7	37.0
03/10/23 00:16:22	202:10:26	200:13:29	0.00	0.00	21.5	20.0	0.00	0.00	0.00	0.00	0.00	10.20	0.00	1.00	1.00	0.00	0.00	0.24	0.24	0.00	0.00	0.00	0.00	0.10	0.10	0.00	0.00	0.66	0.66	0.00	0.00	5	0.29	199	200	14.1	0.021	0.06					0.00	0.00	8.37	7.00	0.00	2.6	37.0
03/10/23 00:26:22	202:20:26	200:23:29	0.00	0.00	21.5	20.0	0.00	0.00	0.00	0.00	0.00	10.20	0.00	1.00	1.00	0.00	0.00	0.24	0.24	0.00	0.00	0.00	0.00	0.10	0.10	0.00	0.00	0.66	0.66	0.00	0.00	5	0.30	199	200	14.5	0.021	0.06					0.00	0.00	8.37	7.00	0.00	2.4	37.0
03/10/23 00:36:22	202:30:26	200:33:29	0.00	0.00	21.6	20.0	0.00	0.00	0.00	0.00	0.00	10.20	0.00	1.00	1.00	0.00	0.00	0.24	0.24	0.00	0.00	0.00	0.00	0.10	0.10	0.00	0.00	0.66	0.66	0.00	0.00	6	0.30	200	200	14.2	0.021	0.06					0.00	0.00	8.38	7.00	0.00	2.6	37.0
03/10/23 00:46:22	202:40:26	200:43:29	0.00	0.00	21.6	20.0	0.00	0.00	0.00	0.00	0.00	10.20	0.00	1.00	1.00	0.00	0.00	0.24	0.24	0.00	0.00	0.00	0.00	0.10	0.10	0.00	0.00	0.66	0.66	0.00	0.00	6	0.31	201	200	14.7	0.021	0.06					0.00	0.00	8.38	7.00	0.00	2.5	37.0
03/10/23 00:56:22	202:50:26	200:53:29	0.00	0.00	21.5	20.0	0.00	0.00	0.00	0.00	0.00	10.20	0.00	1.00	1.00	0.00	0.00	0.24	0.24	0.00	0.00	0.00	0.00	0.10	0.10	0.00	0.00	0.66	0.66	0.00	0.00	6	0.31	199	200	14.7	0.021	0.06					0.00	0.00	8.38	7.00	0.00	2.6	37.0
03/10/23 01:06:22	203:00:26	201:03:29	0.00	0.00	21.5	20.0	0.00	0.00	0.00	0.00	0.00	10.20	0.00	1.00	1.00	0.00	0.00	0.24	0.24	0.00	0.00	0.00	0.00	0.10	0.10	0.00	0.00	0.66	0.66	0.00	0.00	5	0.31	199	200	14.7	0.021	0.06					0.00	0.00	8.38	7.00	0.00	2.7	37.0
03/10/23 01:16:22	203:10:26	201:13:29	0.00	0.00	21.6	20.0	0.00	0.00	0.00	0.00	0.00	10.20	0.00	1.00	1.00	0.00	0.00	0.24	0.24	0.00	0.00	0.00	0.00	0.10	0.10	0.00	0.00	0.66	0.66	0.00	0.00	6	0.29	199	200	14.1	0.021	0.06					0.00	0.00	8.38	7.00	0.00	2.5	37.0
03/10/23 01:26:22	203:20:26	201:23:29	0.00	0.00	21.5	20.0	0.00	0.00	0.00	0.00	0.00	10.20	0.00	1.00	1.00	0.00	0.00	0.24	0.24	0.00	0.00	0.00	0.00	0.10	0.10	0.00	0.00	0.66	0.66	0.00	0.00	5	0.30	199	200	14.3	0.021	0.06					0.00	0.00	8.38	7.00	0.00	2.3	37.0
03/10/23 01:36:22	203:30:26	201:33:29	0.00	0.00	21.6	20.0	0.00	0.00	0.00	0.00	0.00	10.20	0.00	1.00	1.00	0.00	0.00	0.24	0.24	0.00	0.00	0.00	0.00	0.10	0.10	0.00	0.00	0.66	0.66	0.00	0.00	5	0.31	200	200	15.0	0.021	0.06					0.00	0.00	8.38	7.00	0.00	2.5	37.0
03/10/23 01:46:22	203:40:26	201:43:29	0.00	0.00	21.6	20.0	0.00	0.00	0.00	0.00	0.00	10.20	0.00	1.00	1.00	0.00	0.00	0.24	0.24	0.00	0.00	0.00	0.00	0.10	0.10	0.00	0.00	0.66	0.66	0.00	0.00	6	0.30	200	200	14.1	0.021	0.06					0.00	0.00	8.38	7.00	0.00	2.6	37.0
03/10/23 01:56:22	203:50:26	201:53:29	0.00	0.00	21.6	20.0	0.00	0.00	0.00	0.00	0.00	10.20	0.00	1.00	1.00	0.00	0.00	0.24	0.24	0.00	0.00	0.00	0.00	0.10	0.10	0.00	0.00	0.66	0.66	0.00	0.00	5	0.29	199	200	14.1	0.021	0.06					0.00	0.00	8.38	7.00	0.00	2.6	37.0
03/10/23 02:06:22	204:00:26	202:03:29	0.00	0.00	21.6	20.0	0.00	0.00	0.00	0.00	0.00	10.20	0.00	1.00	1.00	0.00	0.00	0.24	0.24	0.00	0.00	0.00	0.00	0.10	0.10	0.00	0.00	0.66	0.66	0.00	0.00	6	0.31	200	200	14.5	0.021	0.06					0.00	0.00	8.38	7.00	0.00	2.7	37.0
03/10/23 02:16:22	204:10:26	202:13:29	0.00	0.00	21.6	20.0	0.00	0.00	0.00	0.00	0.00	10.20	0.00	1.00	1.00	0.00	0.00	0.24	0.24	0.00	0.00	0.00	0.00	0.10	0.10	0.00	0.00	0.66	0.66	0.00	0.00	6	0.30	199	200	14.2	0.021	0.06					0.00	0.00	8.38	7.00	0.00	2.6	37.0
03/10/23 02:26:22	204:20:26	202:23:29	0.00	0.00	21.6	20.0	0.00	0.00	0.00	0.00	0.00	10.20	0.00	1.00	1.00	0.00	0.00	0.24	0.24	0.00	0.00	0.00	0.00	0.10	0.10	0.00	0.00	0.66	0.66	0.00	0.00	6	0.29	201	200	13.9	0.021	0.06					0.00	0.00	8.38	7.00	0.00	2.4	37.0
03/10/23 02:36:22	204:30:26	202:33:29	0.00	0.00	21.6	20.0	0.00	0.00	0.00	0.00	0.00	10.20	0.00	1.00	1.00	0.00	0.00	0.24	0.24	0.00	0.00	0.00	0.00	0.10	0.10	0.00	0.00	0.66	0.66	0.00	0.00	6	0.30	201	200	14.2	0.021	0.06					0.00	0.00	8.38	7.00	0.00	2.6	37.0
03/10/23 02:46:22	204:40:26	202:43:29	0.00	0.00	21.6	20.0	0.00	0.00	0.00	0.00	0.00	10.20	0.00	1.00	1.00	0.00	0.00	0.24	0.24	0.00	0.00	0.00	0.00	0.10	0.10	0.00	0.00	0.66	0.66	0.00	0.00	6	0.30	201	200	14.1	0.021	0.06					0.00	0.00	8.38	7.00	0.00	2.5	37.0
03/10/23 02:56:22	204:50:26	202:53:29	0.00	0.00	21.6	20.0	0.00	0.00	0.00	0.00	0.00	10.20	0.00	1.00	1.00	0.00	0.00	0.24	0.24	0.00	0.00	0.00	0.00	0.10	0.10	0.00	0.00	0.66	0.66	0.00	0.00	6	0.32	200	200	15.2	0.021	0.06					0.00	0.00	8.38	7.00	0.00	2.6	37.0
03/10/23 03:06:22	205:00:26	203:03:29	0.00	0.00	21.6	20.0	0.00	0.00	0.00	0.00	0.00	10.20	0.00	1.00	1.00	0.00	0.00	0.24	0.24	0.00	0.00	0.00	0.00	0.10	0.10	0.00	0.00	0.66	0.66	0.00	0.00	5	0.32	199	200	15.3	0.021	0.06					0.00	0.00	8.38	7.00	0.00	2.6	37.0
03/10/23 03:16:22	205:10:26	203:13:29	0.00	0.00	21.6	20.0	0.00	0.00	0.00	0.00	0.00	10.20	0.00	1.00	1.00	0.00	0.00	0.24	0.24	0.00	0.00	0.00	0.00	0.10	0.10	0.00	0.00	0.66	0.66	0.00	0.00	5	0.31	199	200	14.9	0.021	0.06					0.00	0.00	8.38	7.00	0.00	2.5	37.0
03/10/23 03:26:22	205:20:26	203:23:29	0.00	0.00	21.7	20.0	0.00	0.00	0.00	0.00	0.00	10.20	0.00	1.00	1.00	0.00	0.00	0.24	0.24	0.00	0.00	0.00	0.00	0.10	0.10	0.00	0.00	0.66	0.66	0.00	0.00	5	0.32	199	200	15.2	0.021	0.06					0.00	0.00	8.38	7.00	0.00	2.5	37.0
03/10/23 03:36:22	205:30:26	203:33:29	0.00	0.00	21.6	20.0	0.00	0.00	0.00	0.00	0.00	10.20	0.00	1.00	1.00	0.00	0.00	0.24	0.24	0.00	0.00	0.00	0.00	0.10	0.10	0.00	0.00	0.66	0.66	0.00	0.00	5	0.29	199	200	14.0	0.021	0.06					0.00	0.00	8.38	7.00	0.00	2.5	37.0
03/10/23 03:46:22	205:40:26	203:43:29	0.00	0.00	21.6	20.0	0.00	0.00	0.00	0.00	0.00	10.20	0.00	1.00	1.00	0.00	0.00	0.24	0.24	0.00	0.00	0.00	0.00	0.10	0.10	0.00	0.00	0.66	0.66	0.00	0.00	5	0.31	199	200	14.8	0.021	0.06					0.00	0.00	8.38	7.00	0.00	2.8	37.0
03/10/23 03:56:22	205:50:26	203:53:29	0.00	0.00	21.7	20.0	0.00	0.00	0.00	0.00	0.00	10.20	0.00	1.00	1.00	0.00	0.00	0.24	0.24	0.00	0.00	0.00	0.00	0.10	0.10	0.00	0.00	0.66	0.66	0.00	0.00	5	0.31	200	200	14.8	0.021	0.06					0.00	0.00	8.38	7.00	0.00	2.9	37.0
03/10/23 04:06:22	206:00:26	204:03:29	0.00	0.00	21.6	20.0	0.00	0.00	0.00	0.00	0.00	10.20	0.00	1.00	1.00	0.00	0.00	0.24	0.24	0.00	0.00	0.00	0.00	0.10	0.10	0.00	0.00	0.66	0.66	0.00	0.00	5	0.29	199	200	14.0	0.021	0.06					0.00	0.00	8.38	7.00	0.00	2.8	37.0
03/10/23 04:16:22	206:10:26	204:13:29	0.00	0.00	21.6	20.0	0.00	0.00	0.00	0.00	0.00	10.20	0.00	1.00	1.00	0.00	0.00	0.24	0.24	0.00	0.00	0.00	0.00	0.10	0.10	0.00	0.00	0.66	0.66	0.00	0.00	6	0.32	200	200	15.0	0.021	0.06					0.00	0.00	8.38	7.00	0.00	2.8	37.0
03/10/23 04:26:22	206:20:26	204:23:29	0.00	0.00	21.6	20.0	0.00	0.00	0.00	0.00	0.00	10.20	0.00	1.00	1.00	0.00	0.00	0.24	0.24	0.00	0.00	0.00	0.00	0.10	0.10	0.00	0.00	0.66	0.66	0.00	0.00	6	0.30	200	200	14.5	0.021	0.06					0.00	0.00	8.38	7.00	0.00	2.9	37.0
03/10/23 04:36:22	206:30:26	204:33:29	0.00	0.00	21.7	20.0	0.00	0.00	0.00	0.00	0.00	10.20	0.00	1.00	1.00	0.00	0.00	0.24	0.24	0.00	0.00	0.00	0.00	0.10	0.10	0.00	0.00	0.66	0.66	0.00	0.00	5	0.30	201	200	14.4	0.021	0.06					0.00	0.00	8.38	7.00	0.00	2.8	37.0
03/10/23 04:46:22	206:40:26	204:43:29	0.00	0.00	21.7	20.0	0.00	0.00	0.00	0.00	0.00	10.20	0.00	1.00	1.00	0.00	0.00	0.24	0.24	0.00	0.00	0.00	0.00	0.10	0.10	0.00	0.00	0.66	0.66	0.00	0.00	5	0.32	199	200	15.2	0.021	0.06					0.00	0.00	8.38	7.00	0.00	2.6	37.0
03/10/23 04:56:22	206:50:26	204:53:29	0.00	0.00	21.8	20.0	0.00	0.00	0.00	0.00	0.00	10.20	0.00	1.00	1.00	0.00	0.00	0.24	0.24	0.00	0.00	0.00	0.00	0.10	0.10	0.00	0.00	0.66	0.66	0.00	0.00	5	0.30	201	200	14.4	0.021	0.06					0.00	0.00	8.38	7.00	0.00	2.8	37.0
03/10/23 05:06:22	207:00:27	205:03:29	0.00	0.00	21.6	20.0	0.00	0.00	0.00	0.00	0.00	10.20	0.00	1.00	1.00	0.00	0.00	0.24	0.24	0.00	0.00	0.00	0.00	0.10	0.10	0.00	0.00	0.66	0.66	0.00	0.00	6	0.32	199	200	15.3	0.021	0.06					0.00	0.00	8.38	7.00	0.00	2.8	37.0
03/10/23 05:16:22	207:10:27	205:13:29	0.00	0.00	21.7	20.0	0.00	0.00	0.00	0.00	0.00	10.20	0.00	1.00	1.00	0.00	0.00	0.24	0.24	0.00	0.00	0.00	0.00	0.10	0.10	0.00	0.00	0.66	0.66	0.00	0.00	6	0.29	201	200	14.0	0.021	0.06					0.00	0.00	8.38	7.00	0.00	2.7	37.0
03/10/23 05:26:22	207:20:27	205:23:29	0.00	0.00	21.7	20.0	0.00	0.00	0.00	0.00	0.00	10.20	0.00	1.00	1.00	0.00	0.00	0.24	0.24	0.00	0.00	0.00	0.00	0.10	0.10	0.00	0.00	0.66	0.66	0.00	0.00	5	0.32	199	200	15.1	0.021	0.06					0.00	0.00	8.38	7.00	0.00	2.7	37.0
03/10/23 05:36:22	207:30:27	205:33:29	0.00	0.00	21.8	20.0	0.00	0.00	0.00	0.00	0.00	10.20	0.00	1.00	1.00	0.00	0.00	0.24	0.24	0.00	0.00	0.00	0.00	0.10	0.10	0.00	0.00	0.66	0.66	0.00	0.00	6	0.30	202	200	14.1	0.021	0.06					0.00	0.00	8.38	7.00	0.00	2.7	37.0
03/10/23 05:46:22	207:40:27	205:43:29	0.00	0.00	21.7	20.0	0.00	0.00	0.00	0.00	0.00	10.20	0.00	1.00	1.00	0.00	0.00	0.24	0.24	0.00	0.00	0.00	0.00	0.10	0.10	0.00	0.00	0.66	0.66	0.00	0.00	6	0.30	201	200	14.3	0.021	0.06					0.00	0.00	8.38	7.00	0.00	2.4	37.0
03/10/23 05:56:22	207:50:27	205:53:29	0.00	0.00	21.7	20.0	0.00	0.00	0.00	0.00	0.00	10.20	0.00	1.00	1.00	0.00	0.00	0.24	0.24	0.00	0.00	0.00	0.00	0.10	0.10	0.00	0.00	0.66	0.66	0.00	0.00	7	0.31	199	200	14.7	0.021	0.06					0.00	0.00	8.38	7.00	0.00	2.8	37.0
03/10/23 06:06:22	208:00:27	206:03:29	0.00	0.00	21.7	20.0	0.00	0.00	0.00	0.00	0.00	10.20	0.00	1.00	1.00	0.00	0.00	0.24	0.24	0.00	0.00	0.00	0.00	0.10	0.10	0.00	0.00	0.66	0.66	0.00	0.00	6	0.31	199	200	14.6	0.021	0.06					0.00	0.00	8.38	7.00	0.00	2.9	37.0
03/10/23 06:16:22	208:10:27	206:13:29	0.00	0.00	21.7	20.0	0.00	0.00	0.00	0.00	0.00	10.20	0.00	1.00	1.00	0.00	0.00	0.24	0.24	0.00	0.00	0.00	0.00	0.10	0.10	0.00	0.00	0.66	0.66	0.00	0.00	5	0.29	201	200	14.0	0.021	0.06					0.00	0.00	8.38	7.00	0.00	3.0	37.0
03/10/23 06:26:22	208:20:27	206:23:29	0.00	0.00	21.7	20.0	0.00	0.00	0.00	0.00	0.00	10.20	0.00	1.00	1.00	0.00	0.00	0.24	0.24	0.00	0.00	0.00	0.00	0.10	0.10	0.00	0.00	0.66	0.66	0.00	0.00	6	0.29	201	200	14.0	0.021	0.06					0.00	0.00	8.39	7.00	0.00	2.7	37.0
03/10/23 06:36:22	208:30:27	206:33:29	0.00	0.00	21.7	20.0	0.00	0.00	0.00	0.00	0.00	10.20	0.00	1.00	1.00	0.00	0.00	0.24	0.24	0.00	0.00	0.00	0.00	0.10	0.10	0.00	0.00	0.66	0.66	0.00	0.00	6	0.30	202	200	14.1	0.021	0.06					0.00	0.00	8.39	7.00	0.00	2.7	37.0
03/10/23 06:46:22	208:40:27	206:43:29	0.00	0.00	21.8	20.0	0.00	0.00	0.00	0.00	0.00	10.20	0.00	1.00	1.00	0.00	0.00	0.24	0.24	0.00	0.00	0.00	0.00	0.10	0.10	0.00	0.00	0.66	0.66	0.00	0.00	6	0.29	201	200	14.0	0.021	0.06					0.00	0.00	8.39	7.00	0.00	2.8	37.0
03/10/23 06:56:22	208:50:27	206:53:29	0.00	0.00	21.8	20.0	0.00	0.00	0.00	0.00	0.00	10.20	0.00	1.00	1.00	0.00	0.00	0.24	0.24	0.00	0.00	0.00	0.00	0.10	0.10	0.00	0.00	0.66	0.66	0.00	0.00	5	0.30	201	200	14.1	0.021	0.06					0.00	0.00	8.39	7.00	0.00	2.6	37.0
03/10/23 07:06:22	209:00:27	207:03:29	0.00	0.00	21.8	20.0	0.00	0.00	0.00	0.00	0.00	10.20	0.00	1.00	1.00	0.00	0.00	0.24	0.24	0.00	0.00	0.00	0.00	0.10	0.10	0.00	0.00	0.66	0.66	0.00	0.00	5	0.32	200	200	15.1	0.021	0.06					0.00	0.00	8.39	7.00	0.00	2.9	37.0
03/10/23 07:16:22	209:10:27	207:13:29	0.00	0.00	21.8	20.0	0.00	0.00	0.00	0.00	0.00	10.20	0.00	1.00	1.00	0.00	0.00	0.24	0.24	0.00	0.00	0.00	0.00	0.10	0.10	0.00	0.00	0.66	0.66	0.00	0.00	6	0.29	200	200	14.0	0.021	0.06					0.00	0.00	8.39	7.00	0.00	2.6	37.0
03/10/23 07:26:22	209:20:27	207:23:29	0.00	0.00	21.8	20.0	0.00	0.00	0.00	0.00	0.00	10.20	0.00	1.00	1.00	0.00	0.00	0.24	0.24	0.00	0.00	0.00	0.00	0.10	0.10	0.00	0.00	0.66	0.66	0.00	0.00	5	0.31	201	200	14.5	0.021	0.06					0.00	0.00	8.39	7.00	0.00	2.8	37.0
03/10/23 07:36:22	209:30:27	207:33:29	0.00	0.00	21.8	20.0	0.00	0.00	0.00	0.00	0.00	10.20	0.00	1.00	1.00	0.00	0.00	0.24	0.24	0.00	0.00	0.00	0.00	0.10	0.10	0.00	0.00	0.66	0.66	0.00	0.00	4	0.29	199	200	14.0	0.021	0.06					0.00	0.00	8.39	7.00	0.00	2.6	37.0
03/10/23 07:46:22	209:40:27	207:43:29	0.00	0.00	21.9	20.0	0.00	0.00	0.00	0.00	0.00	10.20	0.00	1.00	1.00	0.00	0.00	0.24	0.24	0.00	0.00	0.00	0.00	0.10	0.10	0.00	0.00	0.66	0.66	0.00	0.00	6	0.29	198	200	13.9	0.021	0.06					0.00	0.00	8.39	7.00	0.00	2.8	37.0
03/10/23 07:56:22	209:50:27	207:53:29	0.00	0.00	21.8	20.0	0.00	0.00	0.00	0.00	0.00	10.20	0.00	1.00	1.00	0.00	0.00	0.24	0.24	0.00	0.00	0.00	0.00	0.10	0.10	0.00	0.00	0.66	0.66	0.00	0.00	5	0.31	201	200	14.5	0.021	0.06					0.00	0.00	8.39	7.00	0.00	2.8	37.0
03/10/23 08:06:23	210:00:27	208:03:29	0.00	0.00	21.8	20.0	0.00	0.00	0.00	0.00	0.00	10.20	0.00	1.00	1.00	0.00	0.00	0.24	0.24	0.00	0.00	0.00	0.00	0.10	0.10	0.00	0.00	0.66	0.66	0.00	0.00	5	0.29	201	200	14.0	0.021	0.06					0.00	0.00	8.39	7.00	0.00	2.5	37.0
03/10/23 08:16:23	210:10:27	208:13:29	0.00	0.00	21.9	20.0	0.00	0.00	0.00	0.00	0.00	10.20	0.00	1.00	1.00	0.00	0.00	0.24	0.24	0.00	0.00	0.00	0.00	0.10	0.10	0.00	0.00	0.66	0.66	0.00	0.00	5	0.31	201	200	14.9	0.021	0.06					0.00	0.00	8.39	7.00	0.00	2.7	37.0
03/10/23 08:26:23	210:20:27	208:23:29	0.00	0.00	21.9	20.0	0.00	0.00	0.00	0.00	0.00	10.20	0.00	1.00	1.00	0.00	0.00	0.24	0.24	0.00	0.00	0.00	0.00	0.10	0.10	0.00	0.00	0.66	0.66	0.00	0.00	5	0.31	201	200	14.5	0.021	0.06					0.00	0.00	8.39	7.00	0.00	2.9	37.0
03/10/23 08:36:23	210:30:27	208:33:29	0.00	0.00	21.9	20.0	0.00	0.00	0.00	0.00	0.00	10.20	0.00	1.00	1.00	0.00	0.00	0.24	0.24	0.00	0.00	0.00	0.00	0.10	0.10	0.00	0.00	0.66	0.66	0.00	0.00	6	0.31	200	200	14.8	0.021	0.06					0.00	0.00	8.39	7.00	0.00	2.8	37.0
03/10/23 08:46:23	210:40:27	208:43:29	0.00	0.00	21.9	20.0	0.00	0.00	0.00	0.00	0.00	10.20	0.00	1.00	1.00	0.00	0.00	0.24	0.24	0.00	0.00	0.00	0.00	0.10	0.10	0.00	0.00	0.66	0.66	0.00	0.00	6	0.29	201	200	14.1	0.021	0.06					0.00	0.00	8.39	7.00	0.00	2.5	37.0
03/10/23 08:56:23	210:50:27	208:53:29	0.00	0.00	21.9	20.0	0.00	0.00	0.00	0.00	0.00	10.20	0.00	1.00	1.00	0.00	0.00	0.24	0.24	0.00	0.00	0.00	0.00	0.10	0.10	0.00	0.00	0.66	0.66	0.00	0.00	6	0.30	200	200	14.4	0.021	0.06					0.00	0.00	8.39	7.00	0.00	2.6	37.0
03/10/23 09:06:23	211:00:27	209:03:29	0.00	0.00	22.0	20.0	0.00	0.00	0.00	0.00	0.00	10.20	0.00	1.00	1.00	0.00	0.00	0.24	0.24	0.00	0.00	0.00	0.00	0.10	0.10	0.00	0.00	0.66	0.66	0.00	0.00	6	0.29	202	200	14.0	0.021	0.06					0.00	0.00	8.39	7.00	0.00	2.8	37.0
03/10/23 09:16:23	211:10:27	209:13:29	0.00	0.00	22.0	20.0	0.00	0.00	0.00	0.00	0.00	10.20	0.00	1.00	1.00	0.00	0.00	0.24	0.24	0.00	0.00	0.00	0.00	0.10	0.10	0.00	0.00	0.66	0.66	0.00	0.00	8	0.31	200	200	14.9	0.021	0.06					0.00	0.00	8.39	7.00	0.00	2.5	37.0
03/10/23 09:26:23	211:20:27	209:23:29	0.00	0.00	21.9	20.0	0.00	0.00	0.00	0.00	0.00	10.20	0.00	1.00	1.00	0.00	0.00	0.24	0.24	0.00	0.00	0.00	0.00	0.10	0.10	0.00	0.00	0.66	0.66	0.00	0.00	7	0.29	199	200	14.1	0.021	0.06					0.00	0.00	8.39	7.00	0.00	2.5	37.0
03/10/23 09:36:23	211:30:27	209:33:29	0.00	0.00	21.9	20.0	0.00	0.00	0.00	0.00	0.00	10.20	0.00	1.00	1.00	0.00	0.00	0.24	0.24	0.00	0.00	0.00	0.00	0.10	0.10	0.00	0.00	0.66	0.66	0.00	0.00	7	0.32	199	200	14.9	0.021	0.06					0.00	0.00	8.39	7.00	0.00	2.5	37.0
03/10/23 09:46:23	211:40:27	209:43:29	0.00	0.00	22.0	20.0	0.00	0.00	0.00	0.00	0.00	10.20	0.00	1.00	1.00	0.00	0.00	0.24	0.24	0.00	0.00	0.00	0.00	0.10	0.10	0.00	0.00	0.66	0.66	0.00	0.00	7	0.29	202	200	13.9	0.020	0.06					0.00	0.00	8.39	7.00	0.00	2.8	37.0
03/10/23 09:56:23	211:50:27	209:53:29	0.00	0.00	21.9	20.0	0.00	0.00	0.00	0.00	0.00	10.20	0.00	1.00	1.00	0.00	0.00	0.24	0.24	0.00	0.00	0.00	0.00	0.10	0.10	0.00	0.00	0.66	0.66	0.00	0.00	6	0.29	200	200	13.9	0.021	0.06					0.00	0.00	8.39	7.00	0.00	2.7	37.0
03/10/23 10:06:23	212:00:27	210:03:29	0.00	0.00	21.9	20.0	0.00	0.00	0.00	0.00	0.00	10.20	0.00	1.00	1.00	0.00	0.00	0.24	0.24	0.00	0.00	0.00	0.00	0.10	0.10	0.00	0.00	0.66	0.66	0.00	0.00	6	0.31	201	200	14.6	0.020	0.06					0.00	0.00	8.39	7.00	0.00	2.6	37.0
03/10/23 10:16:23	212:10:27	210:13:29	0.00	0.00	21.9	20.0	0.00	0.00	0.00	0.00	0.00	10.20	0.00	1.00	1.00	0.00	0.00	0.24	0.24	0.00	0.00	0.00	0.00	0.10	0.10	0.00	0.00	0.66	0.66	0.00	0.00	5	0.29	198	200	13.9	0.020	0.06					0.00	0.00	8.39	7.00	0.00	2.6	37.0
03/10/23 10:26:23	212:20:27	210:23:29	0.00	0.00	22.0	20.0	0.00	0.00	0.00	0.00	0.00	10.20	0.00	1.00	1.00	0.00	0.00	0.24	0.24	0.00	0.00	0.00	0.00	0.10	0.10	0.00	0.00	0.66	0.66	0.00	0.00	5	0.30	200	200	14.3	0.020	0.06					0.00	0.00	8.39	7.00	0.00	2.3	37.0
03/10/23 10:36:23	212:30:27	210:33:29	0.00	0.00	22.0	20.0	0.00	0.00	0.00	0.00	0.00	10.20	0.00	1.00	1.00	0.00	0.00	0.24	0.24	0.00	0.00	0.00	0.00	0.10	0.10	0.00	0.00	0.66	0.66	0.00	0.00	6	0.29	200	200	13.7	0.020	0.06					0.00	0.00	8.39	7.00	0.00	2.5	37.0
03/10/23 10:46:23	212:40:27	210:43:29	0.00	0.00	22.0	20.0	0.00	0.00	0.00	0.00	0.00	10.20	0.00	1.00	1.00	0.00	0.00	0.24	0.24	0.00	0.00	0.00	0.00	0.10	0.10	0.00	0.00	0.66	0.66	0.00	0.00	5	0.31	201	200	14.6	0.020	0.06					0.00	0.00	8.39	7.00	0.00	2.6	37.0
03/10/23 10:56:23	212:50:27	210:53:29	0.00	0.00	22.0	20.0	0.00	0.00	0.00	0.00	0.00	10.20	0.00	1.00	1.00	0.00	0.00	0.24	0.24	0.00	0.00	0.00	0.00	0.10	0.10	0.00	0.00	0.66	0.66	0.00	0.00	4	0.30	202	200	14.3	0.020	0.06					0.00	0.00	8.39	7.00	0.00	2.7	37.0
03/10/23 11:06:23	213:00:27	211:03:29	0.00	0.00	22.0	20.0	0.00	0.00	0.00	0.00	0.00	10.20	0.00	1.00	1.00	0.00	0.00	0.24	0.24	0.00	0.00	0.00	0.00	0.10	0.10	0.00	0.00	0.66	0.66	0.00	0.00	5	0.32	199	200	15.1	0.020	0.06					0.00	0.00	8.39	7.00	0.00	2.6	37.0
03/10/23 11:16:23	213:10:27	211:13:29	0.00	0.00	22.1	20.0	0.00	0.00	0.00	0.00	0.00	10.20	0.00	1.00	1.00	0.00	0.00	0.24	0.24	0.00	0.00	0.00	0.00	0.10	0.10	0.00	0.00	0.66	0.66	0.00	0.00	6	0.30	202	200	14.3	0.020	0.06					0.00	0.00	8.39	7.00	0.00	2.7	37.0
03/10/23 11:26:23	213:20:27	211:23:29	0.00	0.00	22.0	20.0	0.00	0.00	0.00	0.00	0.00	10.20	0.00	1.00	1.00	0.00	0.00	0.24	0.24	0.00	0.00	0.00	0.00	0.10	0.10	0.00	0.00	0.66	0.66	0.00	0.00	6	0.30	202	200	14.2	0.020	0.06					0.00	0.00	8.39	7.00	0.00	2.5	37.0
03/10/23 11:36:23	213:30:27	211:33:29	0.00	0.00	22.0	20.0	0.00	0.00	0.00	0.00	0.00	10.20	0.00	1.00	1.00	0.00	0.00	0.24	0.24	0.00	0.00	0.00	0.00	0.10	0.10	0.00	0.00	0.66	0.66	0.00	0.00	5	0.29	199	200	13.8	0.020	0.06					0.00	0.00	8.39	7.00	0.00	2.4	37.0
03/10/23 11:46:23	213:40:27	211:43:29	0.00	0.00	22.1	20.0	0.00	0.00	0.00	0.00	0.00	10.20	0.00	1.00	1.00	0.00	0.00	0.24	0.24	0.00	0.00	0.00	0.00	0.10	0.10	0.00	0.00	0.66	0.66	0.00	0.00	6	0.29	200	200	14.0	0.020	0.06					0.00	0.00	8.39	7.00	0.00	2.5	37.0
03/10/23 11:56:23	213:50:27	211:53:29	0.00	0.00	22.1	20.0	0.00	0.00	0.00	0.00	0.00	10.20	0.00	1.00	1.00	0.00	0.00	0.24	0.24	0.00	0.00	0.00	0.00	0.10	0.10	0.00	0.00	0.66	0.66	0.00	0.00	7	0.30	200	200	14.0	0.020	0.06					0.00	0.00	8.39	7.00	0.00	2.6	37.0
03/10/23 12:06:23	214:00:27	212:03:30	0.00	0.00	22.1	20.0	0.00	0.00	0.00	0.00	0.00	10.20	0.00	1.00	1.00	0.00	0.00	0.24	0.24	0.00	0.00	0.00	0.00	0.10	0.10	0.00	0.00	0.66	0.66	0.00	0.00	6	0.29	199	200	14.0	0.020	0.06					0.00	0.00	8.39	7.00	0.00	2.4	37.0
03/10/23 12:16:23	214:10:27	212:13:30	0.00	0.00	22.1	20.0	0.00	0.00	0.00	0.00	0.00	10.20	0.00	1.00	1.00	0.00	0.00	0.24	0.24	0.00	0.00	0.00	0.00	0.10	0.10	0.00	0.00	0.66	0.66	0.00	0.00	6	0.29	199	200	13.7	0.020	0.06					0.00	0.00	8.39	7.00	0.00	2.5	37.0
03/10/23 12:26:23	214:20:27	212:23:30	0.00	0.00	22.1	20.0	0.00	0.00	0.00	0.00	0.00	10.20	0.00	1.00	1.00	0.00	0.00	0.24	0.24	0.00	0.00	0.00	0.00	0.10	0.10	0.00	0.00	0.66	0.66	0.00	0.00	6	0.31	199	200	14.8	0.020	0.06					0.00	0.00	8.39	7.00	0.00	2.2	37.0
03/10/23 12:36:23	214:30:27	212:33:30	0.00	0.00	22.0	20.0	0.00	0.00	0.00	0.00	0.00	10.20	0.00	1.00	1.00	0.00	0.00	0.24	0.24	0.00	0.00	0.00	0.00	0.10	0.10	0.00	0.00	0.66	0.66	0.00	0.00	4	0.30	199	200	14.3	0.020	0.06					0.00	0.00	8.39	7.00	0.00	2.3	37.0
03/10/23 12:46:23	214:40:27	212:43:30	0.00	0.00	22.1	20.0	0.00	0.00	0.00	0.00	0.00	10.20	0.00	1.00	1.00	0.00	0.00	0.24	0.24	0.00	0.00	0.00	0.00	0.10	0.10	0.00	0.00	0.66	0.66	0.00	0.00	5	0.31	199	200	14.9	0.020	0.06					0.00	0.00	8.39	7.00	0.00	2.6	37.0
03/10/23 12:56:23	214:50:27	212:53:30	0.00	0.00	22.0	20.0	0.00	0.00	0.00	0.00	0.00	10.20	0.00	1.00	1.00	0.00	0.00	0.24	0.24	0.00	0.00	0.00	0.00	0.10	0.10	0.00	0.00	0.66	0.66	0.00	0.00	5	0.31	200	200	14.6	0.020	0.06					0.00	0.00	8.40	7.00	0.00	2.6	37.0
03/10/23 13:06:23	215:00:27	213:03:30	0.00	0.00	22.1	20.0	0.00	0.00	0.00	0.00	0.00	10.20	0.00	1.00	1.00	0.00	0.00	0.24	0.24	0.00	0.00	0.00	0.00	0.10	0.10	0.00	0.00	0.66	0.66	0.00	0.00	6	0.31	200	200	14.7	0.020	0.06					0.00	0.00	8.40	7.00	0.00	2.5	37.0
03/10/23 13:16:23	215:10:27	213:13:30	0.00	0.00	22.0	20.0	0.00	0.00	0.00	0.00	0.00	10.20	0.00	1.00	1.00	0.00	0.00	0.24	0.24	0.00	0.00	0.00	0.00	0.10	0.10	0.00	0.00	0.66	0.66	0.00	0.00	5	0.30	200	200	14.6	0.020	0.06					0.00	0.00	8.40	7.00	0.00	2.3	37.0
03/10/23 13:26:23	215:20:27	213:23:30	0.00	0.00	22.2	20.0	0.00	0.00	0.00	0.00	0.00	10.20	0.00	1.00	1.00	0.00	0.00	0.24	0.24	0.00	0.00	0.00	0.00	0.10	0.10	0.00	0.00	0.66	0.66	0.00	0.00	6	0.32	199	200	15.1	0.020	0.06					0.00	0.00	8.40	7.00	0.00	2.6	37.0
03/10/23 13:36:23	215:30:27	213:33:30	0.00	0.00	22.0	20.0	0.00	0.00	0.00	0.00	0.00	10.20	0.00	1.00	1.00	0.00	0.00	0.24	0.24	0.00	0.00	0.00	0.00	0.10	0.10	0.00	0.00	0.66	0.66	0.00	0.00	4	0.29	198	200	13.8	0.020	0.06					0.00	0.00	8.40	7.00	0.00	2.4	37.0
03/10/23 13:46:23	215:40:27	213:43:30	0.00	0.00	22.1	20.0	0.00	0.00	0.00	0.00	0.00	10.20	0.00	1.00	1.00	0.00	0.00	0.24	0.24	0.00	0.00	0.00	0.00	0.10	0.10	0.00	0.00	0.66	0.66	0.00	0.00	5	0.29	201	200	13.9	0.020	0.06					0.00	0.00	8.40	7.00	0.00	2.5	37.0
03/10/23 13:56:23	215:50:27	213:53:30	0.00	0.00	22.1	20.0	0.00	0.00	0.00	0.00	0.00	10.20	0.00	1.00	1.00	0.00	0.00	0.24	0.24	0.00	0.00	0.00	0.00	0.10	0.10	0.00	0.00	0.66	0.66	0.00	0.00	5	0.29	201	200	13.9	0.020	0.06					0.00	0.00	8.40	7.00	0.00	2.7	37.0
03/10/23 14:06:23	216:00:27	214:03:30	0.00	0.00	22.1	20.0	0.00	0.00	0.00	0.00	0.00	10.20	0.00	1.00	1.00	0.00	0.00	0.24	0.24	0.00	0.00	0.00	0.00	0.10	0.10	0.00	0.00	0.66	0.66	0.00	0.00	6	0.31	201	200	14.8	0.020	0.06					0.00	0.00	8.40	7.00	0.00	2.6	37.0
03/10/23 14:16:23	216:10:27	214:13:30	0.00	0.00	22.2	20.0	0.00	0.00	0.00	0.00	0.00	10.20	0.00	1.00	1.00	0.00	0.00	0.24	0.24	0.00	0.00	0.00	0.00	0.10	0.10	0.00	0.00	0.66	0.66	0.00	0.00	5	0.29	199	200	14.1	0.020	0.06					0.00	0.00	8.40	7.00	0.00	2.6	37.0
03/10/23 14:26:23	216:20:27	214:23:30	0.00	0.00	22.1	20.0	0.00	0.00	0.00	0.00	0.00	10.20	0.00	1.00	1.00	0.00	0.00	0.24	0.24	0.00	0.00	0.00	0.00	0.10	0.10	0.00	0.00	0.66	0.66	0.00	0.00	6	0.31	200	200	14.8	0.020	0.06					0.00	0.00	8.40	7.00	0.00	2.5	37.0
03/10/23 14:36:23	216:30:27	214:33:30	0.00	0.00	22.1	20.0	0.00	0.00	0.00	0.00	0.00	10.20	0.00	1.00	1.00	0.00	0.00	0.24	0.24	0.00	0.00	0.00	0.00	0.10	0.10	0.00	0.00	0.66	0.66	0.00	0.00	5	0.30	199	200	14.5	0.020	0.06					0.00	0.00	8.40	7.00	0.00	2.3	37.0
03/10/23 14:46:23	216:40:27	214:43:30	0.00	0.00	22.2	20.0	0.00	0.00	0.00	0.00	0.00	10.20	0.00	1.00	1.00	0.00	0.00	0.24	0.24	0.00	0.00	0.00	0.00	0.10	0.10	0.00	0.00	0.66	0.66	0.00	0.00	6	0.29	199	200	13.7	0.020	0.06					0.00	0.00	8.40	7.00	0.00	2.6	37.0
03/10/23 14:56:23	216:50:27	214:53:30	0.00	0.00	22.1	20.0	0.00	0.00	0.00	0.00	0.00	10.20	0.00	1.00	1.00	0.00	0.00	0.24	0.24	0.00	0.00	0.00	0.00	0.10	0.10	0.00	0.00	0.66	0.66	0.00	0.00	6	0.29	201	200	14.0	0.020	0.06					0.00	0.00	8.40	7.00	0.00	2.5	37.0
03/10/23 15:06:23	217:00:27	215:03:30	0.00	0.00	22.1	20.0	0.00	0.00	0.00	0.00	0.00	10.20	0.00	1.00	1.00	0.00	0.00	0.24	0.24	0.00	0.00	0.00	0.00	0.10	0.10	0.00	0.00	0.66	0.66	0.00	0.00	6	0.30	202	200	14.2	0.020	0.06					0.00	0.00	8.40	7.00	0.00	2.4	37.0
03/10/23 15:16:23	217:10:27	215:13:30	0.00	0.00	22.1	20.0	0.00	0.00	0.00	0.00	0.00	10.20	0.00	1.00	1.00	0.00	0.00	0.24	0.24	0.00	0.00	0.00	0.00	0.10	0.10	0.00	0.00	0.66	0.66	0.00	0.00	6	0.30	201	200	14.1	0.020	0.06					0.00	0.00	8.40	7.00	0.00	2.5	37.0
03/10/23 15:26:23	217:20:27	215:23:30	0.00	0.00	22.2	20.0	0.00	0.00	0.00	0.00	0.00	10.20	0.00	1.00	1.00	0.00	0.00	0.24	0.24	0.00	0.00	0.00	0.00	0.10	0.10	0.00	0.00	0.66	0.66	0.00	0.00	7	0.29	200	200	14.0	0.020	0.06					0.00	0.00	8.40	7.00	0.00	2.4	37.0
03/10/23 15:36:23	217:30:27	215:33:30	0.00	0.00	22.1	20.0	0.00	0.00	0.00	0.00	0.00	10.20	0.00	1.00	1.00	0.00	0.00	0.24	0.24	0.00	0.00	0.00	0.00	0.10	0.10	0.00	0.00	0.66	0.66	0.00	0.00	6	0.28	199	200	13.4	0.020	0.06					0.00	0.00	8.40	7.00	0.00	2.5	37.0
03/10/23 15:46:23	217:40:27	215:43:30	0.00	0.00	22.2	20.0	0.00	0.00	0.00	0.00	0.00	10.20	0.00	1.00	1.00	0.00	0.00	0.24	0.24	0.00	0.00	0.00	0.00	0.10	0.10	0.00	0.00	0.66	0.66	0.00	0.00	6	0.30	199	200	14.4	0.020	0.06					0.00	0.00	8.40	7.00	0.00	2.5	37.0
03/10/23 15:56:23	217:50:27	215:53:30	0.00	0.00	22.1	20.0	0.00	0.00	0.00	0.00	0.00	10.20	0.00	1.00	1.00	0.00	0.00	0.24	0.24	0.00	0.00	0.00	0.00	0.10	0.10	0.00	0.00	0.66	0.66	0.00	0.00	7	0.29	201	200	13.9	0.020	0.06					0.00	0.00	8.40	7.00	0.00	2.4	37.0
03/10/23 16:06:23	218:00:27	216:03:30	0.00	0.00	22.2	20.0	0.00	0.00	0.00	0.00	0.00	10.20	0.00	1.00	1.00	0.00	0.00	0.24	0.24	0.00	0.00	0.00	0.00	0.10	0.10	0.00	0.00	0.66	0.66	0.00	0.00	6	0.30	200	200	14.4	0.020	0.06					0.00	0.00	8.40	7.00	0.00	2.6	37.0
03/10/23 16:16:23	218:10:27	216:13:30	0.00	0.00	22.2	20.0	0.00	0.00	0.00	0.00	0.00	10.20	0.00	1.00	1.00	0.00	0.00	0.24	0.24	0.00	0.00	0.00	0.00	0.10	0.10	0.00	0.00	0.66	0.66	0.00	0.00	6	0.31	199	200	14.8	0.020	0.06					0.00	0.00	8.40	7.00	0.00	2.7	37.0
03/10/23 16:26:23	218:20:27	216:23:30	0.00	0.00	22.1	20.0	0.00	0.00	0.00	0.00	0.00	10.20	0.00	1.00	1.00	0.00	0.00	0.24	0.24	0.00	0.00	0.00	0.00	0.10	0.10	0.00	0.00	0.66	0.66	0.00	0.00	6	0.31	198	200	14.7	0.020	0.06					0.00	0.00	8.40	7.00	0.00	2.5	37.0
03/10/23 16:36:23	218:30:27	216:33:30	0.00	0.00	22.2	20.0	0.00	0.00	0.00	0.00	0.00	10.20	0.00	1.00	1.00	0.00	0.00	0.24	0.24	0.00	0.00	0.00	0.00	0.10	0.10	0.00	0.00	0.66	0.66	0.00	0.00	6	0.29	200	200	14.0	0.020	0.06					0.00	0.00	8.40	7.00	0.00	2.9	37.0
03/10/23 16:46:23	218:40:27	216:43:30	0.00	0.00	22.2	20.0	0.00	0.00	0.00	0.00	0.00	10.20	0.00	1.00	1.00	0.00	0.00	0.24	0.24	0.00	0.00	0.00	0.00	0.10	0.10	0.00	0.00	0.66	0.66	0.00	0.00	6	0.29	200	200	14.1	0.020	0.06					0.00	0.00	8.40	7.00	0.00	2.4	37.0
03/10/23 16:56:23	218:50:27	216:53:30	0.00	0.00	22.2	20.0	0.00	0.00	0.00	0.00	0.00	10.20	0.00	1.00	1.00	0.00	0.00	0.24	0.24	0.00	0.00	0.00	0.00	0.10	0.10	0.00	0.00	0.66	0.66	0.00	0.00	6	0.30	200	200	14.7	0.020	0.06					0.00	0.00	8.40	7.00	0.00	2.6	37.0
03/10/23 17:06:23	219:00:27	217:03:30	0.00	0.00	22.3	20.0	0.00	0.00	0.00	0.00	0.00	10.20	0.00	1.00	1.00	0.00	0.00	0.24	0.24	0.00	0.00	0.00	0.00	0.10	0.10	0.00	0.00	0.66	0.66	0.00	0.00	5	0.31	200	200	14.8	0.020	0.06					0.00	0.00	8.40	7.00	0.00	3.0	37.0
03/10/23 17:16:23	219:10:27	217:13:30	0.00	0.00	22.3	20.0	0.00	0.00	0.00	0.00	0.00	10.20	0.00	1.00	1.00	0.00	0.00	0.24	0.24	0.00	0.00	0.00	0.00	0.10	0.10	0.00	0.00	0.66	0.66	0.00	0.00	5	0.30	199	200	14.2	0.020	0.06					0.00	0.00	8.40	7.00	0.00	2.7	37.0
03/10/23 17:26:23	219:20:27	217:23:30	0.00	0.00	22.2	20.0	0.00	0.00	0.00	0.00	0.00	10.20	0.00	1.00	1.00	0.00	0.00	0.24	0.24	0.00	0.00	0.00	0.00	0.10	0.10	0.00	0.00	0.66	0.66	0.00	0.00	5	0.30	200	200	14.1	0.020	0.06					0.00	0.00	8.40	7.00	0.00	2.6	37.0
03/10/23 17:36:23	219:30:27	217:33:30	0.00	0.00	22.2	20.0	0.00	0.00	0.00	0.00	0.00	10.20	0.00	1.00	1.00	0.00	0.00	0.24	0.24	0.00	0.00	0.00	0.00	0.10	0.10	0.00	0.00	0.66	0.66	0.00	0.00	6	0.30	201	200	14.1	0.020	0.06					0.00	0.00	8.40	7.00	0.00	2.6	37.0
03/10/23 17:46:23	219:40:27	217:43:30	0.00	0.00	22.3	20.0	0.00	0.00	0.00	0.00	0.00	10.20	0.00	1.00	1.00	0.00	0.00	0.24	0.24	0.00	0.00	0.00	0.00	0.10	0.10	0.00	0.00	0.66	0.66	0.00	0.00	5	0.30	200	200	14.5	0.020	0.06					0.00	0.00	8.40	7.00	0.00	2.6	37.0
03/10/23 17:56:23	219:50:27	217:53:30	0.00	0.00	22.2	20.0	0.00	0.00	0.00	0.00	0.00	10.20	0.00	1.00	1.00	0.00	0.00	0.24	0.24	0.00	0.00	0.00	0.00	0.10	0.10	0.00	0.00	0.66	0.66	0.00	0.00	6	0.30	199	200	14.3	0.020	0.06					0.00	0.00	8.40	7.00	0.00	2.4	37.0
03/10/23 18:06:23	220:00:27	218:03:30	0.00	0.00	22.3	20.0	0.00	0.00	0.00	0.00	0.00	10.20	0.00	1.00	1.00	0.00	0.00	0.24	0.24	0.00	0.00	0.00	0.00	0.10	0.10	0.00	0.00	0.66	0.66	0.00	0.00	6	0.29	200	200	13.9	0.019	0.06					0.00	0.00	8.40	7.00	0.00	2.6	37.0
03/10/23 18:16:23	220:10:27	218:13:30	0.00	0.00	22.3	20.0	0.00	0.00	0.00	0.00	0.00	10.20	0.00	1.00	1.00	0.00	0.00	0.24	0.24	0.00	0.00	0.00	0.00	0.10	0.10	0.00	0.00	0.66	0.66	0.00	0.00	6	0.30	202	200	14.1	0.019	0.06					0.00	0.00	8.40	7.00	0.00	2.5	37.0
03/10/23 18:26:23	220:20:27	218:23:30	0.00	0.00	22.3	20.0	0.00	0.00	0.00	0.00	0.00	10.20	0.00	1.00	1.00	0.00	0.00	0.24	0.24	0.00	0.00	0.00	0.00	0.10	0.10	0.00	0.00	0.66	0.66	0.00	0.00	7	0.30	201	200	14.5	0.019	0.06					0.00	0.00	8.40	7.00	0.00	2.4	37.0
03/10/23 18:36:23	220:30:27	218:33:30	0.00	0.00	22.3	20.0	0.00	0.00	0.00	0.00	0.00	10.20	0.00	1.00	1.00	0.00	0.00	0.24	0.24	0.00	0.00	0.00	0.00	0.10	0.10	0.00	0.00	0.66	0.66	0.00	0.00	7	0.31	199	200	14.8	0.019	0.06					0.00	0.00	8.40	7.00	0.00	2.4	37.0
03/10/23 18:46:23	220:40:27	218:43:30	0.00	0.00	22.3	20.0	0.00	0.00	0.00	0.00	0.00	10.20	0.00	1.00	1.00	0.00	0.00	0.24	0.24	0.00	0.00	0.00	0.00	0.10	0.10	0.00	0.00	0.66	0.66	0.00	0.00	6	0.32	199	200	14.9	0.019	0.06					0.00	0.00	8.40	7.00	0.00	2.5	37.0
03/10/23 18:56:23	220:50:27	218:53:30	0.00	0.00	22.3	20.0	0.00	0.00	0.00	0.00	0.00	10.20	0.00	1.00	1.00	0.00	0.00	0.24	0.24	0.00	0.00	0.00	0.00	0.10	0.10	0.00	0.00	0.66	0.66	0.00	0.00	6	0.29	199	200	13.9	0.019	0.06					0.00	0.00	8.40	7.00	0.00	2.6	37.0
03/10/23 19:06:23	221:00:27	219:03:30	0.00	0.00	22.3	20.0	0.00	0.00	0.00	0.00	0.00	10.20	0.00	1.00	1.00	0.00	0.00	0.24	0.24	0.00	0.00	0.00	0.00	0.10	0.10	0.00	0.00	0.66	0.66	0.00	0.00	5	0.30	201	200	14.1	0.019	0.06					0.00	0.00	8.40	7.00	0.00	2.7	37.0
03/10/23 19:16:23	221:10:27	219:13:30	0.00	0.00	22.3	20.0	0.00	0.00	0.00	0.00	0.00	10.20	0.00	1.00	1.00	0.00	0.00	0.24	0.24	0.00	0.00	0.00	0.00	0.10	0.10	0.00	0.00	0.66	0.66	0.00	0.00	5	0.30	200	200	14.3	0.019	0.06					0.00	0.00	8.40	7.00	0.00	2.7	37.0
03/10/23 19:26:23	221:20:27	219:23:30	0.00	0.00	22.3	20.0	0.00	0.00	0.00	0.00	0.00	10.20	0.00	1.00	1.00	0.00	0.00	0.24	0.24	0.00	0.00	0.00	0.00	0.10	0.10	0.00	0.00	0.66	0.66	0.00	0.00	6	0.29	199	200	13.8	0.019	0.06					0.00	0.00	8.40	7.00	0.00	2.6	37.0
03/10/23 19:36:23	221:30:28	219:33:30	0.00	0.00	22.3	20.0	0.00	0.00	0.00	0.00	0.00	10.20	0.00	1.00	1.00	0.00	0.00	0.24	0.24	0.00	0.00	0.00	0.00	0.10	0.10	0.00	0.00	0.66	0.66	0.00	0.00	5	0.30	202	200	14.4	0.019	0.06					0.00	0.00	8.40	7.00	0.00	2.3	37.0
03/10/23 19:46:23	221:40:28	219:43:30	0.00	0.00	22.3	20.0	0.00	0.00	0.00	0.00	0.00	10.20	0.00	1.00	1.00	0.00	0.00	0.24	0.24	0.00	0.00	0.00	0.00	0.10	0.10	0.00	0.00	0.66	0.66	0.00	0.00	6	0.31	200	200	15.0	0.019	0.06					0.00	0.00	8.40	7.00	0.00	2.4	37.0
03/10/23 19:56:23	221:50:28	219:53:30	0.00	0.00	22.4	20.0	0.00	0.00	0.00	0.00	0.00	10.20	0.00	1.00	1.00	0.00	0.00	0.24	0.24	0.00	0.00	0.00	0.00	0.10	0.10	0.00	0.00	0.66	0.66	0.00	0.00	7	0.29	199	200	13.9	0.019	0.06					0.00	0.00	8.41	7.00	0.00	2.5	37.0
03/10/23 20:06:23	222:00:28	220:03:30	0.00	0.00	22.3	20.0	0.00	0.00	0.00	0.00	0.00	10.20	0.00	1.00	1.00	0.00	0.00	0.24	0.24	0.00	0.00	0.00	0.00	0.10	0.10	0.00	0.00	0.66	0.66	0.00	0.00	6	0.28	199	200	13.6	0.019	0.06					0.00	0.00	8.41	7.00	0.00	2.4	37.0
03/10/23 20:16:23	222:10:28	220:13:30	0.00	0.00	22.4	20.0	0.00	0.00	0.00	0.00	0.00	10.20	0.00	1.00	1.00	0.00	0.00	0.24	0.24	0.00	0.00	0.00	0.00	0.10	0.10	0.00	0.00	0.66	0.66	0.00	0.00	6	0.30	199	200	14.4	0.019	0.06					0.00	0.00	8.41	7.00	0.00	2.5	37.0
03/10/23 20:26:23	222:20:28	220:23:30	0.00	0.00	22.3	20.0	0.00	0.00	0.00	0.00	0.00	10.20	0.00	1.00	1.00	0.00	0.00	0.24	0.24	0.00	0.00	0.00	0.00	0.10	0.10	0.00	0.00	0.66	0.66	0.00	0.00	7	0.31	200	200	14.9	0.019	0.06					0.00	0.00	8.41	7.00	0.00	2.6	37.0
03/10/23 20:36:23	222:30:28	220:33:30	0.00	0.00	22.3	20.0	0.00	0.00	0.00	0.00	0.00	10.20	0.00	1.00	1.00	0.00	0.00	0.24	0.24	0.00	0.00	0.00	0.00	0.10	0.10	0.00	0.00	0.66	0.66	0.00	0.00	6	0.31	199	200	14.8	0.019	0.06					0.00	0.00	8.41	7.00	0.00	2.7	37.0
03/10/23 20:46:23	222:40:28	220:43:30	0.00	0.00	22.2	20.0	0.00	0.00	0.00	0.00	0.00	10.20	0.00	1.00	1.00	0.00	0.00	0.24	0.24	0.00	0.00	0.00	0.00	0.10	0.10	0.00	0.00	0.66	0.66	0.00	0.00	5	0.30	199	200	14.2	0.019	0.06					0.00	0.00	8.41	7.00	0.00	2.5	37.0
03/10/23 20:56:23	222:50:28	220:53:30	0.00	0.00	22.3	20.0	0.00	0.00	0.00	0.00	0.00	10.20	0.00	1.00	1.00	0.00	0.00	0.24	0.24	0.00	0.00	0.00	0.00	0.10	0.10	0.00	0.00	0.66	0.66	0.00	0.00	6	0.29	200	200	13.8	0.019	0.06					0.00	0.00	8.41	7.00	0.00	2.4	37.0
03/10/23 21:06:23	223:00:28	221:03:30	0.00	0.00	22.3	20.0	0.00	0.00	0.00	0.00	0.00	10.20	0.00	1.00	1.00	0.00	0.00	0.24	0.24	0.00	0.00	0.00	0.00	0.10	0.10	0.00	0.00	0.66	0.66	0.00	0.00	7	0.30	201	200	14.0	0.019	0.06					0.00	0.00	8.41	7.00	0.00	2.6	37.0
03/10/23 21:16:23	223:10:28	221:13:30	0.00	0.00	22.3	20.0	0.00	0.00	0.00	0.00	0.00	10.20	0.00	1.00	1.00	0.00	0.00	0.24	0.24	0.00	0.00	0.00	0.00	0.10	0.10	0.00	0.00	0.66	0.66	0.00	0.00	6	0.31	199	200	14.8	0.019	0.06					0.00	0.00	8.41	7.00	0.00	2.8	37.0
03/10/23 21:26:23	223:20:28	221:23:30	0.00	0.00	22.3	20.0	0.00	0.00	0.00	0.00	0.00	10.20	0.00	1.00	1.00	0.00	0.00	0.24	0.24	0.00	0.00	0.00	0.00	0.10	0.10	0.00	0.00	0.66	0.66	0.00	0.00	6	0.31	198	200	14.7	0.019	0.06					0.00	0.00	8.41	7.00	0.00	2.5	37.0
03/10/23 21:36:23	223:30:28	221:33:30	0.00	0.00	22.3	20.0	0.00	0.00	0.00	0.00	0.00	10.20	0.00	1.00	1.00	0.00	0.00	0.24	0.24	0.00	0.00	0.00	0.00	0.10	0.10	0.00	0.00	0.66	0.66	0.00	0.00	5	0.32	199	200	14.9	0.019	0.06					0.00	0.00	8.41	7.00	0.00	2.5	37.0
03/10/23 21:46:23	223:40:28	221:43:30	0.00	0.00	22.3	20.0	0.00	0.00	0.00	0.00	0.00	10.20	0.00	1.00	1.00	0.00	0.00	0.24	0.24	0.00	0.00	0.00	0.00	0.10	0.10	0.00	0.00	0.66	0.66	0.00	0.00	6	0.29	199	200	13.8	0.019	0.06					0.00	0.00	8.41	7.00	0.00	2.5	37.0
03/10/23 21:56:23	223:50:28	221:53:30	0.00	0.00	22.3	20.0	0.00	0.00	0.00	0.00	0.00	10.20	0.00	1.00	1.00	0.00	0.00	0.24	0.24	0.00	0.00	0.00	0.00	0.10	0.10	0.00	0.00	0.66	0.66	0.00	0.00	6	0.30	199	200	14.4	0.019	0.06					0.00	0.00	8.41	7.00	0.00	2.8	37.0
03/10/23 22:06:23	224:00:28	222:03:30	0.00	0.00	22.4	20.0	0.00	0.00	0.00	0.00	0.00	10.20	0.00	1.00	1.00	0.00	0.00	0.24	0.24	0.00	0.00	0.00	0.00	0.10	0.10	0.00	0.00	0.66	0.66	0.00	0.00	6	0.32	200	200	15.1	0.019	0.06					0.00	0.00	8.41	7.00	0.00	2.5	37.0
03/10/23 22:16:23	224:10:28	222:13:30	0.00	0.00	22.3	20.0	0.00	0.00	0.00	0.00	0.00	10.20	0.00	1.00	1.00	0.00	0.00	0.24	0.24	0.00	0.00	0.00	0.00	0.10	0.10	0.00	0.00	0.66	0.66	0.00	0.00	8	0.31	201	200	14.8	0.019	0.06					0.00	0.00	8.41	7.00	0.00	2.5	37.0
03/10/23 22:26:24	224:20:28	222:23:30	0.00	0.00	22.4	20.0	0.00	0.00	0.00	0.00	0.00	10.20	0.00	1.00	1.00	0.00	0.00	0.24	0.24	0.00	0.00	0.00	0.00	0.10	0.10	0.00	0.00	0.66	0.66	0.00	0.00	6	0.32	201	200	14.9	0.019	0.06					0.00	0.00	8.41	7.00	0.00	2.7	37.0
03/10/23 22:36:24	224:30:28	222:33:30	0.00	0.00	22.2	20.0	0.00	0.00	0.00	0.00	0.00	10.20	0.00	1.00	1.00	0.00	0.00	0.24	0.24	0.00	0.00	0.00	0.00	0.10	0.10	0.00	0.00	0.66	0.66	0.00	0.00	5	0.29	199	200	13.7	0.019	0.06					0.00	0.00	8.41	7.00	0.00	2.5	37.0
03/10/23 22:46:24	224:40:28	222:43:30	0.00	0.00	22.3	20.0	0.00	0.00	0.00	0.00	0.00	10.20	0.00	1.00	1.00	0.00	0.00	0.24	0.24	0.00	0.00	0.00	0.00	0.10	0.10	0.00	0.00	0.66	0.66	0.00	0.00	6	0.30	201	200	14.3	0.019	0.06					0.00	0.00	8.41	7.00	0.00	2.5	37.0
03/10/23 22:56:24	224:50:28	222:53:30	0.00	0.00	22.3	20.0	0.00	0.00	0.00	0.00	0.00	10.20	0.00	1.00	1.00	0.00	0.00	0.24	0.24	0.00	0.00	0.00	0.00	0.10	0.10	0.00	0.00	0.66	0.66	0.00	0.00	6	0.30	201	200	14.2	0.019	0.06					0.00	0.00	8.41	7.00	0.00	2.6	37.0
03/10/23 23:06:24	225:00:28	223:03:30	0.00	0.00	22.3	20.0	0.00	0.00	0.00	0.00	0.00	10.20	0.00	1.00	1.00	0.00	0.00	0.24	0.24	0.00	0.00	0.00	0.00	0.10	0.10	0.00	0.00	0.66	0.66	0.00	0.00	6	0.30	200	200	14.3	0.019	0.06					0.00	0.00	8.41	7.00	0.00	2.6	37.0
03/10/23 23:16:24	225:10:28	223:13:30	0.00	0.00	22.3	20.0	0.00	0.00	0.00	0.00	0.00	10.20	0.00	1.00	1.00	0.00	0.00	0.24	0.24	0.00	0.00	0.00	0.00	0.10	0.10	0.00	0.00	0.66	0.66	0.00	0.00	6	0.31	199	200	14.8	0.019	0.06					0.00	0.00	8.41	7.00	0.00	2.6	37.0
03/10/23 23:26:24	225:20:28	223:23:30	0.00	0.00	22.3	20.0	0.00	0.00	0.00	0.00	0.00	10.20	0.00	1.00	1.00	0.00	0.00	0.24	0.24	0.00	0.00	0.00	0.00	0.10	0.10	0.00	0.00	0.66	0.66	0.00	0.00	5	0.29	199	200	13.7	0.019	0.06					0.00	0.00	8.41	7.00	0.00	2.6	37.0
03/10/23 23:36:24	225:30:28	223:33:30	0.00	0.00	22.4	20.0	0.00	0.00	0.00	0.00	0.00	10.20	0.00	1.00	1.00	0.00	0.00	0.24	0.24	0.00	0.00	0.00	0.00	0.10	0.10	0.00	0.00	0.66	0.66	0.00	0.00	5	0.32	200	200	15.2	0.019	0.06					0.00	0.00	8.41	7.00	0.00	2.7	37.0
03/10/23 23:46:24	225:40:28	223:43:30	0.00	0.00	22.4	20.0	0.00	0.00	0.00	0.00	0.00	10.20	0.00	1.00	1.00	0.00	0.00	0.24	0.24	0.00	0.00	0.00	0.00	0.10	0.10	0.00	0.00	0.66	0.66	0.00	0.00	6	0.32	200	200	15.3	0.019	0.06					0.00	0.00	8.41	7.00	0.00	2.5	37.0
03/10/23 23:56:24	225:50:28	223:53:30	0.00	0.00	22.3	20.0	0.00	0.00	0.00	0.00	0.00	10.20	0.00	1.00	1.00	0.00	0.00	0.24	0.24	0.00	0.00	0.00	0.00	0.10	0.10	0.00	0.00	0.66	0.66	0.00	0.00	7	0.30	201	200	14.2	0.019	0.06					0.00	0.00	8.41	7.00	0.00	2.7	37.0
03/11/23 00:06:24	226:00:28	224:03:30	0.00	0.00	22.4	20.0	0.00	0.00	0.00	0.00	0.00	10.20	0.00	1.00	1.00	0.00	0.00	0.24	0.24	0.00	0.00	0.00	0.00	0.10	0.10	0.00	0.00	0.66	0.66	0.00	0.00	6	0.29	201	200	13.9	0.019	0.06					0.00	0.00	8.41	7.00	0.00	2.5	37.0
03/11/23 00:16:24	226:10:28	224:13:30	0.00	0.00	22.3	20.0	0.00	0.00	0.00	0.00	0.00	10.20	0.00	1.00	1.00	0.00	0.00	0.24	0.24	0.00	0.00	0.00	0.00	0.10	0.10	0.00	0.00	0.66	0.66	0.00	0.00	6	0.30	201	200	14.2	0.019	0.06					0.00	0.00	8.41	7.00	0.00	2.7	37.0
03/11/23 00:26:24	226:20:28	224:23:30	0.00	0.00	22.4	20.0	0.00	0.00	0.00	0.00	0.00	10.20	0.00	1.00	1.00	0.00	0.00	0.24	0.24	0.00	0.00	0.00	0.00	0.10	0.10	0.00	0.00	0.66	0.66	0.00	0.00	5	0.30	201	200	14.4	0.019	0.06					0.00	0.00	8.41	7.00	0.00	2.3	37.0
03/11/23 00:36:24	226:30:28	224:33:31	0.00	0.00	22.3	20.0	0.00	0.00	0.00	0.00	0.00	10.20	0.00	1.00	1.00	0.00	0.00	0.24	0.24	0.00	0.00	0.00	0.00	0.10	0.10	0.00	0.00	0.66	0.66	0.00	0.00	5	0.33	201	200	15.5	0.019	0.06					0.00	0.00	8.41	7.00	0.00	2.6	37.0
03/11/23 00:46:24	226:40:28	224:43:31	0.00	0.00	22.3	20.0	0.00	0.00	0.00	0.00	0.00	10.20	0.00	1.00	1.00	0.00	0.00	0.24	0.24	0.00	0.00	0.00	0.00	0.10	0.10	0.00	0.00	0.66	0.66	0.00	0.00	6	0.30	201	200	14.1	0.019	0.06					0.00	0.00	8.41	7.00	0.00	2.6	37.0
03/11/23 00:56:24	226:50:28	224:53:31	0.00	0.00	22.3	20.0	0.00	0.00	0.00	0.00	0.00	10.20	0.00	1.00	1.00	0.00	0.00	0.24	0.24	0.00	0.00	0.00	0.00	0.10	0.10	0.00	0.00	0.66	0.66	0.00	0.00	5	0.30	201	200	14.0	0.019	0.06					0.00	0.00	8.41	7.00	0.00	2.7	37.0
03/11/23 01:06:24	227:00:28	225:03:31	0.00	0.00	22.4	20.0	0.00	0.00	0.00	0.00	0.00	10.20	0.00	1.00	1.00	0.00	0.00	0.24	0.24	0.00	0.00	0.00	0.00	0.10	0.10	0.00	0.00	0.66	0.66	0.00	0.00	6	0.30	202	200	14.0	0.019	0.06					0.00	0.00	8.41	7.00	0.00	2.3	37.0
03/11/23 01:16:24	227:10:28	225:13:31	0.00	0.00	22.4	20.0	0.00	0.00	0.00	0.00	0.00	10.20	0.00	1.00	1.00	0.00	0.00	0.24	0.24	0.00	0.00	0.00	0.00	0.10	0.10	0.00	0.00	0.66	0.66	0.00	0.00	6	0.32	198	200	15.2	0.019	0.06					0.00	0.00	8.41	7.00	0.00	2.6	37.0
03/11/23 01:26:24	227:20:28	225:23:31	0.00	0.00	22.4	20.0	0.00	0.00	0.00	0.00	0.00	10.20	0.00	1.00	1.00	0.00	0.00	0.24	0.24	0.00	0.00	0.00	0.00	0.10	0.10	0.00	0.00	0.66	0.66	0.00	0.00	6	0.32	199	200	15.2	0.019	0.06					0.00	0.00	8.41	7.00	0.00	2.6	37.0
03/11/23 01:36:24	227:30:28	225:33:31	0.00	0.00	22.3	20.0	0.00	0.00	0.00	0.00	0.00	10.20	0.00	1.00	1.00	0.00	0.00	0.24	0.24	0.00	0.00	0.00	0.00	0.10	0.10	0.00	0.00	0.66	0.66	0.00	0.00	7	0.30	199	200	14.2	0.019	0.06					0.00	0.00	8.41	7.00	0.00	2.6	37.0
03/11/23 01:46:24	227:40:28	225:43:31	0.00	0.00	22.4	20.0	0.00	0.00	0.00	0.00	0.00	10.20	0.00	1.00	1.00	0.00	0.00	0.24	0.24	0.00	0.00	0.00	0.00	0.10	0.10	0.00	0.00	0.66	0.66	0.00	0.00	6	0.29	200	200	13.9	0.019	0.06					0.00	0.00	8.41	7.00	0.00	2.5	37.0
03/11/23 01:56:24	227:50:28	225:53:31	0.00	0.00	22.4	20.0	0.00	0.00	0.00	0.00	0.00	10.20	0.00	1.00	1.00	0.00	0.00	0.24	0.24	0.00	0.00	0.00	0.00	0.10	0.10	0.00	0.00	0.66	0.66	0.00	0.00	6	0.30	202	200	14.4	0.019	0.06					0.00	0.00	8.41	7.00	0.00	2.9	37.0
03/11/23 02:06:24	228:00:28	226:03:31	0.00	0.00	22.4	20.0	0.00	0.00	0.00	0.00	0.00	10.20	0.00	1.00	1.00	0.00	0.00	0.24	0.24	0.00	0.00	0.00	0.00	0.10	0.10	0.00	0.00	0.66	0.66	0.00	0.00	6	0.29	199	200	13.7	0.019	0.06					0.00	0.00	8.41	7.00	0.00	2.5	37.0
03/11/23 02:16:24	228:10:28	226:13:31	0.00	0.00	22.4	20.0	0.00	0.00	0.00	0.00	0.00	10.20	0.00	1.00	1.00	0.00	0.00	0.24	0.24	0.00	0.00	0.00	0.00	0.10	0.10	0.00	0.00	0.66	0.66	0.00	0.00	6	0.30	201	200	14.2	0.019	0.06					0.00	0.00	8.41	7.00	0.00	2.5	37.0
03/11/23 02:26:24	228:20:28	226:23:31	0.00	0.00	22.4	20.0	0.00	0.00	0.00	0.00	0.00	10.20	0.00	1.00	1.00	0.00	0.00	0.24	0.24	0.00	0.00	0.00	0.00	0.10	0.10	0.00	0.00	0.66	0.66	0.00	0.00	6	0.32	200	200	15.2	0.019	0.06					0.00	0.00	8.41	7.00	0.00	2.7	37.0
03/11/23 02:36:24	228:30:28	226:33:31	0.00	0.00	22.3	20.0	0.00	0.00	0.00	0.00	0.00	10.20	0.00	1.00	1.00	0.00	0.00	0.24	0.24	0.00	0.00	0.00	0.00	0.10	0.10	0.00	0.00	0.66	0.66	0.00	0.00	6	0.33	199	200	15.5	0.019	0.06					0.00	0.00	8.41	7.00	0.00	3.0	37.0
03/11/23 02:46:24	228:40:28	226:43:31	0.00	0.00	22.5	20.0	0.00	0.00	0.00	0.00	0.00	10.20	0.00	1.00	1.00	0.00	0.00	0.24	0.24	0.00	0.00	0.00	0.00	0.10	0.10	0.00	0.00	0.66	0.66	0.00	0.00	5	0.32	201	200	15.3	0.019	0.06					0.00	0.00	8.41	7.00	0.00	2.6	37.0
03/11/23 02:56:25	228:50:29	226:53:32	0.00	0.00	22.4	20.0	0.00	0.00	0.00	0.00	0.00	10.20	0.00	1.00	1.00	0.00	0.00	0.24	0.24	0.00	0.00	0.00	0.00	0.10	0.10	0.00	0.00	0.66	0.66	0.00	0.00	6	0.30	201	200	14.3	0.019	0.06					0.00	0.00	8.41	7.00	0.00	2.7	37.0
03/11/23 03:06:24	229:00:28	227:03:31	0.00	0.00	22.4	20.0	0.00	0.00	0.00	0.00	0.00	10.20	0.00	1.00	1.00	0.00	0.00	0.24	0.24	0.00	0.00	0.00	0.00	0.10	0.10	0.00	0.00	0.66	0.66	0.00	0.00	5	0.30	200	200	14.4	0.019	0.06					0.00	0.00	8.41	7.00	0.00	2.7	37.0
03/11/23 03:16:24	229:10:28	227:13:31	0.00	0.00	22.4	20.0	0.00	0.00	0.00	0.00	0.00	10.20	0.00	1.00	1.00	0.00	0.00	0.24	0.24	0.00	0.00	0.00	0.00	0.10	0.10	0.00	0.00	0.66	0.66	0.00	0.00	6	0.31	199	200	15.0	0.019	0.06					0.00	0.00	8.41	7.00	0.00	2.6	37.0
03/11/23 03:26:25	229:20:29	227:23:31	0.00	0.00	22.4	20.0	0.00	0.00	0.00	0.00	0.00	10.20	0.00	1.00	1.00	0.00	0.00	0.24	0.24	0.00	0.00	0.00	0.00	0.10	0.10	0.00	0.00	0.66	0.66	0.00	0.00	5	0.33	200	200	15.6	0.019	0.06					0.00	0.00	8.41	7.00	0.00	2.8	37.0
03/11/23 03:36:25	229:30:29	227:33:31	0.00	0.00	22.4	20.0	0.00	0.00	0.00	0.00	0.00	10.20	0.00	1.00	1.00	0.00	0.00	0.24	0.24	0.00	0.00	0.00	0.00	0.10	0.10	0.00	0.00	0.66	0.66	0.00	0.00	6	0.31	201	200	15.0	0.019	0.06					0.00	0.00	8.41	7.00	0.00	2.5	37.0
03/11/23 03:46:25	229:40:29	227:43:31	0.00	0.00	22.3	20.0	0.00	0.00	0.00	0.00	0.00	10.20	0.00	1.00	1.00	0.00	0.00	0.24	0.24	0.00	0.00	0.00	0.00	0.10	0.10	0.00	0.00	0.66	0.66	0.00	0.00	7	0.32	200	200	15.1	0.019	0.06					0.00	0.00	8.41	7.00	0.00	2.5	37.0
03/11/23 03:56:25	229:50:29	227:53:31	0.00	0.00	22.4	20.0	0.00	0.00	0.00	0.00	0.00	10.20	0.00	1.00	1.00	0.00	0.00	0.24	0.24	0.00	0.00	0.00	0.00	0.10	0.10	0.00	0.00	0.66	0.66	0.00	0.00	6	0.30	200	200	14.4	0.019	0.06					0.00	0.00	8.41	7.00	0.00	2.5	37.0
03/11/23 04:06:25	230:00:29	228:03:31	0.00	0.00	22.4	20.0	0.00	0.00	0.00	0.00	0.00	10.20	0.00	1.00	1.00	0.00	0.00	0.24	0.24	0.00	0.00	0.00	0.00	0.10	0.10	0.00	0.00	0.66	0.66	0.00	0.00	6	0.30	200	200	14.2	0.019	0.06					0.00	0.00	8.41	7.00	0.00	2.7	37.0
03/11/23 04:16:25	230:10:29	228:13:31	0.00	0.00	22.4	20.0	0.00	0.00	0.00	0.00	0.00	10.20	0.00	1.00	1.00	0.00	0.00	0.24	0.24	0.00	0.00	0.00	0.00	0.10	0.10	0.00	0.00	0.66	0.66	0.00	0.00	6	0.30	198	200	14.4	0.019	0.06					0.00	0.00	8.41	7.00	0.00	2.6	37.0
03/11/23 04:26:25	230:20:29	228:23:31	0.00	0.00	22.4	20.0	0.00	0.00	0.00	0.00	0.00	10.20	0.00	1.00	1.00	0.00	0.00	0.24	0.24	0.00	0.00	0.00	0.00	0.10	0.10	0.00	0.00	0.66	0.66	0.00	0.00	6	0.32	200	200	15.3	0.019	0.06					0.00	0.00	8.41	7.00	0.00	2.5	37.0
03/11/23 04:36:25	230:30:29	228:33:31	0.00	0.00	22.3	20.0	0.00	0.00	0.00	0.00	0.00	10.20	0.00	1.00	1.00	0.00	0.00	0.24	0.24	0.00	0.00	0.00	0.00	0.10	0.10	0.00	0.00	0.66	0.66	0.00	0.00	6	0.32	200	200	15.3	0.019	0.06					0.00	0.00	8.41	7.00	0.00	2.6	37.0
03/11/23 04:46:25	230:40:29	228:43:31	0.00	0.00	22.4	20.0	0.00	0.00	0.00	0.00	0.00	10.20	0.00	1.00	1.00	0.00	0.00	0.24	0.24	0.00	0.00	0.00	0.00	0.10	0.10	0.00	0.00	0.66	0.66	0.00	0.00	7	0.30	199	200	14.5	0.019	0.06					0.00	0.00	8.41	7.00	0.00	2.8	37.0
03/11/23 04:56:25	230:50:29	228:53:31	0.00	0.00	22.3	20.0	0.00	0.00	0.00	0.00	0.00	10.20	0.00	1.00	1.00	0.00	0.00	0.24	0.24	0.00	0.00	0.00	0.00	0.10	0.10	0.00	0.00	0.66	0.66	0.00	0.00	7	0.31	201	200	14.8	0.019	0.06					0.00	0.00	8.41	7.00	0.00	2.7	37.0
03/11/23 05:06:25	231:00:29	229:03:31	0.00	0.00	22.3	20.0	0.00	0.00	0.00	0.00	0.00	10.20	0.00	1.00	1.00	0.00	0.00	0.24	0.24	0.00	0.00	0.00	0.00	0.10	0.10	0.00	0.00	0.66	0.66	0.00	0.00	6	0.29	201	200	14.0	0.019	0.06					0.00	0.00	8.41	7.00	0.00	2.8	37.0
03/11/23 05:16:25	231:10:29	229:13:31	0.00	0.00	22.5	20.0	0.00	0.00	0.00	0.00	0.00	10.20	0.00	1.00	1.00	0.00	0.00	0.24	0.24	0.00	0.00	0.00	0.00	0.10	0.10	0.00	0.00	0.66	0.66	0.00	0.00	6	0.31	200	200	14.9	0.019	0.06					0.00	0.00	8.41	7.00	0.00	2.5	37.0
03/11/23 05:26:25	231:20:29	229:23:32	0.00	0.00	22.4	20.0	0.00	0.00	0.00	0.00	0.00	10.20	0.00	1.00	1.00	0.00	0.00	0.24	0.24	0.00	0.00	0.00	0.00	0.10	0.10	0.00	0.00	0.66	0.66	0.00	0.00	6	0.30	198	200	14.6	0.019	0.06					0.00	0.00	8.41	7.00	0.00	2.8	37.0
03/11/23 05:36:25	231:30:29	229:33:32	0.00	0.00	22.3	20.0	0.00	0.00	0.00	0.00	0.00	10.20	0.00	1.00	1.00	0.00	0.00	0.24	0.24	0.00	0.00	0.00	0.00	0.10	0.10	0.00	0.00	0.66	0.66	0.00	0.00	5	0.30	201	200	14.4	0.019	0.06					0.00	0.00	8.41	7.00	0.00	2.8	37.0
03/11/23 05:46:25	231:40:29	229:43:32	0.00	0.00	22.4	20.0	0.00	0.00	0.00	0.00	0.00	10.20	0.00	1.00	1.00	0.00	0.00	0.24	0.24	0.00	0.00	0.00	0.00	0.10	0.10	0.00	0.00	0.66	0.66	0.00	0.00	6	0.29	201	200	13.9	0.019	0.06					0.00	0.00	8.41	7.00	0.00	2.6	37.0
03/11/23 05:56:25	231:50:29	229:53:32	0.00	0.00	22.3	20.0	0.00	0.00	0.00	0.00	0.00	10.20	0.00	1.00	1.00	0.00	0.00	0.24	0.24	0.00	0.00	0.00	0.00	0.10	0.10	0.00	0.00	0.66	0.66	0.00	0.00	5	0.29	201	200	14.0	0.019	0.06					0.00	0.00	8.41	7.00	0.00	2.6	37.0
03/11/23 06:06:25	232:00:29	230:03:32	0.00	0.00	22.3	20.0	0.00	0.00	0.00	0.00	0.00	10.20	0.00	1.00	1.00	0.00	0.00	0.24	0.24	0.00	0.00	0.00	0.00	0.10	0.10	0.00	0.00	0.66	0.66	0.00	0.00	6	0.30	201	200	14.2	0.019	0.06					0.00	0.00	8.41	7.00	0.00	2.6	37.0
03/11/23 06:16:25	232:10:29	230:13:32	0.00	0.00	22.4	20.0	0.00	0.00	0.00	0.00	0.00	10.20	0.00	1.00	1.00	0.00	0.00	0.24	0.24	0.00	0.00	0.00	0.00	0.10	0.10	0.00	0.00	0.66	0.66	0.00	0.00	5	0.31	200	200	14.7	0.019	0.06					0.00	0.00	8.41	7.00	0.00	2.8	37.0
03/11/23 06:26:25	232:20:29	230:23:32	0.00	0.00	22.3	20.0	0.00	0.00	0.00	0.00	0.00	10.20	0.00	1.00	1.00	0.00	0.00	0.24	0.24	0.00	0.00	0.00	0.00	0.10	0.10	0.00	0.00	0.66	0.66	0.00	0.00	5	0.31	200	200	14.9	0.019	0.06					0.00	0.00	8.41	7.00	0.00	3.0	37.0
03/11/23 06:36:25	232:30:29	230:33:32	0.00	0.00	22.3	20.0	0.00	0.00	0.00	0.00	0.00	10.20	0.00	1.00	1.00	0.00	0.00	0.24	0.24	0.00	0.00	0.00	0.00	0.10	0.10	0.00	0.00	0.66	0.66	0.00	0.00	5	0.29	198	200	13.9	0.019	0.06					0.00	0.00	8.41	7.00	0.00	2.7	37.0
03/11/23 06:46:25	232:40:29	230:43:32	0.00	0.00	22.4	20.0	0.00	0.00	0.00	0.00	0.00	10.20	0.00	1.00	1.00	0.00	0.00	0.24	0.24	0.00	0.00	0.00	0.00	0.10	0.10	0.00	0.00	0.66	0.66	0.00	0.00	5	0.30	202	200	14.1	0.019	0.06					0.00	0.00	8.41	7.00	0.00	2.7	37.0
03/11/23 06:56:25	232:50:29	230:53:32	0.00	0.00	22.4	20.0	0.00	0.00	0.00	0.00	0.00	10.20	0.00	1.00	1.00	0.00	0.00	0.24	0.24	0.00	0.00	0.00	0.00	0.10	0.10	0.00	0.00	0.66	0.66	0.00	0.00	8	0.28	198	200	13.6	0.019	0.06					0.00	0.00	8.41	7.00	0.00	2.9	37.0
03/11/23 07:06:25	233:00:29	231:03:32	0.00	0.00	22.4	20.0	0.00	0.00	0.00	0.00	0.00	10.20	0.00	1.00	1.00	0.00	0.00	0.24	0.24	0.00	0.00	0.00	0.00	0.10	0.10	0.00	0.00	0.66	0.66	0.00	0.00	5	0.30	201	200	14.2	0.019	0.06					0.00	0.00	8.41	7.00	0.00	2.8	37.0
03/11/23 07:16:25	233:10:29	231:13:32	0.00	0.00	22.5	20.0	0.00	0.00	0.00	0.00	0.00	10.20	0.00	1.00	1.00	0.00	0.00	0.24	0.24	0.00	0.00	0.00	0.00	0.10	0.10	0.00	0.00	0.66	0.66	0.00	0.00	5	0.30	201	200	14.4	0.019	0.06					0.00	0.00	8.41	7.00	0.00	2.8	37.0
03/11/23 07:26:25	233:20:29	231:23:32	0.00	0.00	22.4	20.0	0.00	0.00	0.00	0.00	0.00	10.20	0.00	1.00	1.00	0.00	0.00	0.24	0.24	0.00	0.00	0.00	0.00	0.10	0.10	0.00	0.00	0.66	0.66	0.00	0.00	6	0.30	199	200	14.5	0.019	0.06					0.00	0.00	8.41	7.00	0.00	2.6	37.0
03/11/23 07:36:25	233:30:29	231:33:32	0.00	0.00	22.4	20.0	0.00	0.00	0.00	0.00	0.00	10.20	0.00	1.00	1.00	0.00	0.00	0.24	0.24	0.00	0.00	0.00	0.00	0.10	0.10	0.00	0.00	0.66	0.66	0.00	0.00	7	0.30	199	200	14.2	0.019	0.06					0.00	0.00	8.41	7.00	0.00	2.6	37.0
03/11/23 07:46:25	233:40:29	231:43:32	0.00	0.00	22.4	20.0	0.00	0.00	0.00	0.00	0.00	10.20	0.00	1.00	1.00	0.00	0.00	0.24	0.24	0.00	0.00	0.00	0.00	0.10	0.10	0.00	0.00	0.66	0.66	0.00	0.00	7	0.29	201	200	13.9	0.019	0.06					0.00	0.00	8.41	7.00	0.00	2.6	37.0
03/11/23 07:56:25	233:50:29	231:53:32	0.00	0.00	22.3	20.0	0.00	0.00	0.00	0.00	0.00	10.20	0.00	1.00	1.00	0.00	0.00	0.24	0.24	0.00	0.00	0.00	0.00	0.10	0.10	0.00	0.00	0.66	0.66	0.00	0.00	6	0.31	199	200	15.0	0.019	0.06					0.00	0.00	8.41	7.00	0.00	2.8	37.0
03/11/23 08:06:25	234:00:29	232:03:32	0.00	0.00	22.4	20.0	0.00	0.00	0.00	0.00	0.00	10.20	0.00	1.00	1.00	0.00	0.00	0.24	0.24	0.00	0.00	0.00	0.00	0.10	0.10	0.00	0.00	0.66	0.66	0.00	0.00	20	0.31	199	200	14.7	0.019	0.06					0.00	0.00	8.41	7.00	0.00	2.6	37.0
03/11/23 08:16:25	234:10:29	232:13:32	0.00	0.00	22.4	20.0	0.00	0.00	0.00	0.00	0.00	10.20	0.00	1.00	1.00	0.00	0.00	0.24	0.24	0.00	0.00	0.00	0.00	0.10	0.10	0.00	0.00	0.66	0.66	0.00	0.00	6	0.31	201	200	14.8	0.019	0.06					0.00	0.00	8.41	7.00	0.00	2.6	37.0
03/11/23 08:26:25	234:20:29	232:23:32	0.00	0.00	22.4	20.0	0.00	0.00	0.00	0.00	0.00	10.20	0.00	1.00	1.00	0.00	0.00	0.24	0.24	0.00	0.00	0.00	0.00	0.10	0.10	0.00	0.00	0.66	0.66	0.00	0.00	7	0.28	200	200	13.6	0.019	0.06					0.00	0.00	8.41	7.00	0.00	2.7	37.0
03/11/23 08:36:25	234:30:29	232:33:32	0.00	0.00	22.5	20.0	0.00	0.00	0.00	0.00	0.00	10.20	0.00	1.00	1.00	0.00	0.00	0.24	0.24	0.00	0.00	0.00	0.00	0.10	0.10	0.00	0.00	0.66	0.66	0.00	0.00	6	0.30	199	200	14.4	0.019	0.06					0.00	0.00	8.41	7.00	0.00	2.7	37.0
03/11/23 08:46:25	234:40:29	232:43:32	0.00	0.00	22.5	20.0	0.00	0.00	0.00	0.00	0.00	10.20	0.00	1.00	1.00	0.00	0.00	0.24	0.24	0.00	0.00	0.00	0.00	0.10	0.10	0.00	0.00	0.66	0.66	0.00	0.00	5	0.30	201	200	14.5	0.019	0.06					0.00	0.00	8.41	7.00	0.00	2.5	37.0
03/11/23 08:56:25	234:50:29	232:53:32	0.00	0.00	22.5	20.0	0.00	0.00	0.00	0.00	0.00	10.20	0.00	1.00	1.00	0.00	0.00	0.24	0.24	0.00	0.00	0.00	0.00	0.10	0.10	0.00	0.00	0.66	0.66	0.00	0.00	6	0.30	199	200	14.5	0.019	0.06					0.00	0.00	8.41	7.00	0.00	2.9	37.0
03/11/23 09:06:25	235:00:29	233:03:32	0.00	0.00	22.4	20.0	0.00	0.00	0.00	0.00	0.00	10.20	0.00	1.00	1.00	0.00	0.00	0.24	0.24	0.00	0.00	0.00	0.00	0.10	0.10	0.00	0.00	0.66	0.66	0.00	0.00	6	0.29	201	200	14.0	0.019	0.06					0.00	0.00	8.41	7.00	0.00	2.7	37.0
03/11/23 09:16:25	235:10:29	233:13:32	0.00	0.00	22.4	20.0	0.00	0.00	0.00	0.00	0.00	10.20	0.00	1.00	1.00	0.00	0.00	0.24	0.24	0.00	0.00	0.00	0.00	0.10	0.10	0.00	0.00	0.66	0.66	0.00	0.00	5	0.31	201	200	14.6	0.019	0.06					0.00	0.00	8.41	7.00	0.00	2.5	37.0
03/11/23 09:26:25	235:20:29	233:23:32	0.00	0.00	22.4	20.0	0.00	0.00	0.00	0.00	0.00	10.20	0.00	1.00	1.00	0.00	0.00	0.24	0.24	0.00	0.00	0.00	0.00	0.10	0.10	0.00	0.00	0.66	0.66	0.00	0.00	6	0.29	202	200	13.9	0.019	0.06					0.00	0.00	8.41	7.00	0.00	2.7	37.0
03/11/23 09:36:25	235:30:29	233:33:32	0.00	0.00	22.4	20.0	0.00	0.00	0.00	0.00	0.00	10.20	0.00	1.00	1.00	0.00	0.00	0.24	0.24	0.00	0.00	0.00	0.00	0.10	0.10	0.00	0.00	0.66	0.66	0.00	0.00	6	0.31	201	200	14.9	0.019	0.06					0.00	0.00	8.41	7.00	0.00	2.8	37.0
03/11/23 09:46:25	235:40:29	233:43:32	0.00	0.00	22.4	20.0	0.00	0.00	0.00	0.00	0.00	10.20	0.00	1.00	1.00	0.00	0.00	0.24	0.24	0.00	0.00	0.00	0.00	0.10	0.10	0.00	0.00	0.66	0.66	0.00	0.00	6	0.29	198	200	13.7	0.019	0.06					0.00	0.00	8.41	7.00	0.00	2.7	37.0
03/11/23 09:56:25	235:50:29	233:53:32	0.00	0.00	22.4	20.0	0.00	0.00	0.00	0.00	0.00	10.20	0.00	1.00	1.00	0.00	0.00	0.24	0.24	0.00	0.00	0.00	0.00	0.10	0.10	0.00	0.00	0.66	0.66	0.00	0.00	6	0.29	199	200	13.9	0.019	0.06					0.00	0.00	8.41	7.00	0.00	2.6	37.0
03/11/23 10:06:25	236:00:29	234:03:32	0.00	0.00	22.4	20.0	0.00	0.00	0.00	0.00	0.00	10.20	0.00	1.00	1.00	0.00	0.00	0.24	0.24	0.00	0.00	0.00	0.00	0.10	0.10	0.00	0.00	0.66	0.66	0.00	0.00	6	0.31	200	200	14.8	0.019	0.06					0.00	0.00	8.41	7.00	0.00	2.5	37.0
03/11/23 10:16:25	236:10:29	234:13:32	0.00	0.00	22.4	20.0	0.00	0.00	0.00	0.00	0.00	10.20	0.00	1.00	1.00	0.00	0.00	0.24	0.24	0.00	0.00	0.00	0.00	0.10	0.10	0.00	0.00	0.66	0.66	0.00	0.00	6	0.32	199	200	15.1	0.019	0.06					0.00	0.00	8.41	7.00	0.00	2.4	37.0
03/11/23 10:26:25	236:20:30	234:23:32	0.00	0.00	22.4	20.0	0.00	0.00	0.00	0.00	0.00	10.20	0.00	1.00	1.00	0.00	0.00	0.24	0.24	0.00	0.00	0.00	0.00	0.10	0.10	0.00	0.00	0.66	0.66	0.00	0.00	6	0.30	199	200	14.5	0.019	0.06					0.00	0.00	8.41	7.00	0.00	2.6	37.0
03/11/23 10:36:25	236:30:30	234:33:32	0.00	0.00	22.4	20.0	0.00	0.00	0.00	0.00	0.00	10.20	0.00	1.00	1.00	0.00	0.00	0.24	0.24	0.00	0.00	0.00	0.00	0.10	0.10	0.00	0.00	0.66	0.66	0.00	0.00	6	0.29	199	200	14.0	0.019	0.06					0.00	0.00	8.41	7.00	0.00	2.6	37.0
03/11/23 10:46:25	236:40:30	234:43:32	0.00	0.00	22.5	20.0	0.00	0.00	0.00	0.00	0.00	10.20	0.00	1.00	1.00	0.00	0.00	0.24	0.24	0.00	0.00	0.00	0.00	0.10	0.10	0.00	0.00	0.66	0.66	0.00	0.00	6	0.29	199	200	13.7	0.019	0.06					0.00	0.00	8.41	7.00	0.00	2.5	37.0
03/11/23 10:56:25	236:50:30	234:53:32	0.00	0.00	22.4	20.0	0.00	0.00	0.00	0.00	0.00	10.20	0.00	1.00	1.00	0.00	0.00	0.24	0.24	0.00	0.00	0.00	0.00	0.10	0.10	0.00	0.00	0.66	0.66	0.00	0.00	7	0.30	201	200	14.1	0.019	0.06					0.00	0.00	8.41	7.00	0.00	2.7	37.0
03/11/23 11:06:25	237:00:30	235:03:32	0.00	0.00	22.4	20.0	0.00	0.00	0.00	0.00	0.00	10.20	0.00	1.00	1.00	0.00	0.00	0.24	0.24	0.00	0.00	0.00	0.00	0.10	0.10	0.00	0.00	0.66	0.66	0.00	0.00	7	0.29	201	200	14.0	0.019	0.06					0.00	0.00	8.41	7.00	0.00	2.5	37.0
03/11/23 11:16:25	237:10:30	235:13:32	0.00	0.00	22.5	20.0	0.00	0.00	0.00	0.00	0.00	10.20	0.00	1.00	1.00	0.00	0.00	0.24	0.24	0.00	0.00	0.00	0.00	0.10	0.10	0.00	0.00	0.66	0.66	0.00	0.00	6	0.31	200	200	14.7	0.019	0.06					0.00	0.00	8.41	7.00	0.00	2.8	37.0
03/11/23 11:26:25	237:20:30	235:23:32	0.00	0.00	22.4	20.0	0.00	0.00	0.00	0.00	0.00	10.20	0.00	1.00	1.00	0.00	0.00	0.24	0.24	0.00	0.00	0.00	0.00	0.10	0.10	0.00	0.00	0.66	0.66	0.00	0.00	6	0.32	200	200	15.0	0.019	0.06					0.00	0.00	8.41	7.00	0.00	2.6	37.0
03/11/23 11:36:26	237:30:30	235:33:32	0.00	0.00	22.4	20.0	0.00	0.00	0.00	0.00	0.00	10.20	0.00	1.00	1.00	0.00	0.00	0.24	0.24	0.00	0.00	0.00	0.00	0.10	0.10	0.00	0.00	0.66	0.66	0.00	0.00	6	0.32	199	200	15.5	0.018	0.06					0.00	0.00	8.41	7.00	0.00	2.5	37.0
03/11/23 11:46:26	237:40:30	235:43:32	0.00	0.00	22.5	20.0	0.00	0.00	0.00	0.00	0.00	10.20	0.00	1.00	1.00	0.00	0.00	0.24	0.24	0.00	0.00	0.00	0.00	0.10	0.10	0.00	0.00	0.66	0.66	0.00	0.00	7	0.33	200	200	15.6	0.018	0.06					0.00	0.00	8.41	7.00	0.00	2.7	37.0
03/11/23 11:56:26	237:50:30	235:53:32	0.00	0.00	22.5	20.0	0.00	0.00	0.00	0.00	0.00	10.20	0.00	1.00	1.00	0.00	0.00	0.24	0.24	0.00	0.00	0.00	0.00	0.10	0.10	0.00	0.00	0.66	0.66	0.00	0.00	6	0.32	198	200	15.3	0.019	0.06					0.00	0.00	8.41	7.00	0.00	2.5	37.0
03/11/23 12:06:26	238:00:30	236:03:32	0.00	0.00	22.6	20.0	0.00	0.00	0.00	0.00	0.00	10.20	0.00	1.00	1.00	0.00	0.00	0.24	0.24	0.00	0.00	0.00	0.00	0.10	0.10	0.00	0.00	0.66	0.66	0.00	0.00	5	0.31	199	200	14.8	0.018	0.06					0.00	0.00	8.41	7.00	0.00	2.6	37.0
03/11/23 12:16:26	238:10:30	236:13:32	0.00	0.00	22.5	20.0	0.00	0.00	0.00	0.00	0.00	10.20	0.00	1.00	1.00	0.00	0.00	0.24	0.24	0.00	0.00	0.00	0.00	0.10	0.10	0.00	0.00	0.66	0.66	0.00	0.00	6	0.33	198	200	15.8	0.018	0.06					0.00	0.00	8.41	7.00	0.00	2.4	37.0
03/11/23 12:26:26	238:20:30	236:23:32	0.00	0.00	22.4	20.0	0.00	0.00	0.00	0.00	0.00	10.20	0.00	1.00	1.00	0.00	0.00	0.24	0.24	0.00	0.00	0.00	0.00	0.10	0.10	0.00	0.00	0.66	0.66	0.00	0.00	6	0.34	199	200	16.4	0.018	0.06					0.00	0.00	8.41	7.00	0.00	2.8	37.0
03/11/23 12:36:26	238:30:30	236:33:32	0.00	0.00	22.5	20.0	0.00	0.00	0.00	0.00	0.00	10.20	0.00	1.00	1.00	0.00	0.00	0.24	0.24	0.00	0.00	0.00	0.00	0.10	0.10	0.00	0.00	0.66	0.66	0.00	0.00	6	0.31	202	200	14.9	0.019	0.06					0.00	0.00	8.41	7.00	0.00	2.7	37.0
03/11/23 12:46:26	238:40:30	236:43:32	0.00	0.00	22.5	20.0	0.00	0.00	0.00	0.00	0.00	10.20	0.00	1.00	1.00	0.00	0.00	0.24	0.24	0.00	0.00	0.00	0.00	0.10	0.10	0.00	0.00	0.66	0.66	0.00	0.00	6	0.32	201	200	15.0	0.018	0.06					0.00	0.00	8.41	7.00	0.00	2.5	37.0
03/11/23 12:56:26	238:50:30	236:53:32	0.00	0.00	22.5	20.0	0.00	0.00	0.00	0.00	0.00	10.20	0.00	1.00	1.00	0.00	0.00	0.24	0.24	0.00	0.00	0.00	0.00	0.10	0.10	0.00	0.00	0.66	0.66	0.00	0.00	6	0.32	201	200	15.2	0.018	0.06					0.00	0.00	8.41	7.00	0.00	2.4	37.0
03/11/23 13:06:26	239:00:30	237:03:32	0.00	0.00	22.5	20.0	0.00	0.00	0.00	0.00	0.00	10.20	0.00	1.00	1.00	0.00	0.00	0.24	0.24	0.00	0.00	0.00	0.00	0.10	0.10	0.00	0.00	0.66	0.66	0.00	0.00	7	0.33	201	200	15.6	0.018	0.06					0.00	0.00	8.41	7.00	0.00	2.7	37.0
03/11/23 13:16:26	239:10:30	237:13:33	0.00	0.00	22.5	20.0	0.00	0.00	0.00	0.00	0.00	10.20	0.00	1.00	1.00	0.00	0.00	0.24	0.24	0.00	0.00	0.00	0.00	0.10	0.10	0.00	0.00	0.66	0.66	0.00	0.00	5	0.30	201	200	14.5	0.018	0.06					0.00	0.00	8.41	7.00	0.00	2.6	37.0
03/11/23 13:26:26	239:20:30	237:23:33	0.00	0.00	22.6	20.0	0.00	0.00	0.00	0.00	0.00	10.20	0.00	1.00	1.00	0.00	0.00	0.24	0.24	0.00	0.00	0.00	0.00	0.10	0.10	0.00	0.00	0.66	0.66	0.00	0.00	5	0.34	199	200	16.4	0.018	0.06					0.00	0.00	8.41	7.00	0.00	2.5	37.0
03/11/23 13:36:26	239:30:30	237:33:33	0.00	0.00	22.6	20.0	0.00	0.00	0.00	0.00	0.00	10.20	0.00	1.00	1.00	0.00	0.00	0.24	0.24	0.00	0.00	0.00	0.00	0.10	0.10	0.00	0.00	0.66	0.66	0.00	0.00	6	0.32	199	200	15.2	0.018	0.06					0.00	0.00	8.41	7.00	0.00	2.7	37.0
03/11/23 13:46:26	239:40:30	237:43:33	0.00	0.00	22.6	20.0	0.00	0.00	0.00	0.00	0.00	10.20	0.00	1.00	1.00	0.00	0.00	0.24	0.24	0.00	0.00	0.00	0.00	0.10	0.10	0.00	0.00	0.66	0.66	0.00	0.00	6	0.33	200	200	15.7	0.018	0.06					0.00	0.00	8.41	7.00	0.00	2.4	37.0
03/11/23 13:56:26	239:50:30	237:53:33	0.00	0.00	22.6	20.0	0.00	0.00	0.00	0.00	0.00	10.20	0.00	1.00	1.00	0.00	0.00	0.24	0.24	0.00	0.00	0.00	0.00	0.10	0.10	0.00	0.00	0.66	0.66	0.00	0.00	6	0.31	199	200	15.0	0.018	0.06					0.00	0.00	8.41	7.00	0.00	2.5	37.0
03/11/23 14:06:26	240:00:30	238:03:33	0.00	0.00	22.6	20.0	0.00	0.00	0.00	0.00	0.00	10.20	0.00	1.00	1.00	0.00	0.00	0.24	0.24	0.00	0.00	0.00	0.00	0.10	0.10	0.00	0.00	0.66	0.66	0.00	0.00	7	0.32	199	200	15.4	0.018	0.06					0.00	0.00	8.41	7.00	0.00	2.6	37.0
03/11/23 14:16:26	240:10:30	238:13:33	0.00	0.00	22.5	20.0	0.00	0.00	0.00	0.00	0.00	10.20	0.00	1.00	1.00	0.00	0.00	0.24	0.24	0.00	0.00	0.00	0.00	0.10	0.10	0.00	0.00	0.66	0.66	0.00	0.00	6	0.34	199	200	16.1	0.018	0.06					0.00	0.00	8.41	7.00	0.00	2.6	37.0
03/11/23 14:26:26	240:20:30	238:23:33	0.00	0.00	22.6	20.0	0.00	0.00	0.00	0.00	0.00	10.20	0.00	1.00	1.00	0.00	0.00	0.24	0.24	0.00	0.00	0.00	0.00	0.10	0.10	0.00	0.00	0.66	0.66	0.00	0.00	7	0.32	201	200	15.4	0.018	0.06					0.00	0.00	8.41	7.00	0.00	2.6	37.0
03/11/23 14:36:26	240:30:30	238:33:33	0.00	0.00	22.6	20.0	0.00	0.00	0.00	0.00	0.00	10.20	0.00	1.00	1.00	0.00	0.00	0.24	0.24	0.00	0.00	0.00	0.00	0.10	0.10	0.00	0.00	0.66	0.66	0.00	0.00	6	0.34	199	200	16.2	0.018	0.06					0.00	0.00	8.41	7.00	0.00	2.5	37.0
03/11/23 14:46:26	240:40:30	238:43:33	0.00	0.00	22.6	20.0	0.00	0.00	0.00	0.00	0.00	10.20	0.00	1.00	1.00	0.00	0.00	0.24	0.24	0.00	0.00	0.00	0.00	0.10	0.10	0.00	0.00	0.66	0.66	0.00	0.00	6	0.32	199	200	15.0	0.018	0.06					0.00	0.00	8.41	7.00	0.00	2.5	37.0
03/11/23 14:56:26	240:50:30	238:53:33	0.00	0.00	22.6	20.0	0.00	0.00	0.00	0.00	0.00	10.20	0.00	1.00	1.00	0.00	0.00	0.24	0.24	0.00	0.00	0.00	0.00	0.10	0.10	0.00	0.00	0.66	0.66	0.00	0.00	6	0.34	200	200	16.0	0.018	0.06					0.00	0.00	8.41	7.00	0.00	2.5	37.0
03/11/23 15:06:26	241:00:30	239:03:33	0.00	0.00	22.6	20.0	0.00	0.00	0.00	0.00	0.00	10.20	0.00	1.00	1.00	0.00	0.00	0.24	0.24	0.00	0.00	0.00	0.00	0.10	0.10	0.00	0.00	0.66	0.66	0.00	0.00	6	0.32	199	200	15.2	0.018	0.06					0.00	0.00	8.41	7.00	0.00	2.5	37.0
03/11/23 15:16:26	241:10:30	239:13:33	0.00	0.00	22.6	20.0	0.00	0.00	0.00	0.00	0.00	10.20	0.00	1.00	1.00	0.00	0.00	0.24	0.24	0.00	0.00	0.00	0.00	0.10	0.10	0.00	0.00	0.66	0.66	0.00	0.00	6	0.31	201	200	14.9	0.018	0.06					0.00	0.00	8.41	7.00	0.00	2.6	37.0
03/11/23 15:26:26	241:20:30	239:23:33	0.00	0.00	22.6	20.0	0.00	0.00	0.00	0.00	0.00	10.20	0.00	1.00	1.00	0.00	0.00	0.24	0.24	0.00	0.00	0.00	0.00	0.10	0.10	0.00	0.00	0.66	0.66	0.00	0.00	6	0.32	200	200	15.4	0.018	0.06					0.00	0.00	8.41	7.00	0.00	2.5	37.0
03/11/23 15:36:26	241:30:30	239:33:33	0.00	0.00	22.6	20.0	0.00	0.00	0.00	0.00	0.00	10.20	0.00	1.00	1.00	0.00	0.00	0.24	0.24	0.00	0.00	0.00	0.00	0.10	0.10	0.00	0.00	0.66	0.66	0.00	0.00	6	0.31	199	200	15.0	0.018	0.06					0.00	0.00	8.41	7.00	0.00	2.8	37.0
03/11/23 15:46:26	241:40:30	239:43:33	0.00	0.00	22.7	20.0	0.00	0.00	0.00	0.00	0.00	10.20	0.00	1.00	1.00	0.00	0.00	0.24	0.24	0.00	0.00	0.00	0.00	0.10	0.10	0.00	0.00	0.66	0.66	0.00	0.00	6	0.32	199	200	15.2	0.018	0.06					0.00	0.00	8.41	7.00	0.00	2.5	37.0
03/11/23 15:56:26	241:50:30	239:53:33	0.00	0.00	22.7	20.0	0.00	0.00	0.00	0.00	0.00	10.20	0.00	1.00	1.00	0.00	0.00	0.24	0.24	0.00	0.00	0.00	0.00	0.10	0.10	0.00	0.00	0.66	0.66	0.00	0.00	5	0.32	201	200	15.1	0.018	0.06					0.00	0.00	8.41	7.00	0.00	2.5	37.0
03/11/23 16:06:26	242:00:30	240:03:33	0.00	0.00	22.7	20.0	0.00	0.00	0.00	0.00	0.00	10.20	0.00	1.00	1.00	0.00	0.00	0.24	0.24	0.00	0.00	0.00	0.00	0.10	0.10	0.00	0.00	0.66	0.66	0.00	0.00	5	0.30	200	200	14.4	0.018	0.06					0.00	0.00	8.41	7.00	0.00	2.4	37.0
03/11/23 16:16:26	242:10:30	240:13:33	0.00	0.00	22.6	20.0	0.00	0.00	0.00	0.00	0.00	10.20	0.00	1.00	1.00	0.00	0.00	0.24	0.24	0.00	0.00	0.00	0.00	0.10	0.10	0.00	0.00	0.66	0.66	0.00	0.00	5	0.30	202	200	14.5	0.018	0.06					0.00	0.00	8.41	7.00	0.00	2.6	37.0
03/11/23 16:26:26	242:20:30	240:23:33	0.00	0.00	22.7	20.0	0.00	0.00	0.00	0.00	0.00	10.20	0.00	1.00	1.00	0.00	0.00	0.24	0.24	0.00	0.00	0.00	0.00	0.10	0.10	0.00	0.00	0.66	0.66	0.00	0.00	7	0.33	199	200	15.7	0.018	0.06					0.00	0.00	8.41	7.00	0.00	2.7	37.0
03/11/23 16:36:26	242:30:30	240:33:33	0.00	0.00	22.7	20.0	0.00	0.00	0.00	0.00	0.00	10.20	0.00	1.00	1.00	0.00	0.00	0.24	0.24	0.00	0.00	0.00	0.00	0.10	0.10	0.00	0.00	0.66	0.66	0.00	0.00	5	0.31	200	200	15.1	0.018	0.06					0.00	0.00	8.41	7.00	0.00	2.7	37.0
03/11/23 16:46:26	242:40:30	240:43:33	0.00	0.00	22.7	20.0	0.00	0.00	0.00	0.00	0.00	10.20	0.00	1.00	1.00	0.00	0.00	0.24	0.24	0.00	0.00	0.00	0.00	0.10	0.10	0.00	0.00	0.66	0.66	0.00	0.00	5	0.31	201	200	14.8	0.018	0.06					0.00	0.00	8.41	7.00	0.00	2.7	37.0
03/11/23 16:56:26	242:50:30	240:53:33	0.00	0.00	22.7	20.0	0.00	0.00	0.00	0.00	0.00	10.20	0.00	1.00	1.00	0.00	0.00	0.24	0.24	0.00	0.00	0.00	0.00	0.10	0.10	0.00	0.00	0.66	0.66	0.00	0.00	6	0.33	200	200	15.9	0.018	0.06					0.00	0.00	8.41	7.00	0.00	2.7	37.0
03/11/23 17:06:26	243:00:30	241:03:33	0.00	0.00	22.7	20.0	0.00	0.00	0.00	0.00	0.00	10.20	0.00	1.00	1.00	0.00	0.00	0.24	0.24	0.00	0.00	0.00	0.00	0.10	0.10	0.00	0.00	0.66	0.66	0.00	0.00	7	0.32	199	200	15.3	0.018	0.06					0.00	0.00	8.41	7.00	0.00	2.6	37.0
03/11/23 17:16:26	243:10:30	241:13:33	0.00	0.00	22.7	20.0	0.00	0.00	0.00	0.00	0.00	10.20	0.00	1.00	1.00	0.00	0.00	0.24	0.24	0.00	0.00	0.00	0.00	0.10	0.10	0.00	0.00	0.66	0.66	0.00	0.00	6	0.32	200	200	15.1	0.018	0.06					0.00	0.00	8.41	7.00	0.00	2.6	37.0
03/11/23 17:26:26	243:20:30	241:23:33	0.00	0.00	22.7	20.0	0.00	0.00	0.00	0.00	0.00	10.20	0.00	1.00	1.00	0.00	0.00	0.24	0.24	0.00	0.00	0.00	0.00	0.10	0.10	0.00	0.00	0.66	0.66	0.00	0.00	5	0.31	201	200	14.6	0.018	0.06					0.00	0.00	8.41	7.00	0.00	2.2	37.0
03/11/23 17:36:26	243:30:30	241:33:33	0.00	0.00	22.7	20.0	0.00	0.00	0.00	0.00	0.00	10.20	0.00	1.00	1.00	0.00	0.00	0.24	0.24	0.00	0.00	0.00	0.00	0.10	0.10	0.00	0.00	0.66	0.66	0.00	0.00	5	0.32	201	200	15.2	0.018	0.06					0.00	0.00	8.41	7.00	0.00	2.4	37.0
03/11/23 17:46:26	243:40:30	241:43:33	0.00	0.00	22.7	20.0	0.00	0.00	0.00	0.00	0.00	10.20	0.00	1.00	1.00	0.00	0.00	0.24	0.24	0.00	0.00	0.00	0.00	0.10	0.10	0.00	0.00	0.66	0.66	0.00	0.00	7	0.33	203	200	15.7	0.018	0.06					0.00	0.00	8.41	7.00	0.00	2.5	37.0
03/11/23 17:56:26	243:50:30	241:53:33	0.00	0.00	22.7	20.0	0.00	0.00	0.00	0.00	0.00	10.20	0.00	1.00	1.00	0.00	0.00	0.24	0.24	0.00	0.00	0.00	0.00	0.10	0.10	0.00	0.00	0.66	0.66	0.00	0.00	6	0.32	201	200	15.2	0.018	0.06					0.00	0.00	8.41	7.00	0.00	2.4	37.0
03/11/23 18:06:26	244:00:31	242:03:33	0.00	0.00	22.8	20.0	0.00	0.00	0.00	0.00	0.00	10.20	0.00	1.00	1.00	0.00	0.00	0.24	0.24	0.00	0.00	0.00	0.00	0.10	0.10	0.00	0.00	0.66	0.66	0.00	0.00	5	0.34	200	200	16.1	0.018	0.06					0.00	0.00	8.41	7.00	0.00	2.4	37.0
03/11/23 18:16:26	244:10:31	242:13:33	0.00	0.00	22.8	20.0	0.00	0.00	0.00	0.00	0.00	10.20	0.00	1.00	1.00	0.00	0.00	0.24	0.24	0.00	0.00	0.00	0.00	0.10	0.10	0.00	0.00	0.66	0.66	0.00	0.00	6	0.32	201	200	15.1	0.018	0.06					0.00	0.00	8.41	7.00	0.00	2.4	37.0
03/11/23 18:26:26	244:20:31	242:23:33	0.00	0.00	22.8	20.0	0.00	0.00	0.00	0.00	0.00	10.20	0.00	1.00	1.00	0.00	0.00	0.24	0.24	0.00	0.00	0.00	0.00	0.10	0.10	0.00	0.00	0.66	0.66	0.00	0.00	6	0.34	199	200	16.2	0.018	0.06					0.00	0.00	8.41	7.00	0.00	2.5	37.0
03/11/23 18:36:26	244:30:31	242:33:33	0.00	0.00	22.7	20.0	0.00	0.00	0.00	0.00	0.00	10.20	0.00	1.00	1.00	0.00	0.00	0.24	0.24	0.00	0.00	0.00	0.00	0.10	0.10	0.00	0.00	0.66	0.66	0.00	0.00	6	0.31	199	200	15.1	0.018	0.06					0.00	0.00	8.41	7.00	0.00	2.3	37.0
03/11/23 18:46:26	244:40:31	242:43:33	0.00	0.00	22.7	20.0	0.00	0.00	0.00	0.00	0.00	10.20	0.00	1.00	1.00	0.00	0.00	0.24	0.24	0.00	0.00	0.00	0.00	0.10	0.10	0.00	0.00	0.66	0.66	0.00	0.00	6	0.31	200	200	15.0	0.018	0.06					0.00	0.00	8.41	7.00	0.00	2.6	37.0
03/11/23 18:56:26	244:50:31	242:53:33	0.00	0.00	22.7	20.0	0.00	0.00	0.00	0.00	0.00	10.20	0.00	1.00	1.00	0.00	0.00	0.24	0.24	0.00	0.00	0.00	0.00	0.10	0.10	0.00	0.00	0.66	0.66	0.00	0.00	3	0.32	199	200	15.4	0.018	0.06					0.00	0.00	8.41	7.00	0.00	2.2	37.0
03/11/23 19:06:26	245:00:31	243:03:33	0.00	0.00	22.8	20.0	0.00	0.00	0.00	0.00	0.00	10.20	0.00	1.00	1.00	0.00	0.00	0.24	0.24	0.00	0.00	0.00	0.00	0.10	0.10	0.00	0.00	0.66	0.66	0.00	0.00	5	0.34	201	200	15.9	0.018	0.06					0.00	0.00	8.41	7.00	0.00	2.4	37.0
03/11/23 19:16:26	245:10:31	243:13:33	0.00	0.00	22.7	20.0	0.00	0.00	0.00	0.00	0.00	10.20	0.00	1.00	1.00	0.00	0.00	0.24	0.24	0.00	0.00	0.00	0.00	0.10	0.10	0.00	0.00	0.66	0.66	0.00	0.00	6	0.31	201	200	14.9	0.018	0.06					0.00	0.00	8.41	7.00	0.00	2.7	37.0
03/11/23 19:26:26	245:20:31	243:23:33	0.00	0.00	22.8	20.0	0.00	0.00	0.00	0.00	0.00	10.20	0.00	1.00	1.00	0.00	0.00	0.24	0.24	0.00	0.00	0.00	0.00	0.10	0.10	0.00	0.00	0.66	0.66	0.00	0.00	5	0.31	201	200	15.0	0.018	0.06					0.00	0.00	8.41	7.00	0.00	2.5	37.0
03/11/23 19:36:26	245:30:31	243:33:33	0.00	0.00	22.7	20.0	0.00	0.00	0.00	0.00	0.00	10.20	0.00	1.00	1.00	0.00	0.00	0.24	0.24	0.00	0.00	0.00	0.00	0.10	0.10	0.00	0.00	0.66	0.66	0.00	0.00	6	0.33	200	200	15.9	0.018	0.06					0.00	0.00	8.41	7.00	0.00	2.5	37.0
03/11/23 19:46:26	245:40:31	243:43:33	0.00	0.00	22.8	20.0	0.00	0.00	0.00	0.00	0.00	10.20	0.00	1.00	1.00	0.00	0.00	0.24	0.24	0.00	0.00	0.00	0.00	0.10	0.10	0.00	0.00	0.66	0.66	0.00	0.00	5	0.32	199	200	15.3	0.018	0.06					0.00	0.00	8.41	7.00	0.00	2.6	37.0
03/11/23 19:56:26	245:50:31	243:53:33	0.00	0.00	22.8	20.0	0.00	0.00	0.00	0.00	0.00	10.20	0.00	1.00	1.00	0.00	0.00	0.24	0.24	0.00	0.00	0.00	0.00	0.10	0.10	0.00	0.00	0.66	0.66	0.00	0.00	6	0.31	199	200	14.8	0.018	0.06					0.00	0.00	8.41	7.00	0.00	2.5	37.0
03/11/23 20:06:26	246:00:31	244:03:33	0.00	0.00	22.9	20.0	0.00	0.00	0.00	0.00	0.00	10.20	0.00	1.00	1.00	0.00	0.00	0.24	0.24	0.00	0.00	0.00	0.00	0.10	0.10	0.00	0.00	0.66	0.66	0.00	0.00	7	0.32	200	200	15.2	0.018	0.06					0.00	0.00	8.41	7.00	0.00	2.7	37.0
03/11/23 20:16:26	246:10:31	244:13:33	0.00	0.00	22.8	20.0	0.00	0.00	0.00	0.00	0.00	10.20	0.00	1.00	1.00	0.00	0.00	0.24	0.24	0.00	0.00	0.00	0.00	0.10	0.10	0.00	0.00	0.66	0.66	0.00	0.00	6	0.31	201	200	15.0	0.018	0.06					0.00	0.00	8.41	7.00	0.00	2.5	37.0
03/11/23 20:26:26	246:20:31	244:23:33	0.00	0.00	22.8	20.0	0.00	0.00	0.00	0.00	0.00	10.20	0.00	1.00	1.00	0.00	0.00	0.24	0.24	0.00	0.00	0.00	0.00	0.10	0.10	0.00	0.00	0.66	0.66	0.00	0.00	6	0.32	199	200	15.1	0.018	0.06					0.00	0.00	8.41	7.00	0.00	2.7	37.0
03/11/23 20:36:26	246:30:31	244:33:33	0.00	0.00	22.8	20.0	0.00	0.00	0.00	0.00	0.00	10.20	0.00	1.00	1.00	0.00	0.00	0.24	0.24	0.00	0.00	0.00	0.00	0.10	0.10	0.00	0.00	0.66	0.66	0.00	0.00	5	0.30	202	200	14.5	0.018	0.06					0.00	0.00	8.41	7.00	0.00	2.5	37.0
03/11/23 20:46:26	246:40:31	244:43:33	0.00	0.00	22.8	20.0	0.00	0.00	0.00	0.00	0.00	10.20	0.00	1.00	1.00	0.00	0.00	0.24	0.24	0.00	0.00	0.00	0.00	0.10	0.10	0.00	0.00	0.66	0.66	0.00	0.00	5	0.33	199	200	15.8	0.018	0.06					0.00	0.00	8.41	7.00	0.00	2.6	37.0
03/11/23 20:56:27	246:50:31	244:53:33	0.00	0.00	22.8	20.0	0.00	0.00	0.00	0.00	0.00	10.20	0.00	1.00	1.00	0.00	0.00	0.24	0.24	0.00	0.00	0.00	0.00	0.10	0.10	0.00	0.00	0.66	0.66	0.00	0.00	5	0.31	201	200	14.8	0.018	0.06					0.00	0.00	8.41	7.00	0.00	2.5	37.0
03/11/23 21:06:27	247:00:31	245:03:33	0.00	0.00	22.8	20.0	0.00	0.00	0.00	0.00	0.00	10.20	0.00	1.00	1.00	0.00	0.00	0.24	0.24	0.00	0.00	0.00	0.00	0.10	0.10	0.00	0.00	0.66	0.66	0.00	0.00	6	0.31	200	200	14.8	0.018	0.06					0.00	0.00	8.41	7.00	0.00	2.5	37.0
03/11/23 21:16:27	247:10:31	245:13:33	0.00	0.00	22.8	20.0	0.00	0.00	0.00	0.00	0.00	10.20	0.00	1.00	1.00	0.00	0.00	0.24	0.24	0.00	0.00	0.00	0.00	0.10	0.10	0.00	0.00	0.66	0.66	0.00	0.00	6	0.32	200	200	15.2	0.018	0.06					0.00	0.00	8.41	7.00	0.00	2.5	37.0
03/11/23 21:26:27	247:20:31	245:23:33	0.00	0.00	22.8	20.0	0.00	0.00	0.00	0.00	0.00	10.20	0.00	1.00	1.00	0.00	0.00	0.24	0.24	0.00	0.00	0.00	0.00	0.10	0.10	0.00	0.00	0.66	0.66	0.00	0.00	6	0.31	199	200	15.0	0.018	0.06					0.00	0.00	8.41	7.00	0.00	2.7	37.0
03/11/23 21:36:27	247:30:31	245:33:33	0.00	0.00	22.8	20.0	0.00	0.00	0.00	0.00	0.00	10.20	0.00	1.00	1.00	0.00	0.00	0.24	0.24	0.00	0.00	0.00	0.00	0.10	0.10	0.00	0.00	0.66	0.66	0.00	0.00	6	0.30	201	200	14.5	0.018	0.06					0.00	0.00	8.41	7.00	0.00	2.7	37.0
03/11/23 21:46:27	247:40:31	245:43:33	0.00	0.00	22.9	20.0	0.00	0.00	0.00	0.00	0.00	10.20	0.00	1.00	1.00	0.00	0.00	0.24	0.24	0.00	0.00	0.00	0.00	0.10	0.10	0.00	0.00	0.66	0.66	0.00	0.00	7	0.31	202	200	14.9	0.018	0.06					0.00	0.00	8.41	7.00	0.00	2.6	37.0
03/11/23 21:56:27	247:50:31	245:53:33	0.00	0.00	22.8	20.0	0.00	0.00	0.00	0.00	0.00	10.20	0.00	1.00	1.00	0.00	0.00	0.24	0.24	0.00	0.00	0.00	0.00	0.10	0.10	0.00	0.00	0.66	0.66	0.00	0.00	6	0.31	198	200	15.1	0.018	0.06					0.00	0.00	8.41	7.00	0.00	2.7	37.0
03/11/23 22:06:27	248:00:31	246:03:33	0.00	0.00	22.9	20.0	0.00	0.00	0.00	0.00	0.00	10.20	0.00	1.00	1.00	0.00	0.00	0.24	0.24	0.00	0.00	0.00	0.00	0.10	0.10	0.00	0.00	0.66	0.66	0.00	0.00	6	0.31	198	200	14.8	0.018	0.06					0.00	0.00	8.41	7.00	0.00	2.6	37.0
03/11/23 22:16:27	248:10:31	246:13:33	0.00	0.00	22.9	20.0	0.00	0.00	0.00	0.00	0.00	10.20	0.00	1.00	1.00	0.00	0.00	0.24	0.24	0.00	0.00	0.00	0.00	0.10	0.10	0.00	0.00	0.66	0.66	0.00	0.00	6	0.31	199	200	15.1	0.018	0.06					0.00	0.00	8.41	7.00	0.00	2.7	37.0
03/11/23 22:26:27	248:20:31	246:23:33	0.00	0.00	22.8	20.0	0.00	0.00	0.00	0.00	0.00	10.20	0.00	1.00	1.00	0.00	0.00	0.24	0.24	0.00	0.00	0.00	0.00	0.10	0.10	0.00	0.00	0.66	0.66	0.00	0.00	6	0.30	198	200	14.6	0.018	0.06					0.00	0.00	8.41	7.00	0.00	2.4	37.0
03/11/23 22:36:27	248:30:31	246:33:33	0.00	0.00	22.8	20.0	0.00	0.00	0.00	0.00	0.00	10.20	0.00	1.00	1.00	0.00	0.00	0.24	0.24	0.00	0.00	0.00	0.00	0.10	0.10	0.00	0.00	0.66	0.66	0.00	0.00	5	0.31	199	200	14.8	0.018	0.06					0.00	0.00	8.41	7.00	0.00	2.7	37.0
03/11/23 22:46:27	248:40:31	246:43:33	0.00	0.00	22.9	20.0	0.00	0.00	0.00	0.00	0.00	10.20	0.00	1.00	1.00	0.00	0.00	0.24	0.24	0.00	0.00	0.00	0.00	0.10	0.10	0.00	0.00	0.66	0.66	0.00	0.00	4	0.32	198	200	15.3	0.018	0.06					0.00	0.00	8.41	7.00	0.00	2.5	37.0
03/11/23 22:56:27	248:50:31	246:53:33	0.00	0.00	22.8	20.0	0.00	0.00	0.00	0.00	0.00	10.20	0.00	1.00	1.00	0.00	0.00	0.24	0.24	0.00	0.00	0.00	0.00	0.10	0.10	0.00	0.00	0.66	0.66	0.00	0.00	6	0.30	199	200	14.3	0.018	0.06					0.00	0.00	8.41	7.00	0.00	2.7	37.0
03/11/23 23:06:27	249:00:31	247:03:33	0.00	0.00	22.8	20.0	0.00	0.00	0.00	0.00	0.00	10.20	0.00	1.00	1.00	0.00	0.00	0.24	0.24	0.00	0.00	0.00	0.00	0.10	0.10	0.00	0.00	0.66	0.66	0.00	0.00	5	0.30	198	200	14.7	0.018	0.06					0.00	0.00	8.41	7.00	0.00	2.7	37.0
03/11/23 23:16:27	249:10:31	247:13:33	0.00	0.00	22.9	20.0	0.00	0.00	0.00	0.00	0.00	10.20	0.00	1.00	1.00	0.00	0.00	0.24	0.24	0.00	0.00	0.00	0.00	0.10	0.10	0.00	0.00	0.66	0.66	0.00	0.00	7	0.31	201	200	14.8	0.018	0.06					0.00	0.00	8.41	7.00	0.00	2.4	37.0
03/11/23 23:26:27	249:20:31	247:23:33	0.00	0.00	22.9	20.0	0.00	0.00	0.00	0.00	0.00	10.20	0.00	1.00	1.00	0.00	0.00	0.24	0.24	0.00	0.00	0.00	0.00	0.10	0.10	0.00	0.00	0.66	0.66	0.00	0.00	5	0.33	201	200	15.8	0.018	0.06					0.00	0.00	8.41	7.00	0.00	2.5	37.0
03/11/23 23:36:27	249:30:31	247:33:33	0.00	0.00	23.0	20.0	0.00	0.00	0.00	0.00	0.00	10.20	0.00	1.00	1.00	0.00	0.00	0.24	0.24	0.00	0.00	0.00	0.00	0.10	0.10	0.00	0.00	0.66	0.66	0.00	0.00	6	0.31	199	200	14.7	0.018	0.06					0.00	0.00	8.41	7.00	0.00	2.6	37.0
03/11/23 23:46:27	249:40:31	247:43:33	0.00	0.00	22.8	20.0	0.00	0.00	0.00	0.00	0.00	10.20	0.00	1.00	1.00	0.00	0.00	0.24	0.24	0.00	0.00	0.00	0.00	0.10	0.10	0.00	0.00	0.66	0.66	0.00	0.00	5	0.33	199	200	15.7	0.018	0.06					0.00	0.00	8.41	7.00	0.00	2.5	37.0
03/11/23 23:56:27	249:50:31	247:53:33	0.00	0.00	23.0	20.0	0.00	0.00	0.00	0.00	0.00	10.20	0.00	1.00	1.00	0.00	0.00	0.24	0.24	0.00	0.00	0.00	0.00	0.10	0.10	0.00	0.00	0.66	0.66	0.00	0.00	5	0.32	201	200	15.1	0.018	0.06					0.00	0.00	8.41	7.00	0.00	2.7	37.0
03/12/23 00:06:27	250:00:31	248:03:33	0.00	0.00	22.9	20.0	0.00	0.00	0.00	0.00	0.00	10.20	0.00	1.00	1.00	0.00	0.00	0.24	0.24	0.00	0.00	0.00	0.00	0.10	0.10	0.00	0.00	0.66	0.66	0.00	0.00	6	0.30	199	200	14.5	0.018	0.06					0.00	0.00	8.41	7.00	0.00	2.6	37.0
03/12/23 00:16:27	250:10:31	248:13:33	0.00	0.00	22.9	20.0	0.00	0.00	0.00	0.00	0.00	10.20	0.00	1.00	1.00	0.00	0.00	0.24	0.24	0.00	0.00	0.00	0.00	0.10	0.10	0.00	0.00	0.66	0.66	0.00	0.00	5	0.30	200	200	14.3	0.018	0.06					0.00	0.00	8.41	7.00	0.00	2.4	37.0
03/12/23 00:26:27	250:20:31	248:23:33	0.00	0.00	22.9	20.0	0.00	0.00	0.00	0.00	0.00	10.20	0.00	1.00	1.00	0.00	0.00	0.24	0.24	0.00	0.00	0.00	0.00	0.10	0.10	0.00	0.00	0.66	0.66	0.00	0.00	5	0.33	200	200	15.9	0.018	0.06					0.00	0.00	8.41	7.00	0.00	2.7	37.0
03/12/23 00:36:27	250:30:31	248:33:33	0.00	0.00	22.9	20.0	0.00	0.00	0.00	0.00	0.00	10.20	0.00	1.00	1.00	0.00	0.00	0.24	0.24	0.00	0.00	0.00	0.00	0.10	0.10	0.00	0.00	0.66	0.66	0.00	0.00	6	0.31	201	200	14.9	0.018	0.06					0.00	0.00	8.41	7.00	0.00	2.5	37.0
03/12/23 00:46:27	250:40:31	248:43:33	0.00	0.00	22.9	20.0	0.00	0.00	0.00	0.00	0.00	10.20	0.00	1.00	1.00	0.00	0.00	0.24	0.24	0.00	0.00	0.00	0.00	0.10	0.10	0.00	0.00	0.66	0.66	0.00	0.00	6	0.31	199	200	14.9	0.018	0.06					0.00	0.00	8.41	7.00	0.00	2.7	37.0
03/12/23 00:56:27	250:50:31	248:53:33	0.00	0.00	22.9	20.0	0.00	0.00	0.00	0.00	0.00	10.20	0.00	1.00	1.00	0.00	0.00	0.24	0.24	0.00	0.00	0.00	0.00	0.10	0.10	0.00	0.00	0.66	0.66	0.00	0.00	6	0.31	199	200	15.0	0.018	0.06					0.00	0.00	8.41	7.00	0.00	2.5	37.0
03/12/23 01:06:27	251:00:31	249:03:33	0.00	0.00	23.0	20.0	0.00	0.00	0.00	0.00	0.00	10.20	0.00	1.00	1.00	0.00	0.00	0.24	0.24	0.00	0.00	0.00	0.00	0.10	0.10	0.00	0.00	0.66	0.66	0.00	0.00	6	0.31	202	200	14.6	0.018	0.06					0.00	0.00	8.41	7.00	0.00	2.5	37.0
03/12/23 01:16:27	251:10:31	249:13:34	0.00	0.00	22.7	20.0	0.00	0.00	0.00	0.00	0.00	10.20	0.00	1.00	1.00	0.00	0.00	0.24	0.24	0.00	0.00	0.00	0.00	0.10	0.10	0.00	0.00	0.66	0.66	0.00	0.00	7	0.31	201	200	14.9	0.018	0.06					0.00	0.00	8.41	7.00	0.00	2.6	37.0
03/12/23 01:26:27	251:20:31	249:23:34	0.00	0.00	22.6	20.0	0.00	0.00	0.00	0.00	0.00	10.20	0.00	1.00	1.00	0.00	0.00	0.24	0.24	0.00	0.00	0.00	0.00	0.10	0.10	0.00	0.00	0.66	0.66	0.00	0.00	6	0.33	201	200	15.5	0.018	0.06					0.00	0.00	8.41	7.00	0.00	2.5	37.0
03/12/23 01:36:27	251:30:31	249:33:34	0.00	0.00	22.7	20.0	0.00	0.00	0.00	0.00	0.00	10.20	0.00	1.00	1.00	0.00	0.00	0.24	0.24	0.00	0.00	0.00	0.00	0.10	0.10	0.00	0.00	0.66	0.66	0.00	0.00	6	0.30	200	200	14.3	0.018	0.06					0.00	0.00	8.41	7.00	0.00	2.7	37.0
03/12/23 01:46:27	251:40:31	249:43:34	0.00	0.00	22.6	20.0	0.00	0.00	0.00	0.00	0.00	10.20	0.00	1.00	1.00	0.00	0.00	0.24	0.24	0.00	0.00	0.00	0.00	0.10	0.10	0.00	0.00	0.66	0.66	0.00	0.00	6	0.31	201	200	14.8	0.018	0.06					0.00	0.00	8.41	7.00	0.00	2.8	37.0
03/12/23 01:56:27	251:50:31	249:53:34	0.00	0.00	22.7	20.0	0.00	0.00	0.00	0.00	0.00	10.20	0.00	1.00	1.00	0.00	0.00	0.24	0.24	0.00	0.00	0.00	0.00	0.10	0.10	0.00	0.00	0.66	0.66	0.00	0.00	5	0.31	199	200	15.1	0.018	0.06					0.00	0.00	8.41	7.00	0.00	2.6	37.0
03/12/23 02:06:27	252:00:31	250:03:34	0.00	0.00	22.7	20.0	0.00	0.00	0.00	0.00	0.00	10.20	0.00	1.00	1.00	0.00	0.00	0.24	0.24	0.00	0.00	0.00	0.00	0.10	0.10	0.00	0.00	0.66	0.66	0.00	0.00	7	0.31	201	200	14.7	0.018	0.06					0.00	0.00	8.41	7.00	0.00	2.6	37.0
03/12/23 02:16:27	252:10:31	250:13:34	0.00	0.00	22.7	20.0	0.00	0.00	0.00	0.00	0.00	10.20	0.00	1.00	1.00	0.00	0.00	0.24	0.24	0.00	0.00	0.00	0.00	0.10	0.10	0.00	0.00	0.66	0.66	0.00	0.00	5	0.32	202	200	15.2	0.018	0.06					0.00	0.00	8.41	7.00	0.00	2.6	37.0
03/12/23 02:26:27	252:20:31	250:23:34	0.00	0.00	22.7	20.0	0.00	0.00	0.00	0.00	0.00	10.20	0.00	1.00	1.00	0.00	0.00	0.24	0.24	0.00	0.00	0.00	0.00	0.10	0.10	0.00	0.00	0.66	0.66	0.00	0.00	6	0.31	201	200	15.0	0.018	0.06					0.00	0.00	8.41	7.00	0.00	2.7	37.0
03/12/23 02:36:27	252:30:31	250:33:34	0.00	0.00	22.7	20.0	0.00	0.00	0.00	0.00	0.00	10.20	0.00	1.00	1.00	0.00	0.00	0.24	0.24	0.00	0.00	0.00	0.00	0.10	0.10	0.00	0.00	0.66	0.66	0.00	0.00	6	0.31	201	200	14.6	0.018	0.06					0.00	0.00	8.41	7.00	0.00	2.7	37.0
03/12/23 02:46:27	252:40:31	250:43:34	0.00	0.00	22.8	20.0	0.00	0.00	0.00	0.00	0.00	10.20	0.00	1.00	1.00	0.00	0.00	0.24	0.24	0.00	0.00	0.00	0.00	0.10	0.10	0.00	0.00	0.66	0.66	0.00	0.00	5	0.33	200	200	15.7	0.018	0.06					0.00	0.00	8.41	7.00	0.00	2.7	37.0
03/12/23 02:56:27	252:50:31	250:53:34	0.00	0.00	22.8	20.0	0.00	0.00	0.00	0.00	0.00	10.20	0.00	1.00	1.00	0.00	0.00	0.24	0.24	0.00	0.00	0.00	0.00	0.10	0.10	0.00	0.00	0.66	0.66	0.00	0.00	7	0.31	200	200	14.5	0.018	0.06					0.00	0.00	8.41	7.00	0.00	2.8	37.0
03/12/23 03:06:27	253:00:31	251:03:34	0.00	0.00	22.8	20.0	0.00	0.00	0.00	0.00	0.00	10.20	0.00	1.00	1.00	0.00	0.00	0.24	0.24	0.00	0.00	0.00	0.00	0.10	0.10	0.00	0.00	0.66	0.66	0.00	0.00	6	0.31	199	200	15.0	0.018	0.06					0.00	0.00	8.41	7.00	0.00	2.4	37.0
03/12/23 03:16:27	253:10:31	251:13:34	0.00	0.00	22.8	20.0	0.00	0.00	0.00	0.00	0.00	10.20	0.00	1.00	1.00	0.00	0.00	0.24	0.24	0.00	0.00	0.00	0.00	0.10	0.10	0.00	0.00	0.66	0.66	0.00	0.00	8	0.32	201	200	15.0	0.018	0.06					0.00	0.00	8.41	7.00	0.00	2.5	37.0
03/12/23 03:26:27	253:20:31	251:23:34	0.00	0.00	22.7	20.0	0.00	0.00	0.00	0.00	0.00	10.20	0.00	1.00	1.00	0.00	0.00	0.24	0.24	0.00	0.00	0.00	0.00	0.10	0.10	0.00	0.00	0.66	0.66	0.00	0.00	6	0.33	199	200	15.5	0.018	0.06					0.00	0.00	8.41	7.00	0.00	2.7	37.0
03/12/23 03:36:27	253:30:31	251:33:34	0.00	0.00	22.8	20.0	0.00	0.00	0.00	0.00	0.00	10.20	0.00	1.00	1.00	0.00	0.00	0.24	0.24	0.00	0.00	0.00	0.00	0.10	0.10	0.00	0.00	0.66	0.66	0.00	0.00	7	0.30	202	200	14.5	0.018	0.06					0.00	0.00	8.41	7.00	0.00	2.6	37.0
03/12/23 03:46:27	253:40:31	251:43:34	0.00	0.00	22.8	20.0	0.00	0.00	0.00	0.00	0.00	10.20	0.00	1.00	1.00	0.00	0.00	0.24	0.24	0.00	0.00	0.00	0.00	0.10	0.10	0.00	0.00	0.66	0.66	0.00	0.00	7	0.30	200	200	14.4	0.018	0.06					0.00	0.00	8.41	7.00	0.00	2.7	37.0
03/12/23 03:56:27	253:50:31	251:53:34	0.00	0.00	22.8	20.0	0.00	0.00	0.00	0.00	0.00	10.20	0.00	1.00	1.00	0.00	0.00	0.24	0.24	0.00	0.00	0.00	0.00	0.10	0.10	0.00	0.00	0.66	0.66	0.00	0.00	6	0.30	200	200	14.4	0.018	0.06					0.00	0.00	8.41	7.00	0.00	2.8	37.0
03/12/23 04:06:27	254:00:31	252:03:34	0.00	0.00	22.8	20.0	0.00	0.00	0.00	0.00	0.00	10.20	0.00	1.00	1.00	0.00	0.00	0.24	0.24	0.00	0.00	0.00	0.00	0.10	0.10	0.00	0.00	0.66	0.66	0.00	0.00	6	0.31	199	200	14.8	0.018	0.06					0.00	0.00	8.41	7.00	0.00	2.6	37.0
03/12/23 04:16:27	254:10:31	252:13:34	0.00	0.00	22.8	20.0	0.00	0.00	0.00	0.00	0.00	10.20	0.00	1.00	1.00	0.00	0.00	0.24	0.24	0.00	0.00	0.00	0.00	0.10	0.10	0.00	0.00	0.66	0.66	0.00	0.00	6	0.32	199	200	15.1	0.018	0.06					0.00	0.00	8.41	7.00	0.00	2.7	37.0
03/12/23 04:26:27	254:20:31	252:23:34	0.00	0.00	22.8	20.0	0.00	0.00	0.00	0.00	0.00	10.20	0.00	1.00	1.00	0.00	0.00	0.24	0.24	0.00	0.00	0.00	0.00	0.10	0.10	0.00	0.00	0.66	0.66	0.00	0.00	7	0.32	200	200	15.5	0.018	0.06					0.00	0.00	8.41	7.00	0.00	2.5	37.0
03/12/23 04:36:27	254:30:31	252:33:34	0.00	0.00	22.8	20.0	0.00	0.00	0.00	0.00	0.00	10.20	0.00	1.00	1.00	0.00	0.00	0.24	0.24	0.00	0.00	0.00	0.00	0.10	0.10	0.00	0.00	0.66	0.66	0.00	0.00	6	0.31	201	200	14.7	0.018	0.06					0.00	0.00	8.41	7.00	0.00	2.5	37.0
03/12/23 04:46:27	254:40:31	252:43:34	0.00	0.00	22.8	20.0	0.00	0.00	0.00	0.00	0.00	10.20	0.00	1.00	1.00	0.00	0.00	0.24	0.24	0.00	0.00	0.00	0.00	0.10	0.10	0.00	0.00	0.66	0.66	0.00	0.00	5	0.32	199	200	15.2	0.018	0.06					0.00	0.00	8.41	7.00	0.00	2.6	37.0
03/12/23 04:56:27	254:50:31	252:53:34	0.00	0.00	22.8	20.0	0.00	0.00	0.00	0.00	0.00	10.20	0.00	1.00	1.00	0.00	0.00	0.24	0.24	0.00	0.00	0.00	0.00	0.10	0.10	0.00	0.00	0.66	0.66	0.00	0.00	5	0.32	199	200	15.3	0.018	0.06					0.00	0.00	8.41	7.00	0.00	2.7	37.0
03/12/23 05:06:27	255:00:31	253:03:34	0.00	0.00	22.8	20.0	0.00	0.00	0.00	0.00	0.00	10.20	0.00	1.00	1.00	0.00	0.00	0.24	0.24	0.00	0.00	0.00	0.00	0.10	0.10	0.00	0.00	0.66	0.66	0.00	0.00	5	0.31	199	200	15.0	0.018	0.06					0.00	0.00	8.41	7.00	0.00	2.6	37.0
03/12/23 05:16:27	255:10:31	253:13:34	0.00	0.00	22.8	20.0	0.00	0.00	0.00	0.00	0.00	10.20	0.00	1.00	1.00	0.00	0.00	0.24	0.24	0.00	0.00	0.00	0.00	0.10	0.10	0.00	0.00	0.66	0.66	0.00	0.00	7	0.32	199	200	15.4	0.018	0.06					0.00	0.00	8.41	7.00	0.00	2.8	37.0
03/12/23 05:26:27	255:20:31	253:23:34	0.00	0.00	22.8	20.0	0.00	0.00	0.00	0.00	0.00	10.20	0.00	1.00	1.00	0.00	0.00	0.24	0.24	0.00	0.00	0.00	0.00	0.10	0.10	0.00	0.00	0.66	0.66	0.00	0.00	5	0.30	199	200	14.3	0.018	0.06					0.00	0.00	8.41	7.00	0.00	2.6	37.0
03/12/23 05:36:27	255:30:31	253:33:34	0.00	0.00	22.8	20.0	0.00	0.00	0.00	0.00	0.00	10.20	0.00	1.00	1.00	0.00	0.00	0.24	0.24	0.00	0.00	0.00	0.00	0.10	0.10	0.00	0.00	0.66	0.66	0.00	0.00	6	0.30	200	200	14.1	0.018	0.06					0.00	0.00	8.41	7.00	0.00	2.8	37.0
03/12/23 05:46:27	255:40:31	253:43:34	0.00	0.00	22.8	20.0	0.00	0.00	0.00	0.00	0.00	10.20	0.00	1.00	1.00	0.00	0.00	0.24	0.24	0.00	0.00	0.00	0.00	0.10	0.10	0.00	0.00	0.66	0.66	0.00	0.00	6	0.30	201	200	14.2	0.018	0.06					0.00	0.00	8.41	7.00	0.00	2.5	37.0
03/12/23 05:56:27	255:50:31	253:53:34	0.00	0.00	22.9	20.0	0.00	0.00	0.00	0.00	0.00	10.20	0.00	1.00	1.00	0.00	0.00	0.24	0.24	0.00	0.00	0.00	0.00	0.10	0.10	0.00	0.00	0.66	0.66	0.00	0.00	7	0.31	201	200	14.9	0.018	0.06					0.00	0.00	8.41	7.00	0.00	2.7	37.0
03/12/23 06:06:27	256:00:31	254:03:34	0.00	0.00	22.9	20.0	0.00	0.00	0.00	0.00	0.00	10.20	0.00	1.00	1.00	0.00	0.00	0.24	0.24	0.00	0.00	0.00	0.00	0.10	0.10	0.00	0.00	0.66	0.66	0.00	0.00	6	0.33	200	200	15.7	0.018	0.06					0.00	0.00	8.41	7.00	0.00	2.7	37.0
03/12/23 06:16:27	256:10:31	254:13:34	0.00	0.00	22.9	20.0	0.00	0.00	0.00	0.00	0.00	10.20	0.00	1.00	1.00	0.00	0.00	0.24	0.24	0.00	0.00	0.00	0.00	0.10	0.10	0.00	0.00	0.66	0.66	0.00	0.00	5	0.31	200	200	15.0	0.018	0.06					0.00	0.00	8.41	7.00	0.00	2.6	37.0
03/12/23 06:26:27	256:20:31	254:23:34	0.00	0.00	22.9	20.0	0.00	0.00	0.00	0.00	0.00	10.20	0.00	1.00	1.00	0.00	0.00	0.24	0.24	0.00	0.00	0.00	0.00	0.10	0.10	0.00	0.00	0.66	0.66	0.00	0.00	5	0.32	199	200	15.5	0.018	0.06					0.00	0.00	8.41	7.00	0.00	2.7	37.0
03/12/23 06:36:27	256:30:31	254:33:34	0.00	0.00	22.9	20.0	0.00	0.00	0.00	0.00	0.00	10.20	0.00	1.00	1.00	0.00	0.00	0.24	0.24	0.00	0.00	0.00	0.00	0.10	0.10	0.00	0.00	0.66	0.66	0.00	0.00	7	0.31	199	200	14.8	0.018	0.06					0.00	0.00	8.41	7.00	0.00	2.6	37.0
03/12/23 06:46:27	256:40:31	254:43:34	0.00	0.00	22.9	20.0	0.00	0.00	0.00	0.00	0.00	10.20	0.00	1.00	1.00	0.00	0.00	0.24	0.24	0.00	0.00	0.00	0.00	0.10	0.10	0.00	0.00	0.66	0.66	0.00	0.00	6	0.32	199	200	15.3	0.018	0.06					0.00	0.00	8.41	7.00	0.00	2.9	37.0
03/12/23 06:56:27	256:50:32	254:53:34	0.00	0.00	23.0	20.0	0.00	0.00	0.00	0.00	0.00	10.20	0.00	1.00	1.00	0.00	0.00	0.24	0.24	0.00	0.00	0.00	0.00	0.10	0.10	0.00	0.00	0.66	0.66	0.00	0.00	5	0.33	199	200	15.7	0.018	0.06					0.00	0.00	8.41	7.00	0.00	2.7	37.0
03/12/23 07:06:27	257:00:32	255:03:34	0.00	0.00	22.9	20.0	0.00	0.00	0.00	0.00	0.00	10.20	0.00	1.00	1.00	0.00	0.00	0.24	0.24	0.00	0.00	0.00	0.00	0.10	0.10	0.00	0.00	0.66	0.66	0.00	0.00	5	0.30	200	200	14.3	0.018	0.06					0.00	0.00	8.41	7.00	0.00	2.5	37.0
03/12/23 07:16:27	257:10:32	255:13:34	0.00	0.00	22.9	20.0	0.00	0.00	0.00	0.00	0.00	10.20	0.00	1.00	1.00	0.00	0.00	0.24	0.24	0.00	0.00	0.00	0.00	0.10	0.10	0.00	0.00	0.66	0.66	0.00	0.00	6	0.30	201	200	14.4	0.018	0.06					0.00	0.00	8.41	7.00	0.00	2.6	37.0
03/12/23 07:26:27	257:20:32	255:23:34	0.00	0.00	22.9	20.0	0.00	0.00	0.00	0.00	0.00	10.20	0.00	1.00	1.00	0.00	0.00	0.24	0.24	0.00	0.00	0.00	0.00	0.10	0.10	0.00	0.00	0.66	0.66	0.00	0.00	7	0.31	201	200	14.8	0.018	0.06					0.00	0.00	8.41	7.00	0.00	2.8	37.0
03/12/23 07:36:27	257:30:32	255:33:34	0.00	0.00	22.9	20.0	0.00	0.00	0.00	0.00	0.00	10.20	0.00	1.00	1.00	0.00	0.00	0.24	0.24	0.00	0.00	0.00	0.00	0.10	0.10	0.00	0.00	0.66	0.66	0.00	0.00	5	0.31	201	200	14.9	0.018	0.06					0.00	0.00	8.41	7.00	0.00	2.6	37.0
03/12/23 07:46:27	257:40:32	255:43:34	0.00	0.00	23.0	20.0	0.00	0.00	0.00	0.00	0.00	10.20	0.00	1.00	1.00	0.00	0.00	0.24	0.24	0.00	0.00	0.00	0.00	0.10	0.10	0.00	0.00	0.66	0.66	0.00	0.00	7	0.31	202	200	14.8	0.018	0.06					0.00	0.00	8.41	7.00	0.00	2.8	37.0
03/12/23 07:56:27	257:50:32	255:53:34	0.00	0.00	22.9	20.0	0.00	0.00	0.00	0.00	0.00	10.20	0.00	1.00	1.00	0.00	0.00	0.24	0.24	0.00	0.00	0.00	0.00	0.10	0.10	0.00	0.00	0.66	0.66	0.00	0.00	6	0.31	199	200	14.8	0.018	0.06					0.00	0.00	8.41	7.00	0.00	2.5	37.0
03/12/23 08:06:27	258:00:32	256:03:34	0.00	0.00	22.8	20.0	0.00	0.00	0.00	0.00	0.00	10.20	0.00	1.00	1.00	0.00	0.00	0.24	0.24	0.00	0.00	0.00	0.00	0.10	0.10	0.00	0.00	0.66	0.66	0.00	0.00	6	0.33	199	200	15.8	0.018	0.06					0.00	0.00	8.41	7.00	0.00	2.5	37.0
03/12/23 08:16:27	258:10:32	256:13:34	0.00	0.00	22.7	20.0	0.00	0.00	0.00	0.00	0.00	10.20	0.00	1.00	1.00	0.00	0.00	0.24	0.24	0.00	0.00	0.00	0.00	0.10	0.10	0.00	0.00	0.66	0.66	0.00	0.00	6	0.31	201	200	14.8	0.018	0.06					0.00	0.00	8.40	7.00	0.00	2.8	37.0
03/12/23 08:26:28	258:20:32	256:23:34	0.00	0.00	22.7	20.0	0.00	0.00	0.00	0.00	0.00	10.20	0.00	1.00	1.00	0.00	0.00	0.24	0.24	0.00	0.00	0.00	0.00	0.10	0.10	0.00	0.00	0.66	0.66	0.00	0.00	6	0.31	201	200	14.5	0.018	0.06					0.00	0.00	8.40	7.00	0.00	2.5	37.0
03/12/23 08:36:28	258:30:32	256:33:34	0.00	0.00	22.7	20.0	0.00	0.00	0.00	0.00	0.00	10.20	0.00	1.00	1.00	0.00	0.00	0.24	0.24	0.00	0.00	0.00	0.00	0.10	0.10	0.00	0.00	0.66	0.66	0.00	0.00	6	0.33	199	200	15.6	0.018	0.06					0.00	0.00	8.40	7.00	0.00	2.5	37.0
03/12/23 08:46:28	258:40:32	256:43:34	0.00	0.00	22.8	20.0	0.00	0.00	0.00	0.00	0.00	10.20	0.00	1.00	1.00	0.00	0.00	0.24	0.24	0.00	0.00	0.00	0.00	0.10	0.10	0.00	0.00	0.66	0.66	0.00	0.00	5	0.31	199	200	14.7	0.018	0.06					0.00	0.00	8.40	7.00	0.00	2.5	37.0
03/12/23 08:56:28	258:50:32	256:53:34	0.00	0.00	22.8	20.0	0.00	0.00	0.00	0.00	0.00	10.20	0.00	1.00	1.00	0.00	0.00	0.24	0.24	0.00	0.00	0.00	0.00	0.10	0.10	0.00	0.00	0.66	0.66	0.00	0.00	6	0.32	199	200	15.1	0.018	0.06					0.00	0.00	8.41	7.00	0.00	2.6	37.0
03/12/23 09:06:28	259:00:32	257:03:34	0.00	0.00	22.9	20.0	0.00	0.00	0.00	0.00	0.00	10.20	0.00	1.00	1.00	0.00	0.00	0.24	0.24	0.00	0.00	0.00	0.00	0.10	0.10	0.00	0.00	0.66	0.66	0.00	0.00	6	0.30	201	200	14.4	0.018	0.06					0.00	0.00	8.41	7.00	0.00	2.3	37.0
03/12/23 09:16:28	259:10:32	257:13:34	0.00	0.00	22.8	20.0	0.00	0.00	0.00	0.00	0.00	10.20	0.00	1.00	1.00	0.00	0.00	0.24	0.24	0.00	0.00	0.00	0.00	0.10	0.10	0.00	0.00	0.66	0.66	0.00	0.00	6	0.31	199	200	14.7	0.018	0.06					0.00	0.00	8.41	7.00	0.00	2.4	37.0
03/12/23 09:26:28	259:20:32	257:23:34	0.00	0.00	22.9	20.0	0.00	0.00	0.00	0.00	0.00	10.20	0.00	1.00	1.00	0.00	0.00	0.24	0.24	0.00	0.00	0.00	0.00	0.10	0.10	0.00	0.00	0.66	0.66	0.00	0.00	5	0.31	200	200	15.1	0.018	0.06					0.00	0.00	8.40	7.00	0.00	2.7	37.0
03/12/23 09:36:28	259:30:32	257:33:34	0.00	0.00	22.8	20.0	0.00	0.00	0.00	0.00	0.00	10.20	0.00	1.00	1.00	0.00	0.00	0.24	0.24	0.00	0.00	0.00	0.00	0.10	0.10	0.00	0.00	0.66	0.66	0.00	0.00	5	0.32	200	200	15.2	0.018	0.06					0.00	0.00	8.41	7.00	0.00	2.2	37.0
03/12/23 09:46:28	259:40:32	257:43:34	0.00	0.00	22.9	20.0	0.00	0.00	0.00	0.00	0.00	10.20	0.00	1.00	1.00	0.00	0.00	0.24	0.24	0.00	0.00	0.00	0.00	0.10	0.10	0.00	0.00	0.66	0.66	0.00	0.00	6	0.31	201	200	14.8	0.018	0.06					0.00	0.00	8.40	7.00	0.00	2.4	37.0
03/12/23 09:56:28	259:50:32	257:53:34	0.00	0.00	22.9	20.0	0.00	0.00	0.00	0.00	0.00	10.20	0.00	1.00	1.00	0.00	0.00	0.24	0.24	0.00	0.00	0.00	0.00	0.10	0.10	0.00	0.00	0.66	0.66	0.00	0.00	6	0.32	199	200	15.2	0.018	0.06					0.00	0.00	8.40	7.00	0.00	2.1	37.0
03/12/23 10:06:28	260:00:32	258:03:34	0.00	0.00	22.9	20.0	0.00	0.00	0.00	0.00	0.00	10.20	0.00	1.00	1.00	0.00	0.00	0.24	0.24	0.00	0.00	0.00	0.00	0.10	0.10	0.00	0.00	0.66	0.66	0.00	0.00	6	0.30	201	200	14.2	0.018	0.06					0.00	0.00	8.40	7.00	0.00	2.1	37.0
03/12/23 10:16:28	260:10:32	258:13:34	0.00	0.00	22.9	20.0	0.00	0.00	0.00	0.00	0.00	10.20	0.00	1.00	1.00	0.00	0.00	0.24	0.24	0.00	0.00	0.00	0.00	0.10	0.10	0.00	0.00	0.66	0.66	0.00	0.00	6	0.30	200	200	14.6	0.018	0.06					0.00	0.00	8.40	7.00	0.00	2.0	37.0
03/12/23 10:26:28	260:20:32	258:23:35	0.00	0.00	22.8	20.0	0.00	0.00	0.00	0.00	0.00	10.20	0.00	1.00	1.00	0.00	0.00	0.24	0.24	0.00	0.00	0.00	0.00	0.10	0.10	0.00	0.00	0.66	0.66	0.00	0.00	6	0.32	202	200	15.2	0.018	0.06					0.00	0.00	8.40	7.00	0.00	2.2	37.0
03/12/23 10:36:28	260:30:32	258:33:35	0.00	0.00	22.9	20.0	0.00	0.00	0.00	0.00	0.00	10.20	0.00	1.00	1.00	0.00	0.00	0.24	0.24	0.00	0.00	0.00	0.00	0.10	0.10	0.00	0.00	0.66	0.66	0.00	0.00	6	0.30	198	200	14.6	0.018	0.06					0.00	0.00	8.40	7.00	0.00	2.0	37.0
03/12/23 10:46:28	260:40:32	258:43:35	0.00	0.00	22.9	20.0	0.00	0.00	0.00	0.00	0.00	10.20	0.00	1.00	1.00	0.00	0.00	0.24	0.24	0.00	0.00	0.00	0.00	0.10	0.10	0.00	0.00	0.66	0.66	0.00	0.00	6	0.30	201	200	14.3	0.018	0.06					0.00	0.00	8.40	7.00	0.00	2.1	37.0
[truncated: 7,462 more rows]
[truncated: 19 more columns]
