# Supplementary material for: Autotrophic growth of Escherichia coli is achieved by a small number of genetic changes
Source: eLife. 2024 Feb 21;12:RP88793. doi: 10.7554/eLife.88793 (PMC10942610; doi:10.7554/eLife.88793)
Supplement: Supplementary file 16. [file elife-88793-supp16.zip › DataS16Scaffoldless_Autocoli_dasgib_log.csv]

Timestamp	Duration	InoculationTime []	CTR1.PV [mMol/h]	DO1.Out [%]	DO1.PV [%DO]	DO1.SP [%DO]	ExtIOA1.ExtIOAIn []	ExtIOA1.ExtIOAOut []	ExtIOB1.ExtIOBIn []	ExtIOB1.ExtIOBOut []	ExtIOC1.ExtIOCOut []	ExtIOC1.pCO2 []	F1.Out [sL/h]	F1.PV [sL/h]	F1.SP [sL/h]	FA1.PV [mL/h]	FA1.SP [mL/h]	FAir1.PV [sL/h]	FAir1.SP [sL/h]	FB1.PV [mL/h]	FB1.SP [mL/h]	FC1.PV [mL/h]	FC1.SP [mL/h]	FCO21.PV [sL/h]	FCO21.SP [sL/h]	FD1.PV [mL/h]	FD1.SP [mL/h]	FN21.PV [sL/h]	FN21.SP [sL/h]	FO21.PV [sL/h]	FO21.SP [sL/h]	Lvl1.PV [µS]	N1.PStirPV [W]	N1.PV [rpm]	N1.SP [rpm]	N1.TStirPV [mNm]	ODAU1.PV []	ODCX1.PV []	OfflineA1.OfflineA []	OfflineB1.OfflineB []	OfflineC1.OfflineC []	OfflineD1.OfflineD []	OTR1.PV [mMol/h]	pH1.Out [%]	pH1.PV [pH]	pH1.SP [pH]	RQ1.PV []	T1.Out [%]	T1.PV [°C]
03/19/23 13:56:50			0.00	0.00	0.0	0.0	0.00	0.00	0.00	0.00	0.00	0.00	0.00	0.00	0.00	0.00	0.00	0.00	0.00	0.00	0.00	0.00	0.00	0.00	0.00	0.00	0.00	0.00	0.00	0.00	0.00	0	0.00	0	200	6.2	0.000	0.00					0.00	0.00	0.00	0.00	0.00	0.0	24.0
03/19/23 14:06:50	0:10:00		0.00	0.00	102.1	20.0	0.00	0.00	0.00	0.00	0.00	10.18	0.00	0.99	1.00	0.00	0.00	0.99	1.00	0.00	0.00	0.00	0.00	0.00	0.00	0.00	0.00	0.00	0.00	0.00	0.00	3	0.45	200	200	21.3	0.237	0.31					0.00	0.00	7.03	7.00	0.00	29.4	30.1
03/19/23 14:16:50	0:20:00		0.00	0.00	73.3	20.0	0.00	0.00	0.00	0.00	0.00	10.18	0.00	1.00	1.00	0.00	0.00	0.24	0.24	0.00	0.00	0.00	0.00	0.10	0.10	0.00	0.00	0.66	0.66	0.00	0.00	3	0.43	200	200	20.8	0.252	0.34					0.00	0.00	6.99	7.00	0.00	3.4	37.1
03/19/23 14:26:50	0:30:00		0.00	0.00	46.6	20.0	0.00	0.00	0.00	0.00	0.00	10.18	0.00	1.00	1.00	0.00	0.00	0.24	0.24	0.00	0.00	0.00	0.00	0.10	0.10	0.00	0.00	0.66	0.66	0.00	0.00	3	0.44	200	200	20.9	0.238	0.31					0.00	0.00	6.95	7.00	0.00	3.2	37.0
03/19/23 14:36:50	0:40:00		0.00	0.00	34.3	20.0	0.00	0.00	0.00	0.00	0.00	10.18	0.00	1.00	1.00	0.00	0.00	0.24	0.24	0.00	0.00	0.00	0.00	0.10	0.10	0.00	0.00	0.66	0.66	0.00	0.00	3	0.38	200	200	18.0	0.238	0.31					0.00	0.00	6.92	7.00	0.00	3.3	37.0
03/19/23 14:46:50	0:50:00		0.00	0.00	28.8	20.0	0.00	0.00	0.00	0.00	0.00	10.18	0.00	1.00	1.00	0.00	0.00	0.24	0.24	0.00	0.00	0.00	0.00	0.10	0.10	0.00	0.00	0.66	0.66	0.00	0.00	3	0.37	200	200	17.8	0.007	0.05					0.00	0.00	6.88	7.00	0.00	3.5	37.0
03/19/23 14:56:50	1:00:00		0.00	0.00	26.5	20.0	0.00	0.00	0.00	0.00	0.00	10.18	0.00	1.00	1.00	0.00	0.00	0.24	0.24	0.00	0.00	0.00	0.00	0.10	0.10	0.00	0.00	0.66	0.66	0.00	0.00	4	0.35	200	200	16.9	0.000	0.05					0.00	0.00	6.86	7.00	0.00	3.3	37.0
03/19/23 15:06:50	1:10:00	0:09:33	0.00	0.00	28.4	20.0	0.00	0.00	0.00	0.00	0.00	10.18	0.00	1.00	1.00	0.00	0.00	0.24	0.24	0.00	0.00	0.00	0.00	0.10	0.10	0.00	0.00	0.66	0.66	0.00	0.00	3	0.35	200	200	16.7	0.005	0.05					0.00	0.00	6.89	7.00	0.00	3.5	37.0
03/19/23 15:16:50	1:20:00	0:19:33	0.00	0.00	24.9	20.0	0.00	0.00	0.00	0.00	0.00	10.18	0.00	1.00	1.00	0.00	0.00	0.24	0.24	0.00	0.00	0.00	0.00	0.10	0.10	0.00	0.00	0.66	0.66	0.00	0.00	3	0.35	200	200	16.9	0.005	0.05					0.00	0.00	6.88	7.00	0.00	3.7	37.0
03/19/23 15:26:50	1:30:00	0:29:33	0.00	0.00	23.8	20.0	0.00	0.00	0.00	0.00	0.00	10.18	0.00	1.00	1.00	0.00	0.00	0.24	0.24	0.00	0.00	0.00	0.00	0.10	0.10	0.00	0.00	0.66	0.66	0.00	0.00	3	0.37	200	200	17.5	0.005	0.05					0.00	0.00	6.87	7.00	0.00	3.6	37.0
03/19/23 15:36:50	1:40:00	0:39:33	0.00	0.00	23.3	20.0	0.00	0.00	0.00	0.00	0.00	10.18	0.00	1.00	1.00	0.00	0.00	0.24	0.24	0.00	0.00	0.00	0.00	0.10	0.10	0.00	0.00	0.66	0.66	0.00	0.00	3	0.37	200	200	17.5	0.005	0.05					0.00	0.00	6.86	7.00	0.00	3.4	37.0
03/19/23 15:46:50	1:50:00	0:49:33	0.00	0.00	23.1	20.0	0.00	0.00	0.00	0.00	0.00	10.18	0.00	1.00	1.00	0.00	0.00	0.24	0.24	0.00	0.00	0.00	0.00	0.10	0.10	0.00	0.00	0.66	0.66	0.00	0.00	3	0.35	200	200	16.6	0.005	0.05					0.00	0.00	6.85	7.00	0.00	3.3	37.0
03/19/23 15:56:50	2:00:00	0:59:33	0.00	0.00	23.0	20.0	0.00	0.00	0.00	0.00	0.00	10.18	0.00	1.00	1.00	0.00	0.00	0.24	0.24	0.00	0.00	0.00	0.00	0.10	0.10	0.00	0.00	0.66	0.66	0.00	0.00	3	0.37	200	200	17.4	0.005	0.05					0.00	0.00	6.85	7.00	0.00	3.2	37.0
03/19/23 16:06:50	2:10:00	1:09:33	0.00	0.00	23.0	20.0	0.00	0.00	0.00	0.00	0.00	10.18	0.00	1.00	1.00	0.00	0.00	0.24	0.24	0.00	0.00	0.00	0.00	0.10	0.10	0.00	0.00	0.66	0.66	0.00	0.00	3	0.35	200	200	16.8	0.005	0.05					0.00	0.00	6.84	7.00	0.00	3.1	37.0
03/19/23 16:16:50	2:20:00	1:19:33	0.00	0.00	23.0	20.0	0.00	0.00	0.00	0.00	0.00	10.18	0.00	1.00	1.00	0.00	0.00	0.24	0.24	0.00	0.00	0.00	0.00	0.10	0.10	0.00	0.00	0.66	0.66	0.00	0.00	2	0.35	200	200	16.6	0.005	0.05					0.00	0.00	6.84	7.00	0.00	3.5	37.0
03/19/23 16:26:50	2:30:00	1:29:33	0.00	0.00	23.0	20.0	0.00	0.00	0.00	0.00	0.00	10.18	0.00	1.00	1.00	0.00	0.00	0.24	0.24	0.00	0.00	0.00	0.00	0.10	0.10	0.00	0.00	0.66	0.66	0.00	0.00	3	0.36	200	200	17.2	0.005	0.05					0.00	0.00	6.83	7.00	0.00	3.6	37.0
03/19/23 16:36:50	2:40:00	1:39:33	0.00	0.00	23.0	20.0	0.00	0.00	0.00	0.00	0.00	10.18	0.00	1.00	1.00	0.00	0.00	0.24	0.24	0.00	0.00	0.00	0.00	0.10	0.10	0.00	0.00	0.66	0.66	0.00	0.00	3	0.34	200	200	16.2	0.005	0.05					0.00	0.00	6.83	7.00	0.00	3.6	37.0
03/19/23 16:46:50	2:50:00	1:49:33	0.00	0.00	23.0	20.0	0.00	0.00	0.00	0.00	0.00	10.18	0.00	1.00	1.00	0.00	0.00	0.24	0.24	0.00	0.00	0.00	0.00	0.10	0.10	0.00	0.00	0.66	0.66	0.00	0.00	3	0.36	200	200	17.3	0.005	0.05					0.00	0.00	6.83	7.00	0.00	3.2	37.0
03/19/23 16:56:50	3:00:00	1:59:33	0.00	0.00	23.0	20.0	0.00	0.00	0.00	0.00	0.00	10.18	0.00	1.00	1.00	0.00	0.00	0.24	0.24	0.00	0.00	0.00	0.00	0.10	0.10	0.00	0.00	0.66	0.66	0.00	0.00	4	0.35	200	200	16.6	0.005	0.05					0.00	0.00	6.83	7.00	0.00	3.5	37.0
03/19/23 17:06:50	3:10:00	2:09:33	0.00	0.00	23.0	20.0	0.00	0.00	0.00	0.00	0.00	10.18	0.00	1.00	1.00	0.00	0.00	0.24	0.24	0.00	0.00	0.00	0.00	0.10	0.10	0.00	0.00	0.66	0.66	0.00	0.00	3	0.36	200	200	17.0	0.005	0.05					0.00	0.00	6.83	7.00	0.00	3.5	37.0
03/19/23 17:16:50	3:20:00	2:19:33	0.00	0.00	23.0	20.0	0.00	0.00	0.00	0.00	0.00	10.18	0.00	1.00	1.00	0.00	0.00	0.24	0.24	0.00	0.00	0.00	0.00	0.10	0.10	0.00	0.00	0.66	0.66	0.00	0.00	3	0.35	200	200	16.5	0.005	0.05					0.00	0.00	6.83	7.00	0.00	2.8	37.0
03/19/23 17:26:50	3:30:00	2:29:33	0.00	0.00	23.1	20.0	0.00	0.00	0.00	0.00	0.00	10.18	0.00	1.00	1.00	0.00	0.00	0.24	0.24	0.00	0.00	0.00	0.00	0.10	0.10	0.00	0.00	0.66	0.66	0.00	0.00	3	0.36	200	200	17.3	0.006	0.05					0.00	0.00	6.82	7.00	0.00	2.9	37.0
03/19/23 17:36:50	3:40:00	2:39:33	0.00	0.00	23.1	20.0	0.00	0.00	0.00	0.00	0.00	10.18	0.00	1.00	1.00	0.00	0.00	0.24	0.24	0.00	0.00	0.00	0.00	0.10	0.10	0.00	0.00	0.66	0.66	0.00	0.00	3	0.34	200	200	16.5	0.005	0.05					0.00	0.00	6.82	7.00	0.00	3.8	37.0
03/19/23 17:46:50	3:50:00	2:49:33	0.00	0.00	23.1	20.0	0.00	0.00	0.00	0.00	0.00	10.18	0.00	1.00	1.00	0.00	0.00	0.24	0.24	0.00	0.00	0.00	0.00	0.10	0.10	0.00	0.00	0.66	0.66	0.00	0.00	3	0.37	200	200	17.4	0.005	0.05					0.00	0.00	6.82	7.00	0.00	3.4	37.0
03/19/23 17:56:50	4:00:00	2:59:33	0.00	0.00	23.2	20.0	0.00	0.00	0.00	0.00	0.00	10.18	0.00	1.00	1.00	0.00	0.00	0.24	0.24	0.00	0.00	0.00	0.00	0.10	0.10	0.00	0.00	0.66	0.66	0.00	0.00	3	0.35	200	200	16.6	0.005	0.05					0.00	0.00	6.82	7.00	0.00	3.3	37.0
03/19/23 18:06:50	4:10:00	3:09:33	0.00	0.00	23.2	20.0	0.00	0.00	0.00	0.00	0.00	10.18	0.00	1.00	1.00	0.00	0.00	0.24	0.24	0.00	0.00	0.00	0.00	0.10	0.10	0.00	0.00	0.66	0.66	0.00	0.00	4	0.35	200	200	16.6	0.005	0.05					0.00	0.00	6.82	7.00	0.00	2.8	37.0
03/19/23 18:16:50	4:20:00	3:19:34	0.00	0.00	23.1	20.0	0.00	0.00	0.00	0.00	0.00	10.18	0.00	1.00	1.00	0.00	0.00	0.24	0.24	0.00	0.00	0.00	0.00	0.10	0.10	0.00	0.00	0.66	0.66	0.00	0.00	3	0.36	200	200	17.3	0.005	0.05					0.00	0.00	6.82	7.00	0.00	3.6	37.0
03/19/23 18:26:50	4:30:00	3:29:34	0.00	0.00	23.2	20.0	0.00	0.00	0.00	0.00	0.00	10.18	0.00	1.00	1.00	0.00	0.00	0.24	0.24	0.00	0.00	0.00	0.00	0.10	0.10	0.00	0.00	0.66	0.66	0.00	0.00	3	0.35	200	200	16.6	0.005	0.05					0.00	0.00	6.82	7.00	0.00	3.5	37.0
03/19/23 18:36:50	4:40:00	3:39:34	0.00	0.00	23.3	20.0	0.00	0.00	0.00	0.00	0.00	10.18	0.00	1.00	1.00	0.00	0.00	0.24	0.24	0.00	0.00	0.00	0.00	0.10	0.10	0.00	0.00	0.66	0.66	0.00	0.00	3	0.36	200	200	17.3	0.005	0.05					0.00	0.00	6.82	7.00	0.00	3.6	37.0
03/19/23 18:46:50	4:50:00	3:49:34	0.00	0.00	23.2	20.0	0.00	0.00	0.00	0.00	0.00	10.18	0.00	1.00	1.00	0.00	0.00	0.24	0.24	0.00	0.00	0.00	0.00	0.10	0.10	0.00	0.00	0.66	0.66	0.00	0.00	3	0.35	200	200	16.6	0.005	0.05					0.00	0.00	6.82	7.00	0.00	2.9	37.0
03/19/23 18:56:50	5:00:00	3:59:34	0.00	0.00	23.2	20.0	0.00	0.00	0.00	0.00	0.00	10.18	0.00	1.00	1.00	0.00	0.00	0.24	0.24	0.00	0.00	0.00	0.00	0.10	0.10	0.00	0.00	0.66	0.66	0.00	0.00	3	0.37	200	200	17.6	0.005	0.05					0.00	0.00	6.82	7.00	0.00	3.7	37.0
03/19/23 19:06:50	5:10:00	4:09:34	0.00	0.00	23.2	20.0	0.00	0.00	0.00	0.00	0.00	10.18	0.00	1.00	1.00	0.00	0.00	0.24	0.24	0.00	0.00	0.00	0.00	0.10	0.10	0.00	0.00	0.66	0.66	0.00	0.00	2	0.35	200	200	16.5	0.005	0.05					0.00	0.00	6.82	7.00	0.00	2.9	37.0
03/19/23 19:16:50	5:20:00	4:19:34	0.00	0.00	23.3	20.0	0.00	0.00	0.00	0.00	0.00	10.18	0.00	1.00	1.00	0.00	0.00	0.24	0.24	0.00	0.00	0.00	0.00	0.10	0.10	0.00	0.00	0.66	0.66	0.00	0.00	2	0.36	200	200	17.0	0.005	0.05					0.00	0.00	6.82	7.00	0.00	3.1	37.0
03/19/23 19:26:50	5:30:00	4:29:34	0.00	0.00	23.2	20.0	0.00	0.00	0.00	0.00	0.00	10.18	0.00	1.00	1.00	0.00	0.00	0.24	0.24	0.00	0.00	0.00	0.00	0.10	0.10	0.00	0.00	0.66	0.66	0.00	0.00	3	0.34	200	200	16.3	0.005	0.05					0.00	0.00	6.82	7.00	0.00	3.5	37.0
03/19/23 19:36:50	5:40:00	4:39:34	0.00	0.00	23.2	20.0	0.00	0.00	0.00	0.00	0.00	10.18	0.00	1.00	1.00	0.00	0.00	0.24	0.24	0.00	0.00	0.00	0.00	0.10	0.10	0.00	0.00	0.66	0.66	0.00	0.00	3	0.34	200	200	16.4	0.005	0.05					0.00	0.00	6.81	7.00	0.00	3.5	37.0
03/19/23 19:46:50	5:50:00	4:49:34	0.00	0.00	23.2	20.0	0.00	0.00	0.00	0.00	0.00	10.18	0.00	1.00	1.00	0.00	0.00	0.24	0.24	0.00	0.00	0.00	0.00	0.10	0.10	0.00	0.00	0.66	0.66	0.00	0.00	3	0.36	200	200	17.2	0.005	0.05					0.00	0.00	6.82	7.00	0.00	3.6	37.0
03/19/23 19:56:50	6:00:00	4:59:34	0.00	0.00	23.2	20.0	0.00	0.00	0.00	0.00	0.00	10.18	0.00	1.00	1.00	0.00	0.00	0.24	0.24	0.00	0.00	0.00	0.00	0.10	0.10	0.00	0.00	0.66	0.66	0.00	0.00	4	0.36	200	200	17.3	0.005	0.05					0.00	0.00	6.82	7.00	0.00	3.6	37.0
03/19/23 20:06:50	6:10:00	5:09:34	0.00	0.00	23.3	20.0	0.00	0.00	0.00	0.00	0.00	10.18	0.00	1.00	1.00	0.00	0.00	0.24	0.24	0.00	0.00	0.00	0.00	0.10	0.10	0.00	0.00	0.66	0.66	0.00	0.00	3	0.37	200	200	17.5	0.005	0.05					0.00	0.00	6.81	7.00	0.00	3.6	37.0
03/19/23 20:16:50	6:20:00	5:19:34	0.00	0.00	23.2	20.0	0.00	0.00	0.00	0.00	0.00	10.18	0.00	1.00	1.00	0.00	0.00	0.24	0.24	0.00	0.00	0.00	0.00	0.10	0.10	0.00	0.00	0.66	0.66	0.00	0.00	3	0.37	200	200	17.5	0.005	0.05					0.00	0.00	6.81	7.00	0.00	3.4	37.0
03/19/23 20:26:50	6:30:00	5:29:34	0.00	0.00	23.2	20.0	0.00	0.00	0.00	0.00	0.00	10.18	0.00	1.00	1.00	0.00	0.00	0.24	0.24	0.00	0.00	0.00	0.00	0.10	0.10	0.00	0.00	0.66	0.66	0.00	0.00	3	0.35	200	200	16.8	0.005	0.05					0.00	0.00	6.82	7.00	0.00	2.9	37.0
03/19/23 20:36:50	6:40:00	5:39:34	0.00	0.00	23.3	20.0	0.00	0.00	0.00	0.00	0.00	10.18	0.00	1.00	1.00	0.00	0.00	0.24	0.24	0.00	0.00	0.00	0.00	0.10	0.10	0.00	0.00	0.66	0.66	0.00	0.00	3	0.35	200	200	16.9	0.005	0.05					0.00	0.00	6.82	7.00	0.00	2.9	37.0
03/19/23 20:46:50	6:50:00	5:49:34	0.00	0.00	23.2	20.0	0.00	0.00	0.00	0.00	0.00	10.18	0.00	1.00	1.00	0.00	0.00	0.24	0.24	0.00	0.00	0.00	0.00	0.10	0.10	0.00	0.00	0.66	0.66	0.00	0.00	3	0.36	200	200	17.4	0.005	0.05					0.00	0.00	6.82	7.00	0.00	3.7	37.0
03/19/23 20:56:50	7:00:00	5:59:34	0.00	0.00	23.2	20.0	0.00	0.00	0.00	0.00	0.00	10.18	0.00	1.00	1.00	0.00	0.00	0.24	0.24	0.00	0.00	0.00	0.00	0.10	0.10	0.00	0.00	0.66	0.66	0.00	0.00	3	0.36	200	200	17.1	0.005	0.05					0.00	0.00	6.81	7.00	0.00	3.7	37.0
03/19/23 21:06:50	7:10:00	6:09:34	0.00	0.00	23.3	20.0	0.00	0.00	0.00	0.00	0.00	10.18	0.00	1.00	1.00	0.00	0.00	0.24	0.24	0.00	0.00	0.00	0.00	0.10	0.10	0.00	0.00	0.66	0.66	0.00	0.00	3	0.35	200	200	16.9	0.005	0.05					0.00	0.00	6.82	7.00	0.00	3.2	37.0
03/19/23 21:16:50	7:20:01	6:19:34	0.00	0.00	23.3	20.0	0.00	0.00	0.00	0.00	0.00	10.18	0.00	1.00	1.00	0.00	0.00	0.24	0.24	0.00	0.00	0.00	0.00	0.10	0.10	0.00	0.00	0.66	0.66	0.00	0.00	2	0.37	200	200	17.5	0.005	0.05					0.00	0.00	6.82	7.00	0.00	2.9	37.0
03/19/23 21:26:50	7:30:01	6:29:34	0.00	0.00	23.2	20.0	0.00	0.00	0.00	0.00	0.00	10.18	0.00	1.00	1.00	0.00	0.00	0.24	0.24	0.00	0.00	0.00	0.00	0.10	0.10	0.00	0.00	0.66	0.66	0.00	0.00	2	0.36	200	200	17.0	0.005	0.05					0.00	0.00	6.81	7.00	0.00	3.3	37.0
03/19/23 21:36:50	7:40:01	6:39:34	0.00	0.00	23.3	20.0	0.00	0.00	0.00	0.00	0.00	10.18	0.00	1.00	1.00	0.00	0.00	0.24	0.24	0.00	0.00	0.00	0.00	0.10	0.10	0.00	0.00	0.66	0.66	0.00	0.00	3	0.35	200	200	16.7	0.005	0.05					0.00	0.00	6.82	7.00	0.00	2.8	37.0
03/19/23 21:46:50	7:50:01	6:49:34	0.00	0.00	23.3	20.0	0.00	0.00	0.00	0.00	0.00	10.18	0.00	1.00	1.00	0.00	0.00	0.24	0.24	0.00	0.00	0.00	0.00	0.10	0.10	0.00	0.00	0.66	0.66	0.00	0.00	3	0.37	200	200	17.4	0.005	0.05					0.00	0.00	6.81	7.00	0.00	3.7	37.0
03/19/23 21:56:50	8:00:01	6:59:34	0.00	0.00	23.3	20.0	0.00	0.00	0.00	0.00	0.00	10.18	0.00	1.00	1.00	0.00	0.00	0.24	0.24	0.00	0.00	0.00	0.00	0.10	0.10	0.00	0.00	0.66	0.66	0.00	0.00	3	0.36	200	200	17.0	0.005	0.05					0.00	0.00	6.81	7.00	0.00	3.1	37.0
03/19/23 22:06:50	8:10:01	7:09:34	0.00	0.00	23.2	20.0	0.00	0.00	0.00	0.00	0.00	10.18	0.00	1.00	1.00	0.00	0.00	0.24	0.24	0.00	0.00	0.00	0.00	0.10	0.10	0.00	0.00	0.66	0.66	0.00	0.00	3	0.37	200	200	17.7	0.005	0.05					0.00	0.00	6.81	7.00	0.00	3.7	37.0
03/19/23 22:16:50	8:20:01	7:19:34	0.00	0.00	23.3	20.0	0.00	0.00	0.00	0.00	0.00	10.18	0.00	1.00	1.00	0.00	0.00	0.24	0.24	0.00	0.00	0.00	0.00	0.10	0.10	0.00	0.00	0.66	0.66	0.00	0.00	2	0.35	200	200	16.8	0.005	0.05					0.00	0.00	6.81	7.00	0.00	3.8	37.0
03/19/23 22:26:50	8:30:01	7:29:34	0.00	0.00	23.3	20.0	0.00	0.00	0.00	0.00	0.00	10.18	0.00	1.00	1.00	0.00	0.00	0.24	0.24	0.00	0.00	0.00	0.00	0.10	0.10	0.00	0.00	0.66	0.66	0.00	0.00	2	0.37	200	200	17.5	0.005	0.05					0.00	0.00	6.81	7.00	0.00	3.4	37.0
03/19/23 22:36:50	8:40:01	7:39:34	0.00	0.00	23.3	20.0	0.00	0.00	0.00	0.00	0.00	10.18	0.00	1.00	1.00	0.00	0.00	0.24	0.24	0.00	0.00	0.00	0.00	0.10	0.10	0.00	0.00	0.66	0.66	0.00	0.00	3	0.35	200	200	16.9	0.005	0.05					0.00	0.00	6.81	7.00	0.00	3.2	37.0
03/19/23 22:46:50	8:50:01	7:49:34	0.00	0.00	23.3	20.0	0.00	0.00	0.00	0.00	0.00	10.18	0.00	1.00	1.00	0.00	0.00	0.24	0.24	0.00	0.00	0.00	0.00	0.10	0.10	0.00	0.00	0.66	0.66	0.00	0.00	2	0.37	200	200	17.5	0.005	0.05					0.00	0.00	6.81	7.00	0.00	3.4	37.0
03/19/23 22:56:50	9:00:01	7:59:34	0.00	0.00	23.3	20.0	0.00	0.00	0.00	0.00	0.00	10.18	0.00	1.00	1.00	0.00	0.00	0.24	0.24	0.00	0.00	0.00	0.00	0.10	0.10	0.00	0.00	0.66	0.66	0.00	0.00	2	0.35	200	200	16.8	0.005	0.05					0.00	0.00	6.81	7.00	0.00	3.6	37.0
03/19/23 23:06:50	9:10:01	8:09:34	0.00	0.00	23.3	20.0	0.00	0.00	0.00	0.00	0.00	10.18	0.00	1.00	1.00	0.00	0.00	0.24	0.24	0.00	0.00	0.00	0.00	0.10	0.10	0.00	0.00	0.66	0.66	0.00	0.00	2	0.35	200	200	16.9	0.005	0.05					0.00	0.00	6.81	7.00	0.00	3.0	37.0
03/19/23 23:16:50	9:20:01	8:19:34	0.00	0.00	23.3	20.0	0.00	0.00	0.00	0.00	0.00	10.18	0.00	1.00	1.00	0.00	0.00	0.24	0.24	0.00	0.00	0.00	0.00	0.10	0.10	0.00	0.00	0.66	0.66	0.00	0.00	4	0.36	200	200	17.4	0.005	0.05					0.00	0.00	6.81	7.00	0.00	3.7	37.0
03/19/23 23:26:50	9:30:01	8:29:34	0.00	0.00	23.3	20.0	0.00	0.00	0.00	0.00	0.00	10.18	0.00	1.00	1.00	0.00	0.00	0.24	0.24	0.00	0.00	0.00	0.00	0.10	0.10	0.00	0.00	0.66	0.66	0.00	0.00	3	0.36	200	200	17.0	0.005	0.05					0.00	0.00	6.81	7.00	0.00	3.8	37.0
03/19/23 23:36:50	9:40:01	8:39:34	0.00	0.00	23.3	20.0	0.00	0.00	0.00	0.00	0.00	10.18	0.00	1.00	1.00	0.00	0.00	0.24	0.24	0.00	0.00	0.00	0.00	0.10	0.10	0.00	0.00	0.66	0.66	0.00	0.00	3	0.36	200	200	17.3	0.005	0.05					0.00	0.00	6.81	7.00	0.00	3.7	37.0
03/19/23 23:46:50	9:50:01	8:49:34	0.00	0.00	23.3	20.0	0.00	0.00	0.00	0.00	0.00	10.18	0.00	1.00	1.00	0.00	0.00	0.24	0.24	0.00	0.00	0.00	0.00	0.10	0.10	0.00	0.00	0.66	0.66	0.00	0.00	3	0.37	200	200	17.6	0.005	0.05					0.00	0.00	6.81	7.00	0.00	2.8	37.0
03/19/23 23:56:50	10:00:01	8:59:34	0.00	0.00	23.3	20.0	0.00	0.00	0.00	0.00	0.00	10.18	0.00	1.00	1.00	0.00	0.00	0.24	0.24	0.00	0.00	0.00	0.00	0.10	0.10	0.00	0.00	0.66	0.66	0.00	0.00	2	0.35	200	200	16.8	0.005	0.05					0.00	0.00	6.81	7.00	0.00	3.6	37.0
03/20/23 00:06:50	10:10:01	9:09:34	0.00	0.00	23.3	20.0	0.00	0.00	0.00	0.00	0.00	10.18	0.00	1.00	1.00	0.00	0.00	0.24	0.24	0.00	0.00	0.00	0.00	0.10	0.10	0.00	0.00	0.66	0.66	0.00	0.00	3	0.36	200	200	17.4	0.005	0.05					0.00	0.00	6.81	7.00	0.00	3.5	37.0
03/20/23 00:16:50	10:20:01	9:19:34	0.00	0.00	23.3	20.0	0.00	0.00	0.00	0.00	0.00	10.18	0.00	1.00	1.00	0.00	0.00	0.24	0.24	0.00	0.00	0.00	0.00	0.10	0.10	0.00	0.00	0.66	0.66	0.00	0.00	4	0.36	200	200	17.1	0.005	0.05					0.00	0.00	6.81	7.00	0.00	3.2	37.0
03/20/23 00:26:50	10:30:01	9:29:34	0.00	0.00	23.3	20.0	0.00	0.00	0.00	0.00	0.00	10.18	0.00	1.00	1.00	0.00	0.00	0.24	0.24	0.00	0.00	0.00	0.00	0.10	0.10	0.00	0.00	0.66	0.66	0.00	0.00	2	0.36	200	200	17.2	0.005	0.05					0.00	0.00	6.81	7.00	0.00	3.1	37.0
03/20/23 00:36:50	10:40:01	9:39:34	0.00	0.00	23.2	20.0	0.00	0.00	0.00	0.00	0.00	10.18	0.00	1.00	1.00	0.00	0.00	0.24	0.24	0.00	0.00	0.00	0.00	0.10	0.10	0.00	0.00	0.66	0.66	0.00	0.00	3	0.36	200	200	17.3	0.005	0.05					0.00	0.00	6.81	7.00	0.00	3.7	37.0
03/20/23 00:46:50	10:50:01	9:49:34	0.00	0.00	23.3	20.0	0.00	0.00	0.00	0.00	0.00	10.18	0.00	1.00	1.00	0.00	0.00	0.24	0.24	0.00	0.00	0.00	0.00	0.10	0.10	0.00	0.00	0.66	0.66	0.00	0.00	3	0.35	200	200	16.8	0.005	0.05					0.00	0.00	6.82	7.00	0.00	3.1	37.0
03/20/23 00:56:50	11:00:01	9:59:34	0.00	0.00	23.3	20.0	0.00	0.00	0.00	0.00	0.00	10.18	0.00	1.00	1.00	0.00	0.00	0.24	0.24	0.00	0.00	0.00	0.00	0.10	0.10	0.00	0.00	0.66	0.66	0.00	0.00	2	0.37	200	200	17.7	0.005	0.05					0.00	0.00	6.81	7.00	0.00	3.7	37.0
03/20/23 01:06:55	11:10:06	10:09:39	0.00	0.00	23.3	20.0	0.00	0.00	0.00	0.00	0.00	10.18	0.00	1.00	1.00	0.00	0.00	0.24	0.24	0.00	0.00	0.00	0.00	0.10	0.10	0.00	0.00	0.66	0.66	0.00	0.00	3	0.36	200	200	17.3	0.005	0.05					0.00	0.00	6.81	7.00	0.00	3.0	37.0
03/20/23 01:16:55	11:20:06	10:19:39	0.00	0.00	23.3	20.0	0.00	0.00	0.00	0.00	0.00	10.18	0.00	1.00	1.00	0.00	0.00	0.24	0.24	0.00	0.00	0.00	0.00	0.10	0.10	0.00	0.00	0.66	0.66	0.00	0.00	4	0.36	200	200	17.2	0.005	0.05					0.00	0.00	6.81	7.00	0.00	3.7	37.0
03/20/23 01:26:55	11:30:06	10:29:39	0.00	0.00	23.3	20.0	0.00	0.00	0.00	0.00	0.00	10.18	0.00	1.00	1.00	0.00	0.00	0.24	0.24	0.00	0.00	0.00	0.00	0.10	0.10	0.00	0.00	0.66	0.66	0.00	0.00	3	0.36	200	200	17.3	0.005	0.05					0.00	0.00	6.81	7.00	0.00	3.1	37.0
03/20/23 01:36:55	11:40:06	10:39:39	0.00	0.00	23.3	20.0	0.00	0.00	0.00	0.00	0.00	10.18	0.00	1.00	1.00	0.00	0.00	0.24	0.24	0.00	0.00	0.00	0.00	0.10	0.10	0.00	0.00	0.66	0.66	0.00	0.00	1	0.35	200	200	16.8	0.005	0.05					0.00	0.00	6.81	7.00	0.00	3.2	37.0
03/20/23 01:46:55	11:50:06	10:49:39	0.00	0.00	23.3	20.0	0.00	0.00	0.00	0.00	0.00	10.18	0.00	1.00	1.00	0.00	0.00	0.24	0.24	0.00	0.00	0.00	0.00	0.10	0.10	0.00	0.00	0.66	0.66	0.00	0.00	3	0.37	200	200	17.4	0.005	0.05					0.00	0.00	6.81	7.00	0.00	3.4	37.0
03/20/23 01:56:55	12:00:06	10:59:39	0.00	0.00	23.2	20.0	0.00	0.00	0.00	0.00	0.00	10.18	0.00	1.00	1.00	0.00	0.00	0.24	0.24	0.00	0.00	0.00	0.00	0.10	0.10	0.00	0.00	0.66	0.66	0.00	0.00	3	0.36	200	200	17.1	0.005	0.05					0.00	0.00	6.81	7.00	0.00	3.8	37.0
03/20/23 02:06:55	12:10:06	11:09:39	0.00	0.00	23.2	20.0	0.00	0.00	0.00	0.00	0.00	10.18	0.00	1.00	1.00	0.00	0.00	0.24	0.24	0.00	0.00	0.00	0.00	0.10	0.10	0.00	0.00	0.66	0.66	0.00	0.00	2	0.36	200	200	17.0	0.005	0.05					0.00	0.00	6.81	7.00	0.00	3.7	37.0
03/20/23 02:16:55	12:20:06	11:19:39	0.00	0.00	23.3	20.0	0.00	0.00	0.00	0.00	0.00	10.18	0.00	1.00	1.00	0.00	0.00	0.24	0.24	0.00	0.00	0.00	0.00	0.10	0.10	0.00	0.00	0.66	0.66	0.00	0.00	2	0.36	200	200	17.2	0.005	0.05					0.00	0.00	6.82	7.00	0.00	3.1	37.0
03/20/23 02:26:55	12:30:06	11:29:39	0.00	0.00	23.3	20.0	0.00	0.00	0.00	0.00	0.00	10.18	0.00	1.00	1.00	0.00	0.00	0.24	0.24	0.00	0.00	0.00	0.00	0.10	0.10	0.00	0.00	0.66	0.66	0.00	0.00	2	0.37	200	200	17.6	0.005	0.05					0.00	0.00	6.81	7.00	0.00	3.8	37.0
03/20/23 02:36:55	12:40:06	11:39:39	0.00	0.00	23.2	20.0	0.00	0.00	0.00	0.00	0.00	10.18	0.00	1.00	1.00	0.00	0.00	0.24	0.24	0.00	0.00	0.00	0.00	0.10	0.10	0.00	0.00	0.66	0.66	0.00	0.00	2	0.36	200	200	17.0	0.005	0.05					0.00	0.00	6.82	7.00	0.00	3.0	37.0
03/20/23 02:46:55	12:50:06	11:49:39	0.00	0.00	23.3	20.0	0.00	0.00	0.00	0.00	0.00	10.18	0.00	1.00	1.00	0.00	0.00	0.24	0.24	0.00	0.00	0.00	0.00	0.10	0.10	0.00	0.00	0.66	0.66	0.00	0.00	3	0.35	200	200	16.8	0.005	0.05					0.00	0.00	6.82	7.00	0.00	3.8	37.0
03/20/23 02:56:55	13:00:06	11:59:39	0.00	0.00	23.2	20.0	0.00	0.00	0.00	0.00	0.00	10.18	0.00	1.00	1.00	0.00	0.00	0.24	0.24	0.00	0.00	0.00	0.00	0.10	0.10	0.00	0.00	0.66	0.66	0.00	0.00	3	0.36	200	200	17.3	0.005	0.05					0.00	0.00	6.81	7.00	0.00	3.1	37.0
03/20/23 03:06:56	13:10:06	12:09:39	0.00	0.00	23.2	20.0	0.00	0.00	0.00	0.00	0.00	10.18	0.00	1.00	1.00	0.00	0.00	0.24	0.24	0.00	0.00	0.00	0.00	0.10	0.10	0.00	0.00	0.66	0.66	0.00	0.00	3	0.36	200	200	17.2	0.005	0.05					0.00	0.00	6.82	7.00	0.00	3.7	37.0
03/20/23 03:16:56	13:20:06	12:19:39	0.00	0.00	23.2	20.0	0.00	0.00	0.00	0.00	0.00	10.18	0.00	1.00	1.00	0.00	0.00	0.24	0.24	0.00	0.00	0.00	0.00	0.10	0.10	0.00	0.00	0.66	0.66	0.00	0.00	3	0.37	200	200	17.6	0.005	0.05					0.00	0.00	6.82	7.00	0.00	3.2	37.0
03/20/23 03:26:56	13:30:06	12:29:39	0.00	0.00	23.2	20.0	0.00	0.00	0.00	0.00	0.00	10.18	0.00	1.00	1.00	0.00	0.00	0.24	0.24	0.00	0.00	0.00	0.00	0.10	0.10	0.00	0.00	0.66	0.66	0.00	0.00	2	0.36	200	200	17.1	0.005	0.05					0.00	0.00	6.81	7.00	0.00	3.2	37.0
03/20/23 03:36:56	13:40:06	12:39:39	0.00	0.00	23.2	20.0	0.00	0.00	0.00	0.00	0.00	10.18	0.00	1.00	1.00	0.00	0.00	0.24	0.24	0.00	0.00	0.00	0.00	0.10	0.10	0.00	0.00	0.66	0.66	0.00	0.00	3	0.36	200	200	17.1	0.005	0.05					0.00	0.00	6.82	7.00	0.00	3.3	37.0
03/20/23 03:46:56	13:50:06	12:49:39	0.00	0.00	23.2	20.0	0.00	0.00	0.00	0.00	0.00	10.18	0.00	1.00	1.00	0.00	0.00	0.24	0.24	0.00	0.00	0.00	0.00	0.10	0.10	0.00	0.00	0.66	0.66	0.00	0.00	3	0.35	200	200	16.7	0.005	0.05					0.00	0.00	6.82	7.00	0.00	3.9	37.0
03/20/23 03:56:56	14:00:06	12:59:39	0.00	0.00	23.3	20.0	0.00	0.00	0.00	0.00	0.00	10.18	0.00	1.00	1.00	0.00	0.00	0.24	0.24	0.00	0.00	0.00	0.00	0.10	0.10	0.00	0.00	0.66	0.66	0.00	0.00	2	0.35	200	200	16.9	0.005	0.05					0.00	0.00	6.81	7.00	0.00	3.8	37.0
03/20/23 04:06:56	14:10:06	13:09:39	0.00	0.00	23.1	20.0	0.00	0.00	0.00	0.00	0.00	10.18	0.00	1.00	1.00	0.00	0.00	0.24	0.24	0.00	0.00	0.00	0.00	0.10	0.10	0.00	0.00	0.66	0.66	0.00	0.00	3	0.36	200	200	17.4	0.005	0.05					0.00	0.00	6.81	7.00	0.00	3.1	37.0
03/20/23 04:16:56	14:20:06	13:19:39	0.00	0.00	23.2	20.0	0.00	0.00	0.00	0.00	0.00	10.18	0.00	1.00	1.00	0.00	0.00	0.24	0.24	0.00	0.00	0.00	0.00	0.10	0.10	0.00	0.00	0.66	0.66	0.00	0.00	2	0.36	200	200	17.4	0.006	0.05					0.00	0.00	6.81	7.00	0.00	3.4	37.0
03/20/23 04:26:56	14:30:06	13:29:39	0.00	0.00	23.1	20.0	0.00	0.00	0.00	0.00	0.00	10.18	0.00	1.00	1.00	0.00	0.00	0.24	0.24	0.00	0.00	0.00	0.00	0.10	0.10	0.00	0.00	0.66	0.66	0.00	0.00	3	0.37	200	200	17.7	0.005	0.05					0.00	0.00	6.81	7.00	0.00	3.4	37.0
03/20/23 04:36:56	14:40:06	13:39:39	0.00	0.00	23.2	20.0	0.00	0.00	0.00	0.00	0.00	10.18	0.00	1.00	1.00	0.00	0.00	0.24	0.24	0.00	0.00	0.00	0.00	0.10	0.10	0.00	0.00	0.66	0.66	0.00	0.00	3	0.36	200	200	17.2	0.005	0.05					0.00	0.00	6.81	7.00	0.00	3.1	37.0
03/20/23 04:46:56	14:50:06	13:49:39	0.00	0.00	23.2	20.0	0.00	0.00	0.00	0.00	0.00	10.18	0.00	1.00	1.00	0.00	0.00	0.24	0.24	0.00	0.00	0.00	0.00	0.10	0.10	0.00	0.00	0.66	0.66	0.00	0.00	2	0.35	200	200	16.9	0.005	0.05					0.00	0.00	6.81	7.00	0.00	3.4	37.0
03/20/23 04:56:56	15:00:06	13:59:39	0.00	0.00	23.2	20.0	0.00	0.00	0.00	0.00	0.00	10.18	0.00	1.00	1.00	0.00	0.00	0.24	0.24	0.00	0.00	0.00	0.00	0.10	0.10	0.00	0.00	0.66	0.66	0.00	0.00	2	0.36	200	200	17.1	0.005	0.05					0.00	0.00	6.81	7.00	0.00	3.8	37.0
03/20/23 05:06:56	15:10:06	14:09:39	0.00	0.00	23.2	20.0	0.00	0.00	0.00	0.00	0.00	10.18	0.00	1.00	1.00	0.00	0.00	0.24	0.24	0.00	0.00	0.00	0.00	0.10	0.10	0.00	0.00	0.66	0.66	0.00	0.00	3	0.36	200	200	17.2	0.005	0.05					0.00	0.00	6.81	7.00	0.00	3.6	37.0
03/20/23 05:16:56	15:20:06	14:19:39	0.00	0.00	23.1	20.0	0.00	0.00	0.00	0.00	0.00	10.18	0.00	1.00	1.00	0.00	0.00	0.24	0.24	0.00	0.00	0.00	0.00	0.10	0.10	0.00	0.00	0.66	0.66	0.00	0.00	3	0.35	200	200	16.7	0.005	0.05					0.00	0.00	6.81	7.00	0.00	3.8	37.0
03/20/23 05:26:56	15:30:06	14:29:39	0.00	0.00	23.1	20.0	0.00	0.00	0.00	0.00	0.00	10.18	0.00	1.00	1.00	0.00	0.00	0.24	0.24	0.00	0.00	0.00	0.00	0.10	0.10	0.00	0.00	0.66	0.66	0.00	0.00	3	0.35	200	200	16.9	0.005	0.05					0.00	0.00	6.81	7.00	0.00	3.3	37.0
03/20/23 05:36:56	15:40:06	14:39:39	0.00	0.00	23.1	20.0	0.00	0.00	0.00	0.00	0.00	10.18	0.00	1.00	1.00	0.00	0.00	0.24	0.24	0.00	0.00	0.00	0.00	0.10	0.10	0.00	0.00	0.66	0.66	0.00	0.00	2	0.37	200	200	17.6	0.005	0.05					0.00	0.00	6.81	7.00	0.00	3.3	37.0
03/20/23 05:46:56	15:50:06	14:49:39	0.00	0.00	23.1	20.0	0.00	0.00	0.00	0.00	0.00	10.18	0.00	1.00	1.00	0.00	0.00	0.24	0.24	0.00	0.00	0.00	0.00	0.10	0.10	0.00	0.00	0.66	0.66	0.00	0.00	3	0.36	200	200	17.0	0.005	0.05					0.00	0.00	6.81	7.00	0.00	3.7	37.0
03/20/23 05:56:56	16:00:06	14:59:39	0.00	0.00	23.1	20.0	0.00	0.00	0.00	0.00	0.00	10.18	0.00	1.00	1.00	0.00	0.00	0.24	0.24	0.00	0.00	0.00	0.00	0.10	0.10	0.00	0.00	0.66	0.66	0.00	0.00	3	0.36	200	200	17.4	0.006	0.05					0.00	0.00	6.81	7.00	0.00	3.9	37.0
03/20/23 06:06:56	16:10:07	15:09:40	0.00	0.00	23.0	20.0	0.00	0.00	0.00	0.00	0.00	10.18	0.00	1.00	1.00	0.00	0.00	0.24	0.24	0.00	0.00	0.00	0.00	0.10	0.10	0.00	0.00	0.66	0.66	0.00	0.00	4	0.35	200	200	16.7	0.006	0.05					0.00	0.00	6.82	7.00	0.00	3.9	37.0
03/20/23 06:16:56	16:20:06	15:19:39	0.00	0.00	23.1	20.0	0.00	0.00	0.00	0.00	0.00	10.18	0.00	1.00	1.00	0.00	0.00	0.24	0.24	0.00	0.00	0.00	0.00	0.10	0.10	0.00	0.00	0.66	0.66	0.00	0.00	3	0.37	200	200	17.5	0.005	0.05					0.00	0.00	6.81	7.00	0.00	3.3	37.0
03/20/23 06:26:56	16:30:06	15:29:39	0.00	0.00	23.1	20.0	0.00	0.00	0.00	0.00	0.00	10.18	0.00	1.00	1.00	0.00	0.00	0.24	0.24	0.00	0.00	0.00	0.00	0.10	0.10	0.00	0.00	0.66	0.66	0.00	0.00	3	0.36	200	200	17.0	0.006	0.05					0.00	0.00	6.82	7.00	0.00	3.9	37.0
03/20/23 06:36:56	16:40:06	15:39:39	0.00	0.00	23.1	20.0	0.00	0.00	0.00	0.00	0.00	10.18	0.00	1.00	1.00	0.00	0.00	0.24	0.24	0.00	0.00	0.00	0.00	0.10	0.10	0.00	0.00	0.66	0.66	0.00	0.00	3	0.36	200	200	17.0	0.005	0.05					0.00	0.00	6.82	7.00	0.00	3.7	37.0
03/20/23 06:46:56	16:50:06	15:49:39	0.00	0.00	23.1	20.0	0.00	0.00	0.00	0.00	0.00	10.18	0.00	1.00	1.00	0.00	0.00	0.24	0.24	0.00	0.00	0.00	0.00	0.10	0.10	0.00	0.00	0.66	0.66	0.00	0.00	3	0.37	200	200	17.4	0.006	0.05					0.00	0.00	6.82	7.00	0.00	3.6	37.0
03/20/23 06:56:56	17:00:06	15:59:39	0.00	0.00	23.1	20.0	0.00	0.00	0.00	0.00	0.00	10.18	0.00	1.00	1.00	0.00	0.00	0.24	0.24	0.00	0.00	0.00	0.00	0.10	0.10	0.00	0.00	0.66	0.66	0.00	0.00	2	0.37	200	200	17.4	0.006	0.05					0.00	0.00	6.82	7.00	0.00	3.9	37.0
03/20/23 07:06:56	17:10:06	16:09:39	0.00	0.00	23.1	20.0	0.00	0.00	0.00	0.00	0.00	10.18	0.00	1.00	1.00	0.00	0.00	0.24	0.24	0.00	0.00	0.00	0.00	0.10	0.10	0.00	0.00	0.66	0.66	0.00	0.00	3	0.35	200	200	16.7	0.006	0.05					0.00	0.00	6.82	7.00	0.00	3.8	37.0
03/20/23 07:16:56	17:20:06	16:19:40	0.00	0.00	23.1	20.0	0.00	0.00	0.00	0.00	0.00	10.18	0.00	1.00	1.00	0.00	0.00	0.24	0.24	0.00	0.00	0.00	0.00	0.10	0.10	0.00	0.00	0.66	0.66	0.00	0.00	3	0.35	200	200	16.8	0.006	0.05					0.00	0.00	6.82	7.00	0.00	3.9	37.0
03/20/23 07:26:56	17:30:06	16:29:40	0.00	0.00	23.0	20.0	0.00	0.00	0.00	0.00	0.00	10.18	0.00	1.00	1.00	0.00	0.00	0.24	0.24	0.00	0.00	0.00	0.00	0.10	0.10	0.00	0.00	0.66	0.66	0.00	0.00	3	0.36	200	200	17.2	0.006	0.05					0.00	0.00	6.82	7.00	0.00	3.1	37.0
03/20/23 07:36:56	17:40:06	16:39:40	0.00	0.00	23.0	20.0	0.00	0.00	0.00	0.00	0.00	10.18	0.00	1.00	1.00	0.00	0.00	0.24	0.24	0.00	0.00	0.00	0.00	0.10	0.10	0.00	0.00	0.66	0.66	0.00	0.00	4	0.36	200	200	17.3	0.006	0.05					0.00	0.00	6.82	7.00	0.00	3.2	37.0
03/20/23 07:46:56	17:50:06	16:49:40	0.00	0.00	23.0	20.0	0.00	0.00	0.00	0.00	0.00	10.18	0.00	1.00	1.00	0.00	0.00	0.24	0.24	0.00	0.00	0.00	0.00	0.10	0.10	0.00	0.00	0.66	0.66	0.00	0.00	3	0.36	200	200	17.2	0.006	0.05					0.00	0.00	6.82	7.00	0.00	3.3	37.0
03/20/23 07:56:56	18:00:06	16:59:40	0.00	0.00	23.1	20.0	0.00	0.00	0.00	0.00	0.00	10.18	0.00	1.00	1.00	0.00	0.00	0.24	0.24	0.00	0.00	0.00	0.00	0.10	0.10	0.00	0.00	0.66	0.66	0.00	0.00	2	0.36	200	200	17.4	0.006	0.05					0.00	0.00	6.82	7.00	0.00	3.7	37.0
03/20/23 08:06:56	18:10:06	17:09:40	0.00	0.00	23.0	20.0	0.00	0.00	0.00	0.00	0.00	10.18	0.00	1.00	1.00	0.00	0.00	0.24	0.24	0.00	0.00	0.00	0.00	0.10	0.10	0.00	0.00	0.66	0.66	0.00	0.00	2	0.35	200	200	16.9	0.006	0.05					0.00	0.00	6.82	7.00	0.00	4.0	37.0
03/20/23 08:16:56	18:20:06	17:19:40	0.00	0.00	23.0	20.0	0.00	0.00	0.00	0.00	0.00	10.18	0.00	1.00	1.00	0.00	0.00	0.24	0.24	0.00	0.00	0.00	0.00	0.10	0.10	0.00	0.00	0.66	0.66	0.00	0.00	2	0.37	200	200	17.4	0.006	0.05					0.00	0.00	6.82	7.00	0.00	3.3	37.0
03/20/23 08:26:56	18:30:06	17:29:40	0.00	0.00	23.0	20.0	0.00	0.00	0.00	0.00	0.00	10.18	0.00	1.00	1.00	0.00	0.00	0.24	0.24	0.00	0.00	0.00	0.00	0.10	0.10	0.00	0.00	0.66	0.66	0.00	0.00	2	0.36	200	200	17.3	0.006	0.05					0.00	0.00	6.82	7.00	0.00	3.8	37.0
03/20/23 08:36:56	18:40:06	17:39:40	0.00	0.00	23.0	20.0	0.00	0.00	0.00	0.00	0.00	10.18	0.00	1.00	1.00	0.00	0.00	0.24	0.24	0.00	0.00	0.00	0.00	0.10	0.10	0.00	0.00	0.66	0.66	0.00	0.00	3	0.36	200	200	17.0	0.006	0.05					0.00	0.00	6.82	7.00	0.00	3.9	37.0
03/20/23 08:46:56	18:50:06	17:49:40	0.00	0.00	23.0	20.0	0.00	0.00	0.00	0.00	0.00	10.18	0.00	1.00	1.00	0.00	0.00	0.24	0.24	0.00	0.00	0.00	0.00	0.10	0.10	0.00	0.00	0.66	0.66	0.00	0.00	3	0.36	200	200	17.3	0.006	0.05					0.00	0.00	6.82	7.00	0.00	3.4	37.0
03/20/23 08:56:56	19:00:06	17:59:40	0.00	0.00	23.0	20.0	0.00	0.00	0.00	0.00	0.00	10.18	0.00	1.00	1.00	0.00	0.00	0.24	0.24	0.00	0.00	0.00	0.00	0.10	0.10	0.00	0.00	0.66	0.66	0.00	0.00	3	0.35	200	200	16.6	0.006	0.05					0.00	0.00	6.82	7.00	0.00	3.1	37.0
03/20/23 09:06:57	19:10:07	18:09:40	0.00	0.00	23.0	20.0	0.00	0.00	0.00	0.00	0.00	10.18	0.00	1.00	1.00	0.00	0.00	0.24	0.24	0.00	0.00	0.00	0.00	0.10	0.10	0.00	0.00	0.66	0.66	0.00	0.00	3	0.36	200	200	17.0	0.006	0.05					0.00	0.00	6.82	7.00	0.00	3.8	37.0
03/20/23 09:16:56	19:20:07	18:19:40	0.00	0.00	22.9	20.0	0.00	0.00	0.00	0.00	0.00	10.18	0.00	1.00	1.00	0.00	0.00	0.24	0.24	0.00	0.00	0.00	0.00	0.10	0.10	0.00	0.00	0.66	0.66	0.00	0.00	2	0.36	200	200	17.3	0.006	0.05					0.00	0.00	6.82	7.00	0.00	4.1	37.0
03/20/23 09:26:56	19:30:07	18:29:40	0.00	0.00	23.0	20.0	0.00	0.00	0.00	0.00	0.00	10.18	0.00	1.00	1.00	0.00	0.00	0.24	0.24	0.00	0.00	0.00	0.00	0.10	0.10	0.00	0.00	0.66	0.66	0.00	0.00	3	0.35	200	200	16.6	0.006	0.05					0.00	0.00	6.82	7.00	0.00	3.5	37.0
03/20/23 09:36:56	19:40:07	18:39:40	0.00	0.00	23.0	20.0	0.00	0.00	0.00	0.00	0.00	10.18	0.00	1.00	1.00	0.00	0.00	0.24	0.24	0.00	0.00	0.00	0.00	0.10	0.10	0.00	0.00	0.66	0.66	0.00	0.00	3	0.36	200	200	17.3	0.006	0.05					0.00	0.00	6.82	7.00	0.00	4.0	37.0
03/20/23 09:46:56	19:50:07	18:49:40	0.00	0.00	23.0	20.0	0.00	0.00	0.00	0.00	0.00	10.18	0.00	1.00	1.00	0.00	0.00	0.24	0.24	0.00	0.00	0.00	0.00	0.10	0.10	0.00	0.00	0.66	0.66	0.00	0.00	3	0.36	200	200	17.0	0.006	0.05					0.00	0.00	6.82	7.00	0.00	3.2	37.0
03/20/23 09:56:56	20:00:07	18:59:40	0.00	0.00	23.0	20.0	0.00	0.00	0.00	0.00	0.00	10.18	0.00	1.00	1.00	0.00	0.00	0.24	0.24	0.00	0.00	0.00	0.00	0.10	0.10	0.00	0.00	0.66	0.66	0.00	0.00	3	0.35	200	200	16.9	0.006	0.05					0.00	0.00	6.82	7.00	0.00	3.4	37.0
03/20/23 10:06:56	20:10:07	19:09:40	0.00	0.00	23.0	20.0	0.00	0.00	0.00	0.00	0.00	10.18	0.00	1.00	1.00	0.00	0.00	0.24	0.24	0.00	0.00	0.00	0.00	0.10	0.10	0.00	0.00	0.66	0.66	0.00	0.00	3	0.35	200	200	16.7	0.006	0.05					0.00	0.00	6.82	7.00	0.00	3.8	37.0
03/20/23 10:16:56	20:20:07	19:19:40	0.00	0.00	23.0	20.0	0.00	0.00	0.00	0.00	0.00	10.18	0.00	1.00	1.00	0.00	0.00	0.24	0.24	0.00	0.00	0.00	0.00	0.10	0.10	0.00	0.00	0.66	0.66	0.00	0.00	3	0.35	200	200	16.7	0.006	0.05					0.00	0.00	6.82	7.00	0.00	3.7	37.0
03/20/23 10:26:56	20:30:07	19:29:40	0.00	0.00	23.0	20.0	0.00	0.00	0.00	0.00	0.00	10.18	0.00	1.00	1.00	0.00	0.00	0.24	0.24	0.00	0.00	0.00	0.00	0.10	0.10	0.00	0.00	0.66	0.66	0.00	0.00	3	0.36	200	200	17.3	0.006	0.05					0.00	0.00	6.82	7.00	0.00	3.7	37.0
03/20/23 10:36:56	20:40:07	19:39:40	0.00	0.00	22.9	20.0	0.00	0.00	0.00	0.00	0.00	10.18	0.00	1.00	1.00	0.00	0.00	0.24	0.24	0.00	0.00	0.00	0.00	0.10	0.10	0.00	0.00	0.66	0.66	0.00	0.00	3	0.35	200	200	16.9	0.006	0.05					0.00	0.00	6.82	7.00	0.00	3.6	37.0
03/20/23 10:46:56	20:50:07	19:49:40	0.00	0.00	23.0	20.0	0.00	0.00	0.00	0.00	0.00	10.18	0.00	1.00	1.00	0.00	0.00	0.24	0.24	0.00	0.00	0.00	0.00	0.10	0.10	0.00	0.00	0.66	0.66	0.00	0.00	3	0.36	200	200	17.2	0.006	0.05					0.00	0.00	6.82	7.00	0.00	3.5	37.0
03/20/23 10:56:56	21:00:07	19:59:40	0.00	0.00	23.0	20.0	0.00	0.00	0.00	0.00	0.00	10.18	0.00	1.00	1.00	0.00	0.00	0.24	0.24	0.00	0.00	0.00	0.00	0.10	0.10	0.00	0.00	0.66	0.66	0.00	0.00	3	0.36	200	200	17.4	0.006	0.05					0.00	0.00	6.82	7.00	0.00	3.1	37.0
03/20/23 11:06:56	21:10:07	20:09:40	0.00	0.00	23.0	20.0	0.00	0.00	0.00	0.00	0.00	10.18	0.00	1.00	1.00	0.00	0.00	0.24	0.24	0.00	0.00	0.00	0.00	0.10	0.10	0.00	0.00	0.66	0.66	0.00	0.00	2	0.37	200	200	17.5	0.006	0.05					0.00	0.00	6.82	7.00	0.00	3.1	37.0
03/20/23 11:16:56	21:20:07	20:19:40	0.00	0.00	23.0	20.0	0.00	0.00	0.00	0.00	0.00	10.18	0.00	1.00	1.00	0.00	0.00	0.24	0.24	0.00	0.00	0.00	0.00	0.10	0.10	0.00	0.00	0.66	0.66	0.00	0.00	3	0.35	200	200	16.7	0.006	0.05					0.00	0.00	6.82	7.00	0.00	3.1	37.0
03/20/23 11:26:56	21:30:07	20:29:40	0.00	0.00	23.0	20.0	0.00	0.00	0.00	0.00	0.00	10.18	0.00	1.00	1.00	0.00	0.00	0.24	0.24	0.00	0.00	0.00	0.00	0.10	0.10	0.00	0.00	0.66	0.66	0.00	0.00	2	0.37	200	200	17.6	0.006	0.05					0.00	0.00	6.82	7.00	0.00	3.3	37.0
03/20/23 11:36:56	21:40:07	20:39:40	0.00	0.00	23.0	20.0	0.00	0.00	0.00	0.00	0.00	10.18	0.00	1.00	1.00	0.00	0.00	0.24	0.24	0.00	0.00	0.00	0.00	0.10	0.10	0.00	0.00	0.66	0.66	0.00	0.00	2	0.35	200	200	16.5	0.006	0.05					0.00	0.00	6.82	7.00	0.00	3.6	37.0
03/20/23 11:46:56	21:50:07	20:49:40	0.00	0.00	22.9	20.0	0.00	0.00	0.00	0.00	0.00	10.18	0.00	1.00	1.00	0.00	0.00	0.24	0.24	0.00	0.00	0.00	0.00	0.10	0.10	0.00	0.00	0.66	0.66	0.00	0.00	2	0.35	200	200	16.9	0.006	0.05					0.00	0.00	6.82	7.00	0.00	3.8	37.0
03/20/23 11:56:56	22:00:07	20:59:40	0.00	0.00	23.0	20.0	0.00	0.00	0.00	0.00	0.00	10.18	0.00	1.00	1.00	0.00	0.00	0.24	0.24	0.00	0.00	0.00	0.00	0.10	0.10	0.00	0.00	0.66	0.66	0.00	0.00	3	0.37	200	200	17.7	0.006	0.05					0.00	0.00	6.82	7.00	0.00	3.8	37.0
03/20/23 12:06:56	22:10:07	21:09:40	0.00	0.00	22.9	20.0	0.00	0.00	0.00	0.00	0.00	10.18	0.00	1.00	1.00	0.00	0.00	0.24	0.24	0.00	0.00	0.00	0.00	0.10	0.10	0.00	0.00	0.66	0.66	0.00	0.00	3	0.36	200	200	17.3	0.006	0.05					0.00	0.00	6.82	7.00	0.00	3.6	37.0
03/20/23 12:16:56	22:20:07	21:19:40	0.00	0.00	22.9	20.0	0.00	0.00	0.00	0.00	0.00	10.18	0.00	1.00	1.00	0.00	0.00	0.24	0.24	0.00	0.00	0.00	0.00	0.10	0.10	0.00	0.00	0.66	0.66	0.00	0.00	3	0.35	200	200	16.7	0.006	0.05					0.00	0.00	6.82	7.00	0.00	3.2	37.0
03/20/23 12:26:56	22:30:07	21:29:40	0.00	0.00	22.9	20.0	0.00	0.00	0.00	0.00	0.00	10.18	0.00	1.00	1.00	0.00	0.00	0.24	0.24	0.00	0.00	0.00	0.00	0.10	0.10	0.00	0.00	0.66	0.66	0.00	0.00	3	0.36	200	200	17.1	0.006	0.05					0.00	0.00	6.82	7.00	0.00	3.8	37.0
03/20/23 12:36:56	22:40:07	21:39:40	0.00	0.00	22.9	20.0	0.00	0.00	0.00	0.00	0.00	10.18	0.00	1.00	1.00	0.00	0.00	0.24	0.24	0.00	0.00	0.00	0.00	0.10	0.10	0.00	0.00	0.66	0.66	0.00	0.00	3	0.35	200	200	16.6	0.006	0.05					0.00	0.00	6.82	7.00	0.00	3.2	37.0
03/20/23 12:46:56	22:50:07	21:49:40	0.00	0.00	22.9	20.0	0.00	0.00	0.00	0.00	0.00	10.18	0.00	1.00	1.00	0.00	0.00	0.24	0.24	0.00	0.00	0.00	0.00	0.10	0.10	0.00	0.00	0.66	0.66	0.00	0.00	3	0.37	200	200	17.4	0.006	0.05					0.00	0.00	6.82	7.00	0.00	3.8	37.0
03/20/23 12:56:56	23:00:07	21:59:40	0.00	0.00	22.9	20.0	0.00	0.00	0.00	0.00	0.00	10.18	0.00	1.00	1.00	0.00	0.00	0.24	0.24	0.00	0.00	0.00	0.00	0.10	0.10	0.00	0.00	0.66	0.66	0.00	0.00	3	0.35	200	200	16.8	0.006	0.05					0.00	0.00	6.82	7.00	0.00	3.1	37.0
03/20/23 13:06:56	23:10:07	22:09:40	0.00	0.00	22.9	20.0	0.00	0.00	0.00	0.00	0.00	10.18	0.00	1.00	1.00	0.00	0.00	0.24	0.24	0.00	0.00	0.00	0.00	0.10	0.10	0.00	0.00	0.66	0.66	0.00	0.00	3	0.36	200	200	17.3	0.006	0.05					0.00	0.00	6.82	7.00	0.00	3.6	37.0
03/20/23 13:16:57	23:20:07	22:19:40	0.00	0.00	23.0	20.0	0.00	0.00	0.00	0.00	0.00	10.18	0.00	1.00	1.00	0.00	0.00	0.24	0.24	0.00	0.00	0.00	0.00	0.10	0.10	0.00	0.00	0.66	0.66	0.00	0.00	2	0.35	200	200	16.8	0.006	0.05					0.00	0.00	6.82	7.00	0.00	2.9	37.0
03/20/23 13:26:57	23:30:07	22:29:40	0.00	0.00	23.0	20.0	0.00	0.00	0.00	0.00	0.00	10.18	0.00	1.00	1.00	0.00	0.00	0.24	0.24	0.00	0.00	0.00	0.00	0.10	0.10	0.00	0.00	0.66	0.66	0.00	0.00	3	0.36	200	200	17.2	0.006	0.05					0.00	0.00	6.82	7.00	0.00	3.6	37.0
03/20/23 13:36:57	23:40:07	22:39:40	0.00	0.00	23.0	20.0	0.00	0.00	0.00	0.00	0.00	10.18	0.00	1.00	1.00	0.00	0.00	0.24	0.24	0.00	0.00	0.00	0.00	0.10	0.10	0.00	0.00	0.66	0.66	0.00	0.00	3	0.36	200	200	17.1	0.006	0.05					0.00	0.00	6.82	7.00	0.00	3.0	37.0
03/20/23 13:46:57	23:50:07	22:49:40	0.00	0.00	23.1	20.0	0.00	0.00	0.00	0.00	0.00	10.18	0.00	1.00	1.00	0.00	0.00	0.24	0.24	0.00	0.00	0.00	0.00	0.10	0.10	0.00	0.00	0.66	0.66	0.00	0.00	2	0.35	200	200	17.0	0.006	0.05					0.00	0.00	6.82	7.00	0.00	3.4	37.0
03/20/23 13:56:57	24:00:07	22:59:40	0.00	0.00	23.0	20.0	0.00	0.00	0.00	0.00	0.00	10.18	0.00	1.00	1.00	0.00	0.00	0.24	0.24	0.00	0.00	0.00	0.00	0.10	0.10	0.00	0.00	0.66	0.66	0.00	0.00	2	0.36	200	200	17.0	0.006	0.05					0.00	0.00	6.82	7.00	0.00	3.7	37.0
03/20/23 14:06:57	24:10:07	23:09:40	0.00	0.00	23.0	20.0	0.00	0.00	0.00	0.00	0.00	10.18	0.00	1.00	1.00	0.00	0.00	0.24	0.24	0.00	0.00	0.00	0.00	0.10	0.10	0.00	0.00	0.66	0.66	0.00	0.00	3	0.37	200	200	17.4	0.006	0.05					0.00	0.00	6.82	7.00	0.00	3.4	37.0
03/20/23 14:16:57	24:20:07	23:19:40	0.00	0.00	22.9	20.0	0.00	0.00	0.00	0.00	0.00	10.18	0.00	1.00	1.00	0.00	0.00	0.24	0.24	0.00	0.00	0.00	0.00	0.10	0.10	0.00	0.00	0.66	0.66	0.00	0.00	2	0.37	200	200	17.6	0.006	0.05					0.00	0.00	6.82	7.00	0.00	3.4	37.0
03/20/23 14:26:57	24:30:07	23:29:40	0.00	0.00	23.0	20.0	0.00	0.00	0.00	0.00	0.00	10.18	0.00	1.00	1.00	0.00	0.00	0.24	0.24	0.00	0.00	0.00	0.00	0.10	0.10	0.00	0.00	0.66	0.66	0.00	0.00	3	0.36	200	200	17.4	0.006	0.05					0.00	0.00	6.82	7.00	0.00	3.1	37.0
03/20/23 14:36:57	24:40:07	23:39:40	0.00	0.00	22.9	20.0	0.00	0.00	0.00	0.00	0.00	10.18	0.00	1.00	1.00	0.00	0.00	0.24	0.24	0.00	0.00	0.00	0.00	0.10	0.10	0.00	0.00	0.66	0.66	0.00	0.00	3	0.37	200	200	17.6	0.006	0.05					0.00	0.00	6.82	7.00	0.00	3.2	37.0
03/20/23 14:46:57	24:50:07	23:49:40	0.00	0.00	23.0	20.0	0.00	0.00	0.00	0.00	0.00	10.18	0.00	1.00	1.00	0.00	0.00	0.24	0.24	0.00	0.00	0.00	0.00	0.10	0.10	0.00	0.00	0.66	0.66	0.00	0.00	3	0.37	200	200	17.5	0.006	0.05					0.00	0.00	6.82	7.00	0.00	3.5	37.0
03/20/23 14:56:57	25:00:07	23:59:40	0.00	0.00	22.9	20.0	0.00	0.00	0.00	0.00	0.00	10.18	0.00	1.00	1.00	0.00	0.00	0.24	0.24	0.00	0.00	0.00	0.00	0.10	0.10	0.00	0.00	0.66	0.66	0.00	0.00	2	0.35	200	200	16.8	0.006	0.05					0.00	0.00	6.82	7.00	0.00	3.1	37.0
03/20/23 15:06:57	25:10:07	24:09:40	0.00	0.00	23.0	20.0	0.00	0.00	0.00	0.00	0.00	10.18	0.00	1.00	1.00	0.00	0.00	0.24	0.24	0.00	0.00	0.00	0.00	0.10	0.10	0.00	0.00	0.66	0.66	0.00	0.00	3	0.36	200	200	17.1	0.006	0.05					0.00	0.00	6.82	7.00	0.00	3.1	37.0
03/20/23 15:16:57	25:20:07	24:19:40	0.00	0.00	23.0	20.0	0.00	0.00	0.00	0.00	0.00	10.18	0.00	1.00	1.00	0.00	0.00	0.24	0.24	0.00	0.00	0.00	0.00	0.10	0.10	0.00	0.00	0.66	0.66	0.00	0.00	2	0.37	200	200	17.7	0.006	0.05					0.00	0.00	6.82	7.00	0.00	3.4	37.0
03/20/23 15:26:57	25:30:07	24:29:40	0.00	0.00	23.0	20.0	0.00	0.00	0.00	0.00	0.00	10.18	0.00	1.00	1.00	0.00	0.00	0.24	0.24	0.00	0.00	0.00	0.00	0.10	0.10	0.00	0.00	0.66	0.66	0.00	0.00	2	0.35	200	200	16.7	0.006	0.05					0.00	0.00	6.82	7.00	0.00	3.4	37.0
03/20/23 15:36:57	25:40:07	24:39:40	0.00	0.00	22.9	20.0	0.00	0.00	0.00	0.00	0.00	10.18	0.00	1.00	1.00	0.00	0.00	0.24	0.24	0.00	0.00	0.00	0.00	0.10	0.10	0.00	0.00	0.66	0.66	0.00	0.00	4	0.37	200	200	17.4	0.006	0.05					0.00	0.00	6.82	7.00	0.00	3.9	37.0
03/20/23 15:46:57	25:50:07	24:49:40	0.00	0.00	23.0	20.0	0.00	0.00	0.00	0.00	0.00	10.18	0.00	1.00	1.00	0.00	0.00	0.24	0.24	0.00	0.00	0.00	0.00	0.10	0.10	0.00	0.00	0.66	0.66	0.00	0.00	3	0.35	200	200	16.8	0.006	0.05					0.00	0.00	6.82	7.00	0.00	3.9	37.0
03/20/23 15:56:57	26:00:07	24:59:40	0.00	0.00	22.9	20.0	0.00	0.00	0.00	0.00	0.00	10.18	0.00	1.00	1.00	0.00	0.00	0.24	0.24	0.00	0.00	0.00	0.00	0.10	0.10	0.00	0.00	0.66	0.66	0.00	0.00	3	0.36	200	200	17.0	0.006	0.05					0.00	0.00	6.82	7.00	0.00	3.3	37.0
03/20/23 16:06:57	26:10:07	25:09:40	0.00	0.00	22.9	20.0	0.00	0.00	0.00	0.00	0.00	10.18	0.00	1.00	1.00	0.00	0.00	0.24	0.24	0.00	0.00	0.00	0.00	0.10	0.10	0.00	0.00	0.66	0.66	0.00	0.00	3	0.36	200	200	17.4	0.006	0.05					0.00	0.00	6.82	7.00	0.00	3.4	37.0
03/20/23 16:16:57	26:20:07	25:19:40	0.00	0.00	22.9	20.0	0.00	0.00	0.00	0.00	0.00	10.18	0.00	1.00	1.00	0.00	0.00	0.24	0.24	0.00	0.00	0.00	0.00	0.10	0.10	0.00	0.00	0.66	0.66	0.00	0.00	3	0.36	200	200	17.3	0.006	0.05					0.00	0.00	6.82	7.00	0.00	3.5	37.0
03/20/23 16:26:57	26:30:07	25:29:40	0.00	0.00	23.0	20.0	0.00	0.00	0.00	0.00	0.00	10.18	0.00	1.00	1.00	0.00	0.00	0.24	0.24	0.00	0.00	0.00	0.00	0.10	0.10	0.00	0.00	0.66	0.66	0.00	0.00	3	0.36	200	200	17.1	0.006	0.05					0.00	0.00	6.82	7.00	0.00	3.4	37.0
03/20/23 16:36:57	26:40:07	25:39:40	0.00	0.00	23.0	20.0	0.00	0.00	0.00	0.00	0.00	10.18	0.00	1.00	1.00	0.00	0.00	0.24	0.24	0.00	0.00	0.00	0.00	0.10	0.10	0.00	0.00	0.66	0.66	0.00	0.00	3	0.37	200	200	17.5	0.006	0.05					0.00	0.00	6.82	7.00	0.00	3.3	37.0
03/20/23 16:46:57	26:50:07	25:49:40	0.00	0.00	23.0	20.0	0.00	0.00	0.00	0.00	0.00	10.18	0.00	1.00	1.00	0.00	0.00	0.24	0.24	0.00	0.00	0.00	0.00	0.10	0.10	0.00	0.00	0.66	0.66	0.00	0.00	3	0.37	200	200	17.5	0.006	0.05					0.00	0.00	6.82	7.00	0.00	3.3	37.0
03/20/23 16:56:57	27:00:07	25:59:40	0.00	0.00	22.9	20.0	0.00	0.00	0.00	0.00	0.00	10.18	0.00	1.00	1.00	0.00	0.00	0.24	0.24	0.00	0.00	0.00	0.00	0.10	0.10	0.00	0.00	0.66	0.66	0.00	0.00	2	0.36	200	200	17.1	0.006	0.05					0.00	0.00	6.82	7.00	0.00	3.5	37.0
03/20/23 17:06:57	27:10:07	26:09:40	0.00	0.00	23.0	20.0	0.00	0.00	0.00	0.00	0.00	10.18	0.00	1.00	1.00	0.00	0.00	0.24	0.24	0.00	0.00	0.00	0.00	0.10	0.10	0.00	0.00	0.66	0.66	0.00	0.00	3	0.35	200	200	16.8	0.006	0.05					0.00	0.00	6.82	7.00	0.00	3.3	37.0
03/20/23 17:16:57	27:20:07	26:19:40	0.00	0.00	23.0	20.0	0.00	0.00	0.00	0.00	0.00	10.18	0.00	1.00	1.00	0.00	0.00	0.24	0.24	0.00	0.00	0.00	0.00	0.10	0.10	0.00	0.00	0.66	0.66	0.00	0.00	2	0.37	200	200	17.5	0.006	0.05					0.00	0.00	6.82	7.00	0.00	3.5	37.0
03/20/23 17:26:57	27:30:07	26:29:40	0.00	0.00	23.0	20.0	0.00	0.00	0.00	0.00	0.00	10.18	0.00	1.00	1.00	0.00	0.00	0.24	0.24	0.00	0.00	0.00	0.00	0.10	0.10	0.00	0.00	0.66	0.66	0.00	0.00	4	0.35	200	200	16.9	0.006	0.05					0.00	0.00	6.82	7.00	0.00	3.5	37.0
03/20/23 17:36:57	27:40:07	26:39:40	0.00	0.00	23.0	20.0	0.00	0.00	0.00	0.00	0.00	10.18	0.00	1.00	1.00	0.00	0.00	0.24	0.24	0.00	0.00	0.00	0.00	0.10	0.10	0.00	0.00	0.66	0.66	0.00	0.00	2	0.36	200	200	17.1	0.006	0.05					0.00	0.00	6.82	7.00	0.00	3.3	37.0
03/20/23 17:46:57	27:50:07	26:49:40	0.00	0.00	23.0	20.0	0.00	0.00	0.00	0.00	0.00	10.18	0.00	1.00	1.00	0.00	0.00	0.24	0.24	0.00	0.00	0.00	0.00	0.10	0.10	0.00	0.00	0.66	0.66	0.00	0.00	2	0.35	200	200	16.7	0.006	0.05					0.00	0.00	6.82	7.00	0.00	3.3	37.0
03/20/23 17:56:57	28:00:07	26:59:40	0.00	0.00	23.0	20.0	0.00	0.00	0.00	0.00	0.00	10.18	0.00	1.00	1.00	0.00	0.00	0.24	0.24	0.00	0.00	0.00	0.00	0.10	0.10	0.00	0.00	0.66	0.66	0.00	0.00	3	0.36	200	200	17.1	0.006	0.05					0.00	0.00	6.82	7.00	0.00	3.4	37.0
03/20/23 18:06:57	28:10:07	27:09:40	0.00	0.00	22.9	20.0	0.00	0.00	0.00	0.00	0.00	10.18	0.00	1.00	1.00	0.00	0.00	0.24	0.24	0.00	0.00	0.00	0.00	0.10	0.10	0.00	0.00	0.66	0.66	0.00	0.00	2	0.35	200	200	16.8	0.006	0.05					0.00	0.00	6.82	7.00	0.00	3.5	37.0
03/20/23 18:16:57	28:20:07	27:19:40	0.00	0.00	23.0	20.0	0.00	0.00	0.00	0.00	0.00	10.18	0.00	1.00	1.00	0.00	0.00	0.24	0.24	0.00	0.00	0.00	0.00	0.10	0.10	0.00	0.00	0.66	0.66	0.00	0.00	3	0.36	200	200	17.2	0.006	0.05					0.00	0.00	6.82	7.00	0.00	3.4	37.0
03/20/23 18:26:57	28:30:07	27:29:40	0.00	0.00	23.0	20.0	0.00	0.00	0.00	0.00	0.00	10.18	0.00	1.00	1.00	0.00	0.00	0.24	0.24	0.00	0.00	0.00	0.00	0.10	0.10	0.00	0.00	0.66	0.66	0.00	0.00	1	0.37	200	200	17.7	0.006	0.05					0.00	0.00	6.82	7.00	0.00	3.4	37.0
03/20/23 18:36:57	28:40:07	27:39:40	0.00	0.00	23.0	20.0	0.00	0.00	0.00	0.00	0.00	10.18	0.00	1.00	1.00	0.00	0.00	0.24	0.24	0.00	0.00	0.00	0.00	0.10	0.10	0.00	0.00	0.66	0.66	0.00	0.00	3	0.37	200	200	17.8	0.006	0.05					0.00	0.00	6.82	7.00	0.00	3.5	37.0
03/20/23 18:46:57	28:50:07	27:49:40	0.00	0.00	23.0	20.0	0.00	0.00	0.00	0.00	0.00	10.18	0.00	1.00	1.00	0.00	0.00	0.24	0.24	0.00	0.00	0.00	0.00	0.10	0.10	0.00	0.00	0.66	0.66	0.00	0.00	3	0.35	200	200	16.9	0.006	0.05					0.00	0.00	6.82	7.00	0.00	3.4	37.0
03/20/23 18:56:57	29:00:07	27:59:40	0.00	0.00	23.0	20.0	0.00	0.00	0.00	0.00	0.00	10.18	0.00	1.00	1.00	0.00	0.00	0.24	0.24	0.00	0.00	0.00	0.00	0.10	0.10	0.00	0.00	0.66	0.66	0.00	0.00	2	0.37	200	200	17.9	0.006	0.05					0.00	0.00	6.82	7.00	0.00	3.3	37.0
03/20/23 19:06:57	29:10:07	28:09:40	0.00	0.00	23.0	20.0	0.00	0.00	0.00	0.00	0.00	10.18	0.00	1.00	1.00	0.00	0.00	0.24	0.24	0.00	0.00	0.00	0.00	0.10	0.10	0.00	0.00	0.66	0.66	0.00	0.00	3	0.37	200	200	17.6	0.006	0.05					0.00	0.00	6.82	7.00	0.00	3.5	37.0
03/20/23 19:16:57	29:20:07	28:19:40	0.00	0.00	22.9	20.0	0.00	0.00	0.00	0.00	0.00	10.18	0.00	1.00	1.00	0.00	0.00	0.24	0.24	0.00	0.00	0.00	0.00	0.10	0.10	0.00	0.00	0.66	0.66	0.00	0.00	3	0.36	200	200	17.2	0.006	0.05					0.00	0.00	6.82	7.00	0.00	3.6	37.0
03/20/23 19:26:57	29:30:07	28:29:40	0.00	0.00	23.0	20.0	0.00	0.00	0.00	0.00	0.00	10.18	0.00	1.00	1.00	0.00	0.00	0.24	0.24	0.00	0.00	0.00	0.00	0.10	0.10	0.00	0.00	0.66	0.66	0.00	0.00	3	0.36	200	200	17.3	0.006	0.05					0.00	0.00	6.82	7.00	0.00	3.6	37.0
03/20/23 19:36:57	29:40:08	28:39:41	0.00	0.00	23.0	20.0	0.00	0.00	0.00	0.00	0.00	10.18	0.00	1.00	1.00	0.00	0.00	0.24	0.24	0.00	0.00	0.00	0.00	0.10	0.10	0.00	0.00	0.66	0.66	0.00	0.00	3	0.38	200	200	18.2	0.006	0.05					0.00	0.00	6.82	7.00	0.00	3.4	37.0
03/20/23 19:46:57	29:50:07	28:49:40	0.00	0.00	23.0	20.0	0.00	0.00	0.00	0.00	0.00	10.18	0.00	1.00	1.00	0.00	0.00	0.24	0.24	0.00	0.00	0.00	0.00	0.10	0.10	0.00	0.00	0.66	0.66	0.00	0.00	4	0.38	200	200	18.2	0.006	0.05					0.00	0.00	6.82	7.00	0.00	3.2	37.0
03/20/23 19:56:57	30:00:07	28:59:40	0.00	0.00	23.0	20.0	0.00	0.00	0.00	0.00	0.00	10.18	0.00	1.00	1.00	0.00	0.00	0.24	0.24	0.00	0.00	0.00	0.00	0.10	0.10	0.00	0.00	0.66	0.66	0.00	0.00	3	0.36	200	200	17.1	0.006	0.05					0.00	0.00	6.82	7.00	0.00	3.4	37.0
03/20/23 20:06:57	30:10:07	29:09:40	0.00	0.00	22.9	20.0	0.00	0.00	0.00	0.00	0.00	10.18	0.00	1.00	1.00	0.00	0.00	0.24	0.24	0.00	0.00	0.00	0.00	0.10	0.10	0.00	0.00	0.66	0.66	0.00	0.00	3	0.36	200	200	17.2	0.006	0.05					0.00	0.00	6.82	7.00	0.00	3.3	37.0
03/20/23 20:16:57	30:20:07	29:19:40	0.00	0.00	23.0	20.0	0.00	0.00	0.00	0.00	0.00	10.18	0.00	1.00	1.00	0.00	0.00	0.24	0.24	0.00	0.00	0.00	0.00	0.10	0.10	0.00	0.00	0.66	0.66	0.00	0.00	3	0.37	200	200	17.8	0.006	0.05					0.00	0.00	6.82	7.00	0.00	3.4	37.0
03/20/23 20:26:57	30:30:07	29:29:40	0.00	0.00	22.9	20.0	0.00	0.00	0.00	0.00	0.00	10.18	0.00	1.00	1.00	0.00	0.00	0.24	0.24	0.00	0.00	0.00	0.00	0.10	0.10	0.00	0.00	0.66	0.66	0.00	0.00	3	0.36	200	200	17.0	0.006	0.05					0.00	0.00	6.82	7.00	0.00	3.4	37.0
03/20/23 20:36:57	30:40:07	29:39:40	0.00	0.00	23.0	20.0	0.00	0.00	0.00	0.00	0.00	10.18	0.00	1.00	1.00	0.00	0.00	0.24	0.24	0.00	0.00	0.00	0.00	0.10	0.10	0.00	0.00	0.66	0.66	0.00	0.00	2	0.36	200	200	17.2	0.006	0.05					0.00	0.00	6.82	7.00	0.00	3.5	37.0
03/20/23 20:46:57	30:50:07	29:49:41	0.00	0.00	23.0	20.0	0.00	0.00	0.00	0.00	0.00	10.18	0.00	1.00	1.00	0.00	0.00	0.24	0.24	0.00	0.00	0.00	0.00	0.10	0.10	0.00	0.00	0.66	0.66	0.00	0.00	3	0.36	200	200	17.3	0.006	0.05					0.00	0.00	6.82	7.00	0.00	3.3	37.0
03/20/23 20:56:57	31:00:07	29:59:41	0.00	0.00	23.0	20.0	0.00	0.00	0.00	0.00	0.00	10.18	0.00	1.00	1.00	0.00	0.00	0.24	0.24	0.00	0.00	0.00	0.00	0.10	0.10	0.00	0.00	0.66	0.66	0.00	0.00	2	0.36	200	200	17.0	0.006	0.05					0.00	0.00	6.82	7.00	0.00	3.4	37.0
03/20/23 21:06:57	31:10:07	30:09:41	0.00	0.00	23.0	20.0	0.00	0.00	0.00	0.00	0.00	10.18	0.00	1.00	1.00	0.00	0.00	0.24	0.24	0.00	0.00	0.00	0.00	0.10	0.10	0.00	0.00	0.66	0.66	0.00	0.00	3	0.37	200	200	17.7	0.006	0.05					0.00	0.00	6.82	7.00	0.00	3.3	37.0
03/20/23 21:16:57	31:20:07	30:19:41	0.00	0.00	23.0	20.0	0.00	0.00	0.00	0.00	0.00	10.18	0.00	1.00	1.00	0.00	0.00	0.24	0.24	0.00	0.00	0.00	0.00	0.10	0.10	0.00	0.00	0.66	0.66	0.00	0.00	3	0.35	200	200	16.8	0.006	0.05					0.00	0.00	6.82	7.00	0.00	3.7	37.0
03/20/23 21:26:57	31:30:07	30:29:41	0.00	0.00	23.0	20.0	0.00	0.00	0.00	0.00	0.00	10.18	0.00	1.00	1.00	0.00	0.00	0.24	0.24	0.00	0.00	0.00	0.00	0.10	0.10	0.00	0.00	0.66	0.66	0.00	0.00	3	0.36	200	200	17.3	0.006	0.05					0.00	0.00	6.82	7.00	0.00	3.5	37.0
03/20/23 21:36:57	31:40:07	30:39:41	0.00	0.00	22.9	20.0	0.00	0.00	0.00	0.00	0.00	10.18	0.00	1.00	1.00	0.00	0.00	0.24	0.24	0.00	0.00	0.00	0.00	0.10	0.10	0.00	0.00	0.66	0.66	0.00	0.00	2	0.36	200	200	17.0	0.006	0.05					0.00	0.00	6.82	7.00	0.00	3.6	37.0
03/20/23 21:46:57	31:50:07	30:49:41	0.00	0.00	23.0	20.0	0.00	0.00	0.00	0.00	0.00	10.18	0.00	1.00	1.00	0.00	0.00	0.24	0.24	0.00	0.00	0.00	0.00	0.10	0.10	0.00	0.00	0.66	0.66	0.00	0.00	3	0.37	200	200	17.5	0.006	0.05					0.00	0.00	6.82	7.00	0.00	3.5	37.0
03/20/23 21:56:57	32:00:07	30:59:41	0.00	0.00	23.0	20.0	0.00	0.00	0.00	0.00	0.00	10.18	0.00	1.00	1.00	0.00	0.00	0.24	0.24	0.00	0.00	0.00	0.00	0.10	0.10	0.00	0.00	0.66	0.66	0.00	0.00	4	0.36	200	200	16.9	0.006	0.05					0.00	0.00	6.82	7.00	0.00	3.6	37.0
03/20/23 22:06:57	32:10:07	31:09:41	0.00	0.00	23.0	20.0	0.00	0.00	0.00	0.00	0.00	10.18	0.00	1.00	1.00	0.00	0.00	0.24	0.24	0.00	0.00	0.00	0.00	0.10	0.10	0.00	0.00	0.66	0.66	0.00	0.00	3	0.36	200	200	17.1	0.006	0.05					0.00	0.00	6.82	7.00	0.00	3.3	37.0
03/20/23 22:16:57	32:20:07	31:19:41	0.00	0.00	23.0	20.0	0.00	0.00	0.00	0.00	0.00	10.18	0.00	1.00	1.00	0.00	0.00	0.24	0.24	0.00	0.00	0.00	0.00	0.10	0.10	0.00	0.00	0.66	0.66	0.00	0.00	3	0.35	200	200	16.9	0.006	0.05					0.00	0.00	6.82	7.00	0.00	3.4	37.0
03/20/23 22:26:57	32:30:07	31:29:41	0.00	0.00	23.1	20.0	0.00	0.00	0.00	0.00	0.00	10.18	0.00	1.00	1.00	0.00	0.00	0.24	0.24	0.00	0.00	0.00	0.00	0.10	0.10	0.00	0.00	0.66	0.66	0.00	0.00	3	0.36	200	200	17.3	0.006	0.05					0.00	0.00	6.82	7.00	0.00	3.1	37.0
03/20/23 22:36:57	32:40:07	31:39:41	0.00	0.00	23.0	20.0	0.00	0.00	0.00	0.00	0.00	10.18	0.00	1.00	1.00	0.00	0.00	0.24	0.24	0.00	0.00	0.00	0.00	0.10	0.10	0.00	0.00	0.66	0.66	0.00	0.00	3	0.36	200	200	17.0	0.006	0.05					0.00	0.00	6.83	7.00	0.00	3.3	37.0
03/20/23 22:46:57	32:50:07	31:49:41	0.00	0.00	23.1	20.0	0.00	0.00	0.00	0.00	0.00	10.18	0.00	1.00	1.00	0.00	0.00	0.24	0.24	0.00	0.00	0.00	0.00	0.10	0.10	0.00	0.00	0.66	0.66	0.00	0.00	3	0.35	200	200	16.9	0.006	0.05					0.00	0.00	6.83	7.00	0.00	3.4	37.0
03/20/23 22:56:57	33:00:07	31:59:41	0.00	0.00	23.0	20.0	0.00	0.00	0.00	0.00	0.00	10.18	0.00	1.00	1.00	0.00	0.00	0.24	0.24	0.00	0.00	0.00	0.00	0.10	0.10	0.00	0.00	0.66	0.66	0.00	0.00	3	0.36	200	200	17.1	0.006	0.05					0.00	0.00	6.82	7.00	0.00	3.4	37.0
03/20/23 23:06:57	33:10:07	32:09:41	0.00	0.00	22.9	20.0	0.00	0.00	0.00	0.00	0.00	10.18	0.00	1.00	1.00	0.00	0.00	0.24	0.24	0.00	0.00	0.00	0.00	0.10	0.10	0.00	0.00	0.66	0.66	0.00	0.00	2	0.35	200	200	16.8	0.006	0.05					0.00	0.00	6.82	7.00	0.00	3.4	37.0
03/20/23 23:16:57	33:20:07	32:19:41	0.00	0.00	23.0	20.0	0.00	0.00	0.00	0.00	0.00	10.18	0.00	1.00	1.00	0.00	0.00	0.24	0.24	0.00	0.00	0.00	0.00	0.10	0.10	0.00	0.00	0.66	0.66	0.00	0.00	2	0.36	200	200	17.3	0.006	0.05					0.00	0.00	6.83	7.00	0.00	3.3	37.0
03/20/23 23:26:57	33:30:07	32:29:41	0.00	0.00	23.0	20.0	0.00	0.00	0.00	0.00	0.00	10.18	0.00	1.00	1.00	0.00	0.00	0.24	0.24	0.00	0.00	0.00	0.00	0.10	0.10	0.00	0.00	0.66	0.66	0.00	0.00	3	0.37	200	200	17.6	0.006	0.05					0.00	0.00	6.82	7.00	0.00	3.3	37.0
03/20/23 23:36:57	33:40:08	32:39:41	0.00	0.00	22.9	20.0	0.00	0.00	0.00	0.00	0.00	10.18	0.00	1.00	1.00	0.00	0.00	0.24	0.24	0.00	0.00	0.00	0.00	0.10	0.10	0.00	0.00	0.66	0.66	0.00	0.00	3	0.35	200	200	16.7	0.006	0.05					0.00	0.00	6.83	7.00	0.00	3.5	37.0
03/20/23 23:46:57	33:50:08	32:49:41	0.00	0.00	23.0	20.0	0.00	0.00	0.00	0.00	0.00	10.18	0.00	1.00	1.00	0.00	0.00	0.24	0.24	0.00	0.00	0.00	0.00	0.10	0.10	0.00	0.00	0.66	0.66	0.00	0.00	3	0.36	200	200	17.2	0.006	0.05					0.00	0.00	6.83	7.00	0.00	3.6	37.0
03/20/23 23:56:57	34:00:08	32:59:41	0.00	0.00	22.9	20.0	0.00	0.00	0.00	0.00	0.00	10.18	0.00	1.00	1.00	0.00	0.00	0.24	0.24	0.00	0.00	0.00	0.00	0.10	0.10	0.00	0.00	0.66	0.66	0.00	0.00	3	0.36	200	200	17.3	0.006	0.05					0.00	0.00	6.83	7.00	0.00	3.5	37.0
03/21/23 00:06:57	34:10:08	33:09:41	0.00	0.00	23.0	20.0	0.00	0.00	0.00	0.00	0.00	10.18	0.00	1.00	1.00	0.00	0.00	0.24	0.24	0.00	0.00	0.00	0.00	0.10	0.10	0.00	0.00	0.66	0.66	0.00	0.00	3	0.37	200	200	17.7	0.006	0.05					0.00	0.00	6.83	7.00	0.00	3.3	37.0
03/21/23 00:16:57	34:20:08	33:19:41	0.00	0.00	23.1	20.0	0.00	0.00	0.00	0.00	0.00	10.18	0.00	1.00	1.00	0.00	0.00	0.24	0.24	0.00	0.00	0.00	0.00	0.10	0.10	0.00	0.00	0.66	0.66	0.00	0.00	3	0.35	200	200	16.9	0.006	0.05					0.00	0.00	6.83	7.00	0.00	3.3	37.0
03/21/23 00:26:57	34:30:08	33:29:41	0.00	0.00	23.1	20.0	0.00	0.00	0.00	0.00	0.00	10.18	0.00	1.00	1.00	0.00	0.00	0.24	0.24	0.00	0.00	0.00	0.00	0.10	0.10	0.00	0.00	0.66	0.66	0.00	0.00	4	0.36	200	200	17.0	0.006	0.05					0.00	0.00	6.83	7.00	0.00	3.3	37.0
03/21/23 00:36:57	34:40:08	33:39:41	0.00	0.00	23.1	20.0	0.00	0.00	0.00	0.00	0.00	10.18	0.00	1.00	1.00	0.00	0.00	0.24	0.24	0.00	0.00	0.00	0.00	0.10	0.10	0.00	0.00	0.66	0.66	0.00	0.00	3	0.37	200	200	17.8	0.006	0.05					0.00	0.00	6.83	7.00	0.00	3.4	37.0
03/21/23 00:46:57	34:50:08	33:49:41	0.00	0.00	23.1	20.0	0.00	0.00	0.00	0.00	0.00	10.18	0.00	1.00	1.00	0.00	0.00	0.24	0.24	0.00	0.00	0.00	0.00	0.10	0.10	0.00	0.00	0.66	0.66	0.00	0.00	3	0.37	200	200	17.7	0.006	0.05					0.00	0.00	6.83	7.00	0.00	3.4	37.0
03/21/23 00:56:57	35:00:08	33:59:41	0.00	0.00	23.1	20.0	0.00	0.00	0.00	0.00	0.00	10.18	0.00	1.00	1.00	0.00	0.00	0.24	0.24	0.00	0.00	0.00	0.00	0.10	0.10	0.00	0.00	0.66	0.66	0.00	0.00	3	0.37	200	200	17.6	0.006	0.05					0.00	0.00	6.83	7.00	0.00	3.4	37.0
03/21/23 01:06:57	35:10:08	34:09:41	0.00	0.00	23.1	20.0	0.00	0.00	0.00	0.00	0.00	10.18	0.00	1.00	1.00	0.00	0.00	0.24	0.24	0.00	0.00	0.00	0.00	0.10	0.10	0.00	0.00	0.66	0.66	0.00	0.00	3	0.36	200	200	17.4	0.006	0.05					0.00	0.00	6.83	7.00	0.00	3.6	37.0
03/21/23 01:16:57	35:20:08	34:19:41	0.00	0.00	23.0	20.0	0.00	0.00	0.00	0.00	0.00	10.18	0.00	1.00	1.00	0.00	0.00	0.24	0.24	0.00	0.00	0.00	0.00	0.10	0.10	0.00	0.00	0.66	0.66	0.00	0.00	3	0.37	200	200	17.5	0.006	0.05					0.00	0.00	6.83	7.00	0.00	3.3	37.0
03/21/23 01:26:57	35:30:08	34:29:41	0.00	0.00	23.0	20.0	0.00	0.00	0.00	0.00	0.00	10.18	0.00	1.00	1.00	0.00	0.00	0.24	0.24	0.00	0.00	0.00	0.00	0.10	0.10	0.00	0.00	0.66	0.66	0.00	0.00	3	0.36	200	200	17.3	0.006	0.05					0.00	0.00	6.83	7.00	0.00	3.5	37.0
03/21/23 01:36:57	35:40:08	34:39:41	0.00	0.00	23.0	20.0	0.00	0.00	0.00	0.00	0.00	10.18	0.00	1.00	1.00	0.00	0.00	0.24	0.24	0.00	0.00	0.00	0.00	0.10	0.10	0.00	0.00	0.66	0.66	0.00	0.00	3	0.36	200	200	17.1	0.006	0.05					0.00	0.00	6.83	7.00	0.00	3.5	37.0
03/21/23 01:46:57	35:50:08	34:49:41	0.00	0.00	23.0	20.0	0.00	0.00	0.00	0.00	0.00	10.18	0.00	1.00	1.00	0.00	0.00	0.24	0.24	0.00	0.00	0.00	0.00	0.10	0.10	0.00	0.00	0.66	0.66	0.00	0.00	2	0.37	200	200	17.5	0.006	0.05					0.00	0.00	6.83	7.00	0.00	3.8	37.0
03/21/23 01:56:57	36:00:08	34:59:41	0.00	0.00	23.0	20.0	0.00	0.00	0.00	0.00	0.00	10.18	0.00	1.00	1.00	0.00	0.00	0.24	0.24	0.00	0.00	0.00	0.00	0.10	0.10	0.00	0.00	0.66	0.66	0.00	0.00	2	0.38	200	200	18.0	0.006	0.05					0.00	0.00	6.83	7.00	0.00	3.5	37.0
03/21/23 02:06:57	36:10:08	35:09:41	0.00	0.00	23.0	20.0	0.00	0.00	0.00	0.00	0.00	10.18	0.00	1.00	1.00	0.00	0.00	0.24	0.24	0.00	0.00	0.00	0.00	0.10	0.10	0.00	0.00	0.66	0.66	0.00	0.00	3	0.36	200	200	17.2	0.006	0.05					0.00	0.00	6.83	7.00	0.00	3.4	37.0
03/21/23 02:16:57	36:20:08	35:19:41	0.00	0.00	23.0	20.0	0.00	0.00	0.00	0.00	0.00	10.18	0.00	1.00	1.00	0.00	0.00	0.24	0.24	0.00	0.00	0.00	0.00	0.10	0.10	0.00	0.00	0.66	0.66	0.00	0.00	3	0.36	200	200	17.1	0.006	0.05					0.00	0.00	6.83	7.00	0.00	3.4	37.0
03/21/23 02:26:57	36:30:08	35:29:41	0.00	0.00	23.1	20.0	0.00	0.00	0.00	0.00	0.00	10.18	0.00	1.00	1.00	0.00	0.00	0.24	0.24	0.00	0.00	0.00	0.00	0.10	0.10	0.00	0.00	0.66	0.66	0.00	0.00	3	0.37	200	200	17.5	0.006	0.05					0.00	0.00	6.83	7.00	0.00	3.6	37.0
03/21/23 02:36:57	36:40:08	35:39:41	0.00	0.00	23.2	20.0	0.00	0.00	0.00	0.00	0.00	10.18	0.00	1.00	1.00	0.00	0.00	0.24	0.24	0.00	0.00	0.00	0.00	0.10	0.10	0.00	0.00	0.66	0.66	0.00	0.00	3	0.36	200	200	17.4	0.006	0.05					0.00	0.00	6.83	7.00	0.00	3.6	37.0
03/21/23 02:46:57	36:50:08	35:49:41	0.00	0.00	23.1	20.0	0.00	0.00	0.00	0.00	0.00	10.18	0.00	1.00	1.00	0.00	0.00	0.24	0.24	0.00	0.00	0.00	0.00	0.10	0.10	0.00	0.00	0.66	0.66	0.00	0.00	3	0.37	200	200	17.9	0.006	0.05					0.00	0.00	6.83	7.00	0.00	3.5	37.0
03/21/23 02:56:57	37:00:08	35:59:41	0.00	0.00	23.1	20.0	0.00	0.00	0.00	0.00	0.00	10.18	0.00	1.00	1.00	0.00	0.00	0.24	0.24	0.00	0.00	0.00	0.00	0.10	0.10	0.00	0.00	0.66	0.66	0.00	0.00	3	0.36	200	200	17.2	0.006	0.05					0.00	0.00	6.83	7.00	0.00	3.5	37.0
03/21/23 03:06:57	37:10:08	36:09:41	0.00	0.00	23.1	20.0	0.00	0.00	0.00	0.00	0.00	10.18	0.00	1.00	1.00	0.00	0.00	0.24	0.24	0.00	0.00	0.00	0.00	0.10	0.10	0.00	0.00	0.66	0.66	0.00	0.00	3	0.35	200	200	16.9	0.006	0.05					0.00	0.00	6.83	7.00	0.00	3.4	37.0
03/21/23 03:16:57	37:20:08	36:19:41	0.00	0.00	23.0	20.0	0.00	0.00	0.00	0.00	0.00	10.18	0.00	1.00	1.00	0.00	0.00	0.24	0.24	0.00	0.00	0.00	0.00	0.10	0.10	0.00	0.00	0.66	0.66	0.00	0.00	3	0.37	200	200	17.5	0.006	0.05					0.00	0.00	6.83	7.00	0.00	3.4	37.0
03/21/23 03:26:57	37:30:08	36:29:41	0.00	0.00	23.1	20.0	0.00	0.00	0.00	0.00	0.00	10.18	0.00	1.00	1.00	0.00	0.00	0.24	0.24	0.00	0.00	0.00	0.00	0.10	0.10	0.00	0.00	0.66	0.66	0.00	0.00	3	0.36	200	200	17.0	0.006	0.05					0.00	0.00	6.83	7.00	0.00	3.4	37.0
03/21/23 03:36:57	37:40:08	36:39:41	0.00	0.00	23.0	20.0	0.00	0.00	0.00	0.00	0.00	10.18	0.00	1.00	1.00	0.00	0.00	0.24	0.24	0.00	0.00	0.00	0.00	0.10	0.10	0.00	0.00	0.66	0.66	0.00	0.00	2	0.36	200	200	17.2	0.006	0.05					0.00	0.00	6.83	7.00	0.00	3.3	37.0
03/21/23 03:46:57	37:50:08	36:49:41	0.00	0.00	23.0	20.0	0.00	0.00	0.00	0.00	0.00	10.18	0.00	1.00	1.00	0.00	0.00	0.24	0.24	0.00	0.00	0.00	0.00	0.10	0.10	0.00	0.00	0.66	0.66	0.00	0.00	3	0.37	199	200	17.7	0.006	0.05					0.00	0.00	6.83	7.00	0.00	3.6	37.0
03/21/23 03:56:58	38:00:08	36:59:41	0.00	0.00	23.0	20.0	0.00	0.00	0.00	0.00	0.00	10.18	0.00	1.00	1.00	0.00	0.00	0.24	0.24	0.00	0.00	0.00	0.00	0.10	0.10	0.00	0.00	0.66	0.66	0.00	0.00	4	0.37	200	200	17.6	0.006	0.05					0.00	0.00	6.83	7.00	0.00	3.4	37.0
03/21/23 04:06:58	38:10:08	37:09:41	0.00	0.00	23.0	20.0	0.00	0.00	0.00	0.00	0.00	10.18	0.00	1.00	1.00	0.00	0.00	0.24	0.24	0.00	0.00	0.00	0.00	0.10	0.10	0.00	0.00	0.66	0.66	0.00	0.00	3	0.37	200	200	17.5	0.006	0.05					0.00	0.00	6.83	7.00	0.00	3.4	37.0
03/21/23 04:16:58	38:20:08	37:19:41	0.00	0.00	23.0	20.0	0.00	0.00	0.00	0.00	0.00	10.18	0.00	1.00	1.00	0.00	0.00	0.24	0.24	0.00	0.00	0.00	0.00	0.10	0.10	0.00	0.00	0.66	0.66	0.00	0.00	3	0.38	200	200	18.0	0.006	0.05					0.00	0.00	6.83	7.00	0.00	3.4	37.0
03/21/23 04:26:58	38:30:08	37:29:41	0.00	0.00	23.0	20.0	0.00	0.00	0.00	0.00	0.00	10.18	0.00	1.00	1.00	0.00	0.00	0.24	0.24	0.00	0.00	0.00	0.00	0.10	0.10	0.00	0.00	0.66	0.66	0.00	0.00	4	0.36	200	200	17.1	0.006	0.05					0.00	0.00	6.83	7.00	0.00	3.8	37.0
03/21/23 04:36:58	38:40:08	37:39:41	0.00	0.00	23.0	20.0	0.00	0.00	0.00	0.00	0.00	10.18	0.00	1.00	1.00	0.00	0.00	0.24	0.24	0.00	0.00	0.00	0.00	0.10	0.10	0.00	0.00	0.66	0.66	0.00	0.00	3	0.36	200	200	17.2	0.006	0.05					0.00	0.00	6.83	7.00	0.00	3.6	37.0
03/21/23 04:46:58	38:50:08	37:49:41	0.00	0.00	23.0	20.0	0.00	0.00	0.00	0.00	0.00	10.18	0.00	1.00	1.00	0.00	0.00	0.24	0.24	0.00	0.00	0.00	0.00	0.10	0.10	0.00	0.00	0.66	0.66	0.00	0.00	3	0.36	200	200	17.4	0.006	0.05					0.00	0.00	6.83	7.00	0.00	3.5	37.0
03/21/23 04:56:58	39:00:08	37:59:41	0.00	0.00	22.9	20.0	0.00	0.00	0.00	0.00	0.00	10.18	0.00	1.00	1.00	0.00	0.00	0.24	0.24	0.00	0.00	0.00	0.00	0.10	0.10	0.00	0.00	0.66	0.66	0.00	0.00	3	0.36	200	200	17.0	0.006	0.05					0.00	0.00	6.83	7.00	0.00	3.6	37.0
03/21/23 05:06:58	39:10:08	38:09:41	0.00	0.00	23.0	20.0	0.00	0.00	0.00	0.00	0.00	10.18	0.00	1.00	1.00	0.00	0.00	0.24	0.24	0.00	0.00	0.00	0.00	0.10	0.10	0.00	0.00	0.66	0.66	0.00	0.00	3	0.36	200	200	17.2	0.006	0.05					0.00	0.00	6.83	7.00	0.00	3.5	37.0
03/21/23 05:16:58	39:20:08	38:19:41	0.00	0.00	23.0	20.0	0.00	0.00	0.00	0.00	0.00	10.18	0.00	1.00	1.00	0.00	0.00	0.24	0.24	0.00	0.00	0.00	0.00	0.10	0.10	0.00	0.00	0.66	0.66	0.00	0.00	3	0.37	200	200	17.6	0.006	0.05					0.00	0.00	6.83	7.00	0.00	3.4	37.0
03/21/23 05:26:58	39:30:08	38:29:41	0.00	0.00	23.0	20.0	0.00	0.00	0.00	0.00	0.00	10.18	0.00	1.00	1.00	0.00	0.00	0.24	0.24	0.00	0.00	0.00	0.00	0.10	0.10	0.00	0.00	0.66	0.66	0.00	0.00	3	0.37	200	200	17.7	0.006	0.05					0.00	0.00	6.83	7.00	0.00	3.8	37.0
03/21/23 05:36:58	39:40:08	38:39:41	0.00	0.00	23.1	20.0	0.00	0.00	0.00	0.00	0.00	10.18	0.00	1.00	1.00	0.00	0.00	0.24	0.24	0.00	0.00	0.00	0.00	0.10	0.10	0.00	0.00	0.66	0.66	0.00	0.00	2	0.35	200	200	16.9	0.006	0.05					0.00	0.00	6.83	7.00	0.00	3.6	37.0
03/21/23 05:46:58	39:50:08	38:49:41	0.00	0.00	23.1	20.0	0.00	0.00	0.00	0.00	0.00	10.18	0.00	1.00	1.00	0.00	0.00	0.24	0.24	0.00	0.00	0.00	0.00	0.10	0.10	0.00	0.00	0.66	0.66	0.00	0.00	3	0.36	200	200	17.3	0.006	0.05					0.00	0.00	6.83	7.00	0.00	3.4	37.0
03/21/23 05:56:58	40:00:08	38:59:41	0.00	0.00	23.0	20.0	0.00	0.00	0.00	0.00	0.00	10.18	0.00	1.00	1.00	0.00	0.00	0.24	0.24	0.00	0.00	0.00	0.00	0.10	0.10	0.00	0.00	0.66	0.66	0.00	0.00	3	0.36	200	200	17.3	0.006	0.05					0.00	0.00	6.83	7.00	0.00	3.4	37.0
03/21/23 06:06:58	40:10:08	39:09:41	0.00	0.00	23.1	20.0	0.00	0.00	0.00	0.00	0.00	10.18	0.00	1.00	1.00	0.00	0.00	0.24	0.24	0.00	0.00	0.00	0.00	0.10	0.10	0.00	0.00	0.66	0.66	0.00	0.00	3	0.36	200	200	17.3	0.006	0.05					0.00	0.00	6.83	7.00	0.00	3.6	37.0
03/21/23 06:16:58	40:20:08	39:19:41	0.00	0.00	23.1	20.0	0.00	0.00	0.00	0.00	0.00	10.18	0.00	1.00	1.00	0.00	0.00	0.24	0.24	0.00	0.00	0.00	0.00	0.10	0.10	0.00	0.00	0.66	0.66	0.00	0.00	3	0.37	200	200	17.6	0.006	0.05					0.00	0.00	6.83	7.00	0.00	3.4	37.0
03/21/23 06:26:58	40:30:08	39:29:41	0.00	0.00	23.0	20.0	0.00	0.00	0.00	0.00	0.00	10.18	0.00	1.00	1.00	0.00	0.00	0.24	0.24	0.00	0.00	0.00	0.00	0.10	0.10	0.00	0.00	0.66	0.66	0.00	0.00	3	0.36	200	200	17.3	0.006	0.05					0.00	0.00	6.83	7.00	0.00	3.5	37.0
03/21/23 06:36:58	40:40:08	39:39:41	0.00	0.00	23.1	20.0	0.00	0.00	0.00	0.00	0.00	10.18	0.00	1.00	1.00	0.00	0.00	0.24	0.24	0.00	0.00	0.00	0.00	0.10	0.10	0.00	0.00	0.66	0.66	0.00	0.00	3	0.37	200	200	17.5	0.006	0.05					0.00	0.00	6.83	7.00	0.00	3.6	37.0
03/21/23 06:46:58	40:50:08	39:49:41	0.00	0.00	23.0	20.0	0.00	0.00	0.00	0.00	0.00	10.18	0.00	1.00	1.00	0.00	0.00	0.24	0.24	0.00	0.00	0.00	0.00	0.10	0.10	0.00	0.00	0.66	0.66	0.00	0.00	2	0.36	200	200	17.2	0.006	0.05					0.00	0.00	6.83	7.00	0.00	3.4	37.0
03/21/23 06:56:58	41:00:08	39:59:41	0.00	0.00	23.1	20.0	0.00	0.00	0.00	0.00	0.00	10.18	0.00	1.00	1.00	0.00	0.00	0.24	0.24	0.00	0.00	0.00	0.00	0.10	0.10	0.00	0.00	0.66	0.66	0.00	0.00	2	0.36	200	200	17.2	0.006	0.05					0.00	0.00	6.83	7.00	0.00	3.5	37.0
03/21/23 07:06:58	41:10:08	40:09:41	0.00	0.00	23.1	20.0	0.00	0.00	0.00	0.00	0.00	10.18	0.00	1.00	1.00	0.00	0.00	0.24	0.24	0.00	0.00	0.00	0.00	0.10	0.10	0.00	0.00	0.66	0.66	0.00	0.00	3	0.36	200	200	17.2	0.006	0.05					0.00	0.00	6.83	7.00	0.00	3.5	37.0
03/21/23 07:16:58	41:20:08	40:19:41	0.00	0.00	23.1	20.0	0.00	0.00	0.00	0.00	0.00	10.18	0.00	1.00	1.00	0.00	0.00	0.24	0.24	0.00	0.00	0.00	0.00	0.10	0.10	0.00	0.00	0.66	0.66	0.00	0.00	2	0.36	200	200	17.0	0.006	0.05					0.00	0.00	6.83	7.00	0.00	3.3	37.0
03/21/23 07:26:58	41:30:08	40:29:41	0.00	0.00	23.1	20.0	0.00	0.00	0.00	0.00	0.00	10.18	0.00	1.00	1.00	0.00	0.00	0.24	0.24	0.00	0.00	0.00	0.00	0.10	0.10	0.00	0.00	0.66	0.66	0.00	0.00	3	0.37	200	200	17.5	0.006	0.05					0.00	0.00	6.83	7.00	0.00	3.6	37.0
03/21/23 07:36:58	41:40:08	40:39:41	0.00	0.00	23.0	20.0	0.00	0.00	0.00	0.00	0.00	10.18	0.00	1.00	1.00	0.00	0.00	0.24	0.24	0.00	0.00	0.00	0.00	0.10	0.10	0.00	0.00	0.66	0.66	0.00	0.00	3	0.35	200	200	16.9	0.006	0.05					0.00	0.00	6.83	7.00	0.00	3.4	37.0
03/21/23 07:46:58	41:50:08	40:49:41	0.00	0.00	23.1	20.0	0.00	0.00	0.00	0.00	0.00	10.18	0.00	1.00	1.00	0.00	0.00	0.24	0.24	0.00	0.00	0.00	0.00	0.10	0.10	0.00	0.00	0.66	0.66	0.00	0.00	2	0.36	200	200	17.2	0.006	0.05					0.00	0.00	6.83	7.00	0.00	3.5	37.0
03/21/23 07:56:58	42:00:08	40:59:41	0.00	0.00	23.1	20.0	0.00	0.00	0.00	0.00	0.00	10.18	0.00	1.00	1.00	0.00	0.00	0.24	0.24	0.00	0.00	0.00	0.00	0.10	0.10	0.00	0.00	0.66	0.66	0.00	0.00	2	0.37	200	200	17.5	0.006	0.05					0.00	0.00	6.83	7.00	0.00	3.8	37.0
03/21/23 08:06:58	42:10:08	41:09:41	0.00	0.00	23.2	20.0	0.00	0.00	0.00	0.00	0.00	10.18	0.00	1.00	1.00	0.00	0.00	0.24	0.24	0.00	0.00	0.00	0.00	0.10	0.10	0.00	0.00	0.66	0.66	0.00	0.00	3	0.36	200	200	17.0	0.006	0.05					0.00	0.00	6.83	7.00	0.00	3.4	37.0
03/21/23 08:16:58	42:20:08	41:19:41	0.00	0.00	23.1	20.0	0.00	0.00	0.00	0.00	0.00	10.18	0.00	1.00	1.00	0.00	0.00	0.24	0.24	0.00	0.00	0.00	0.00	0.10	0.10	0.00	0.00	0.66	0.66	0.00	0.00	3	0.35	200	200	16.9	0.006	0.05					0.00	0.00	6.83	7.00	0.00	3.3	37.0
03/21/23 08:26:58	42:30:08	41:29:41	0.00	0.00	23.2	20.0	0.00	0.00	0.00	0.00	0.00	10.18	0.00	1.00	1.00	0.00	0.00	0.24	0.24	0.00	0.00	0.00	0.00	0.10	0.10	0.00	0.00	0.66	0.66	0.00	0.00	3	0.36	200	200	17.2	0.006	0.05					0.00	0.00	6.83	7.00	0.00	3.4	37.0
03/21/23 08:36:58	42:40:08	41:39:41	0.00	0.00	23.1	20.0	0.00	0.00	0.00	0.00	0.00	10.18	0.00	1.00	1.00	0.00	0.00	0.24	0.24	0.00	0.00	0.00	0.00	0.10	0.10	0.00	0.00	0.66	0.66	0.00	0.00	3	0.35	200	200	16.9	0.006	0.05					0.00	0.00	6.83	7.00	0.00	3.4	37.0
03/21/23 08:46:58	42:50:08	41:49:41	0.00	0.00	23.1	20.0	0.00	0.00	0.00	0.00	0.00	10.18	0.00	1.00	1.00	0.00	0.00	0.24	0.24	0.00	0.00	0.00	0.00	0.10	0.10	0.00	0.00	0.66	0.66	0.00	0.00	3	0.35	200	200	16.8	0.006	0.05					0.00	0.00	6.83	7.00	0.00	3.5	37.0
03/21/23 08:56:58	43:00:08	41:59:41	0.00	0.00	23.1	20.0	0.00	0.00	0.00	0.00	0.00	10.18	0.00	1.00	1.00	0.00	0.00	0.24	0.24	0.00	0.00	0.00	0.00	0.10	0.10	0.00	0.00	0.66	0.66	0.00	0.00	3	0.36	200	200	17.3	0.006	0.05					0.00	0.00	6.83	7.00	0.00	3.4	37.0
03/21/23 09:06:58	43:10:08	42:09:41	0.00	0.00	23.1	20.0	0.00	0.00	0.00	0.00	0.00	10.18	0.00	1.00	1.00	0.00	0.00	0.24	0.24	0.00	0.00	0.00	0.00	0.10	0.10	0.00	0.00	0.66	0.66	0.00	0.00	3	0.38	200	200	18.0	0.006	0.05					0.00	0.00	6.83	7.00	0.00	3.4	37.0
03/21/23 09:16:58	43:20:08	42:19:41	0.00	0.00	23.1	20.0	0.00	0.00	0.00	0.00	0.00	10.18	0.00	1.00	1.00	0.00	0.00	0.24	0.24	0.00	0.00	0.00	0.00	0.10	0.10	0.00	0.00	0.66	0.66	0.00	0.00	3	0.37	200	200	17.6	0.006	0.05					0.00	0.00	6.83	7.00	0.00	3.3	37.0
03/21/23 09:26:58	43:30:08	42:29:41	0.00	0.00	23.1	20.0	0.00	0.00	0.00	0.00	0.00	10.18	0.00	1.00	1.00	0.00	0.00	0.24	0.24	0.00	0.00	0.00	0.00	0.10	0.10	0.00	0.00	0.66	0.66	0.00	0.00	3	0.37	200	200	17.6	0.006	0.05					0.00	0.00	6.83	7.00	0.00	3.6	37.0
03/21/23 09:36:58	43:40:08	42:39:41	0.00	0.00	23.1	20.0	0.00	0.00	0.00	0.00	0.00	10.18	0.00	1.00	1.00	0.00	0.00	0.24	0.24	0.00	0.00	0.00	0.00	0.10	0.10	0.00	0.00	0.66	0.66	0.00	0.00	3	0.38	200	200	18.1	0.006	0.05					0.00	0.00	6.83	7.00	0.00	3.4	37.0
03/21/23 09:46:58	43:50:08	42:49:41	0.00	0.00	23.1	20.0	0.00	0.00	0.00	0.00	0.00	10.18	0.00	1.00	1.00	0.00	0.00	0.24	0.24	0.00	0.00	0.00	0.00	0.10	0.10	0.00	0.00	0.66	0.66	0.00	0.00	3	0.36	200	200	17.4	0.006	0.05					0.00	0.00	6.83	7.00	0.00	3.3	37.0
03/21/23 09:56:58	44:00:08	42:59:42	0.00	0.00	23.1	20.0	0.00	0.00	0.00	0.00	0.00	10.18	0.00	1.00	1.00	0.00	0.00	0.24	0.24	0.00	0.00	0.00	0.00	0.10	0.10	0.00	0.00	0.66	0.66	0.00	0.00	3	0.37	200	200	17.8	0.006	0.05					0.00	0.00	6.83	7.00	0.00	3.4	37.0
03/21/23 10:06:58	44:10:08	43:09:42	0.00	0.00	23.2	20.0	0.00	0.00	0.00	0.00	0.00	10.18	0.00	1.00	1.00	0.00	0.00	0.24	0.24	0.00	0.00	0.00	0.00	0.10	0.10	0.00	0.00	0.66	0.66	0.00	0.00	3	0.36	200	200	17.3	0.006	0.05					0.00	0.00	6.83	7.00	0.00	3.4	37.0
03/21/23 10:16:58	44:20:08	43:19:42	0.00	0.00	23.2	20.0	0.00	0.00	0.00	0.00	0.00	10.18	0.00	1.00	1.00	0.00	0.00	0.24	0.24	0.00	0.00	0.00	0.00	0.10	0.10	0.00	0.00	0.66	0.66	0.00	0.00	3	0.36	200	200	17.1	0.006	0.05					0.00	0.00	6.83	7.00	0.00	3.9	37.0
03/21/23 10:26:58	44:30:08	43:29:42	0.00	0.00	24.1	20.0	0.00	0.00	0.00	0.00	0.00	10.18	0.00	1.00	1.00	0.00	0.00	0.24	0.24	0.00	0.00	0.00	0.00	0.10	0.10	0.00	0.00	0.66	0.66	0.00	0.00	3	0.35	200	200	16.9	0.006	0.05					0.00	0.00	6.83	7.00	0.00	3.4	37.0
03/21/23 10:36:58	44:40:08	43:39:42	0.00	0.00	23.8	20.0	0.00	0.00	0.00	0.00	0.00	10.18	0.00	1.00	1.00	0.00	0.00	0.24	0.24	0.00	0.00	0.00	0.00	0.10	0.10	0.00	0.00	0.66	0.66	0.00	0.00	2	0.37	200	200	17.5	0.006	0.05					0.00	0.00	6.83	7.00	0.00	3.4	37.0
03/21/23 10:46:58	44:50:08	43:49:42	0.00	0.00	23.5	20.0	0.00	0.00	0.00	0.00	0.00	10.18	0.00	1.00	1.00	0.00	0.00	0.24	0.24	0.00	0.00	0.00	0.00	0.10	0.10	0.00	0.00	0.66	0.66	0.00	0.00	3	0.36	200	200	17.1	0.006	0.05					0.00	0.00	6.83	7.00	0.00	3.3	37.0
03/21/23 10:56:58	45:00:08	43:59:42	0.00	0.00	23.4	20.0	0.00	0.00	0.00	0.00	0.00	10.18	0.00	1.00	1.00	0.00	0.00	0.24	0.24	0.00	0.00	0.00	0.00	0.10	0.10	0.00	0.00	0.66	0.66	0.00	0.00	3	0.35	200	200	16.9	0.006	0.05					0.00	0.00	6.83	7.00	0.00	3.1	37.0
03/21/23 11:06:58	45:10:08	44:09:42	0.00	0.00	23.3	20.0	0.00	0.00	0.00	0.00	0.00	10.18	0.00	1.00	1.00	0.00	0.00	0.24	0.24	0.00	0.00	0.00	0.00	0.10	0.10	0.00	0.00	0.66	0.66	0.00	0.00	3	0.36	200	200	17.4	0.006	0.05					0.00	0.00	6.83	7.00	0.00	3.3	37.0
03/21/23 11:16:58	45:20:08	44:19:42	0.00	0.00	23.2	20.0	0.00	0.00	0.00	0.00	0.00	10.18	0.00	1.00	1.00	0.00	0.00	0.24	0.24	0.00	0.00	0.00	0.00	0.10	0.10	0.00	0.00	0.66	0.66	0.00	0.00	3	0.36	200	200	17.0	0.006	0.05					0.00	0.00	6.83	7.00	0.00	3.4	37.0
03/21/23 11:26:58	45:30:08	44:29:42	0.00	0.00	23.3	20.0	0.00	0.00	0.00	0.00	0.00	10.18	0.00	1.00	1.00	0.00	0.00	0.24	0.24	0.00	0.00	0.00	0.00	0.10	0.10	0.00	0.00	0.66	0.66	0.00	0.00	3	0.36	200	200	17.3	0.006	0.05					0.00	0.00	6.83	7.00	0.00	3.3	37.0
03/21/23 11:36:58	45:40:08	44:39:42	0.00	0.00	23.2	20.0	0.00	0.00	0.00	0.00	0.00	10.18	0.00	1.00	1.00	0.00	0.00	0.24	0.24	0.00	0.00	0.00	0.00	0.10	0.10	0.00	0.00	0.66	0.66	0.00	0.00	3	0.37	200	200	17.7	0.006	0.05					0.00	0.00	6.83	7.00	0.00	3.5	37.0
03/21/23 11:46:58	45:50:08	44:49:42	0.00	0.00	23.2	20.0	0.00	0.00	0.00	0.00	0.00	10.18	0.00	1.00	1.00	0.00	0.00	0.24	0.24	0.00	0.00	0.00	0.00	0.10	0.10	0.00	0.00	0.66	0.66	0.00	0.00	2	0.36	200	200	17.1	0.006	0.05					0.00	0.00	6.83	7.00	0.00	3.5	37.0
03/21/23 11:56:58	46:00:08	44:59:42	0.00	0.00	23.2	20.0	0.00	0.00	0.00	0.00	0.00	10.18	0.00	1.00	1.00	0.00	0.00	0.24	0.24	0.00	0.00	0.00	0.00	0.10	0.10	0.00	0.00	0.66	0.66	0.00	0.00	3	0.37	200	200	17.6	0.006	0.05					0.00	0.00	6.83	7.00	0.00	3.2	37.0
03/21/23 12:06:58	46:10:08	45:09:42	0.00	0.00	23.2	20.0	0.00	0.00	0.00	0.00	0.00	10.18	0.00	1.00	1.00	0.00	0.00	0.24	0.24	0.00	0.00	0.00	0.00	0.10	0.10	0.00	0.00	0.66	0.66	0.00	0.00	2	0.36	200	200	16.9	0.006	0.05					0.00	0.00	6.83	7.00	0.00	3.3	37.0
03/21/23 12:16:58	46:20:09	45:19:42	0.00	0.00	23.2	20.0	0.00	0.00	0.00	0.00	0.00	10.18	0.00	1.00	1.00	0.00	0.00	0.24	0.24	0.00	0.00	0.00	0.00	0.10	0.10	0.00	0.00	0.66	0.66	0.00	0.00	2	0.36	200	200	17.1	0.006	0.05					0.00	0.00	6.83	7.00	0.00	3.4	37.0
03/21/23 12:26:58	46:30:09	45:29:42	0.00	0.00	23.2	20.0	0.00	0.00	0.00	0.00	0.00	10.18	0.00	1.00	1.00	0.00	0.00	0.24	0.24	0.00	0.00	0.00	0.00	0.10	0.10	0.00	0.00	0.66	0.66	0.00	0.00	3	0.35	200	200	16.9	0.006	0.05					0.00	0.00	6.83	7.00	0.00	3.2	37.0
03/21/23 12:36:59	46:40:09	45:39:42	0.00	0.00	23.2	20.0	0.00	0.00	0.00	0.00	0.00	10.18	0.00	1.00	1.00	0.00	0.00	0.24	0.24	0.00	0.00	0.00	0.00	0.10	0.10	0.00	0.00	0.66	0.66	0.00	0.00	3	0.36	200	200	17.1	0.006	0.05					0.00	0.00	6.83	7.00	0.00	3.2	37.0
03/21/23 12:46:58	46:50:09	45:49:42	0.00	0.00	23.2	20.0	0.00	0.00	0.00	0.00	0.00	10.18	0.00	1.00	1.00	0.00	0.00	0.24	0.24	0.00	0.00	0.00	0.00	0.10	0.10	0.00	0.00	0.66	0.66	0.00	0.00	3	0.36	200	200	17.4	0.006	0.05					0.00	0.00	6.83	7.00	0.00	3.1	37.0
03/21/23 12:56:58	47:00:09	45:59:42	0.00	0.00	23.2	20.0	0.00	0.00	0.00	0.00	0.00	10.18	0.00	1.00	1.00	0.00	0.00	0.24	0.24	0.00	0.00	0.00	0.00	0.10	0.10	0.00	0.00	0.66	0.66	0.00	0.00	3	0.36	200	200	17.3	0.006	0.05					0.00	0.00	6.83	7.00	0.00	3.4	37.0
03/21/23 13:06:58	47:10:09	46:09:42	0.00	0.00	23.2	20.0	0.00	0.00	0.00	0.00	0.00	10.18	0.00	1.00	1.00	0.00	0.00	0.24	0.24	0.00	0.00	0.00	0.00	0.10	0.10	0.00	0.00	0.66	0.66	0.00	0.00	3	0.36	200	200	17.3	0.006	0.05					0.00	0.00	6.84	7.00	0.00	3.2	37.0
03/21/23 13:16:58	47:20:09	46:19:42	0.00	0.00	23.2	20.0	0.00	0.00	0.00	0.00	0.00	10.18	0.00	1.00	1.00	0.00	0.00	0.24	0.24	0.00	0.00	0.00	0.00	0.10	0.10	0.00	0.00	0.66	0.66	0.00	0.00	3	0.36	200	200	17.3	0.006	0.05					0.00	0.00	6.83	7.00	0.00	3.3	37.0
03/21/23 13:26:58	47:30:09	46:29:42	0.00	0.00	23.2	20.0	0.00	0.00	0.00	0.00	0.00	10.18	0.00	1.00	1.00	0.00	0.00	0.24	0.24	0.00	0.00	0.00	0.00	0.10	0.10	0.00	0.00	0.66	0.66	0.00	0.00	3	0.36	200	200	17.1	0.006	0.05					0.00	0.00	6.83	7.00	0.00	3.1	37.0
03/21/23 13:36:58	47:40:09	46:39:42	0.00	0.00	23.2	20.0	0.00	0.00	0.00	0.00	0.00	10.18	0.00	1.00	1.00	0.00	0.00	0.24	0.24	0.00	0.00	0.00	0.00	0.10	0.10	0.00	0.00	0.66	0.66	0.00	0.00	3	0.37	201	200	17.4	0.006	0.05					0.00	0.00	6.83	7.00	0.00	2.9	37.0
03/21/23 13:46:58	47:50:09	46:49:42	0.00	0.00	23.2	20.0	0.00	0.00	0.00	0.00	0.00	10.18	0.00	1.00	1.00	0.00	0.00	0.24	0.24	0.00	0.00	0.00	0.00	0.10	0.10	0.00	0.00	0.66	0.66	0.00	0.00	3	0.37	201	200	17.8	0.006	0.05					0.00	0.00	6.83	7.00	0.00	3.1	37.0
03/21/23 13:56:58	48:00:09	46:59:42	0.00	0.00	23.2	20.0	0.00	0.00	0.00	0.00	0.00	10.18	0.00	1.00	1.00	0.00	0.00	0.24	0.24	0.00	0.00	0.00	0.00	0.10	0.10	0.00	0.00	0.66	0.66	0.00	0.00	3	0.35	200	200	17.0	0.006	0.05					0.00	0.00	6.83	7.00	0.00	3.0	37.0
03/21/23 14:06:58	48:10:09	47:09:42	0.00	0.00	23.2	20.0	0.00	0.00	0.00	0.00	0.00	10.18	0.00	1.00	1.00	0.00	0.00	0.24	0.24	0.00	0.00	0.00	0.00	0.10	0.10	0.00	0.00	0.66	0.66	0.00	0.00	2	0.35	200	200	16.8	0.006	0.05					0.00	0.00	6.83	7.00	0.00	2.9	37.0
03/21/23 14:16:58	48:20:09	47:19:42	0.00	0.00	23.3	20.0	0.00	0.00	0.00	0.00	0.00	10.18	0.00	1.00	1.00	0.00	0.00	0.24	0.24	0.00	0.00	0.00	0.00	0.10	0.10	0.00	0.00	0.66	0.66	0.00	0.00	3	0.35	200	200	16.8	0.006	0.05					0.00	0.00	6.83	7.00	0.00	2.8	37.0
03/21/23 14:26:58	48:30:09	47:29:42	0.00	0.00	23.2	20.0	0.00	0.00	0.00	0.00	0.00	10.18	0.00	1.00	1.00	0.00	0.00	0.24	0.24	0.00	0.00	0.00	0.00	0.10	0.10	0.00	0.00	0.66	0.66	0.00	0.00	3	0.37	200	200	17.6	0.006	0.05					0.00	0.00	6.83	7.00	0.00	3.0	37.0
03/21/23 14:36:58	48:40:09	47:39:42	0.00	0.00	23.2	20.0	0.00	0.00	0.00	0.00	0.00	10.18	0.00	1.00	1.00	0.00	0.00	0.24	0.24	0.00	0.00	0.00	0.00	0.10	0.10	0.00	0.00	0.66	0.66	0.00	0.00	3	0.36	200	200	17.1	0.006	0.05					0.00	0.00	6.83	7.00	0.00	2.8	37.0
03/21/23 14:46:58	48:50:09	47:49:42	0.00	0.00	23.3	20.0	0.00	0.00	0.00	0.00	0.00	10.18	0.00	1.00	1.00	0.00	0.00	0.24	0.24	0.00	0.00	0.00	0.00	0.10	0.10	0.00	0.00	0.66	0.66	0.00	0.00	4	0.36	200	200	17.2	0.006	0.05					0.00	0.00	6.83	7.00	0.00	2.9	37.0
03/21/23 14:56:58	49:00:09	47:59:42	0.00	0.00	23.2	20.0	0.00	0.00	0.00	0.00	0.00	10.18	0.00	1.00	1.00	0.00	0.00	0.24	0.24	0.00	0.00	0.00	0.00	0.10	0.10	0.00	0.00	0.66	0.66	0.00	0.00	3	0.35	200	200	16.9	0.006	0.05					0.00	0.00	6.83	7.00	0.00	2.9	37.0
03/21/23 15:06:58	49:10:09	48:09:42	0.00	0.00	23.3	20.0	0.00	0.00	0.00	0.00	0.00	10.18	0.00	1.00	1.00	0.00	0.00	0.24	0.24	0.00	0.00	0.00	0.00	0.10	0.10	0.00	0.00	0.66	0.66	0.00	0.00	3	0.36	200	200	17.1	0.006	0.05					0.00	0.00	6.83	7.00	0.00	2.9	37.0
03/21/23 15:16:58	49:20:09	48:19:42	0.00	0.00	23.3	20.0	0.00	0.00	0.00	0.00	0.00	10.18	0.00	1.00	1.00	0.00	0.00	0.24	0.24	0.00	0.00	0.00	0.00	0.10	0.10	0.00	0.00	0.66	0.66	0.00	0.00	3	0.36	200	200	17.0	0.006	0.05					0.00	0.00	6.83	7.00	0.00	2.9	37.0
03/21/23 15:26:58	49:30:09	48:29:42	0.00	0.00	23.3	20.0	0.00	0.00	0.00	0.00	0.00	10.18	0.00	1.00	1.00	0.00	0.00	0.24	0.24	0.00	0.00	0.00	0.00	0.10	0.10	0.00	0.00	0.66	0.66	0.00	0.00	3	0.36	200	200	17.4	0.006	0.05					0.00	0.00	6.83	7.00	0.00	2.9	37.0
03/21/23 15:36:58	49:40:09	48:39:42	0.00	0.00	23.2	20.0	0.00	0.00	0.00	0.00	0.00	10.18	0.00	1.00	1.00	0.00	0.00	0.24	0.24	0.00	0.00	0.00	0.00	0.10	0.10	0.00	0.00	0.66	0.66	0.00	0.00	3	0.37	200	200	17.6	0.006	0.05					0.00	0.00	6.83	7.00	0.00	3.0	37.0
03/21/23 15:46:58	49:50:09	48:49:42	0.00	0.00	23.2	20.0	0.00	0.00	0.00	0.00	0.00	10.18	0.00	1.00	1.00	0.00	0.00	0.24	0.24	0.00	0.00	0.00	0.00	0.10	0.10	0.00	0.00	0.66	0.66	0.00	0.00	3	0.37	200	200	17.8	0.006	0.05					0.00	0.00	6.83	7.00	0.00	3.0	37.0
03/21/23 15:56:58	50:00:09	48:59:42	0.00	0.00	23.2	20.0	0.00	0.00	0.00	0.00	0.00	10.18	0.00	1.00	1.00	0.00	0.00	0.24	0.24	0.00	0.00	0.00	0.00	0.10	0.10	0.00	0.00	0.66	0.66	0.00	0.00	3	0.36	200	200	17.2	0.006	0.05					0.00	0.00	6.83	7.00	0.00	2.9	37.0
03/21/23 16:06:58	50:10:09	49:09:42	0.00	0.00	23.2	20.0	0.00	0.00	0.00	0.00	0.00	10.18	0.00	1.00	1.00	0.00	0.00	0.24	0.24	0.00	0.00	0.00	0.00	0.10	0.10	0.00	0.00	0.66	0.66	0.00	0.00	3	0.37	200	200	17.6	0.006	0.05					0.00	0.00	6.83	7.00	0.00	2.9	37.0
03/21/23 16:16:58	50:20:09	49:19:42	0.00	0.00	23.2	20.0	0.00	0.00	0.00	0.00	0.00	10.18	0.00	1.00	1.00	0.00	0.00	0.24	0.24	0.00	0.00	0.00	0.00	0.10	0.10	0.00	0.00	0.66	0.66	0.00	0.00	3	0.36	200	200	17.0	0.006	0.05					0.00	0.00	6.83	7.00	0.00	2.8	37.0
03/21/23 16:26:59	50:30:09	49:29:42	0.00	0.00	23.2	20.0	0.00	0.00	0.00	0.00	0.00	10.18	0.00	1.00	1.00	0.00	0.00	0.24	0.24	0.00	0.00	0.00	0.00	0.10	0.10	0.00	0.00	0.66	0.66	0.00	0.00	3	0.37	200	200	17.7	0.006	0.05					0.00	0.00	6.83	7.00	0.00	2.8	37.0
03/21/23 16:36:59	50:40:09	49:39:42	0.00	0.00	23.2	20.0	0.00	0.00	0.00	0.00	0.00	10.18	0.00	1.00	1.00	0.00	0.00	0.24	0.24	0.00	0.00	0.00	0.00	0.10	0.10	0.00	0.00	0.66	0.66	0.00	0.00	3	0.38	200	200	18.0	0.006	0.05					0.00	0.00	6.83	7.00	0.00	2.8	37.0
03/21/23 16:46:59	50:50:09	49:49:42	0.00	0.00	23.3	20.0	0.00	0.00	0.00	0.00	0.00	10.18	0.00	1.00	1.00	0.00	0.00	0.24	0.24	0.00	0.00	0.00	0.00	0.10	0.10	0.00	0.00	0.66	0.66	0.00	0.00	3	0.36	200	200	17.0	0.006	0.05					0.00	0.00	6.83	7.00	0.00	2.8	37.0
03/21/23 16:56:59	51:00:09	49:59:42	0.00	0.00	23.3	20.0	0.00	0.00	0.00	0.00	0.00	10.18	0.00	1.00	1.00	0.00	0.00	0.24	0.24	0.00	0.00	0.00	0.00	0.10	0.10	0.00	0.00	0.66	0.66	0.00	0.00	3	0.35	200	200	16.8	0.006	0.05					0.00	0.00	6.83	7.00	0.00	3.1	37.0
03/21/23 17:06:59	51:10:09	50:09:42	0.00	0.00	23.2	20.0	0.00	0.00	0.00	0.00	0.00	10.18	0.00	1.00	1.00	0.00	0.00	0.24	0.24	0.00	0.00	0.00	0.00	0.10	0.10	0.00	0.00	0.66	0.66	0.00	0.00	3	0.36	200	200	17.2	0.006	0.05					0.00	0.00	6.83	7.00	0.00	3.0	37.0
03/21/23 17:16:59	51:20:09	50:19:42	0.00	0.00	23.2	20.0	0.00	0.00	0.00	0.00	0.00	10.18	0.00	1.00	1.00	0.00	0.00	0.24	0.24	0.00	0.00	0.00	0.00	0.10	0.10	0.00	0.00	0.66	0.66	0.00	0.00	4	0.36	200	200	17.3	0.006	0.05					0.00	0.00	6.83	7.00	0.00	2.9	37.0
03/21/23 17:26:59	51:30:09	50:29:42	0.00	0.00	23.3	20.0	0.00	0.00	0.00	0.00	0.00	10.18	0.00	1.00	1.00	0.00	0.00	0.24	0.24	0.00	0.00	0.00	0.00	0.10	0.10	0.00	0.00	0.66	0.66	0.00	0.00	3	0.36	200	200	17.2	0.006	0.05					0.00	0.00	6.83	7.00	0.00	3.1	37.0
03/21/23 17:36:59	51:40:09	50:39:42	0.00	0.00	23.2	20.0	0.00	0.00	0.00	0.00	0.00	10.18	0.00	1.00	1.00	0.00	0.00	0.24	0.24	0.00	0.00	0.00	0.00	0.10	0.10	0.00	0.00	0.66	0.66	0.00	0.00	3	0.36	200	200	17.0	0.006	0.05					0.00	0.00	6.83	7.00	0.00	2.9	37.0
03/21/23 17:46:59	51:50:09	50:49:42	0.00	0.00	23.3	20.0	0.00	0.00	0.00	0.00	0.00	10.18	0.00	1.00	1.00	0.00	0.00	0.24	0.24	0.00	0.00	0.00	0.00	0.10	0.10	0.00	0.00	0.66	0.66	0.00	0.00	3	0.36	200	200	17.4	0.006	0.05					0.00	0.00	6.83	7.00	0.00	2.8	37.0
03/21/23 17:56:59	52:00:09	50:59:42	0.00	0.00	23.2	20.0	0.00	0.00	0.00	0.00	0.00	10.18	0.00	1.00	1.00	0.00	0.00	0.24	0.24	0.00	0.00	0.00	0.00	0.10	0.10	0.00	0.00	0.66	0.66	0.00	0.00	2	0.36	200	200	17.0	0.006	0.05					0.00	0.00	6.83	7.00	0.00	3.0	37.0
03/21/23 18:06:59	52:10:09	51:09:42	0.00	0.00	23.2	20.0	0.00	0.00	0.00	0.00	0.00	10.18	0.00	1.00	1.00	0.00	0.00	0.24	0.24	0.00	0.00	0.00	0.00	0.10	0.10	0.00	0.00	0.66	0.66	0.00	0.00	2	0.37	200	200	17.7	0.006	0.05					0.00	0.00	6.83	7.00	0.00	3.0	37.0
03/21/23 18:16:59	52:20:09	51:19:42	0.00	0.00	23.3	20.0	0.00	0.00	0.00	0.00	0.00	10.18	0.00	1.00	1.00	0.00	0.00	0.24	0.24	0.00	0.00	0.00	0.00	0.10	0.10	0.00	0.00	0.66	0.66	0.00	0.00	4	0.36	200	200	17.4	0.006	0.05					0.00	0.00	6.83	7.00	0.00	3.0	37.0
03/21/23 18:26:59	52:30:09	51:29:42	0.00	0.00	23.3	20.0	0.00	0.00	0.00	0.00	0.00	10.18	0.00	1.00	1.00	0.00	0.00	0.24	0.24	0.00	0.00	0.00	0.00	0.10	0.10	0.00	0.00	0.66	0.66	0.00	0.00	3	0.37	200	200	17.7	0.006	0.05					0.00	0.00	6.83	7.00	0.00	3.0	37.0
03/21/23 18:36:59	52:40:09	51:39:42	0.00	0.00	23.2	20.0	0.00	0.00	0.00	0.00	0.00	10.18	0.00	1.00	1.00	0.00	0.00	0.24	0.24	0.00	0.00	0.00	0.00	0.10	0.10	0.00	0.00	0.66	0.66	0.00	0.00	4	0.36	200	200	17.0	0.006	0.05					0.00	0.00	6.83	7.00	0.00	3.0	37.0
03/21/23 18:46:59	52:50:09	51:49:42	0.00	0.00	23.3	20.0	0.00	0.00	0.00	0.00	0.00	10.18	0.00	1.00	1.00	0.00	0.00	0.24	0.24	0.00	0.00	0.00	0.00	0.10	0.10	0.00	0.00	0.66	0.66	0.00	0.00	4	0.37	200	200	17.8	0.006	0.05					0.00	0.00	6.83	7.00	0.00	2.9	37.0
03/21/23 18:56:59	53:00:09	51:59:42	0.00	0.00	23.3	20.0	0.00	0.00	0.00	0.00	0.00	10.18	0.00	1.00	1.00	0.00	0.00	0.24	0.24	0.00	0.00	0.00	0.00	0.10	0.10	0.00	0.00	0.66	0.66	0.00	0.00	3	0.37	199	200	17.8	0.006	0.05					0.00	0.00	6.83	7.00	0.00	3.1	37.0
03/21/23 19:06:59	53:10:09	52:09:42	0.00	0.00	23.2	20.0	0.00	0.00	0.00	0.00	0.00	10.18	0.00	1.00	1.00	0.00	0.00	0.24	0.24	0.00	0.00	0.00	0.00	0.10	0.10	0.00	0.00	0.66	0.66	0.00	0.00	4	0.37	200	200	17.8	0.006	0.05					0.00	0.00	6.83	7.00	0.00	2.9	37.0
03/21/23 19:16:59	53:20:09	52:19:42	0.00	0.00	23.3	20.0	0.00	0.00	0.00	0.00	0.00	10.18	0.00	1.00	1.00	0.00	0.00	0.24	0.24	0.00	0.00	0.00	0.00	0.10	0.10	0.00	0.00	0.66	0.66	0.00	0.00	3	0.37	200	200	17.9	0.006	0.05					0.00	0.00	6.83	7.00	0.00	2.9	37.0
03/21/23 19:26:59	53:30:09	52:29:42	0.00	0.00	23.3	20.0	0.00	0.00	0.00	0.00	0.00	10.18	0.00	1.00	1.00	0.00	0.00	0.24	0.24	0.00	0.00	0.00	0.00	0.10	0.10	0.00	0.00	0.66	0.66	0.00	0.00	3	0.37	200	200	17.9	0.006	0.05					0.00	0.00	6.83	7.00	0.00	2.9	37.0
03/21/23 19:36:59	53:40:09	52:39:42	0.00	0.00	23.3	20.0	0.00	0.00	0.00	0.00	0.00	10.18	0.00	1.00	1.00	0.00	0.00	0.24	0.24	0.00	0.00	0.00	0.00	0.10	0.10	0.00	0.00	0.66	0.66	0.00	0.00	3	0.37	200	200	17.7	0.006	0.05					0.00	0.00	6.84	7.00	0.00	2.8	37.0
03/21/23 19:46:59	53:50:09	52:49:42	0.00	0.00	23.3	20.0	0.00	0.00	0.00	0.00	0.00	10.18	0.00	1.00	1.00	0.00	0.00	0.24	0.24	0.00	0.00	0.00	0.00	0.10	0.10	0.00	0.00	0.66	0.66	0.00	0.00	3	0.36	200	200	17.0	0.006	0.05					0.00	0.00	6.84	7.00	0.00	2.9	37.0
03/21/23 19:56:59	54:00:09	52:59:42	0.00	0.00	23.3	20.0	0.00	0.00	0.00	0.00	0.00	10.18	0.00	1.00	1.00	0.00	0.00	0.24	0.24	0.00	0.00	0.00	0.00	0.10	0.10	0.00	0.00	0.66	0.66	0.00	0.00	3	0.37	200	200	17.8	0.006	0.05					0.00	0.00	6.83	7.00	0.00	2.9	37.0
03/21/23 20:06:59	54:10:09	53:09:42	0.00	0.00	23.3	20.0	0.00	0.00	0.00	0.00	0.00	10.18	0.00	1.00	1.00	0.00	0.00	0.24	0.24	0.00	0.00	0.00	0.00	0.10	0.10	0.00	0.00	0.66	0.66	0.00	0.00	3	0.37	200	200	17.7	0.006	0.05					0.00	0.00	6.83	7.00	0.00	2.9	37.0
03/21/23 20:16:59	54:20:09	53:19:42	0.00	0.00	23.3	20.0	0.00	0.00	0.00	0.00	0.00	10.18	0.00	1.00	1.00	0.00	0.00	0.24	0.24	0.00	0.00	0.00	0.00	0.10	0.10	0.00	0.00	0.66	0.66	0.00	0.00	3	0.37	200	200	17.7	0.006	0.05					0.00	0.00	6.83	7.00	0.00	2.8	37.0
03/21/23 20:26:59	54:30:09	53:29:42	0.00	0.00	23.2	20.0	0.00	0.00	0.00	0.00	0.00	10.18	0.00	1.00	1.00	0.00	0.00	0.24	0.24	0.00	0.00	0.00	0.00	0.10	0.10	0.00	0.00	0.66	0.66	0.00	0.00	3	0.36	200	200	17.4	0.006	0.05					0.00	0.00	6.83	7.00	0.00	3.0	37.0
03/21/23 20:36:59	54:40:09	53:39:42	0.00	0.00	23.3	20.0	0.00	0.00	0.00	0.00	0.00	10.18	0.00	1.00	1.00	0.00	0.00	0.24	0.24	0.00	0.00	0.00	0.00	0.10	0.10	0.00	0.00	0.66	0.66	0.00	0.00	3	0.36	200	200	17.3	0.006	0.05					0.00	0.00	6.84	7.00	0.00	2.8	37.0
03/21/23 20:46:59	54:50:09	53:49:42	0.00	0.00	23.3	20.0	0.00	0.00	0.00	0.00	0.00	10.18	0.00	1.00	1.00	0.00	0.00	0.24	0.24	0.00	0.00	0.00	0.00	0.10	0.10	0.00	0.00	0.66	0.66	0.00	0.00	3	0.37	200	200	17.6	0.006	0.05					0.00	0.00	6.84	7.00	0.00	3.0	37.0
03/21/23 20:56:59	55:00:09	53:59:42	0.00	0.00	23.3	20.0	0.00	0.00	0.00	0.00	0.00	10.18	0.00	1.00	1.00	0.00	0.00	0.24	0.24	0.00	0.00	0.00	0.00	0.10	0.10	0.00	0.00	0.66	0.66	0.00	0.00	3	0.38	200	200	18.1	0.006	0.05					0.00	0.00	6.84	7.00	0.00	2.9	37.0
03/21/23 21:06:59	55:10:09	54:09:42	0.00	0.00	23.2	20.0	0.00	0.00	0.00	0.00	0.00	10.18	0.00	1.00	1.00	0.00	0.00	0.24	0.24	0.00	0.00	0.00	0.00	0.10	0.10	0.00	0.00	0.66	0.66	0.00	0.00	3	0.36	200	200	17.1	0.006	0.05					0.00	0.00	6.84	7.00	0.00	2.9	37.0
03/21/23 21:16:59	55:20:09	54:19:42	0.00	0.00	23.2	20.0	0.00	0.00	0.00	0.00	0.00	10.18	0.00	1.00	1.00	0.00	0.00	0.24	0.24	0.00	0.00	0.00	0.00	0.10	0.10	0.00	0.00	0.66	0.66	0.00	0.00	3	0.37	200	200	17.7	0.006	0.05					0.00	0.00	6.83	7.00	0.00	3.0	37.0
03/21/23 21:26:59	55:30:09	54:29:42	0.00	0.00	23.2	20.0	0.00	0.00	0.00	0.00	0.00	10.18	0.00	1.00	1.00	0.00	0.00	0.24	0.24	0.00	0.00	0.00	0.00	0.10	0.10	0.00	0.00	0.66	0.66	0.00	0.00	2	0.36	200	200	17.2	0.006	0.05					0.00	0.00	6.83	7.00	0.00	3.0	37.0
03/21/23 21:36:59	55:40:09	54:39:42	0.00	0.00	23.3	20.0	0.00	0.00	0.00	0.00	0.00	10.18	0.00	1.00	1.00	0.00	0.00	0.24	0.24	0.00	0.00	0.00	0.00	0.10	0.10	0.00	0.00	0.66	0.66	0.00	0.00	3	0.35	200	200	16.8	0.006	0.05					0.00	0.00	6.84	7.00	0.00	3.1	37.0
03/21/23 21:46:59	55:50:09	54:49:42	0.00	0.00	23.2	20.0	0.00	0.00	0.00	0.00	0.00	10.18	0.00	1.00	1.00	0.00	0.00	0.24	0.24	0.00	0.00	0.00	0.00	0.10	0.10	0.00	0.00	0.66	0.66	0.00	0.00	2	0.36	200	200	17.2	0.006	0.05					0.00	0.00	6.84	7.00	0.00	3.0	37.0
03/21/23 21:56:59	56:00:09	54:59:42	0.00	0.00	23.2	20.0	0.00	0.00	0.00	0.00	0.00	10.18	0.00	1.00	1.00	0.00	0.00	0.24	0.24	0.00	0.00	0.00	0.00	0.10	0.10	0.00	0.00	0.66	0.66	0.00	0.00	2	0.37	200	200	17.6	0.006	0.05					0.00	0.00	6.84	7.00	0.00	3.1	37.0
03/21/23 22:06:59	56:10:09	55:09:42	0.00	0.00	23.2	20.0	0.00	0.00	0.00	0.00	0.00	10.18	0.00	1.00	1.00	0.00	0.00	0.24	0.24	0.00	0.00	0.00	0.00	0.10	0.10	0.00	0.00	0.66	0.66	0.00	0.00	2	0.37	200	200	17.5	0.006	0.05					0.00	0.00	6.84	7.00	0.00	3.0	37.0
03/21/23 22:16:59	56:20:09	55:19:42	0.00	0.00	23.3	20.0	0.00	0.00	0.00	0.00	0.00	10.18	0.00	1.00	1.00	0.00	0.00	0.24	0.24	0.00	0.00	0.00	0.00	0.10	0.10	0.00	0.00	0.66	0.66	0.00	0.00	3	0.36	200	200	17.3	0.006	0.05					0.00	0.00	6.84	7.00	0.00	3.2	37.0
03/21/23 22:26:59	56:30:09	55:29:42	0.00	0.00	23.2	20.0	0.00	0.00	0.00	0.00	0.00	10.18	0.00	1.00	1.00	0.00	0.00	0.24	0.24	0.00	0.00	0.00	0.00	0.10	0.10	0.00	0.00	0.66	0.66	0.00	0.00	3	0.37	200	200	17.6	0.006	0.05					0.00	0.00	6.84	7.00	0.00	3.0	37.0
03/21/23 22:36:59	56:40:09	55:39:42	0.00	0.00	23.3	20.0	0.00	0.00	0.00	0.00	0.00	10.18	0.00	1.00	1.00	0.00	0.00	0.24	0.24	0.00	0.00	0.00	0.00	0.10	0.10	0.00	0.00	0.66	0.66	0.00	0.00	3	0.36	199	200	17.0	0.006	0.05					0.00	0.00	6.84	7.00	0.00	3.0	37.0
03/21/23 22:46:59	56:50:09	55:49:42	0.00	0.00	23.3	20.0	0.00	0.00	0.00	0.00	0.00	10.18	0.00	1.00	1.00	0.00	0.00	0.24	0.24	0.00	0.00	0.00	0.00	0.10	0.10	0.00	0.00	0.66	0.66	0.00	0.00	3	0.36	200	200	17.0	0.006	0.05					0.00	0.00	6.84	7.00	0.00	3.2	37.0
03/21/23 22:56:59	57:00:09	55:59:42	0.00	0.00	23.2	20.0	0.00	0.00	0.00	0.00	0.00	10.18	0.00	1.00	1.00	0.00	0.00	0.24	0.24	0.00	0.00	0.00	0.00	0.10	0.10	0.00	0.00	0.66	0.66	0.00	0.00	3	0.36	200	200	17.0	0.006	0.05					0.00	0.00	6.84	7.00	0.00	2.9	37.0
03/21/23 23:06:59	57:10:09	56:09:42	0.00	0.00	23.3	20.0	0.00	0.00	0.00	0.00	0.00	10.18	0.00	1.00	1.00	0.00	0.00	0.24	0.24	0.00	0.00	0.00	0.00	0.10	0.10	0.00	0.00	0.66	0.66	0.00	0.00	3	0.37	200	200	17.6	0.006	0.05					0.00	0.00	6.84	7.00	0.00	3.0	37.0
03/21/23 23:16:59	57:20:10	56:19:43	0.00	0.00	23.3	20.0	0.00	0.00	0.00	0.00	0.00	10.18	0.00	1.00	1.00	0.00	0.00	0.24	0.24	0.00	0.00	0.00	0.00	0.10	0.10	0.00	0.00	0.66	0.66	0.00	0.00	3	0.37	200	200	17.8	0.006	0.05					0.00	0.00	6.84	7.00	0.00	3.3	37.0
03/21/23 23:26:59	57:30:10	56:29:43	0.00	0.00	23.3	20.0	0.00	0.00	0.00	0.00	0.00	10.18	0.00	1.00	1.00	0.00	0.00	0.24	0.24	0.00	0.00	0.00	0.00	0.10	0.10	0.00	0.00	0.66	0.66	0.00	0.00	2	0.35	200	200	16.9	0.006	0.05					0.00	0.00	6.84	7.00	0.00	2.8	37.0
03/21/23 23:36:59	57:40:10	56:39:43	0.00	0.00	23.3	20.0	0.00	0.00	0.00	0.00	0.00	10.18	0.00	1.00	1.00	0.00	0.00	0.24	0.24	0.00	0.00	0.00	0.00	0.10	0.10	0.00	0.00	0.66	0.66	0.00	0.00	3	0.36	200	200	17.0	0.006	0.05					0.00	0.00	6.84	7.00	0.00	3.3	37.0
03/21/23 23:46:59	57:50:10	56:49:43	0.00	0.00	23.2	20.0	0.00	0.00	0.00	0.00	0.00	10.18	0.00	1.00	1.00	0.00	0.00	0.24	0.24	0.00	0.00	0.00	0.00	0.10	0.10	0.00	0.00	0.66	0.66	0.00	0.00	2	0.36	200	200	17.3	0.006	0.05					0.00	0.00	6.84	7.00	0.00	2.9	37.0
03/21/23 23:56:59	58:00:10	56:59:43	0.00	0.00	23.2	20.0	0.00	0.00	0.00	0.00	0.00	10.18	0.00	1.00	1.00	0.00	0.00	0.24	0.24	0.00	0.00	0.00	0.00	0.10	0.10	0.00	0.00	0.66	0.66	0.00	0.00	2	0.36	200	200	17.2	0.006	0.05					0.00	0.00	6.84	7.00	0.00	3.0	37.0
03/22/23 00:06:59	58:10:10	57:09:43	0.00	0.00	23.2	20.0	0.00	0.00	0.00	0.00	0.00	10.18	0.00	1.00	1.00	0.00	0.00	0.24	0.24	0.00	0.00	0.00	0.00	0.10	0.10	0.00	0.00	0.66	0.66	0.00	0.00	3	0.38	200	200	18.0	0.006	0.05					0.00	0.00	6.84	7.00	0.00	2.9	37.0
03/22/23 00:16:59	58:20:10	57:19:43	0.00	0.00	23.3	20.0	0.00	0.00	0.00	0.00	0.00	10.18	0.00	1.00	1.00	0.00	0.00	0.24	0.24	0.00	0.00	0.00	0.00	0.10	0.10	0.00	0.00	0.66	0.66	0.00	0.00	3	0.37	200	200	17.8	0.006	0.05					0.00	0.00	6.84	7.00	0.00	2.9	37.0
03/22/23 00:26:59	58:30:10	57:29:43	0.00	0.00	23.2	20.0	0.00	0.00	0.00	0.00	0.00	10.18	0.00	1.00	1.00	0.00	0.00	0.24	0.24	0.00	0.00	0.00	0.00	0.10	0.10	0.00	0.00	0.66	0.66	0.00	0.00	2	0.35	200	200	16.7	0.006	0.05					0.00	0.00	6.84	7.00	0.00	3.2	37.0
03/22/23 00:36:59	58:40:10	57:39:43	0.00	0.00	23.2	20.0	0.00	0.00	0.00	0.00	0.00	10.18	0.00	1.00	1.00	0.00	0.00	0.24	0.24	0.00	0.00	0.00	0.00	0.10	0.10	0.00	0.00	0.66	0.66	0.00	0.00	2	0.36	200	200	16.9	0.006	0.05					0.00	0.00	6.84	7.00	0.00	3.0	37.0
03/22/23 00:46:59	58:50:10	57:49:43	0.00	0.00	23.2	20.0	0.00	0.00	0.00	0.00	0.00	10.18	0.00	1.00	1.00	0.00	0.00	0.24	0.24	0.00	0.00	0.00	0.00	0.10	0.10	0.00	0.00	0.66	0.66	0.00	0.00	2	0.36	200	200	17.3	0.006	0.05					0.00	0.00	6.84	7.00	0.00	3.4	37.0
03/22/23 00:56:59	59:00:10	57:59:43	0.00	0.00	23.2	20.0	0.00	0.00	0.00	0.00	0.00	10.18	0.00	1.00	1.00	0.00	0.00	0.24	0.24	0.00	0.00	0.00	0.00	0.10	0.10	0.00	0.00	0.66	0.66	0.00	0.00	2	0.36	201	200	17.0	0.006	0.05					0.00	0.00	6.84	7.00	0.00	2.9	37.0
03/22/23 01:06:59	59:10:10	58:09:43	0.00	0.00	23.2	20.0	0.00	0.00	0.00	0.00	0.00	10.18	0.00	1.00	1.00	0.00	0.00	0.24	0.24	0.00	0.00	0.00	0.00	0.10	0.10	0.00	0.00	0.66	0.66	0.00	0.00	3	0.36	200	200	17.2	0.006	0.05					0.00	0.00	6.84	7.00	0.00	3.0	37.0
03/22/23 01:16:59	59:20:10	58:19:43	0.00	0.00	23.3	20.0	0.00	0.00	0.00	0.00	0.00	10.18	0.00	1.00	1.00	0.00	0.00	0.24	0.24	0.00	0.00	0.00	0.00	0.10	0.10	0.00	0.00	0.66	0.66	0.00	0.00	2	0.37	200	200	17.5	0.006	0.05					0.00	0.00	6.84	7.00	0.00	3.1	37.0
03/22/23 01:26:59	59:30:10	58:29:43	0.00	0.00	23.2	20.0	0.00	0.00	0.00	0.00	0.00	10.18	0.00	1.00	1.00	0.00	0.00	0.24	0.24	0.00	0.00	0.00	0.00	0.10	0.10	0.00	0.00	0.66	0.66	0.00	0.00	3	0.36	200	200	17.4	0.006	0.05					0.00	0.00	6.84	7.00	0.00	2.9	37.0
03/22/23 01:36:59	59:40:10	58:39:43	0.00	0.00	23.3	20.0	0.00	0.00	0.00	0.00	0.00	10.18	0.00	1.00	1.00	0.00	0.00	0.24	0.24	0.00	0.00	0.00	0.00	0.10	0.10	0.00	0.00	0.66	0.66	0.00	0.00	2	0.36	200	200	17.2	0.006	0.05					0.00	0.00	6.84	7.00	0.00	2.8	37.0
03/22/23 01:46:59	59:50:10	58:49:43	0.00	0.00	23.2	20.0	0.00	0.00	0.00	0.00	0.00	10.18	0.00	1.00	1.00	0.00	0.00	0.24	0.24	0.00	0.00	0.00	0.00	0.10	0.10	0.00	0.00	0.66	0.66	0.00	0.00	3	0.36	200	200	17.3	0.006	0.05					0.00	0.00	6.84	7.00	0.00	3.3	37.0
03/22/23 01:56:59	60:00:10	58:59:43	0.00	0.00	23.2	20.0	0.00	0.00	0.00	0.00	0.00	10.18	0.00	1.00	1.00	0.00	0.00	0.24	0.24	0.00	0.00	0.00	0.00	0.10	0.10	0.00	0.00	0.66	0.66	0.00	0.00	3	0.36	200	200	17.4	0.006	0.05					0.00	0.00	6.84	7.00	0.00	3.1	37.0
03/22/23 02:06:59	60:10:10	59:09:43	0.00	0.00	23.3	20.0	0.00	0.00	0.00	0.00	0.00	10.18	0.00	1.00	1.00	0.00	0.00	0.24	0.24	0.00	0.00	0.00	0.00	0.10	0.10	0.00	0.00	0.66	0.66	0.00	0.00	3	0.35	200	200	16.9	0.006	0.05					0.00	0.00	6.84	7.00	0.00	3.3	37.0
03/22/23 02:16:59	60:20:10	59:19:43	0.00	0.00	23.2	20.0	0.00	0.00	0.00	0.00	0.00	10.18	0.00	1.00	1.00	0.00	0.00	0.24	0.24	0.00	0.00	0.00	0.00	0.10	0.10	0.00	0.00	0.66	0.66	0.00	0.00	3	0.36	201	200	17.2	0.006	0.05					0.00	0.00	6.84	7.00	0.00	3.0	37.0
03/22/23 02:26:59	60:30:10	59:29:43	0.00	0.00	23.2	20.0	0.00	0.00	0.00	0.00	0.00	10.18	0.00	1.00	1.00	0.00	0.00	0.24	0.24	0.00	0.00	0.00	0.00	0.10	0.10	0.00	0.00	0.66	0.66	0.00	0.00	3	0.37	200	200	17.6	0.006	0.05					0.00	0.00	6.84	7.00	0.00	3.1	37.0
03/22/23 02:36:59	60:40:10	59:39:43	0.00	0.00	23.2	20.0	0.00	0.00	0.00	0.00	0.00	10.18	0.00	1.00	1.00	0.00	0.00	0.24	0.24	0.00	0.00	0.00	0.00	0.10	0.10	0.00	0.00	0.66	0.66	0.00	0.00	3	0.36	200	200	17.0	0.006	0.05					0.00	0.00	6.84	7.00	0.00	2.9	37.0
03/22/23 02:46:59	60:50:10	59:49:43	0.00	0.00	23.3	20.0	0.00	0.00	0.00	0.00	0.00	10.18	0.00	1.00	1.00	0.00	0.00	0.24	0.24	0.00	0.00	0.00	0.00	0.10	0.10	0.00	0.00	0.66	0.66	0.00	0.00	3	0.35	200	200	16.9	0.006	0.05					0.00	0.00	6.84	7.00	0.00	2.8	37.0
03/22/23 02:56:59	61:00:10	59:59:43	0.00	0.00	23.2	20.0	0.00	0.00	0.00	0.00	0.00	10.18	0.00	1.00	1.00	0.00	0.00	0.24	0.24	0.00	0.00	0.00	0.00	0.10	0.10	0.00	0.00	0.66	0.66	0.00	0.00	3	0.36	200	200	17.0	0.006	0.05					0.00	0.00	6.84	7.00	0.00	2.8	37.0
03/22/23 03:06:59	61:10:10	60:09:43	0.00	0.00	23.2	20.0	0.00	0.00	0.00	0.00	0.00	10.18	0.00	1.00	1.00	0.00	0.00	0.24	0.24	0.00	0.00	0.00	0.00	0.10	0.10	0.00	0.00	0.66	0.66	0.00	0.00	3	0.36	200	200	17.2	0.006	0.05					0.00	0.00	6.84	7.00	0.00	3.3	37.0
03/22/23 03:17:00	61:20:10	60:19:43	0.00	0.00	23.2	20.0	0.00	0.00	0.00	0.00	0.00	10.18	0.00	1.00	1.00	0.00	0.00	0.24	0.24	0.00	0.00	0.00	0.00	0.10	0.10	0.00	0.00	0.66	0.66	0.00	0.00	3	0.35	200	200	16.9	0.006	0.05					0.00	0.00	6.84	7.00	0.00	3.0	37.0
03/22/23 03:27:00	61:30:10	60:29:43	0.00	0.00	23.1	20.0	0.00	0.00	0.00	0.00	0.00	10.18	0.00	1.00	1.00	0.00	0.00	0.24	0.24	0.00	0.00	0.00	0.00	0.10	0.10	0.00	0.00	0.66	0.66	0.00	0.00	3	0.36	200	200	17.4	0.006	0.05					0.00	0.00	6.84	7.00	0.00	3.0	37.0
03/22/23 03:37:00	61:40:10	60:39:43	0.00	0.00	23.2	20.0	0.00	0.00	0.00	0.00	0.00	10.18	0.00	1.00	1.00	0.00	0.00	0.24	0.24	0.00	0.00	0.00	0.00	0.10	0.10	0.00	0.00	0.66	0.66	0.00	0.00	3	0.35	200	200	16.9	0.006	0.05					0.00	0.00	6.84	7.00	0.00	2.9	37.0
03/22/23 03:47:00	61:50:10	60:49:43	0.00	0.00	23.1	20.0	0.00	0.00	0.00	0.00	0.00	10.18	0.00	1.00	1.00	0.00	0.00	0.24	0.24	0.00	0.00	0.00	0.00	0.10	0.10	0.00	0.00	0.66	0.66	0.00	0.00	2	0.35	200	200	16.9	0.006	0.05					0.00	0.00	6.84	7.00	0.00	3.0	37.0
03/22/23 03:57:00	62:00:10	60:59:43	0.00	0.00	23.2	20.0	0.00	0.00	0.00	0.00	0.00	10.18	0.00	1.00	1.00	0.00	0.00	0.24	0.24	0.00	0.00	0.00	0.00	0.10	0.10	0.00	0.00	0.66	0.66	0.00	0.00	3	0.37	200	200	17.6	0.006	0.05					0.00	0.00	6.84	7.00	0.00	3.1	37.0
03/22/23 04:07:00	62:10:10	61:09:43	0.00	0.00	23.2	20.0	0.00	0.00	0.00	0.00	0.00	10.18	0.00	1.00	1.00	0.00	0.00	0.24	0.24	0.00	0.00	0.00	0.00	0.10	0.10	0.00	0.00	0.66	0.66	0.00	0.00	2	0.35	200	200	16.7	0.006	0.05					0.00	0.00	6.84	7.00	0.00	2.9	37.0
03/22/23 04:17:00	62:20:10	61:19:43	0.00	0.00	23.2	20.0	0.00	0.00	0.00	0.00	0.00	10.18	0.00	1.00	1.00	0.00	0.00	0.24	0.24	0.00	0.00	0.00	0.00	0.10	0.10	0.00	0.00	0.66	0.66	0.00	0.00	3	0.35	200	200	16.8	0.006	0.05					0.00	0.00	6.84	7.00	0.00	3.1	37.0
03/22/23 04:27:00	62:30:10	61:29:43	0.00	0.00	23.2	20.0	0.00	0.00	0.00	0.00	0.00	10.18	0.00	1.00	1.00	0.00	0.00	0.24	0.24	0.00	0.00	0.00	0.00	0.10	0.10	0.00	0.00	0.66	0.66	0.00	0.00	3	0.35	200	200	16.9	0.006	0.05					0.00	0.00	6.84	7.00	0.00	3.2	37.0
03/22/23 04:37:00	62:40:10	61:39:43	0.00	0.00	23.2	20.0	0.00	0.00	0.00	0.00	0.00	10.18	0.00	1.00	1.00	0.00	0.00	0.24	0.24	0.00	0.00	0.00	0.00	0.10	0.10	0.00	0.00	0.66	0.66	0.00	0.00	3	0.36	200	200	17.1	0.006	0.05					0.00	0.00	6.84	7.00	0.00	3.3	37.0
03/22/23 04:47:00	62:50:10	61:49:43	0.00	0.00	23.2	20.0	0.00	0.00	0.00	0.00	0.00	10.18	0.00	1.00	1.00	0.00	0.00	0.24	0.24	0.00	0.00	0.00	0.00	0.10	0.10	0.00	0.00	0.66	0.66	0.00	0.00	2	0.36	200	200	17.4	0.006	0.05					0.00	0.00	6.84	7.00	0.00	3.0	37.0
03/22/23 04:57:00	63:00:10	61:59:43	0.00	0.00	23.2	20.0	0.00	0.00	0.00	0.00	0.00	10.18	0.00	1.00	1.00	0.00	0.00	0.24	0.24	0.00	0.00	0.00	0.00	0.10	0.10	0.00	0.00	0.66	0.66	0.00	0.00	3	0.36	200	200	17.1	0.006	0.05					0.00	0.00	6.84	7.00	0.00	3.2	37.0
03/22/23 05:07:00	63:10:10	62:09:43	0.00	0.00	23.2	20.0	0.00	0.00	0.00	0.00	0.00	10.18	0.00	1.00	1.00	0.00	0.00	0.24	0.24	0.00	0.00	0.00	0.00	0.10	0.10	0.00	0.00	0.66	0.66	0.00	0.00	3	0.36	200	200	17.3	0.006	0.05					0.00	0.00	6.84	7.00	0.00	3.0	37.0
03/22/23 05:17:00	63:20:10	62:19:43	0.00	0.00	23.2	20.0	0.00	0.00	0.00	0.00	0.00	10.18	0.00	1.00	1.00	0.00	0.00	0.24	0.24	0.00	0.00	0.00	0.00	0.10	0.10	0.00	0.00	0.66	0.66	0.00	0.00	3	0.35	200	200	16.8	0.006	0.05					0.00	0.00	6.84	7.00	0.00	3.1	37.0
03/22/23 05:27:00	63:30:10	62:29:43	0.00	0.00	23.2	20.0	0.00	0.00	0.00	0.00	0.00	10.18	0.00	1.00	1.00	0.00	0.00	0.24	0.24	0.00	0.00	0.00	0.00	0.10	0.10	0.00	0.00	0.66	0.66	0.00	0.00	3	0.37	200	200	17.6	0.006	0.05					0.00	0.00	6.84	7.00	0.00	3.3	37.0
03/22/23 05:37:00	63:40:10	62:39:43	0.00	0.00	23.2	20.0	0.00	0.00	0.00	0.00	0.00	10.18	0.00	1.00	1.00	0.00	0.00	0.24	0.24	0.00	0.00	0.00	0.00	0.10	0.10	0.00	0.00	0.66	0.66	0.00	0.00	3	0.36	200	200	17.1	0.006	0.05					0.00	0.00	6.84	7.00	0.00	3.2	37.0
03/22/23 05:47:00	63:50:10	62:49:43	0.00	0.00	23.2	20.0	0.00	0.00	0.00	0.00	0.00	10.18	0.00	1.00	1.00	0.00	0.00	0.24	0.24	0.00	0.00	0.00	0.00	0.10	0.10	0.00	0.00	0.66	0.66	0.00	0.00	3	0.36	200	200	17.1	0.006	0.05					0.00	0.00	6.84	7.00	0.00	3.0	37.0
03/22/23 05:57:00	64:00:10	62:59:43	0.00	0.00	23.2	20.0	0.00	0.00	0.00	0.00	0.00	10.18	0.00	1.00	1.00	0.00	0.00	0.24	0.24	0.00	0.00	0.00	0.00	0.10	0.10	0.00	0.00	0.66	0.66	0.00	0.00	4	0.36	200	200	17.3	0.006	0.05					0.00	0.00	6.84	7.00	0.00	3.2	37.0
03/22/23 06:07:00	64:10:10	63:09:43	0.00	0.00	23.2	20.0	0.00	0.00	0.00	0.00	0.00	10.18	0.00	1.00	1.00	0.00	0.00	0.24	0.24	0.00	0.00	0.00	0.00	0.10	0.10	0.00	0.00	0.66	0.66	0.00	0.00	2	0.36	200	200	17.3	0.007	0.05					0.00	0.00	6.84	7.00	0.00	3.0	37.0
03/22/23 06:17:00	64:20:10	63:19:43	0.00	0.00	23.2	20.0	0.00	0.00	0.00	0.00	0.00	10.18	0.00	1.00	1.00	0.00	0.00	0.24	0.24	0.00	0.00	0.00	0.00	0.10	0.10	0.00	0.00	0.66	0.66	0.00	0.00	3	0.36	200	200	17.3	0.006	0.05					0.00	0.00	6.84	7.00	0.00	3.1	37.0
03/22/23 06:27:00	64:30:10	63:29:43	0.00	0.00	23.2	20.0	0.00	0.00	0.00	0.00	0.00	10.18	0.00	1.00	1.00	0.00	0.00	0.24	0.24	0.00	0.00	0.00	0.00	0.10	0.10	0.00	0.00	0.66	0.66	0.00	0.00	2	0.36	200	200	16.9	0.006	0.05					0.00	0.00	6.84	7.00	0.00	3.1	37.0
03/22/23 06:37:00	64:40:10	63:39:43	0.00	0.00	23.2	20.0	0.00	0.00	0.00	0.00	0.00	10.18	0.00	1.00	1.00	0.00	0.00	0.24	0.24	0.00	0.00	0.00	0.00	0.10	0.10	0.00	0.00	0.66	0.66	0.00	0.00	3	0.36	200	200	17.1	0.006	0.05					0.00	0.00	6.84	7.00	0.00	3.2	37.0
03/22/23 06:47:00	64:50:10	63:49:43	0.00	0.00	23.1	20.0	0.00	0.00	0.00	0.00	0.00	10.18	0.00	1.00	1.00	0.00	0.00	0.24	0.24	0.00	0.00	0.00	0.00	0.10	0.10	0.00	0.00	0.66	0.66	0.00	0.00	3	0.36	200	200	17.2	0.006	0.05					0.00	0.00	6.84	7.00	0.00	3.0	37.0
03/22/23 06:57:00	65:00:10	63:59:43	0.00	0.00	23.2	20.0	0.00	0.00	0.00	0.00	0.00	10.18	0.00	1.00	1.00	0.00	0.00	0.24	0.24	0.00	0.00	0.00	0.00	0.10	0.10	0.00	0.00	0.66	0.66	0.00	0.00	3	0.37	200	200	17.5	0.006	0.05					0.00	0.00	6.84	7.00	0.00	3.0	37.0
03/22/23 07:07:00	65:10:10	64:09:43	0.00	0.00	23.2	20.0	0.00	0.00	0.00	0.00	0.00	10.18	0.00	1.00	1.00	0.00	0.00	0.24	0.24	0.00	0.00	0.00	0.00	0.10	0.10	0.00	0.00	0.66	0.66	0.00	0.00	2	0.36	200	200	17.2	0.007	0.05					0.00	0.00	6.84	7.00	0.00	3.4	37.0
03/22/23 07:17:00	65:20:10	64:19:43	0.00	0.00	23.2	20.0	0.00	0.00	0.00	0.00	0.00	10.18	0.00	1.00	1.00	0.00	0.00	0.24	0.24	0.00	0.00	0.00	0.00	0.10	0.10	0.00	0.00	0.66	0.66	0.00	0.00	3	0.36	200	200	17.0	0.006	0.05					0.00	0.00	6.84	7.00	0.00	3.2	37.0
03/22/23 07:27:00	65:30:10	64:29:43	0.00	0.00	23.2	20.0	0.00	0.00	0.00	0.00	0.00	10.18	0.00	1.00	1.00	0.00	0.00	0.24	0.24	0.00	0.00	0.00	0.00	0.10	0.10	0.00	0.00	0.66	0.66	0.00	0.00	3	0.36	200	200	17.2	0.006	0.05					0.00	0.00	6.84	7.00	0.00	3.2	37.0
03/22/23 07:37:00	65:40:10	64:39:43	0.00	0.00	23.3	20.0	0.00	0.00	0.00	0.00	0.00	10.18	0.00	1.00	1.00	0.00	0.00	0.24	0.24	0.00	0.00	0.00	0.00	0.10	0.10	0.00	0.00	0.66	0.66	0.00	0.00	3	0.36	200	200	17.0	0.006	0.05					0.00	0.00	6.84	7.00	0.00	3.1	37.0
03/22/23 07:47:00	65:50:10	64:49:43	0.00	0.00	23.1	20.0	0.00	0.00	0.00	0.00	0.00	10.18	0.00	1.00	1.00	0.00	0.00	0.24	0.24	0.00	0.00	0.00	0.00	0.10	0.10	0.00	0.00	0.66	0.66	0.00	0.00	3	0.37	200	200	17.6	0.006	0.05					0.00	0.00	6.84	7.00	0.00	3.1	37.0
03/22/23 07:57:00	66:00:10	64:59:43	0.00	0.00	23.2	20.0	0.00	0.00	0.00	0.00	0.00	10.18	0.00	1.00	1.00	0.00	0.00	0.24	0.24	0.00	0.00	0.00	0.00	0.10	0.10	0.00	0.00	0.66	0.66	0.00	0.00	3	0.37	200	200	17.7	0.007	0.05					0.00	0.00	6.84	7.00	0.00	3.9	37.0
03/22/23 08:07:00	66:10:10	65:09:43	0.00	0.00	23.2	20.0	0.00	0.00	0.00	0.00	0.00	10.18	0.00	1.00	1.00	0.00	0.00	0.24	0.24	0.00	0.00	0.00	0.00	0.10	0.10	0.00	0.00	0.66	0.66	0.00	0.00	3	0.37	200	200	17.8	0.007	0.05					0.00	0.00	6.84	7.00	0.00	3.2	37.0
03/22/23 08:17:00	66:20:10	65:19:43	0.00	0.00	23.2	20.0	0.00	0.00	0.00	0.00	0.00	10.18	0.00	1.00	1.00	0.00	0.00	0.24	0.24	0.00	0.00	0.00	0.00	0.10	0.10	0.00	0.00	0.66	0.66	0.00	0.00	3	0.36	200	200	17.0	0.007	0.05					0.00	0.00	6.84	7.00	0.00	3.2	37.0
03/22/23 08:27:00	66:30:10	65:29:43	0.00	0.00	23.1	20.0	0.00	0.00	0.00	0.00	0.00	10.18	0.00	1.00	1.00	0.00	0.00	0.24	0.24	0.00	0.00	0.00	0.00	0.10	0.10	0.00	0.00	0.66	0.66	0.00	0.00	3	0.37	200	200	17.6	0.007	0.05					0.00	0.00	6.84	7.00	0.00	3.0	37.0
03/22/23 08:37:00	66:40:10	65:39:43	0.00	0.00	23.2	20.0	0.00	0.00	0.00	0.00	0.00	10.18	0.00	1.00	1.00	0.00	0.00	0.24	0.24	0.00	0.00	0.00	0.00	0.10	0.10	0.00	0.00	0.66	0.66	0.00	0.00	4	0.36	200	200	17.1	0.007	0.05					0.00	0.00	6.84	7.00	0.00	3.2	37.0
03/22/23 08:47:00	66:50:10	65:49:43	0.00	0.00	23.2	20.0	0.00	0.00	0.00	0.00	0.00	10.18	0.00	1.00	1.00	0.00	0.00	0.24	0.24	0.00	0.00	0.00	0.00	0.10	0.10	0.00	0.00	0.66	0.66	0.00	0.00	3	0.37	200	200	17.7	0.007	0.05					0.00	0.00	6.84	7.00	0.00	3.0	37.0
03/22/23 08:57:00	67:00:10	65:59:43	0.00	0.00	23.2	20.0	0.00	0.00	0.00	0.00	0.00	10.18	0.00	1.00	1.00	0.00	0.00	0.24	0.24	0.00	0.00	0.00	0.00	0.10	0.10	0.00	0.00	0.66	0.66	0.00	0.00	3	0.37	200	200	17.8	0.007	0.05					0.00	0.00	6.84	7.00	0.00	2.9	37.0
03/22/23 09:07:00	67:10:10	66:09:43	0.00	0.00	23.3	20.0	0.00	0.00	0.00	0.00	0.00	10.18	0.00	1.00	1.00	0.00	0.00	0.24	0.24	0.00	0.00	0.00	0.00	0.10	0.10	0.00	0.00	0.66	0.66	0.00	0.00	3	0.37	200	200	17.5	0.007	0.05					0.00	0.00	6.84	7.00	0.00	3.2	37.0
03/22/23 09:17:00	67:20:10	66:19:43	0.00	0.00	23.3	20.0	0.00	0.00	0.00	0.00	0.00	10.18	0.00	1.00	1.00	0.00	0.00	0.24	0.24	0.00	0.00	0.00	0.00	0.10	0.10	0.00	0.00	0.66	0.66	0.00	0.00	4	0.37	200	200	17.5	0.007	0.05					0.00	0.00	6.84	7.00	0.00	3.1	37.0
03/22/23 09:27:00	67:30:10	66:29:43	0.00	0.00	23.3	20.0	0.00	0.00	0.00	0.00	0.00	10.18	0.00	1.00	1.00	0.00	0.00	0.24	0.24	0.00	0.00	0.00	0.00	0.10	0.10	0.00	0.00	0.66	0.66	0.00	0.00	3	0.36	200	200	17.2	0.007	0.05					0.00	0.00	6.84	7.00	0.00	3.2	37.0
03/22/23 09:37:00	67:40:10	66:39:43	0.00	0.00	23.2	20.0	0.00	0.00	0.00	0.00	0.00	10.18	0.00	1.00	1.00	0.00	0.00	0.24	0.24	0.00	0.00	0.00	0.00	0.10	0.10	0.00	0.00	0.66	0.66	0.00	0.00	3	0.37	200	200	17.8	0.007	0.05					0.00	0.00	6.84	7.00	0.00	3.0	37.0
03/22/23 09:47:00	67:50:10	66:49:43	0.00	0.00	23.2	20.0	0.00	0.00	0.00	0.00	0.00	10.18	0.00	1.00	1.00	0.00	0.00	0.24	0.24	0.00	0.00	0.00	0.00	0.10	0.10	0.00	0.00	0.66	0.66	0.00	0.00	3	0.36	200	200	17.3	0.007	0.05					0.00	0.00	6.84	7.00	0.00	2.8	37.0
03/22/23 09:57:00	68:00:10	66:59:43	0.00	0.00	23.2	20.0	0.00	0.00	0.00	0.00	0.00	10.18	0.00	1.00	1.00	0.00	0.00	0.24	0.24	0.00	0.00	0.00	0.00	0.10	0.10	0.00	0.00	0.66	0.66	0.00	0.00	3	0.37	200	200	17.5	0.007	0.05					0.00	0.00	6.84	7.00	0.00	3.2	37.0
03/22/23 10:07:00	68:10:10	67:09:43	0.00	0.00	23.2	20.0	0.00	0.00	0.00	0.00	0.00	10.18	0.00	1.00	1.00	0.00	0.00	0.24	0.24	0.00	0.00	0.00	0.00	0.10	0.10	0.00	0.00	0.66	0.66	0.00	0.00	3	0.37	200	200	17.7	0.007	0.05					0.00	0.00	6.84	7.00	0.00	3.2	37.0
03/22/23 10:17:00	68:20:10	67:19:43	0.00	0.00	23.3	20.0	0.00	0.00	0.00	0.00	0.00	10.18	0.00	1.00	1.00	0.00	0.00	0.24	0.24	0.00	0.00	0.00	0.00	0.10	0.10	0.00	0.00	0.66	0.66	0.00	0.00	3	0.37	200	200	17.6	0.007	0.05					0.00	0.00	6.84	7.00	0.00	3.0	37.0
03/22/23 10:27:00	68:30:10	67:29:43	0.00	0.00	23.2	20.0	0.00	0.00	0.00	0.00	0.00	10.18	0.00	1.00	1.00	0.00	0.00	0.24	0.24	0.00	0.00	0.00	0.00	0.10	0.10	0.00	0.00	0.66	0.66	0.00	0.00	2	0.37	200	200	17.8	0.007	0.05					0.00	0.00	6.84	7.00	0.00	3.0	37.0
03/22/23 10:37:00	68:40:10	67:39:44	0.00	0.00	23.2	20.0	0.00	0.00	0.00	0.00	0.00	10.18	0.00	1.00	1.00	0.00	0.00	0.24	0.24	0.00	0.00	0.00	0.00	0.10	0.10	0.00	0.00	0.66	0.66	0.00	0.00	3	0.35	200	200	16.8	0.007	0.05					0.00	0.00	6.84	7.00	0.00	3.0	37.0
03/22/23 10:47:00	68:50:10	67:49:44	0.00	0.00	23.1	20.0	0.00	0.00	0.00	0.00	0.00	10.18	0.00	1.00	1.00	0.00	0.00	0.24	0.24	0.00	0.00	0.00	0.00	0.10	0.10	0.00	0.00	0.66	0.66	0.00	0.00	3	0.36	200	200	17.0	0.007	0.05					0.00	0.00	6.84	7.00	0.00	3.0	37.0
03/22/23 10:57:00	69:00:10	67:59:44	0.00	0.00	23.2	20.0	0.00	0.00	0.00	0.00	0.00	10.18	0.00	1.00	1.00	0.00	0.00	0.24	0.24	0.00	0.00	0.00	0.00	0.10	0.10	0.00	0.00	0.66	0.66	0.00	0.00	3	0.35	200	200	16.5	0.007	0.05					0.00	0.00	6.84	7.00	0.00	2.8	37.0
03/22/23 11:07:00	69:10:10	68:09:44	0.00	0.00	23.2	20.0	0.00	0.00	0.00	0.00	0.00	10.18	0.00	1.00	1.00	0.00	0.00	0.24	0.24	0.00	0.00	0.00	0.00	0.10	0.10	0.00	0.00	0.66	0.66	0.00	0.00	3	0.35	200	200	16.5	0.007	0.05					0.00	0.00	6.84	7.00	0.00	2.9	37.0
03/22/23 11:17:00	69:20:10	68:19:44	0.00	0.00	23.2	20.0	0.00	0.00	0.00	0.00	0.00	10.18	0.00	1.00	1.00	0.00	0.00	0.24	0.24	0.00	0.00	0.00	0.00	0.10	0.10	0.00	0.00	0.66	0.66	0.00	0.00	3	0.35	200	200	16.7	0.007	0.05					0.00	0.00	6.84	7.00	0.00	3.2	37.0
03/22/23 11:27:00	69:30:10	68:29:44	0.00	0.00	23.2	20.0	0.00	0.00	0.00	0.00	0.00	10.18	0.00	1.00	1.00	0.00	0.00	0.24	0.24	0.00	0.00	0.00	0.00	0.10	0.10	0.00	0.00	0.66	0.66	0.00	0.00	3	0.36	200	200	17.1	0.007	0.05					0.00	0.00	6.84	7.00	0.00	3.2	37.0
03/22/23 11:37:00	69:40:10	68:39:44	0.00	0.00	23.3	20.0	0.00	0.00	0.00	0.00	0.00	10.18	0.00	1.00	1.00	0.00	0.00	0.24	0.24	0.00	0.00	0.00	0.00	0.10	0.10	0.00	0.00	0.66	0.66	0.00	0.00	3	0.34	200	200	16.5	0.007	0.05					0.00	0.00	6.84	7.00	0.00	2.7	37.0
03/22/23 11:47:00	69:50:10	68:49:44	0.00	0.00	23.3	20.0	0.00	0.00	0.00	0.00	0.00	10.18	0.00	1.00	1.00	0.00	0.00	0.24	0.24	0.00	0.00	0.00	0.00	0.10	0.10	0.00	0.00	0.66	0.66	0.00	0.00	3	0.36	200	200	17.3	0.007	0.05					0.00	0.00	6.84	7.00	0.00	2.9	37.0
03/22/23 11:57:00	70:00:10	68:59:44	0.00	0.00	23.2	20.0	0.00	0.00	0.00	0.00	0.00	10.18	0.00	1.00	1.00	0.00	0.00	0.24	0.24	0.00	0.00	0.00	0.00	0.10	0.10	0.00	0.00	0.66	0.66	0.00	0.00	3	0.34	200	200	16.4	0.007	0.05					0.00	0.00	6.85	7.00	0.00	2.8	37.0
03/22/23 12:07:00	70:10:10	69:09:44	0.00	0.00	23.3	20.0	0.00	0.00	0.00	0.00	0.00	10.18	0.00	1.00	1.00	0.00	0.00	0.24	0.24	0.00	0.00	0.00	0.00	0.10	0.10	0.00	0.00	0.66	0.66	0.00	0.00	3	0.35	200	200	16.7	0.007	0.05					0.00	0.00	6.85	7.00	0.00	3.0	37.0
03/22/23 12:17:00	70:20:10	69:19:44	0.00	0.00	23.2	20.0	0.00	0.00	0.00	0.00	0.00	10.18	0.00	1.00	1.00	0.00	0.00	0.24	0.24	0.00	0.00	0.00	0.00	0.10	0.10	0.00	0.00	0.66	0.66	0.00	0.00	3	0.36	200	200	17.0	0.007	0.05					0.00	0.00	6.85	7.00	0.00	3.1	37.0
03/22/23 12:27:00	70:30:10	69:29:44	0.00	0.00	23.3	20.0	0.00	0.00	0.00	0.00	0.00	10.18	0.00	1.00	1.00	0.00	0.00	0.24	0.24	0.00	0.00	0.00	0.00	0.10	0.10	0.00	0.00	0.66	0.66	0.00	0.00	3	0.36	200	200	17.0	0.007	0.05					0.00	0.00	6.84	7.00	0.00	3.0	37.0
03/22/23 12:37:00	70:40:10	69:39:44	0.00	0.00	23.2	20.0	0.00	0.00	0.00	0.00	0.00	10.18	0.00	1.00	1.00	0.00	0.00	0.24	0.24	0.00	0.00	0.00	0.00	0.10	0.10	0.00	0.00	0.66	0.66	0.00	0.00	4	0.35	200	200	16.5	0.007	0.05					0.00	0.00	6.85	7.00	0.00	2.8	37.0
03/22/23 12:47:00	70:50:10	69:49:44	0.00	0.00	23.2	20.0	0.00	0.00	0.00	0.00	0.00	10.18	0.00	1.00	1.00	0.00	0.00	0.24	0.24	0.00	0.00	0.00	0.00	0.10	0.10	0.00	0.00	0.66	0.66	0.00	0.00	4	0.36	200	200	17.0	0.007	0.05					0.00	0.00	6.85	7.00	0.00	3.0	37.0
03/22/23 12:57:00	71:00:10	69:59:44	0.00	0.00	23.3	20.0	0.00	0.00	0.00	0.00	0.00	10.18	0.00	1.00	1.00	0.00	0.00	0.24	0.24	0.00	0.00	0.00	0.00	0.10	0.10	0.00	0.00	0.66	0.66	0.00	0.00	3	0.36	200	200	17.1	0.007	0.05					0.00	0.00	6.85	7.00	0.00	2.9	37.0
03/22/23 13:07:00	71:10:10	70:09:44	0.00	0.00	23.2	20.0	0.00	0.00	0.00	0.00	0.00	10.18	0.00	1.00	1.00	0.00	0.00	0.24	0.24	0.00	0.00	0.00	0.00	0.10	0.10	0.00	0.00	0.66	0.66	0.00	0.00	3	0.35	200	200	16.6	0.007	0.05					0.00	0.00	6.85	7.00	0.00	2.9	37.0
03/22/23 13:17:00	71:20:10	70:19:44	0.00	0.00	23.2	20.0	0.00	0.00	0.00	0.00	0.00	10.18	0.00	1.00	1.00	0.00	0.00	0.24	0.24	0.00	0.00	0.00	0.00	0.10	0.10	0.00	0.00	0.66	0.66	0.00	0.00	3	0.36	200	200	17.3	0.007	0.05					0.00	0.00	6.85	7.00	0.00	2.9	37.0
03/22/23 13:27:00	71:30:11	70:29:44	0.00	0.00	23.1	20.0	0.00	0.00	0.00	0.00	0.00	10.18	0.00	1.00	1.00	0.00	0.00	0.24	0.24	0.00	0.00	0.00	0.00	0.10	0.10	0.00	0.00	0.66	0.66	0.00	0.00	4	0.36	200	200	17.0	0.007	0.05					0.00	0.00	6.85	7.00	0.00	3.0	37.0
03/22/23 13:37:00	71:40:11	70:39:44	0.00	0.00	23.2	20.0	0.00	0.00	0.00	0.00	0.00	10.18	0.00	1.00	1.00	0.00	0.00	0.24	0.24	0.00	0.00	0.00	0.00	0.10	0.10	0.00	0.00	0.66	0.66	0.00	0.00	4	0.36	200	200	17.3	0.007	0.05					0.00	0.00	6.85	7.00	0.00	3.1	37.0
03/22/23 13:47:00	71:50:11	70:49:44	0.00	0.00	23.1	20.0	0.00	0.00	0.00	0.00	0.00	10.18	0.00	1.00	1.00	0.00	0.00	0.24	0.24	0.00	0.00	0.00	0.00	0.10	0.10	0.00	0.00	0.66	0.66	0.00	0.00	3	0.35	200	200	16.6	0.007	0.05					0.00	0.00	6.85	7.00	0.00	2.9	37.0
03/22/23 13:57:00	72:00:11	70:59:44	0.00	0.00	23.2	20.0	0.00	0.00	0.00	0.00	0.00	10.18	0.00	1.00	1.00	0.00	0.00	0.24	0.24	0.00	0.00	0.00	0.00	0.10	0.10	0.00	0.00	0.66	0.66	0.00	0.00	3	0.35	200	200	16.6	0.007	0.05					0.00	0.00	6.85	7.00	0.00	3.0	37.0
03/22/23 14:07:00	72:10:11	71:09:44	0.00	0.00	23.2	20.0	0.00	0.00	0.00	0.00	0.00	10.18	0.00	1.00	1.00	0.00	0.00	0.24	0.24	0.00	0.00	0.00	0.00	0.10	0.10	0.00	0.00	0.66	0.66	0.00	0.00	3	0.35	200	200	16.6	0.007	0.05					0.00	0.00	6.85	7.00	0.00	3.0	37.0
03/22/23 14:17:00	72:20:11	71:19:44	0.00	0.00	23.1	20.0	0.00	0.00	0.00	0.00	0.00	10.18	0.00	1.00	1.00	0.00	0.00	0.24	0.24	0.00	0.00	0.00	0.00	0.10	0.10	0.00	0.00	0.66	0.66	0.00	0.00	3	0.37	200	200	17.5	0.007	0.05					0.00	0.00	6.85	7.00	0.00	2.8	37.0
03/22/23 14:27:00	72:30:11	71:29:44	0.00	0.00	23.2	20.0	0.00	0.00	0.00	0.00	0.00	10.18	0.00	1.00	1.00	0.00	0.00	0.24	0.24	0.00	0.00	0.00	0.00	0.10	0.10	0.00	0.00	0.66	0.66	0.00	0.00	3	0.35	200	200	16.7	0.007	0.05					0.00	0.00	6.85	7.00	0.00	3.3	37.0
03/22/23 14:37:00	72:40:11	71:39:44	0.00	0.00	23.2	20.0	0.00	0.00	0.00	0.00	0.00	10.18	0.00	1.00	1.00	0.00	0.00	0.24	0.24	0.00	0.00	0.00	0.00	0.10	0.10	0.00	0.00	0.66	0.66	0.00	0.00	2	0.36	200	200	17.1	0.007	0.05					0.00	0.00	6.85	7.00	0.00	2.8	37.0
03/22/23 14:47:00	72:50:11	71:49:44	0.00	0.00	23.1	20.0	0.00	0.00	0.00	0.00	0.00	10.18	0.00	1.00	1.00	0.00	0.00	0.24	0.24	0.00	0.00	0.00	0.00	0.10	0.10	0.00	0.00	0.66	0.66	0.00	0.00	4	0.35	200	200	16.7	0.007	0.05					0.00	0.00	6.85	7.00	0.00	2.7	37.0
03/22/23 14:57:01	73:00:12	71:59:45	0.00	0.00	23.1	20.0	0.00	0.00	0.00	0.00	0.00	10.18	0.00	1.00	1.00	0.00	0.00	0.24	0.24	0.00	0.00	0.00	0.00	0.10	0.10	0.00	0.00	0.66	0.66	0.00	0.00	4	0.35	200	200	16.7	0.007	0.05					0.00	0.00	6.85	7.00	0.00	2.9	37.0
03/22/23 15:07:00	73:10:11	72:09:44	0.00	0.00	23.1	20.0	0.00	0.00	0.00	0.00	0.00	10.18	0.00	1.00	1.00	0.00	0.00	0.24	0.24	0.00	0.00	0.00	0.00	0.10	0.10	0.00	0.00	0.66	0.66	0.00	0.00	3	0.35	200	200	16.9	0.007	0.05					0.00	0.00	6.85	7.00	0.00	2.9	37.0
03/22/23 15:17:00	73:20:11	72:19:44	0.00	0.00	23.1	20.0	0.00	0.00	0.00	0.00	0.00	10.18	0.00	1.00	1.00	0.00	0.00	0.24	0.24	0.00	0.00	0.00	0.00	0.10	0.10	0.00	0.00	0.66	0.66	0.00	0.00	3	0.36	200	200	17.2	0.007	0.05					0.00	0.00	6.85	7.00	0.00	2.8	37.0
03/22/23 15:27:00	73:30:11	72:29:44	0.00	0.00	23.1	20.0	0.00	0.00	0.00	0.00	0.00	10.18	0.00	1.00	1.00	0.00	0.00	0.24	0.24	0.00	0.00	0.00	0.00	0.10	0.10	0.00	0.00	0.66	0.66	0.00	0.00	4	0.36	200	200	17.3	0.007	0.05					0.00	0.00	6.85	7.00	0.00	3.0	37.0
03/22/23 15:37:00	73:40:11	72:39:44	0.00	0.00	23.1	20.0	0.00	0.00	0.00	0.00	0.00	10.18	0.00	1.00	1.00	0.00	0.00	0.24	0.24	0.00	0.00	0.00	0.00	0.10	0.10	0.00	0.00	0.66	0.66	0.00	0.00	3	0.37	200	200	17.6	0.007	0.05					0.00	0.00	6.85	7.00	0.00	2.7	37.0
03/22/23 15:47:01	73:50:11	72:49:44	0.00	0.00	23.1	20.0	0.00	0.00	0.00	0.00	0.00	10.18	0.00	1.00	1.00	0.00	0.00	0.24	0.24	0.00	0.00	0.00	0.00	0.10	0.10	0.00	0.00	0.66	0.66	0.00	0.00	3	0.36	200	200	17.2	0.007	0.05					0.00	0.00	6.85	7.00	0.00	2.9	37.0
03/22/23 15:57:01	74:00:11	72:59:44	0.00	0.00	23.1	20.0	0.00	0.00	0.00	0.00	0.00	10.18	0.00	1.00	1.00	0.00	0.00	0.24	0.24	0.00	0.00	0.00	0.00	0.10	0.10	0.00	0.00	0.66	0.66	0.00	0.00	3	0.35	200	200	16.6	0.007	0.05					0.00	0.00	6.85	7.00	0.00	2.8	37.0
03/22/23 16:07:01	74:10:11	73:09:44	0.00	0.00	23.1	20.0	0.00	0.00	0.00	0.00	0.00	10.18	0.00	1.00	1.00	0.00	0.00	0.24	0.24	0.00	0.00	0.00	0.00	0.10	0.10	0.00	0.00	0.66	0.66	0.00	0.00	2	0.35	200	200	16.9	0.007	0.05					0.00	0.00	6.85	7.00	0.00	2.8	37.0
03/22/23 16:17:01	74:20:11	73:19:44	0.00	0.00	23.1	20.0	0.00	0.00	0.00	0.00	0.00	10.18	0.00	1.00	1.00	0.00	0.00	0.24	0.24	0.00	0.00	0.00	0.00	0.10	0.10	0.00	0.00	0.66	0.66	0.00	0.00	3	0.35	200	200	16.7	0.007	0.05					0.00	0.00	6.85	7.00	0.00	2.9	37.0
03/22/23 16:27:01	74:30:11	73:29:44	0.00	0.00	23.1	20.0	0.00	0.00	0.00	0.00	0.00	10.18	0.00	1.00	1.00	0.00	0.00	0.24	0.24	0.00	0.00	0.00	0.00	0.10	0.10	0.00	0.00	0.66	0.66	0.00	0.00	3	0.35	200	200	16.6	0.007	0.05					0.00	0.00	6.85	7.00	0.00	2.7	37.0
03/22/23 16:37:01	74:40:11	73:39:44	0.00	0.00	23.1	20.0	0.00	0.00	0.00	0.00	0.00	10.18	0.00	1.00	1.00	0.00	0.00	0.24	0.24	0.00	0.00	0.00	0.00	0.10	0.10	0.00	0.00	0.66	0.66	0.00	0.00	3	0.36	200	200	17.2	0.007	0.05					0.00	0.00	6.85	7.00	0.00	2.9	37.0
03/22/23 16:47:01	74:50:11	73:49:44	0.00	0.00	23.2	20.0	0.00	0.00	0.00	0.00	0.00	10.18	0.00	1.00	1.00	0.00	0.00	0.24	0.24	0.00	0.00	0.00	0.00	0.10	0.10	0.00	0.00	0.66	0.66	0.00	0.00	4	0.36	200	200	17.2	0.007	0.05					0.00	0.00	6.85	7.00	0.00	2.9	37.0
03/22/23 16:57:01	75:00:11	73:59:44	0.00	0.00	23.2	20.0	0.00	0.00	0.00	0.00	0.00	10.18	0.00	1.00	1.00	0.00	0.00	0.24	0.24	0.00	0.00	0.00	0.00	0.10	0.10	0.00	0.00	0.66	0.66	0.00	0.00	3	0.35	200	200	16.8	0.007	0.05					0.00	0.00	6.85	7.00	0.00	3.0	37.0
03/22/23 17:07:01	75:10:11	74:09:44	0.00	0.00	23.2	20.0	0.00	0.00	0.00	0.00	0.00	10.18	0.00	1.00	1.00	0.00	0.00	0.24	0.24	0.00	0.00	0.00	0.00	0.10	0.10	0.00	0.00	0.66	0.66	0.00	0.00	2	0.35	200	200	16.6	0.007	0.05					0.00	0.00	6.85	7.00	0.00	2.8	37.0
03/22/23 17:17:01	75:20:11	74:19:44	0.00	0.00	23.1	20.0	0.00	0.00	0.00	0.00	0.00	10.18	0.00	1.00	1.00	0.00	0.00	0.24	0.24	0.00	0.00	0.00	0.00	0.10	0.10	0.00	0.00	0.66	0.66	0.00	0.00	4	0.36	200	200	17.4	0.007	0.05					0.00	0.00	6.85	7.00	0.00	2.6	37.0
03/22/23 17:27:01	75:30:11	74:29:44	0.00	0.00	23.3	20.0	0.00	0.00	0.00	0.00	0.00	10.18	0.00	1.00	1.00	0.00	0.00	0.24	0.24	0.00	0.00	0.00	0.00	0.10	0.10	0.00	0.00	0.66	0.66	0.00	0.00	4	0.36	200	200	17.1	0.007	0.05					0.00	0.00	6.85	7.00	0.00	2.8	37.0
03/22/23 17:37:01	75:40:11	74:39:44	0.00	0.00	23.2	20.0	0.00	0.00	0.00	0.00	0.00	10.18	0.00	1.00	1.00	0.00	0.00	0.24	0.24	0.00	0.00	0.00	0.00	0.10	0.10	0.00	0.00	0.66	0.66	0.00	0.00	3	0.35	200	200	16.9	0.007	0.05					0.00	0.00	6.85	7.00	0.00	3.0	37.0
03/22/23 17:47:01	75:50:11	74:49:44	0.00	0.00	23.2	20.0	0.00	0.00	0.00	0.00	0.00	10.18	0.00	1.00	1.00	0.00	0.00	0.24	0.24	0.00	0.00	0.00	0.00	0.10	0.10	0.00	0.00	0.66	0.66	0.00	0.00	4	0.36	200	200	17.0	0.007	0.05					0.00	0.00	6.85	7.00	0.00	2.9	37.0
03/22/23 17:57:01	76:00:11	74:59:44	0.00	0.00	23.3	20.0	0.00	0.00	0.00	0.00	0.00	10.18	0.00	1.00	1.00	0.00	0.00	0.24	0.24	0.00	0.00	0.00	0.00	0.10	0.10	0.00	0.00	0.66	0.66	0.00	0.00	4	0.36	200	200	17.4	0.007	0.05					0.00	0.00	6.85	7.00	0.00	2.8	37.0
03/22/23 18:07:01	76:10:11	75:09:44	0.00	0.00	23.2	20.0	0.00	0.00	0.00	0.00	0.00	10.18	0.00	1.00	1.00	0.00	0.00	0.24	0.24	0.00	0.00	0.00	0.00	0.10	0.10	0.00	0.00	0.66	0.66	0.00	0.00	3	0.35	200	200	16.7	0.007	0.05					0.00	0.00	6.85	7.00	0.00	2.8	37.0
03/22/23 18:17:01	76:20:11	75:19:44	0.00	0.00	23.2	20.0	0.00	0.00	0.00	0.00	0.00	10.18	0.00	1.00	1.00	0.00	0.00	0.24	0.24	0.00	0.00	0.00	0.00	0.10	0.10	0.00	0.00	0.66	0.66	0.00	0.00	3	0.37	200	200	17.6	0.007	0.05					0.00	0.00	6.85	7.00	0.00	2.8	37.0
03/22/23 18:27:01	76:30:11	75:29:44	0.00	0.00	23.2	20.0	0.00	0.00	0.00	0.00	0.00	10.18	0.00	1.00	1.00	0.00	0.00	0.24	0.24	0.00	0.00	0.00	0.00	0.10	0.10	0.00	0.00	0.66	0.66	0.00	0.00	3	0.36	200	200	17.2	0.007	0.05					0.00	0.00	6.85	7.00	0.00	2.8	37.0
03/22/23 18:37:01	76:40:11	75:39:44	0.00	0.00	23.1	20.0	0.00	0.00	0.00	0.00	0.00	10.18	0.00	1.00	1.00	0.00	0.00	0.24	0.24	0.00	0.00	0.00	0.00	0.10	0.10	0.00	0.00	0.66	0.66	0.00	0.00	4	0.35	200	200	16.7	0.007	0.05					0.00	0.00	6.85	7.00	0.00	2.8	37.0
03/22/23 18:47:01	76:50:11	75:49:44	0.00	0.00	23.2	20.0	0.00	0.00	0.00	0.00	0.00	10.18	0.00	1.00	1.00	0.00	0.00	0.24	0.24	0.00	0.00	0.00	0.00	0.10	0.10	0.00	0.00	0.66	0.66	0.00	0.00	4	0.35	200	200	16.7	0.007	0.05					0.00	0.00	6.85	7.00	0.00	2.9	37.0
03/22/23 18:57:01	77:00:11	75:59:44	0.00	0.00	23.2	20.0	0.00	0.00	0.00	0.00	0.00	10.18	0.00	1.00	1.00	0.00	0.00	0.24	0.24	0.00	0.00	0.00	0.00	0.10	0.10	0.00	0.00	0.66	0.66	0.00	0.00	3	0.36	200	200	17.4	0.007	0.05					0.00	0.00	6.85	7.00	0.00	2.7	37.0
03/22/23 19:07:01	77:10:11	76:09:44	0.00	0.00	23.2	20.0	0.00	0.00	0.00	0.00	0.00	10.18	0.00	1.00	1.00	0.00	0.00	0.24	0.24	0.00	0.00	0.00	0.00	0.10	0.10	0.00	0.00	0.66	0.66	0.00	0.00	3	0.36	200	200	17.3	0.007	0.05					0.00	0.00	6.85	7.00	0.00	2.7	37.0
03/22/23 19:17:01	77:20:11	76:19:44	0.00	0.00	23.2	20.0	0.00	0.00	0.00	0.00	0.00	10.18	0.00	1.00	1.00	0.00	0.00	0.24	0.24	0.00	0.00	0.00	0.00	0.10	0.10	0.00	0.00	0.66	0.66	0.00	0.00	4	0.36	200	200	17.4	0.007	0.05					0.00	0.00	6.85	7.00	0.00	2.9	37.0
03/22/23 19:27:01	77:30:11	76:29:44	0.00	0.00	23.2	20.0	0.00	0.00	0.00	0.00	0.00	10.18	0.00	1.00	1.00	0.00	0.00	0.24	0.24	0.00	0.00	0.00	0.00	0.10	0.10	0.00	0.00	0.66	0.66	0.00	0.00	3	0.35	200	200	16.6	0.007	0.05					0.00	0.00	6.85	7.00	0.00	2.9	37.0
03/22/23 19:37:01	77:40:11	76:39:44	0.00	0.00	23.2	20.0	0.00	0.00	0.00	0.00	0.00	10.18	0.00	1.00	1.00	0.00	0.00	0.24	0.24	0.00	0.00	0.00	0.00	0.10	0.10	0.00	0.00	0.66	0.66	0.00	0.00	3	0.35	201	200	16.9	0.007	0.05					0.00	0.00	6.85	7.00	0.00	2.8	37.0
03/22/23 19:47:01	77:50:11	76:49:44	0.00	0.00	23.2	20.0	0.00	0.00	0.00	0.00	0.00	10.18	0.00	1.00	1.00	0.00	0.00	0.24	0.24	0.00	0.00	0.00	0.00	0.10	0.10	0.00	0.00	0.66	0.66	0.00	0.00	4	0.35	200	200	16.8	0.007	0.05					0.00	0.00	6.85	7.00	0.00	2.8	37.0
03/22/23 19:57:01	78:00:11	76:59:44	0.00	0.00	23.2	20.0	0.00	0.00	0.00	0.00	0.00	10.18	0.00	1.00	1.00	0.00	0.00	0.24	0.24	0.00	0.00	0.00	0.00	0.10	0.10	0.00	0.00	0.66	0.66	0.00	0.00	2	0.35	200	200	16.6	0.007	0.05					0.00	0.00	6.85	7.00	0.00	3.0	37.0
03/22/23 20:07:01	78:10:11	77:09:44	0.00	0.00	23.2	20.0	0.00	0.00	0.00	0.00	0.00	10.18	0.00	1.00	1.00	0.00	0.00	0.24	0.24	0.00	0.00	0.00	0.00	0.10	0.10	0.00	0.00	0.66	0.66	0.00	0.00	3	0.37	200	200	17.5	0.007	0.05					0.00	0.00	6.85	7.00	0.00	3.1	37.0
03/22/23 20:17:01	78:20:11	77:19:44	0.00	0.00	23.1	20.0	0.00	0.00	0.00	0.00	0.00	10.18	0.00	1.00	1.00	0.00	0.00	0.24	0.24	0.00	0.00	0.00	0.00	0.10	0.10	0.00	0.00	0.66	0.66	0.00	0.00	3	0.36	200	200	17.0	0.007	0.05					0.00	0.00	6.85	7.00	0.00	2.8	37.0
03/22/23 20:27:01	78:30:11	77:29:44	0.00	0.00	23.2	20.0	0.00	0.00	0.00	0.00	0.00	10.18	0.00	1.00	1.00	0.00	0.00	0.24	0.24	0.00	0.00	0.00	0.00	0.10	0.10	0.00	0.00	0.66	0.66	0.00	0.00	3	0.35	200	200	16.7	0.007	0.05					0.00	0.00	6.85	7.00	0.00	2.8	37.0
03/22/23 20:37:01	78:40:11	77:39:44	0.00	0.00	23.1	20.0	0.00	0.00	0.00	0.00	0.00	10.18	0.00	1.00	1.00	0.00	0.00	0.24	0.24	0.00	0.00	0.00	0.00	0.10	0.10	0.00	0.00	0.66	0.66	0.00	0.00	3	0.35	200	200	16.8	0.007	0.05					0.00	0.00	6.85	7.00	0.00	3.1	37.0
03/22/23 20:47:01	78:50:11	77:49:44	0.00	0.00	23.1	20.0	0.00	0.00	0.00	0.00	0.00	10.18	0.00	1.00	1.00	0.00	0.00	0.24	0.24	0.00	0.00	0.00	0.00	0.10	0.10	0.00	0.00	0.66	0.66	0.00	0.00	4	0.36	200	200	17.3	0.007	0.05					0.00	0.00	6.85	7.00	0.00	2.8	37.0
03/22/23 20:57:01	79:00:11	77:59:44	0.00	0.00	23.2	20.0	0.00	0.00	0.00	0.00	0.00	10.18	0.00	1.00	1.00	0.00	0.00	0.24	0.24	0.00	0.00	0.00	0.00	0.10	0.10	0.00	0.00	0.66	0.66	0.00	0.00	4	0.36	200	200	17.1	0.007	0.05					0.00	0.00	6.85	7.00	0.00	2.7	37.0
03/22/23 21:07:01	79:10:11	78:09:44	0.00	0.00	23.1	20.0	0.00	0.00	0.00	0.00	0.00	10.18	0.00	1.00	1.00	0.00	0.00	0.24	0.24	0.00	0.00	0.00	0.00	0.10	0.10	0.00	0.00	0.66	0.66	0.00	0.00	3	0.36	200	200	17.1	0.007	0.05					0.00	0.00	6.85	7.00	0.00	2.7	37.0
03/22/23 21:17:01	79:20:11	78:19:44	0.00	0.00	23.1	20.0	0.00	0.00	0.00	0.00	0.00	10.18	0.00	1.00	1.00	0.00	0.00	0.24	0.24	0.00	0.00	0.00	0.00	0.10	0.10	0.00	0.00	0.66	0.66	0.00	0.00	3	0.36	200	200	17.2	0.007	0.05					0.00	0.00	6.85	7.00	0.00	2.7	37.0
03/22/23 21:27:01	79:30:11	78:29:44	0.00	0.00	23.1	20.0	0.00	0.00	0.00	0.00	0.00	10.18	0.00	1.00	1.00	0.00	0.00	0.24	0.24	0.00	0.00	0.00	0.00	0.10	0.10	0.00	0.00	0.66	0.66	0.00	0.00	4	0.36	200	200	17.3	0.007	0.05					0.00	0.00	6.85	7.00	0.00	2.7	37.0
03/22/23 21:37:01	79:40:11	78:39:44	0.00	0.00	23.1	20.0	0.00	0.00	0.00	0.00	0.00	10.18	0.00	1.00	1.00	0.00	0.00	0.24	0.24	0.00	0.00	0.00	0.00	0.10	0.10	0.00	0.00	0.66	0.66	0.00	0.00	4	0.35	200	200	16.6	0.007	0.05					0.00	0.00	6.85	7.00	0.00	2.7	37.0
03/22/23 21:47:01	79:50:11	78:49:44	0.00	0.00	23.1	20.0	0.00	0.00	0.00	0.00	0.00	10.18	0.00	1.00	1.00	0.00	0.00	0.24	0.24	0.00	0.00	0.00	0.00	0.10	0.10	0.00	0.00	0.66	0.66	0.00	0.00	3	0.35	200	200	16.9	0.007	0.05					0.00	0.00	6.85	7.00	0.00	2.9	37.0
03/22/23 21:57:01	80:00:11	78:59:44	0.00	0.00	23.0	20.0	0.00	0.00	0.00	0.00	0.00	10.18	0.00	1.00	1.00	0.00	0.00	0.24	0.24	0.00	0.00	0.00	0.00	0.10	0.10	0.00	0.00	0.66	0.66	0.00	0.00	3	0.36	200	200	17.4	0.007	0.05					0.00	0.00	6.85	7.00	0.00	2.8	37.0
03/22/23 22:07:01	80:10:11	79:09:44	0.00	0.00	23.1	20.0	0.00	0.00	0.00	0.00	0.00	10.18	0.00	1.00	1.00	0.00	0.00	0.24	0.24	0.00	0.00	0.00	0.00	0.10	0.10	0.00	0.00	0.66	0.66	0.00	0.00	3	0.35	200	200	16.6	0.007	0.05					0.00	0.00	6.85	7.00	0.00	2.8	37.0
03/22/23 22:17:01	80:20:11	79:19:44	0.00	0.00	23.1	20.0	0.00	0.00	0.00	0.00	0.00	10.18	0.00	1.00	1.00	0.00	0.00	0.24	0.24	0.00	0.00	0.00	0.00	0.10	0.10	0.00	0.00	0.66	0.66	0.00	0.00	4	0.36	200	200	17.1	0.007	0.05					0.00	0.00	6.85	7.00	0.00	3.1	37.0
03/22/23 22:27:01	80:30:11	79:29:44	0.00	0.00	23.0	20.0	0.00	0.00	0.00	0.00	0.00	10.18	0.00	1.00	1.00	0.00	0.00	0.24	0.24	0.00	0.00	0.00	0.00	0.10	0.10	0.00	0.00	0.66	0.66	0.00	0.00	3	0.37	200	200	17.8	0.007	0.05					0.00	0.00	6.85	7.00	0.00	2.7	37.0
03/22/23 22:37:01	80:40:11	79:39:44	0.00	0.00	23.1	20.0	0.00	0.00	0.00	0.00	0.00	10.18	0.00	1.00	1.00	0.00	0.00	0.24	0.24	0.00	0.00	0.00	0.00	0.10	0.10	0.00	0.00	0.66	0.66	0.00	0.00	3	0.36	200	200	17.1	0.007	0.05					0.00	0.00	6.85	7.00	0.00	2.7	37.0
03/22/23 22:47:01	80:50:11	79:49:44	0.00	0.00	23.0	20.0	0.00	0.00	0.00	0.00	0.00	10.18	0.00	1.00	1.00	0.00	0.00	0.24	0.24	0.00	0.00	0.00	0.00	0.10	0.10	0.00	0.00	0.66	0.66	0.00	0.00	3	0.35	200	200	16.8	0.007	0.05					0.00	0.00	6.85	7.00	0.00	2.8	37.0
03/22/23 22:57:01	81:00:11	79:59:45	0.00	0.00	23.0	20.0	0.00	0.00	0.00	0.00	0.00	10.18	0.00	1.00	1.00	0.00	0.00	0.24	0.24	0.00	0.00	0.00	0.00	0.10	0.10	0.00	0.00	0.66	0.66	0.00	0.00	4	0.35	200	200	16.7	0.007	0.05					0.00	0.00	6.85	7.00	0.00	2.7	37.0
03/22/23 23:07:01	81:10:11	80:09:45	0.00	0.00	23.0	20.0	0.00	0.00	0.00	0.00	0.00	10.18	0.00	1.00	1.00	0.00	0.00	0.24	0.24	0.00	0.00	0.00	0.00	0.10	0.10	0.00	0.00	0.66	0.66	0.00	0.00	3	0.36	200	200	17.3	0.007	0.05					0.00	0.00	6.85	7.00	0.00	3.0	37.0
03/22/23 23:17:01	81:20:11	80:19:45	0.00	0.00	23.1	20.0	0.00	0.00	0.00	0.00	0.00	10.18	0.00	1.00	1.00	0.00	0.00	0.24	0.24	0.00	0.00	0.00	0.00	0.10	0.10	0.00	0.00	0.66	0.66	0.00	0.00	3	0.35	200	200	16.7	0.007	0.05					0.00	0.00	6.85	7.00	0.00	2.8	37.0
03/22/23 23:27:01	81:30:11	80:29:45	0.00	0.00	23.1	20.0	0.00	0.00	0.00	0.00	0.00	10.18	0.00	1.00	1.00	0.00	0.00	0.24	0.24	0.00	0.00	0.00	0.00	0.10	0.10	0.00	0.00	0.66	0.66	0.00	0.00	3	0.35	200	200	16.6	0.007	0.05					0.00	0.00	6.85	7.00	0.00	3.3	37.0
03/22/23 23:37:01	81:40:11	80:39:45	0.00	0.00	23.1	20.0	0.00	0.00	0.00	0.00	0.00	10.18	0.00	1.00	1.00	0.00	0.00	0.24	0.24	0.00	0.00	0.00	0.00	0.10	0.10	0.00	0.00	0.66	0.66	0.00	0.00	3	0.35	200	200	16.6	0.007	0.05					0.00	0.00	6.85	7.00	0.00	2.7	37.0
03/22/23 23:47:01	81:50:11	80:49:45	0.00	0.00	23.1	20.0	0.00	0.00	0.00	0.00	0.00	10.18	0.00	1.00	1.00	0.00	0.00	0.24	0.24	0.00	0.00	0.00	0.00	0.10	0.10	0.00	0.00	0.66	0.66	0.00	0.00	3	0.35	200	200	16.7	0.007	0.05					0.00	0.00	6.85	7.00	0.00	2.8	37.0
03/22/23 23:57:01	82:00:11	80:59:45	0.00	0.00	23.1	20.0	0.00	0.00	0.00	0.00	0.00	10.18	0.00	1.00	1.00	0.00	0.00	0.24	0.24	0.00	0.00	0.00	0.00	0.10	0.10	0.00	0.00	0.66	0.66	0.00	0.00	3	0.36	200	200	17.3	0.007	0.05					0.00	0.00	6.85	7.00	0.00	2.9	37.0
03/23/23 00:07:01	82:10:11	81:09:45	0.00	0.00	23.0	20.0	0.00	0.00	0.00	0.00	0.00	10.18	0.00	1.00	1.00	0.00	0.00	0.24	0.24	0.00	0.00	0.00	0.00	0.10	0.10	0.00	0.00	0.66	0.66	0.00	0.00	3	0.36	200	200	17.0	0.007	0.05					0.00	0.00	6.85	7.00	0.00	2.9	37.0
03/23/23 00:17:01	82:20:11	81:19:45	0.00	0.00	23.0	20.0	0.00	0.00	0.00	0.00	0.00	10.18	0.00	1.00	1.00	0.00	0.00	0.24	0.24	0.00	0.00	0.00	0.00	0.10	0.10	0.00	0.00	0.66	0.66	0.00	0.00	4	0.36	200	200	17.0	0.007	0.05					0.00	0.00	6.85	7.00	0.00	2.8	37.0
03/23/23 00:27:01	82:30:11	81:29:45	0.00	0.00	23.1	20.0	0.00	0.00	0.00	0.00	0.00	10.18	0.00	1.00	1.00	0.00	0.00	0.24	0.24	0.00	0.00	0.00	0.00	0.10	0.10	0.00	0.00	0.66	0.66	0.00	0.00	3	0.36	200	200	17.1	0.007	0.05					0.00	0.00	6.85	7.00	0.00	2.8	37.0
03/23/23 00:37:01	82:40:11	81:39:45	0.00	0.00	23.0	20.0	0.00	0.00	0.00	0.00	0.00	10.18	0.00	1.00	1.00	0.00	0.00	0.24	0.24	0.00	0.00	0.00	0.00	0.10	0.10	0.00	0.00	0.66	0.66	0.00	0.00	3	0.36	200	200	17.3	0.007	0.05					0.00	0.00	6.85	7.00	0.00	2.8	37.0
03/23/23 00:47:01	82:50:11	81:49:45	0.00	0.00	23.0	20.0	0.00	0.00	0.00	0.00	0.00	10.18	0.00	1.00	1.00	0.00	0.00	0.24	0.24	0.00	0.00	0.00	0.00	0.10	0.10	0.00	0.00	0.66	0.66	0.00	0.00	3	0.36	200	200	17.4	0.007	0.05					0.00	0.00	6.85	7.00	0.00	3.0	37.0
03/23/23 00:57:01	83:00:11	81:59:45	0.00	0.00	23.0	20.0	0.00	0.00	0.00	0.00	0.00	10.18	0.00	1.00	1.00	0.00	0.00	0.24	0.24	0.00	0.00	0.00	0.00	0.10	0.10	0.00	0.00	0.66	0.66	0.00	0.00	3	0.36	200	200	17.0	0.007	0.05					0.00	0.00	6.85	7.00	0.00	2.9	37.0
03/23/23 01:07:01	83:10:11	82:09:45	0.00	0.00	23.0	20.0	0.00	0.00	0.00	0.00	0.00	10.18	0.00	1.00	1.00	0.00	0.00	0.24	0.24	0.00	0.00	0.00	0.00	0.10	0.10	0.00	0.00	0.66	0.66	0.00	0.00	2	0.35	200	200	16.5	0.007	0.05					0.00	0.00	6.85	7.00	0.00	2.8	37.0
03/23/23 01:17:01	83:20:11	82:19:45	0.00	0.00	23.1	20.0	0.00	0.00	0.00	0.00	0.00	10.18	0.00	1.00	1.00	0.00	0.00	0.24	0.24	0.00	0.00	0.00	0.00	0.10	0.10	0.00	0.00	0.66	0.66	0.00	0.00	3	0.36	200	200	17.2	0.007	0.05					0.00	0.00	6.85	7.00	0.00	2.8	37.0
03/23/23 01:27:01	83:30:11	82:29:45	0.00	0.00	23.0	20.0	0.00	0.00	0.00	0.00	0.00	10.18	0.00	1.00	1.00	0.00	0.00	0.24	0.24	0.00	0.00	0.00	0.00	0.10	0.10	0.00	0.00	0.66	0.66	0.00	0.00	3	0.35	200	200	16.6	0.007	0.05					0.00	0.00	6.85	7.00	0.00	2.8	37.0
03/23/23 01:37:01	83:40:11	82:39:45	0.00	0.00	23.0	20.0	0.00	0.00	0.00	0.00	0.00	10.18	0.00	1.00	1.00	0.00	0.00	0.24	0.24	0.00	0.00	0.00	0.00	0.10	0.10	0.00	0.00	0.66	0.66	0.00	0.00	3	0.36	200	200	17.2	0.007	0.05					0.00	0.00	6.85	7.00	0.00	2.9	37.0
03/23/23 01:47:01	83:50:11	82:49:45	0.00	0.00	23.0	20.0	0.00	0.00	0.00	0.00	0.00	10.18	0.00	1.00	1.00	0.00	0.00	0.24	0.24	0.00	0.00	0.00	0.00	0.10	0.10	0.00	0.00	0.66	0.66	0.00	0.00	3	0.35	200	200	17.0	0.007	0.05					0.00	0.00	6.85	7.00	0.00	3.0	37.0
03/23/23 01:57:01	84:00:12	82:59:45	0.00	0.00	23.0	20.0	0.00	0.00	0.00	0.00	0.00	10.18	0.00	1.00	1.00	0.00	0.00	0.24	0.24	0.00	0.00	0.00	0.00	0.10	0.10	0.00	0.00	0.66	0.66	0.00	0.00	3	0.36	200	200	17.0	0.007	0.05					0.00	0.00	6.85	7.00	0.00	3.1	37.0
03/23/23 02:07:01	84:10:12	83:09:45	0.00	0.00	23.0	20.0	0.00	0.00	0.00	0.00	0.00	10.18	0.00	1.00	1.00	0.00	0.00	0.24	0.24	0.00	0.00	0.00	0.00	0.10	0.10	0.00	0.00	0.66	0.66	0.00	0.00	3	0.36	200	200	17.2	0.007	0.05					0.00	0.00	6.85	7.00	0.00	2.8	37.0
03/23/23 02:17:01	84:20:12	83:19:45	0.00	0.00	23.0	20.0	0.00	0.00	0.00	0.00	0.00	10.18	0.00	1.00	1.00	0.00	0.00	0.24	0.24	0.00	0.00	0.00	0.00	0.10	0.10	0.00	0.00	0.66	0.66	0.00	0.00	3	0.36	200	200	17.2	0.007	0.05					0.00	0.00	6.85	7.00	0.00	3.0	37.0
03/23/23 02:27:01	84:30:12	83:29:45	0.00	0.00	23.0	20.0	0.00	0.00	0.00	0.00	0.00	10.18	0.00	1.00	1.00	0.00	0.00	0.24	0.24	0.00	0.00	0.00	0.00	0.10	0.10	0.00	0.00	0.66	0.66	0.00	0.00	3	0.36	200	200	17.2	0.007	0.05					0.00	0.00	6.85	7.00	0.00	3.1	37.0
03/23/23 02:37:01	84:40:12	83:39:45	0.00	0.00	23.0	20.0	0.00	0.00	0.00	0.00	0.00	10.18	0.00	1.00	1.00	0.00	0.00	0.24	0.24	0.00	0.00	0.00	0.00	0.10	0.10	0.00	0.00	0.66	0.66	0.00	0.00	4	0.35	200	200	16.6	0.007	0.05					0.00	0.00	6.85	7.00	0.00	2.8	37.0
03/23/23 02:47:01	84:50:12	83:49:45	0.00	0.00	23.0	20.0	0.00	0.00	0.00	0.00	0.00	10.18	0.00	1.00	1.00	0.00	0.00	0.24	0.24	0.00	0.00	0.00	0.00	0.10	0.10	0.00	0.00	0.66	0.66	0.00	0.00	3	0.36	200	200	17.2	0.007	0.05					0.00	0.00	6.85	7.00	0.00	2.8	37.0
03/23/23 02:57:01	85:00:12	83:59:45	0.00	0.00	23.0	20.0	0.00	0.00	0.00	0.00	0.00	10.18	0.00	1.00	1.00	0.00	0.00	0.24	0.24	0.00	0.00	0.00	0.00	0.10	0.10	0.00	0.00	0.66	0.66	0.00	0.00	3	0.36	200	200	17.3	0.007	0.05					0.00	0.00	6.85	7.00	0.00	3.0	37.0
03/23/23 03:07:01	85:10:12	84:09:45	0.00	0.00	23.0	20.0	0.00	0.00	0.00	0.00	0.00	10.18	0.00	1.00	1.00	0.00	0.00	0.24	0.24	0.00	0.00	0.00	0.00	0.10	0.10	0.00	0.00	0.66	0.66	0.00	0.00	3	0.35	200	200	16.8	0.007	0.05					0.00	0.00	6.85	7.00	0.00	3.2	37.0
03/23/23 03:17:01	85:20:12	84:19:45	0.00	0.00	23.0	20.0	0.00	0.00	0.00	0.00	0.00	10.18	0.00	1.00	1.00	0.00	0.00	0.24	0.24	0.00	0.00	0.00	0.00	0.10	0.10	0.00	0.00	0.66	0.66	0.00	0.00	3	0.36	200	200	17.3	0.007	0.05					0.00	0.00	6.85	7.00	0.00	2.6	37.0
03/23/23 03:27:01	85:30:12	84:29:45	0.00	0.00	23.0	20.0	0.00	0.00	0.00	0.00	0.00	10.18	0.00	1.00	1.00	0.00	0.00	0.24	0.24	0.00	0.00	0.00	0.00	0.10	0.10	0.00	0.00	0.66	0.66	0.00	0.00	3	0.36	200	200	17.4	0.007	0.05					0.00	0.00	6.85	7.00	0.00	2.8	37.0
03/23/23 03:37:01	85:40:12	84:39:45	0.00	0.00	23.0	20.0	0.00	0.00	0.00	0.00	0.00	10.18	0.00	1.00	1.00	0.00	0.00	0.24	0.24	0.00	0.00	0.00	0.00	0.10	0.10	0.00	0.00	0.66	0.66	0.00	0.00	4	0.35	200	200	16.9	0.007	0.05					0.00	0.00	6.86	7.00	0.00	2.8	37.0
03/23/23 03:47:01	85:50:12	84:49:45	0.00	0.00	23.0	20.0	0.00	0.00	0.00	0.00	0.00	10.18	0.00	1.00	1.00	0.00	0.00	0.24	0.24	0.00	0.00	0.00	0.00	0.10	0.10	0.00	0.00	0.66	0.66	0.00	0.00	3	0.36	200	200	17.0	0.007	0.05					0.00	0.00	6.85	7.00	0.00	2.8	37.0
03/23/23 03:57:01	86:00:12	84:59:45	0.00	0.00	23.0	20.0	0.00	0.00	0.00	0.00	0.00	10.18	0.00	1.00	1.00	0.00	0.00	0.24	0.24	0.00	0.00	0.00	0.00	0.10	0.10	0.00	0.00	0.66	0.66	0.00	0.00	3	0.36	200	200	17.2	0.007	0.05					0.00	0.00	6.85	7.00	0.00	2.9	37.0
03/23/23 04:07:01	86:10:12	85:09:45	0.00	0.00	22.9	20.0	0.00	0.00	0.00	0.00	0.00	10.18	0.00	1.00	1.00	0.00	0.00	0.24	0.24	0.00	0.00	0.00	0.00	0.10	0.10	0.00	0.00	0.66	0.66	0.00	0.00	4	0.36	200	200	17.2	0.007	0.05					0.00	0.00	6.86	7.00	0.00	3.0	37.0
03/23/23 04:17:01	86:20:12	85:19:45	0.00	0.00	23.0	20.0	0.00	0.00	0.00	0.00	0.00	10.18	0.00	1.00	1.00	0.00	0.00	0.24	0.24	0.00	0.00	0.00	0.00	0.10	0.10	0.00	0.00	0.66	0.66	0.00	0.00	4	0.36	200	200	17.1	0.007	0.05					0.00	0.00	6.86	7.00	0.00	2.9	37.0
03/23/23 04:27:01	86:30:12	85:29:45	0.00	0.00	23.0	20.0	0.00	0.00	0.00	0.00	0.00	10.18	0.00	1.00	1.00	0.00	0.00	0.24	0.24	0.00	0.00	0.00	0.00	0.10	0.10	0.00	0.00	0.66	0.66	0.00	0.00	2	0.36	199	200	17.5	0.007	0.05					0.00	0.00	6.86	7.00	0.00	2.8	37.0
03/23/23 04:37:01	86:40:12	85:39:45	0.00	0.00	22.9	20.0	0.00	0.00	0.00	0.00	0.00	10.18	0.00	1.00	1.00	0.00	0.00	0.24	0.24	0.00	0.00	0.00	0.00	0.10	0.10	0.00	0.00	0.66	0.66	0.00	0.00	2	0.36	200	200	17.1	0.007	0.05					0.00	0.00	6.86	7.00	0.00	2.7	37.0
03/23/23 04:47:01	86:50:12	85:49:45	0.00	0.00	22.9	20.0	0.00	0.00	0.00	0.00	0.00	10.18	0.00	1.00	1.00	0.00	0.00	0.24	0.24	0.00	0.00	0.00	0.00	0.10	0.10	0.00	0.00	0.66	0.66	0.00	0.00	2	0.36	200	200	17.1	0.007	0.05					0.00	0.00	6.86	7.00	0.00	2.8	37.0
03/23/23 04:57:01	87:00:12	85:59:45	0.00	0.00	22.9	20.0	0.00	0.00	0.00	0.00	0.00	10.18	0.00	1.00	1.00	0.00	0.00	0.24	0.24	0.00	0.00	0.00	0.00	0.10	0.10	0.00	0.00	0.66	0.66	0.00	0.00	4	0.36	200	200	16.9	0.007	0.05					0.00	0.00	6.86	7.00	0.00	2.8	37.0
03/23/23 05:07:01	87:10:12	86:09:45	0.00	0.00	23.0	20.0	0.00	0.00	0.00	0.00	0.00	10.18	0.00	1.00	1.00	0.00	0.00	0.24	0.24	0.00	0.00	0.00	0.00	0.10	0.10	0.00	0.00	0.66	0.66	0.00	0.00	4	0.36	200	200	17.2	0.007	0.05					0.00	0.00	6.86	7.00	0.00	2.8	37.0
03/23/23 05:17:01	87:20:12	86:19:45	0.00	0.00	23.0	20.0	0.00	0.00	0.00	0.00	0.00	10.18	0.00	1.00	1.00	0.00	0.00	0.24	0.24	0.00	0.00	0.00	0.00	0.10	0.10	0.00	0.00	0.66	0.66	0.00	0.00	3	0.36	200	200	17.3	0.008	0.05					0.00	0.00	6.86	7.00	0.00	2.9	37.0
03/23/23 05:27:01	87:30:12	86:29:45	0.00	0.00	23.0	20.0	0.00	0.00	0.00	0.00	0.00	10.18	0.00	1.00	1.00	0.00	0.00	0.24	0.24	0.00	0.00	0.00	0.00	0.10	0.10	0.00	0.00	0.66	0.66	0.00	0.00	4	0.36	200	200	17.1	0.007	0.05					0.00	0.00	6.86	7.00	0.00	2.8	37.0
03/23/23 05:37:01	87:40:12	86:39:45	0.00	0.00	22.9	20.0	0.00	0.00	0.00	0.00	0.00	10.18	0.00	1.00	1.00	0.00	0.00	0.24	0.24	0.00	0.00	0.00	0.00	0.10	0.10	0.00	0.00	0.66	0.66	0.00	0.00	4	0.36	200	200	17.0	0.007	0.05					0.00	0.00	6.86	7.00	0.00	3.0	37.0
03/23/23 05:47:01	87:50:12	86:49:45	0.00	0.00	23.0	20.0	0.00	0.00	0.00	0.00	0.00	10.18	0.00	1.00	1.00	0.00	0.00	0.24	0.24	0.00	0.00	0.00	0.00	0.10	0.10	0.00	0.00	0.66	0.66	0.00	0.00	3	0.36	200	200	17.4	0.007	0.05					0.00	0.00	6.86	7.00	0.00	2.9	37.0
03/23/23 05:57:01	88:00:12	86:59:45	0.00	0.00	23.0	20.0	0.00	0.00	0.00	0.00	0.00	10.18	0.00	1.00	1.00	0.00	0.00	0.24	0.24	0.00	0.00	0.00	0.00	0.10	0.10	0.00	0.00	0.66	0.66	0.00	0.00	4	0.35	200	200	16.6	0.007	0.05					0.00	0.00	6.86	7.00	0.00	2.7	37.0
03/23/23 06:07:01	88:10:12	87:09:45	0.00	0.00	23.0	20.0	0.00	0.00	0.00	0.00	0.00	10.18	0.00	1.00	1.00	0.00	0.00	0.24	0.24	0.00	0.00	0.00	0.00	0.10	0.10	0.00	0.00	0.66	0.66	0.00	0.00	3	0.35	200	200	16.6	0.007	0.05					0.00	0.00	6.86	7.00	0.00	2.8	37.0
03/23/23 06:17:01	88:20:12	87:19:45	0.00	0.00	23.0	20.0	0.00	0.00	0.00	0.00	0.00	10.18	0.00	1.00	1.00	0.00	0.00	0.24	0.24	0.00	0.00	0.00	0.00	0.10	0.10	0.00	0.00	0.66	0.66	0.00	0.00	3	0.35	201	200	16.6	0.007	0.05					0.00	0.00	6.86	7.00	0.00	2.8	37.0
03/23/23 06:27:01	88:30:12	87:29:45	0.00	0.00	23.0	20.0	0.00	0.00	0.00	0.00	0.00	10.18	0.00	1.00	1.00	0.00	0.00	0.24	0.24	0.00	0.00	0.00	0.00	0.10	0.10	0.00	0.00	0.66	0.66	0.00	0.00	4	0.36	200	200	17.1	0.007	0.05					0.00	0.00	6.86	7.00	0.00	2.9	37.0
03/23/23 06:37:01	88:40:12	87:39:45	0.00	0.00	23.0	20.0	0.00	0.00	0.00	0.00	0.00	10.18	0.00	1.00	1.00	0.00	0.00	0.24	0.24	0.00	0.00	0.00	0.00	0.10	0.10	0.00	0.00	0.66	0.66	0.00	0.00	3	0.36	200	200	17.0	0.007	0.05					0.00	0.00	6.86	7.00	0.00	2.7	37.0
03/23/23 06:47:02	88:50:12	87:49:45	0.00	0.00	22.9	20.0	0.00	0.00	0.00	0.00	0.00	10.18	0.00	1.00	1.00	0.00	0.00	0.24	0.24	0.00	0.00	0.00	0.00	0.10	0.10	0.00	0.00	0.66	0.66	0.00	0.00	3	0.35	200	200	16.9	0.007	0.05					0.00	0.00	6.86	7.00	0.00	2.9	37.0
03/23/23 06:57:02	89:00:12	87:59:45	0.00	0.00	23.0	20.0	0.00	0.00	0.00	0.00	0.00	10.18	0.00	1.00	1.00	0.00	0.00	0.24	0.24	0.00	0.00	0.00	0.00	0.10	0.10	0.00	0.00	0.66	0.66	0.00	0.00	3	0.36	200	200	17.2	0.007	0.05					0.00	0.00	6.86	7.00	0.00	2.7	37.0
03/23/23 07:07:02	89:10:12	88:09:45	0.00	0.00	23.0	20.0	0.00	0.00	0.00	0.00	0.00	10.18	0.00	1.00	1.00	0.00	0.00	0.24	0.24	0.00	0.00	0.00	0.00	0.10	0.10	0.00	0.00	0.66	0.66	0.00	0.00	3	0.35	200	200	16.5	0.007	0.05					0.00	0.00	6.86	7.00	0.00	2.7	37.0
03/23/23 07:17:02	89:20:12	88:19:45	0.00	0.00	23.0	20.0	0.00	0.00	0.00	0.00	0.00	10.18	0.00	1.00	1.00	0.00	0.00	0.24	0.24	0.00	0.00	0.00	0.00	0.10	0.10	0.00	0.00	0.66	0.66	0.00	0.00	4	0.36	200	200	17.0	0.007	0.05					0.00	0.00	6.86	7.00	0.00	2.7	37.0
03/23/23 07:27:02	89:30:12	88:29:45	0.00	0.00	22.9	20.0	0.00	0.00	0.00	0.00	0.00	10.18	0.00	1.00	1.00	0.00	0.00	0.24	0.24	0.00	0.00	0.00	0.00	0.10	0.10	0.00	0.00	0.66	0.66	0.00	0.00	4	0.35	200	200	16.7	0.007	0.05					0.00	0.00	6.86	7.00	0.00	3.0	37.0
03/23/23 07:37:02	89:40:12	88:39:45	0.00	0.00	23.0	20.0	0.00	0.00	0.00	0.00	0.00	10.18	0.00	1.00	1.00	0.00	0.00	0.24	0.24	0.00	0.00	0.00	0.00	0.10	0.10	0.00	0.00	0.66	0.66	0.00	0.00	3	0.35	200	200	16.8	0.007	0.05					0.00	0.00	6.86	7.00	0.00	2.8	37.0
03/23/23 07:47:02	89:50:12	88:49:45	0.00	0.00	23.0	20.0	0.00	0.00	0.00	0.00	0.00	10.18	0.00	1.00	1.00	0.00	0.00	0.24	0.24	0.00	0.00	0.00	0.00	0.10	0.10	0.00	0.00	0.66	0.66	0.00	0.00	4	0.35	200	200	16.8	0.007	0.05					0.00	0.00	6.86	7.00	0.00	2.9	37.0
03/23/23 07:57:02	90:00:12	88:59:45	0.00	0.00	23.0	20.0	0.00	0.00	0.00	0.00	0.00	10.18	0.00	1.00	1.00	0.00	0.00	0.24	0.24	0.00	0.00	0.00	0.00	0.10	0.10	0.00	0.00	0.66	0.66	0.00	0.00	3	0.36	200	200	17.2	0.007	0.05					0.00	0.00	6.86	7.00	0.00	2.9	37.0
03/23/23 08:07:02	90:10:12	89:09:45	0.00	0.00	22.9	20.0	0.00	0.00	0.00	0.00	0.00	10.18	0.00	1.00	1.00	0.00	0.00	0.24	0.24	0.00	0.00	0.00	0.00	0.10	0.10	0.00	0.00	0.66	0.66	0.00	0.00	3	0.37	200	200	17.4	0.007	0.05					0.00	0.00	6.86	7.00	0.00	2.8	37.0
03/23/23 08:17:02	90:20:12	89:19:45	0.00	0.00	23.0	20.0	0.00	0.00	0.00	0.00	0.00	10.18	0.00	1.00	1.00	0.00	0.00	0.24	0.24	0.00	0.00	0.00	0.00	0.10	0.10	0.00	0.00	0.66	0.66	0.00	0.00	3	0.36	200	200	17.0	0.007	0.05					0.00	0.00	6.86	7.00	0.00	3.0	37.0
03/23/23 08:27:02	90:30:12	89:29:45	0.00	0.00	22.9	20.0	0.00	0.00	0.00	0.00	0.00	10.18	0.00	1.00	1.00	0.00	0.00	0.24	0.24	0.00	0.00	0.00	0.00	0.10	0.10	0.00	0.00	0.66	0.66	0.00	0.00	3	0.35	200	200	16.7	0.007	0.05					0.00	0.00	6.86	7.00	0.00	2.6	37.0
03/23/23 08:37:02	90:40:12	89:39:45	0.00	0.00	22.9	20.0	0.00	0.00	0.00	0.00	0.00	10.18	0.00	1.00	1.00	0.00	0.00	0.24	0.24	0.00	0.00	0.00	0.00	0.10	0.10	0.00	0.00	0.66	0.66	0.00	0.00	3	0.37	200	200	17.5	0.007	0.05					0.00	0.00	6.86	7.00	0.00	3.0	37.0
03/23/23 08:47:02	90:50:12	89:49:45	0.00	0.00	23.0	20.0	0.00	0.00	0.00	0.00	0.00	10.18	0.00	1.00	1.00	0.00	0.00	0.24	0.24	0.00	0.00	0.00	0.00	0.10	0.10	0.00	0.00	0.66	0.66	0.00	0.00	4	0.36	200	200	17.2	0.007	0.05					0.00	0.00	6.86	7.00	0.00	2.9	37.0
03/23/23 08:57:02	91:00:12	89:59:45	0.00	0.00	23.0	20.0	0.00	0.00	0.00	0.00	0.00	10.18	0.00	1.00	1.00	0.00	0.00	0.24	0.24	0.00	0.00	0.00	0.00	0.10	0.10	0.00	0.00	0.66	0.66	0.00	0.00	3	0.36	200	200	17.0	0.007	0.05					0.00	0.00	6.86	7.00	0.00	2.7	37.0
03/23/23 09:07:02	91:10:12	90:09:45	0.00	0.00	23.0	20.0	0.00	0.00	0.00	0.00	0.00	10.18	0.00	1.00	1.00	0.00	0.00	0.24	0.24	0.00	0.00	0.00	0.00	0.10	0.10	0.00	0.00	0.66	0.66	0.00	0.00	3	0.36	200	200	17.1	0.007	0.05					0.00	0.00	6.86	7.00	0.00	2.9	37.0
03/23/23 09:17:02	91:20:12	90:19:45	0.00	0.00	23.0	20.0	0.00	0.00	0.00	0.00	0.00	10.18	0.00	1.00	1.00	0.00	0.00	0.24	0.24	0.00	0.00	0.00	0.00	0.10	0.10	0.00	0.00	0.66	0.66	0.00	0.00	3	0.35	200	200	16.6	0.007	0.05					0.00	0.00	6.86	7.00	0.00	2.8	37.0
03/23/23 09:27:02	91:30:12	90:29:45	0.00	0.00	23.0	20.0	0.00	0.00	0.00	0.00	0.00	10.18	0.00	1.00	1.00	0.00	0.00	0.24	0.24	0.00	0.00	0.00	0.00	0.10	0.10	0.00	0.00	0.66	0.66	0.00	0.00	3	0.36	200	200	17.0	0.007	0.05					0.00	0.00	6.86	7.00	0.00	2.8	37.0
03/23/23 09:37:02	91:40:12	90:39:45	0.00	0.00	23.0	20.0	0.00	0.00	0.00	0.00	0.00	10.18	0.00	1.00	1.00	0.00	0.00	0.24	0.24	0.00	0.00	0.00	0.00	0.10	0.10	0.00	0.00	0.66	0.66	0.00	0.00	4	0.36	200	200	17.3	0.007	0.05					0.00	0.00	6.86	7.00	0.00	2.9	37.0
03/23/23 09:47:02	91:50:12	90:49:45	0.00	0.00	22.9	20.0	0.00	0.00	0.00	0.00	0.00	10.18	0.00	1.00	1.00	0.00	0.00	0.24	0.24	0.00	0.00	0.00	0.00	0.10	0.10	0.00	0.00	0.66	0.66	0.00	0.00	3	0.35	200	200	16.9	0.007	0.05					0.00	0.00	6.86	7.00	0.00	2.9	37.0
03/23/23 09:57:02	92:00:12	90:59:45	0.00	0.00	22.9	20.0	0.00	0.00	0.00	0.00	0.00	10.18	0.00	1.00	1.00	0.00	0.00	0.24	0.24	0.00	0.00	0.00	0.00	0.10	0.10	0.00	0.00	0.66	0.66	0.00	0.00	2	0.37	200	200	17.5	0.007	0.05					0.00	0.00	6.86	7.00	0.00	2.8	37.0
03/23/23 10:07:02	92:10:12	91:09:45	0.00	0.00	23.0	20.0	0.00	0.00	0.00	0.00	0.00	10.18	0.00	1.00	1.00	0.00	0.00	0.24	0.24	0.00	0.00	0.00	0.00	0.10	0.10	0.00	0.00	0.66	0.66	0.00	0.00	3	0.35	200	200	16.6	0.007	0.05					0.00	0.00	6.86	7.00	0.00	2.8	37.0
03/23/23 10:17:02	92:20:12	91:19:45	0.00	0.00	22.9	20.0	0.00	0.00	0.00	0.00	0.00	10.18	0.00	1.00	1.00	0.00	0.00	0.24	0.24	0.00	0.00	0.00	0.00	0.10	0.10	0.00	0.00	0.66	0.66	0.00	0.00	3	0.35	200	200	16.7	0.007	0.05					0.00	0.00	6.86	7.00	0.00	2.8	37.0
03/23/23 10:27:02	92:30:12	91:29:45	0.00	0.00	22.9	20.0	0.00	0.00	0.00	0.00	0.00	10.18	0.00	1.00	1.00	0.00	0.00	0.24	0.24	0.00	0.00	0.00	0.00	0.10	0.10	0.00	0.00	0.66	0.66	0.00	0.00	4	0.36	200	200	17.2	0.007	0.05					0.00	0.00	6.86	7.00	0.00	2.7	37.0
03/23/23 10:37:02	92:40:12	91:39:45	0.00	0.00	22.9	20.0	0.00	0.00	0.00	0.00	0.00	10.18	0.00	1.00	1.00	0.00	0.00	0.24	0.24	0.00	0.00	0.00	0.00	0.10	0.10	0.00	0.00	0.66	0.66	0.00	0.00	3	0.35	200	200	16.7	0.007	0.05					0.00	0.00	6.86	7.00	0.00	2.9	37.0
03/23/23 10:47:02	92:50:12	91:49:45	0.00	0.00	23.0	20.0	0.00	0.00	0.00	0.00	0.00	10.18	0.00	1.00	1.00	0.00	0.00	0.24	0.24	0.00	0.00	0.00	0.00	0.10	0.10	0.00	0.00	0.66	0.66	0.00	0.00	4	0.37	200	200	17.5	0.007	0.05					0.00	0.00	6.86	7.00	0.00	2.7	37.0
03/23/23 10:57:02	93:00:12	91:59:45	0.00	0.00	22.9	20.0	0.00	0.00	0.00	0.00	0.00	10.18	0.00	1.00	1.00	0.00	0.00	0.24	0.24	0.00	0.00	0.00	0.00	0.10	0.10	0.00	0.00	0.66	0.66	0.00	0.00	2	0.37	200	200	17.6	0.007	0.05					0.00	0.00	6.86	7.00	0.00	2.7	37.0
03/23/23 11:07:02	93:10:12	92:09:45	0.00	0.00	22.9	20.0	0.00	0.00	0.00	0.00	0.00	10.18	0.00	1.00	1.00	0.00	0.00	0.24	0.24	0.00	0.00	0.00	0.00	0.10	0.10	0.00	0.00	0.66	0.66	0.00	0.00	3	0.36	200	200	17.1	0.007	0.05					0.00	0.00	6.86	7.00	0.00	2.8	37.0
03/23/23 11:17:02	93:20:12	92:19:45	0.00	0.00	23.0	20.0	0.00	0.00	0.00	0.00	0.00	10.18	0.00	1.00	1.00	0.00	0.00	0.24	0.24	0.00	0.00	0.00	0.00	0.10	0.10	0.00	0.00	0.66	0.66	0.00	0.00	3	0.35	200	200	16.8	0.007	0.05					0.00	0.00	6.86	7.00	0.00	2.5	37.0
03/23/23 11:27:02	93:30:12	92:29:45	0.00	0.00	23.0	20.0	0.00	0.00	0.00	0.00	0.00	10.18	0.00	1.00	1.00	0.00	0.00	0.24	0.24	0.00	0.00	0.00	0.00	0.10	0.10	0.00	0.00	0.66	0.66	0.00	0.00	3	0.37	200	200	17.5	0.007	0.05					0.00	0.00	6.86	7.00	0.00	3.0	37.0
03/23/23 11:37:02	93:40:12	92:39:45	0.00	0.00	22.9	20.0	0.00	0.00	0.00	0.00	0.00	10.18	0.00	1.00	1.00	0.00	0.00	0.24	0.24	0.00	0.00	0.00	0.00	0.10	0.10	0.00	0.00	0.66	0.66	0.00	0.00	3	0.36	200	200	17.0	0.007	0.05					0.00	0.00	6.86	7.00	0.00	3.3	37.0
03/23/23 11:47:02	93:50:12	92:49:45	0.00	0.00	22.9	20.0	0.00	0.00	0.00	0.00	0.00	10.18	0.00	1.00	1.00	0.00	0.00	0.24	0.24	0.00	0.00	0.00	0.00	0.10	0.10	0.00	0.00	0.66	0.66	0.00	0.00	3	0.36	200	200	17.0	0.007	0.05					0.00	0.00	6.86	7.00	0.00	2.8	37.0
03/23/23 11:57:02	94:00:12	92:59:45	0.00	0.00	22.9	20.0	0.00	0.00	0.00	0.00	0.00	10.18	0.00	1.00	1.00	0.00	0.00	0.24	0.24	0.00	0.00	0.00	0.00	0.10	0.10	0.00	0.00	0.66	0.66	0.00	0.00	3	0.36	200	200	17.3	0.007	0.05					0.00	0.00	6.86	7.00	0.00	2.8	37.0
03/23/23 12:07:02	94:10:12	93:09:45	0.00	0.00	22.9	20.0	0.00	0.00	0.00	0.00	0.00	10.18	0.00	1.00	1.00	0.00	0.00	0.24	0.24	0.00	0.00	0.00	0.00	0.10	0.10	0.00	0.00	0.66	0.66	0.00	0.00	3	0.35	200	200	16.8	0.007	0.05					0.00	0.00	6.86	7.00	0.00	2.9	37.0
03/23/23 12:17:02	94:20:12	93:19:45	0.00	0.00	22.9	20.0	0.00	0.00	0.00	0.00	0.00	10.18	0.00	1.00	1.00	0.00	0.00	0.24	0.24	0.00	0.00	0.00	0.00	0.10	0.10	0.00	0.00	0.66	0.66	0.00	0.00	3	0.36	200	200	17.3	0.007	0.05					0.00	0.00	6.86	7.00	0.00	2.8	37.0
03/23/23 12:27:02	94:30:12	93:29:45	0.00	0.00	22.8	20.0	0.00	0.00	0.00	0.00	0.00	10.18	0.00	1.00	1.00	0.00	0.00	0.24	0.24	0.00	0.00	0.00	0.00	0.10	0.10	0.00	0.00	0.66	0.66	0.00	0.00	3	0.37	200	200	17.6	0.007	0.05					0.00	0.00	6.86	7.00	0.00	2.7	37.0
03/23/23 12:37:02	94:40:12	93:39:45	0.00	0.00	22.8	20.0	0.00	0.00	0.00	0.00	0.00	10.18	0.00	1.00	1.00	0.00	0.00	0.24	0.24	0.00	0.00	0.00	0.00	0.10	0.10	0.00	0.00	0.66	0.66	0.00	0.00	4	0.35	200	200	16.6	0.007	0.05					0.00	0.00	6.86	7.00	0.00	2.8	37.0
03/23/23 12:47:02	94:50:12	93:49:45	0.00	0.00	22.8	20.0	0.00	0.00	0.00	0.00	0.00	10.18	0.00	1.00	1.00	0.00	0.00	0.24	0.24	0.00	0.00	0.00	0.00	0.10	0.10	0.00	0.00	0.66	0.66	0.00	0.00	3	0.38	200	200	17.9	0.007	0.05					0.00	0.00	6.86	7.00	0.00	2.6	37.0
03/23/23 12:57:02	95:00:12	93:59:46	0.00	0.00	22.8	20.0	0.00	0.00	0.00	0.00	0.00	10.18	0.00	1.00	1.00	0.00	0.00	0.24	0.24	0.00	0.00	0.00	0.00	0.10	0.10	0.00	0.00	0.66	0.66	0.00	0.00	3	0.36	200	200	17.4	0.007	0.05					0.00	0.00	6.86	7.00	0.00	2.8	37.0
03/23/23 13:07:02	95:10:12	94:09:46	0.00	0.00	22.9	20.0	0.00	0.00	0.00	0.00	0.00	10.18	0.00	1.00	1.00	0.00	0.00	0.24	0.24	0.00	0.00	0.00	0.00	0.10	0.10	0.00	0.00	0.66	0.66	0.00	0.00	3	0.36	200	200	17.4	0.007	0.05					0.00	0.00	6.86	7.00	0.00	2.9	37.0
03/23/23 13:17:02	95:20:12	94:19:46	0.00	0.00	22.9	20.0	0.00	0.00	0.00	0.00	0.00	10.18	0.00	1.00	1.00	0.00	0.00	0.24	0.24	0.00	0.00	0.00	0.00	0.10	0.10	0.00	0.00	0.66	0.66	0.00	0.00	3	0.36	200	200	17.2	0.007	0.05					0.00	0.00	6.86	7.00	0.00	2.8	37.0
03/23/23 13:27:02	95:30:12	94:29:46	0.00	0.00	22.8	20.0	0.00	0.00	0.00	0.00	0.00	10.18	0.00	1.00	1.00	0.00	0.00	0.24	0.24	0.00	0.00	0.00	0.00	0.10	0.10	0.00	0.00	0.66	0.66	0.00	0.00	3	0.35	200	200	16.7	0.007	0.05					0.00	0.00	6.86	7.00	0.00	2.7	37.0
03/23/23 13:37:02	95:40:12	94:39:46	0.00	0.00	22.7	20.0	0.00	0.00	0.00	0.00	0.00	10.18	0.00	1.00	1.00	0.00	0.00	0.24	0.24	0.00	0.00	0.00	0.00	0.10	0.10	0.00	0.00	0.66	0.66	0.00	0.00	3	0.35	200	200	16.7	0.007	0.05					0.00	0.00	6.86	7.00	0.00	2.7	37.0
03/23/23 13:47:02	95:50:12	94:49:46	0.00	0.00	22.9	20.0	0.00	0.00	0.00	0.00	0.00	10.18	0.00	1.00	1.00	0.00	0.00	0.24	0.24	0.00	0.00	0.00	0.00	0.10	0.10	0.00	0.00	0.66	0.66	0.00	0.00	3	0.35	200	200	16.7	0.007	0.05					0.00	0.00	6.86	7.00	0.00	2.8	37.0
03/23/23 13:57:02	96:00:12	94:59:46	0.00	0.00	22.7	20.0	0.00	0.00	0.00	0.00	0.00	10.18	0.00	1.00	1.00	0.00	0.00	0.24	0.24	0.00	0.00	0.00	0.00	0.10	0.10	0.00	0.00	0.66	0.66	0.00	0.00	3	0.35	200	200	16.8	0.008	0.05					0.00	0.00	6.86	7.00	0.00	2.7	37.0
03/23/23 14:07:02	96:10:12	95:09:46	0.00	0.00	22.8	20.0	0.00	0.00	0.00	0.00	0.00	10.18	0.00	1.00	1.00	0.00	0.00	0.24	0.24	0.00	0.00	0.00	0.00	0.10	0.10	0.00	0.00	0.66	0.66	0.00	0.00	3	0.35	200	200	16.5	0.008	0.05					0.00	0.00	6.86	7.00	0.00	2.8	37.0
03/23/23 14:17:02	96:20:12	95:19:46	0.00	0.00	22.7	20.0	0.00	0.00	0.00	0.00	0.00	10.18	0.00	1.00	1.00	0.00	0.00	0.24	0.24	0.00	0.00	0.00	0.00	0.10	0.10	0.00	0.00	0.66	0.66	0.00	0.00	3	0.35	200	200	16.9	0.008	0.05					0.00	0.00	6.86	7.00	0.00	2.7	37.0
03/23/23 14:27:02	96:30:12	95:29:46	0.00	0.00	22.8	20.0	0.00	0.00	0.00	0.00	0.00	10.18	0.00	1.00	1.00	0.00	0.00	0.24	0.24	0.00	0.00	0.00	0.00	0.10	0.10	0.00	0.00	0.66	0.66	0.00	0.00	3	0.35	200	200	16.7	0.008	0.05					0.00	0.00	6.86	7.00	0.00	3.0	37.0
03/23/23 14:37:02	96:40:12	95:39:46	0.00	0.00	22.8	20.0	0.00	0.00	0.00	0.00	0.00	10.18	0.00	1.00	1.00	0.00	0.00	0.24	0.24	0.00	0.00	0.00	0.00	0.10	0.10	0.00	0.00	0.66	0.66	0.00	0.00	3	0.37	200	200	17.5	0.008	0.05					0.00	0.00	6.86	7.00	0.00	2.8	37.0
03/23/23 14:47:02	96:50:12	95:49:46	0.00	0.00	22.7	20.0	0.00	0.00	0.00	0.00	0.00	10.18	0.00	1.00	1.00	0.00	0.00	0.24	0.24	0.00	0.00	0.00	0.00	0.10	0.10	0.00	0.00	0.66	0.66	0.00	0.00	3	0.35	200	200	16.7	0.008	0.05					0.00	0.00	6.86	7.00	0.00	2.8	37.0
03/23/23 14:57:02	97:00:12	95:59:46	0.00	0.00	22.8	20.0	0.00	0.00	0.00	0.00	0.00	10.18	0.00	1.00	1.00	0.00	0.00	0.24	0.24	0.00	0.00	0.00	0.00	0.10	0.10	0.00	0.00	0.66	0.66	0.00	0.00	4	0.34	200	200	16.5	0.008	0.05					0.00	0.00	6.86	7.00	0.00	2.9	37.0
03/23/23 15:07:02	97:10:12	96:09:46	0.00	0.00	22.8	20.0	0.00	0.00	0.00	0.00	0.00	10.18	0.00	1.00	1.00	0.00	0.00	0.24	0.24	0.00	0.00	0.00	0.00	0.10	0.10	0.00	0.00	0.66	0.66	0.00	0.00	4	0.34	200	200	16.4	0.008	0.05					0.00	0.00	6.86	7.00	0.00	2.8	37.0
03/23/23 15:17:02	97:20:12	96:19:46	0.00	0.00	22.8	20.0	0.00	0.00	0.00	0.00	0.00	10.18	0.00	1.00	1.00	0.00	0.00	0.24	0.24	0.00	0.00	0.00	0.00	0.10	0.10	0.00	0.00	0.66	0.66	0.00	0.00	2	0.36	200	200	17.0	0.008	0.05					0.00	0.00	6.86	7.00	0.00	2.8	37.0
03/23/23 15:27:02	97:30:12	96:29:46	0.00	0.00	22.8	20.0	0.00	0.00	0.00	0.00	0.00	10.18	0.00	1.00	1.00	0.00	0.00	0.24	0.24	0.00	0.00	0.00	0.00	0.10	0.10	0.00	0.00	0.66	0.66	0.00	0.00	3	0.36	200	200	17.3	0.008	0.05					0.00	0.00	6.86	7.00	0.00	2.8	37.0
03/23/23 15:37:02	97:40:12	96:39:46	0.00	0.00	22.8	20.0	0.00	0.00	0.00	0.00	0.00	10.18	0.00	1.00	1.00	0.00	0.00	0.24	0.24	0.00	0.00	0.00	0.00	0.10	0.10	0.00	0.00	0.66	0.66	0.00	0.00	4	0.37	200	200	17.6	0.008	0.05					0.00	0.00	6.86	7.00	0.00	2.7	37.0
03/23/23 15:47:02	97:50:12	96:49:46	0.00	0.00	22.8	20.0	0.00	0.00	0.00	0.00	0.00	10.18	0.00	1.00	1.00	0.00	0.00	0.24	0.24	0.00	0.00	0.00	0.00	0.10	0.10	0.00	0.00	0.66	0.66	0.00	0.00	3	0.36	200	200	17.3	0.008	0.05					0.00	0.00	6.87	7.00	0.00	2.7	37.0
03/23/23 15:57:02	98:00:13	96:59:46	0.00	0.00	22.8	20.0	0.00	0.00	0.00	0.00	0.00	10.18	0.00	1.00	1.00	0.00	0.00	0.24	0.24	0.00	0.00	0.00	0.00	0.10	0.10	0.00	0.00	0.66	0.66	0.00	0.00	3	0.34	200	200	16.4	0.008	0.05					0.00	0.00	6.87	7.00	0.00	3.0	37.0
03/23/23 16:07:02	98:10:13	97:09:46	0.00	0.00	22.9	20.0	0.00	0.00	0.00	0.00	0.00	10.18	0.00	1.00	1.00	0.00	0.00	0.24	0.24	0.00	0.00	0.00	0.00	0.10	0.10	0.00	0.00	0.66	0.66	0.00	0.00	3	0.36	200	200	17.1	0.008	0.05					0.00	0.00	6.87	7.00	0.00	3.1	37.0
03/23/23 16:17:02	98:20:13	97:19:46	0.00	0.00	22.8	20.0	0.00	0.00	0.00	0.00	0.00	10.18	0.00	1.00	1.00	0.00	0.00	0.24	0.24	0.00	0.00	0.00	0.00	0.10	0.10	0.00	0.00	0.66	0.66	0.00	0.00	3	0.35	200	200	16.9	0.008	0.05					0.00	0.00	6.86	7.00	0.00	2.9	37.0
03/23/23 16:27:02	98:30:13	97:29:46	0.00	0.00	22.8	20.0	0.00	0.00	0.00	0.00	0.00	10.18	0.00	1.00	1.00	0.00	0.00	0.24	0.24	0.00	0.00	0.00	0.00	0.10	0.10	0.00	0.00	0.66	0.66	0.00	0.00	3	0.35	200	200	16.8	0.008	0.05					0.00	0.00	6.86	7.00	0.00	2.8	37.0
03/23/23 16:37:02	98:40:13	97:39:46	0.00	0.00	22.8	20.0	0.00	0.00	0.00	0.00	0.00	10.18	0.00	1.00	1.00	0.00	0.00	0.24	0.24	0.00	0.00	0.00	0.00	0.10	0.10	0.00	0.00	0.66	0.66	0.00	0.00	4	0.36	200	200	17.3	0.008	0.05					0.00	0.00	6.87	7.00	0.00	2.7	37.0
03/23/23 16:47:02	98:50:13	97:49:46	0.00	0.00	22.8	20.0	0.00	0.00	0.00	0.00	0.00	10.18	0.00	1.00	1.00	0.00	0.00	0.24	0.24	0.00	0.00	0.00	0.00	0.10	0.10	0.00	0.00	0.66	0.66	0.00	0.00	4	0.35	200	200	16.5	0.008	0.05					0.00	0.00	6.87	7.00	0.00	2.7	37.0
03/23/23 16:57:02	99:00:13	97:59:46	0.00	0.00	22.8	20.0	0.00	0.00	0.00	0.00	0.00	10.18	0.00	1.00	1.00	0.00	0.00	0.24	0.24	0.00	0.00	0.00	0.00	0.10	0.10	0.00	0.00	0.66	0.66	0.00	0.00	3	0.36	200	200	17.1	0.008	0.05					0.00	0.00	6.87	7.00	0.00	2.8	37.0
03/23/23 17:07:02	99:10:13	98:09:46	0.00	0.00	22.8	20.0	0.00	0.00	0.00	0.00	0.00	10.18	0.00	1.00	1.00	0.00	0.00	0.24	0.24	0.00	0.00	0.00	0.00	0.10	0.10	0.00	0.00	0.66	0.66	0.00	0.00	3	0.36	200	200	17.2	0.008	0.05					0.00	0.00	6.86	7.00	0.00	2.9	37.0
03/23/23 17:17:02	99:20:13	98:19:46	0.00	0.00	22.8	20.0	0.00	0.00	0.00	0.00	0.00	10.18	0.00	1.00	1.00	0.00	0.00	0.24	0.24	0.00	0.00	0.00	0.00	0.10	0.10	0.00	0.00	0.66	0.66	0.00	0.00	3	0.35	200	200	16.9	0.008	0.05					0.00	0.00	6.87	7.00	0.00	2.9	37.0
03/23/23 17:27:02	99:30:13	98:29:46	0.00	0.00	22.8	20.0	0.00	0.00	0.00	0.00	0.00	10.18	0.00	1.00	1.00	0.00	0.00	0.24	0.24	0.00	0.00	0.00	0.00	0.10	0.10	0.00	0.00	0.66	0.66	0.00	0.00	4	0.37	200	200	17.6	0.008	0.05					0.00	0.00	6.87	7.00	0.00	3.0	37.0
03/23/23 17:37:02	99:40:13	98:39:46	0.00	0.00	22.8	20.0	0.00	0.00	0.00	0.00	0.00	10.18	0.00	1.00	1.00	0.00	0.00	0.24	0.24	0.00	0.00	0.00	0.00	0.10	0.10	0.00	0.00	0.66	0.66	0.00	0.00	3	0.36	200	200	17.1	0.008	0.05					0.00	0.00	6.87	7.00	0.00	2.7	37.0
03/23/23 17:47:02	99:50:13	98:49:46	0.00	0.00	22.7	20.0	0.00	0.00	0.00	0.00	0.00	10.18	0.00	1.00	1.00	0.00	0.00	0.24	0.24	0.00	0.00	0.00	0.00	0.10	0.10	0.00	0.00	0.66	0.66	0.00	0.00	3	0.35	200	200	16.6	0.008	0.05					0.00	0.00	6.87	7.00	0.00	2.8	37.0
03/23/23 17:57:02	100:00:13	98:59:46	0.00	0.00	22.8	20.0	0.00	0.00	0.00	0.00	0.00	10.18	0.00	1.00	1.00	0.00	0.00	0.24	0.24	0.00	0.00	0.00	0.00	0.10	0.10	0.00	0.00	0.66	0.66	0.00	0.00	3	0.34	200	200	16.4	0.008	0.05					0.00	0.00	6.87	7.00	0.00	2.8	37.0
03/23/23 18:07:02	100:10:13	99:09:46	0.00	0.00	22.8	20.0	0.00	0.00	0.00	0.00	0.00	10.18	0.00	1.00	1.00	0.00	0.00	0.24	0.24	0.00	0.00	0.00	0.00	0.10	0.10	0.00	0.00	0.66	0.66	0.00	0.00	3	0.36	200	200	16.7	0.008	0.05					0.00	0.00	6.87	7.00	0.00	2.9	37.0
03/23/23 18:17:02	100:20:13	99:19:46	0.00	0.00	22.8	20.0	0.00	0.00	0.00	0.00	0.00	10.18	0.00	1.00	1.00	0.00	0.00	0.24	0.24	0.00	0.00	0.00	0.00	0.10	0.10	0.00	0.00	0.66	0.66	0.00	0.00	4	0.35	200	200	16.4	0.008	0.05					0.00	0.00	6.87	7.00	0.00	2.7	37.0
03/23/23 18:27:02	100:30:13	99:29:46	0.00	0.00	22.8	20.0	0.00	0.00	0.00	0.00	0.00	10.18	0.00	1.00	1.00	0.00	0.00	0.24	0.24	0.00	0.00	0.00	0.00	0.10	0.10	0.00	0.00	0.66	0.66	0.00	0.00	3	0.35	200	200	16.6	0.008	0.05					0.00	0.00	6.87	7.00	0.00	3.0	37.0
03/23/23 18:37:02	100:40:13	99:39:46	0.00	0.00	22.9	20.0	0.00	0.00	0.00	0.00	0.00	10.18	0.00	1.00	1.00	0.00	0.00	0.24	0.24	0.00	0.00	0.00	0.00	0.10	0.10	0.00	0.00	0.66	0.66	0.00	0.00	3	0.34	200	200	16.3	0.008	0.05					0.00	0.00	6.87	7.00	0.00	2.8	37.0
03/23/23 18:47:02	100:50:13	99:49:46	0.00	0.00	22.8	20.0	0.00	0.00	0.00	0.00	0.00	10.18	0.00	1.00	1.00	0.00	0.00	0.24	0.24	0.00	0.00	0.00	0.00	0.10	0.10	0.00	0.00	0.66	0.66	0.00	0.00	3	0.35	200	200	16.8	0.008	0.05					0.00	0.00	6.87	7.00	0.00	2.8	37.0
03/23/23 18:57:02	101:00:13	99:59:46	0.00	0.00	22.8	20.0	0.00	0.00	0.00	0.00	0.00	10.18	0.00	1.00	1.00	0.00	0.00	0.24	0.24	0.00	0.00	0.00	0.00	0.10	0.10	0.00	0.00	0.66	0.66	0.00	0.00	3	0.35	200	200	16.6	0.008	0.05					0.00	0.00	6.87	7.00	0.00	2.8	37.0
03/23/23 19:07:02	101:10:13	100:09:46	0.00	0.00	22.8	20.0	0.00	0.00	0.00	0.00	0.00	10.18	0.00	1.00	1.00	0.00	0.00	0.24	0.24	0.00	0.00	0.00	0.00	0.10	0.10	0.00	0.00	0.66	0.66	0.00	0.00	3	0.35	200	200	16.6	0.008	0.05					0.00	0.00	6.87	7.00	0.00	2.8	37.0
03/23/23 19:17:02	101:20:13	100:19:46	0.00	0.00	22.8	20.0	0.00	0.00	0.00	0.00	0.00	10.18	0.00	1.00	1.00	0.00	0.00	0.24	0.24	0.00	0.00	0.00	0.00	0.10	0.10	0.00	0.00	0.66	0.66	0.00	0.00	3	0.36	200	200	17.2	0.008	0.05					0.00	0.00	6.87	7.00	0.00	3.1	37.0
03/23/23 19:27:02	101:30:13	100:29:46	0.00	0.00	22.8	20.0	0.00	0.00	0.00	0.00	0.00	10.18	0.00	1.00	1.00	0.00	0.00	0.24	0.24	0.00	0.00	0.00	0.00	0.10	0.10	0.00	0.00	0.66	0.66	0.00	0.00	3	0.36	200	200	17.2	0.008	0.05					0.00	0.00	6.87	7.00	0.00	2.8	37.0
03/23/23 19:37:02	101:40:13	100:39:46	0.00	0.00	22.9	20.0	0.00	0.00	0.00	0.00	0.00	10.18	0.00	1.00	1.00	0.00	0.00	0.24	0.24	0.00	0.00	0.00	0.00	0.10	0.10	0.00	0.00	0.66	0.66	0.00	0.00	4	0.35	200	200	16.9	0.008	0.05					0.00	0.00	6.87	7.00	0.00	2.6	37.0
03/23/23 19:47:02	101:50:13	100:49:46	0.00	0.00	22.8	20.0	0.00	0.00	0.00	0.00	0.00	10.18	0.00	1.00	1.00	0.00	0.00	0.24	0.24	0.00	0.00	0.00	0.00	0.10	0.10	0.00	0.00	0.66	0.66	0.00	0.00	3	0.35	200	200	16.9	0.008	0.05					0.00	0.00	6.87	7.00	0.00	2.8	37.0
03/23/23 19:57:02	102:00:13	100:59:46	0.00	0.00	22.8	20.0	0.00	0.00	0.00	0.00	0.00	10.18	0.00	1.00	1.00	0.00	0.00	0.24	0.24	0.00	0.00	0.00	0.00	0.10	0.10	0.00	0.00	0.66	0.66	0.00	0.00	3	0.36	200	200	16.9	0.008	0.05					0.00	0.00	6.87	7.00	0.00	3.0	37.0
03/23/23 20:07:03	102:10:13	101:09:46	0.00	0.00	22.7	20.0	0.00	0.00	0.00	0.00	0.00	10.18	0.00	1.00	1.00	0.00	0.00	0.24	0.24	0.00	0.00	0.00	0.00	0.10	0.10	0.00	0.00	0.66	0.66	0.00	0.00	3	0.35	200	200	16.6	0.008	0.05					0.00	0.00	6.87	7.00	0.00	2.7	37.0
03/23/23 20:17:03	102:20:13	101:19:46	0.00	0.00	22.7	20.0	0.00	0.00	0.00	0.00	0.00	10.18	0.00	1.00	1.00	0.00	0.00	0.24	0.24	0.00	0.00	0.00	0.00	0.10	0.10	0.00	0.00	0.66	0.66	0.00	0.00	3	0.34	200	200	16.4	0.008	0.05					0.00	0.00	6.87	7.00	0.00	2.7	37.0
03/23/23 20:27:03	102:30:13	101:29:46	0.00	0.00	22.7	20.0	0.00	0.00	0.00	0.00	0.00	10.18	0.00	1.00	1.00	0.00	0.00	0.24	0.24	0.00	0.00	0.00	0.00	0.10	0.10	0.00	0.00	0.66	0.66	0.00	0.00	3	0.36	200	200	17.3	0.008	0.05					0.00	0.00	6.87	7.00	0.00	2.8	37.0
03/23/23 20:37:03	102:40:13	101:39:46	0.00	0.00	22.7	20.0	0.00	0.00	0.00	0.00	0.00	10.18	0.00	1.00	1.00	0.00	0.00	0.24	0.24	0.00	0.00	0.00	0.00	0.10	0.10	0.00	0.00	0.66	0.66	0.00	0.00	2	0.36	200	200	17.2	0.008	0.05					0.00	0.00	6.87	7.00	0.00	2.8	37.0
03/23/23 20:47:03	102:50:13	101:49:46	0.00	0.00	22.7	20.0	0.00	0.00	0.00	0.00	0.00	10.18	0.00	1.00	1.00	0.00	0.00	0.24	0.24	0.00	0.00	0.00	0.00	0.10	0.10	0.00	0.00	0.66	0.66	0.00	0.00	4	0.36	200	200	17.1	0.008	0.05					0.00	0.00	6.87	7.00	0.00	2.8	37.0
03/23/23 20:57:03	103:00:14	101:59:47	0.00	0.00	22.7	20.0	0.00	0.00	0.00	0.00	0.00	10.18	0.00	1.00	1.00	0.00	0.00	0.24	0.24	0.00	0.00	0.00	0.00	0.10	0.10	0.00	0.00	0.66	0.66	0.00	0.00	3	0.36	200	200	17.0	0.008	0.05					0.00	0.00	6.87	7.00	0.00	3.0	37.0
03/23/23 21:07:03	103:10:13	102:09:46	0.00	0.00	22.8	20.0	0.00	0.00	0.00	0.00	0.00	10.18	0.00	1.00	1.00	0.00	0.00	0.24	0.24	0.00	0.00	0.00	0.00	0.10	0.10	0.00	0.00	0.66	0.66	0.00	0.00	2	0.35	200	200	16.8	0.008	0.05					0.00	0.00	6.87	7.00	0.00	2.9	37.0
03/23/23 21:17:03	103:20:13	102:19:46	0.00	0.00	22.8	20.0	0.00	0.00	0.00	0.00	0.00	10.18	0.00	1.00	1.00	0.00	0.00	0.24	0.24	0.00	0.00	0.00	0.00	0.10	0.10	0.00	0.00	0.66	0.66	0.00	0.00	4	0.35	200	200	16.6	0.008	0.05					0.00	0.00	6.87	7.00	0.00	2.8	37.0
03/23/23 21:27:03	103:30:13	102:29:46	0.00	0.00	22.8	20.0	0.00	0.00	0.00	0.00	0.00	10.18	0.00	1.00	1.00	0.00	0.00	0.24	0.24	0.00	0.00	0.00	0.00	0.10	0.10	0.00	0.00	0.66	0.66	0.00	0.00	3	0.36	199	200	17.2	0.008	0.05					0.00	0.00	6.87	7.00	0.00	2.6	37.0
03/23/23 21:37:03	103:40:13	102:39:46	0.00	0.00	22.8	20.0	0.00	0.00	0.00	0.00	0.00	10.18	0.00	1.00	1.00	0.00	0.00	0.24	0.24	0.00	0.00	0.00	0.00	0.10	0.10	0.00	0.00	0.66	0.66	0.00	0.00	4	0.35	200	200	16.7	0.008	0.05					0.00	0.00	6.87	7.00	0.00	2.9	37.0
03/23/23 21:47:03	103:50:13	102:49:46	0.00	0.00	22.8	20.0	0.00	0.00	0.00	0.00	0.00	10.18	0.00	1.00	1.00	0.00	0.00	0.24	0.24	0.00	0.00	0.00	0.00	0.10	0.10	0.00	0.00	0.66	0.66	0.00	0.00	4	0.37	200	200	17.6	0.008	0.05					0.00	0.00	6.87	7.00	0.00	2.6	37.0
03/23/23 21:57:03	104:00:13	102:59:46	0.00	0.00	22.7	20.0	0.00	0.00	0.00	0.00	0.00	10.18	0.00	1.00	1.00	0.00	0.00	0.24	0.24	0.00	0.00	0.00	0.00	0.10	0.10	0.00	0.00	0.66	0.66	0.00	0.00	3	0.36	200	200	17.2	0.008	0.05					0.00	0.00	6.87	7.00	0.00	2.8	37.0
03/23/23 22:07:03	104:10:13	103:09:46	0.00	0.00	22.7	20.0	0.00	0.00	0.00	0.00	0.00	10.18	0.00	1.00	1.00	0.00	0.00	0.24	0.24	0.00	0.00	0.00	0.00	0.10	0.10	0.00	0.00	0.66	0.66	0.00	0.00	4	0.34	200	200	16.4	0.008	0.05					0.00	0.00	6.87	7.00	0.00	2.8	37.0
03/23/23 22:17:03	104:20:13	103:19:46	0.00	0.00	22.7	20.0	0.00	0.00	0.00	0.00	0.00	10.18	0.00	1.00	1.00	0.00	0.00	0.24	0.24	0.00	0.00	0.00	0.00	0.10	0.10	0.00	0.00	0.66	0.66	0.00	0.00	4	0.36	200	200	17.0	0.008	0.05					0.00	0.00	6.87	7.00	0.00	2.8	37.0
03/23/23 22:27:03	104:30:13	103:29:46	0.00	0.00	22.7	20.0	0.00	0.00	0.00	0.00	0.00	10.18	0.00	1.00	1.00	0.00	0.00	0.24	0.24	0.00	0.00	0.00	0.00	0.10	0.10	0.00	0.00	0.66	0.66	0.00	0.00	3	0.36	200	200	17.1	0.008	0.05					0.00	0.00	6.87	7.00	0.00	2.5	37.0
03/23/23 22:37:03	104:40:13	103:39:46	0.00	0.00	22.7	20.0	0.00	0.00	0.00	0.00	0.00	10.18	0.00	1.00	1.00	0.00	0.00	0.24	0.24	0.00	0.00	0.00	0.00	0.10	0.10	0.00	0.00	0.66	0.66	0.00	0.00	3	0.36	200	200	16.9	0.008	0.05					0.00	0.00	6.87	7.00	0.00	3.1	37.0
03/23/23 22:47:03	104:50:13	103:49:46	0.00	0.00	22.7	20.0	0.00	0.00	0.00	0.00	0.00	10.18	0.00	1.00	1.00	0.00	0.00	0.24	0.24	0.00	0.00	0.00	0.00	0.10	0.10	0.00	0.00	0.66	0.66	0.00	0.00	3	0.36	200	200	17.1	0.008	0.05					0.00	0.00	6.87	7.00	0.00	2.9	37.0
03/23/23 22:57:03	105:00:13	103:59:46	0.00	0.00	22.8	20.0	0.00	0.00	0.00	0.00	0.00	10.18	0.00	1.00	1.00	0.00	0.00	0.24	0.24	0.00	0.00	0.00	0.00	0.10	0.10	0.00	0.00	0.66	0.66	0.00	0.00	3	0.36	200	200	17.2	0.008	0.05					0.00	0.00	6.87	7.00	0.00	2.8	37.0
03/23/23 23:07:03	105:10:13	104:09:46	0.00	0.00	22.7	20.0	0.00	0.00	0.00	0.00	0.00	10.18	0.00	1.00	1.00	0.00	0.00	0.24	0.24	0.00	0.00	0.00	0.00	0.10	0.10	0.00	0.00	0.66	0.66	0.00	0.00	3	0.36	200	200	17.2	0.008	0.05					0.00	0.00	6.87	7.00	0.00	2.7	37.0
03/23/23 23:17:03	105:20:13	104:19:46	0.00	0.00	22.7	20.0	0.00	0.00	0.00	0.00	0.00	10.18	0.00	1.00	1.00	0.00	0.00	0.24	0.24	0.00	0.00	0.00	0.00	0.10	0.10	0.00	0.00	0.66	0.66	0.00	0.00	3	0.36	200	200	17.0	0.008	0.05					0.00	0.00	6.87	7.00	0.00	3.0	37.0
03/23/23 23:27:03	105:30:13	104:29:46	0.00	0.00	22.7	20.0	0.00	0.00	0.00	0.00	0.00	10.18	0.00	1.00	1.00	0.00	0.00	0.24	0.24	0.00	0.00	0.00	0.00	0.10	0.10	0.00	0.00	0.66	0.66	0.00	0.00	4	0.35	200	200	16.6	0.008	0.05					0.00	0.00	6.87	7.00	0.00	3.0	37.0
03/23/23 23:37:03	105:40:13	104:39:47	0.00	0.00	22.7	20.0	0.00	0.00	0.00	0.00	0.00	10.18	0.00	1.00	1.00	0.00	0.00	0.24	0.24	0.00	0.00	0.00	0.00	0.10	0.10	0.00	0.00	0.66	0.66	0.00	0.00	3	0.35	201	200	16.9	0.008	0.05					0.00	0.00	6.87	7.00	0.00	2.8	37.0
03/23/23 23:47:03	105:50:13	104:49:47	0.00	0.00	22.6	20.0	0.00	0.00	0.00	0.00	0.00	10.18	0.00	1.00	1.00	0.00	0.00	0.24	0.24	0.00	0.00	0.00	0.00	0.10	0.10	0.00	0.00	0.66	0.66	0.00	0.00	4	0.35	200	200	16.8	0.008	0.05					0.00	0.00	6.87	7.00	0.00	2.8	37.0
03/23/23 23:57:03	106:00:13	104:59:47	0.00	0.00	22.7	20.0	0.00	0.00	0.00	0.00	0.00	10.18	0.00	1.00	1.00	0.00	0.00	0.24	0.24	0.00	0.00	0.00	0.00	0.10	0.10	0.00	0.00	0.66	0.66	0.00	0.00	4	0.37	200	200	17.4	0.008	0.05					0.00	0.00	6.87	7.00	0.00	2.9	37.0
03/24/23 00:07:03	106:10:13	105:09:47	0.00	0.00	22.6	20.0	0.00	0.00	0.00	0.00	0.00	10.18	0.00	1.00	1.00	0.00	0.00	0.24	0.24	0.00	0.00	0.00	0.00	0.10	0.10	0.00	0.00	0.66	0.66	0.00	0.00	3	0.35	200	200	16.8	0.008	0.05					0.00	0.00	6.87	7.00	0.00	2.9	37.0
03/24/23 00:17:03	106:20:13	105:19:47	0.00	0.00	22.6	20.0	0.00	0.00	0.00	0.00	0.00	10.18	0.00	1.00	1.00	0.00	0.00	0.24	0.24	0.00	0.00	0.00	0.00	0.10	0.10	0.00	0.00	0.66	0.66	0.00	0.00	3	0.35	200	200	16.8	0.008	0.05					0.00	0.00	6.87	7.00	0.00	2.8	37.0
03/24/23 00:27:03	106:30:13	105:29:47	0.00	0.00	22.7	20.0	0.00	0.00	0.00	0.00	0.00	10.18	0.00	1.00	1.00	0.00	0.00	0.24	0.24	0.00	0.00	0.00	0.00	0.10	0.10	0.00	0.00	0.66	0.66	0.00	0.00	4	0.35	200	200	16.6	0.008	0.05					0.00	0.00	6.87	7.00	0.00	2.8	37.0
03/24/23 00:37:03	106:40:13	105:39:47	0.00	0.00	22.7	20.0	0.00	0.00	0.00	0.00	0.00	10.18	0.00	1.00	1.00	0.00	0.00	0.24	0.24	0.00	0.00	0.00	0.00	0.10	0.10	0.00	0.00	0.66	0.66	0.00	0.00	3	0.36	200	200	17.0	0.008	0.05					0.00	0.00	6.87	7.00	0.00	2.6	37.0
03/24/23 00:47:03	106:50:13	105:49:47	0.00	0.00	22.6	20.0	0.00	0.00	0.00	0.00	0.00	10.18	0.00	1.00	1.00	0.00	0.00	0.24	0.24	0.00	0.00	0.00	0.00	0.10	0.10	0.00	0.00	0.66	0.66	0.00	0.00	3	0.36	200	200	17.4	0.008	0.05					0.00	0.00	6.87	7.00	0.00	3.0	37.0
03/24/23 00:57:03	107:00:13	105:59:47	0.00	0.00	22.7	20.0	0.00	0.00	0.00	0.00	0.00	10.18	0.00	1.00	1.00	0.00	0.00	0.24	0.24	0.00	0.00	0.00	0.00	0.10	0.10	0.00	0.00	0.66	0.66	0.00	0.00	3	0.36	200	200	17.0	0.008	0.05					0.00	0.00	6.87	7.00	0.00	3.1	37.0
03/24/23 01:07:03	107:10:13	106:09:47	0.00	0.00	22.8	20.0	0.00	0.00	0.00	0.00	0.00	10.18	0.00	1.00	1.00	0.00	0.00	0.24	0.24	0.00	0.00	0.00	0.00	0.10	0.10	0.00	0.00	0.66	0.66	0.00	0.00	3	0.36	200	200	17.1	0.008	0.05					0.00	0.00	6.87	7.00	0.00	2.9	37.0
03/24/23 01:17:03	107:20:13	106:19:47	0.00	0.00	22.6	20.0	0.00	0.00	0.00	0.00	0.00	10.18	0.00	1.00	1.00	0.00	0.00	0.24	0.24	0.00	0.00	0.00	0.00	0.10	0.10	0.00	0.00	0.66	0.66	0.00	0.00	4	0.36	200	200	17.4	0.008	0.05					0.00	0.00	6.87	7.00	0.00	3.0	37.0
03/24/23 01:27:03	107:30:13	106:29:47	0.00	0.00	22.6	20.0	0.00	0.00	0.00	0.00	0.00	10.18	0.00	1.00	1.00	0.00	0.00	0.24	0.24	0.00	0.00	0.00	0.00	0.10	0.10	0.00	0.00	0.66	0.66	0.00	0.00	3	0.36	199	200	17.1	0.008	0.05					0.00	0.00	6.87	7.00	0.00	2.8	37.0
03/24/23 01:37:03	107:40:13	106:39:47	0.00	0.00	22.6	20.0	0.00	0.00	0.00	0.00	0.00	10.18	0.00	1.00	1.00	0.00	0.00	0.24	0.24	0.00	0.00	0.00	0.00	0.10	0.10	0.00	0.00	0.66	0.66	0.00	0.00	4	0.35	200	200	16.6	0.008	0.05					0.00	0.00	6.87	7.00	0.00	2.7	37.0
03/24/23 01:47:03	107:50:13	106:49:47	0.00	0.00	22.7	20.0	0.00	0.00	0.00	0.00	0.00	10.18	0.00	1.00	1.00	0.00	0.00	0.24	0.24	0.00	0.00	0.00	0.00	0.10	0.10	0.00	0.00	0.66	0.66	0.00	0.00	4	0.35	200	200	16.7	0.008	0.05					0.00	0.00	6.87	7.00	0.00	2.8	37.0
03/24/23 01:57:03	108:00:13	106:59:47	0.00	0.00	22.7	20.0	0.00	0.00	0.00	0.00	0.00	10.18	0.00	1.00	1.00	0.00	0.00	0.24	0.24	0.00	0.00	0.00	0.00	0.10	0.10	0.00	0.00	0.66	0.66	0.00	0.00	3	0.35	200	200	16.7	0.008	0.05					0.00	0.00	6.87	7.00	0.00	2.9	37.0
03/24/23 02:07:03	108:10:13	107:09:47	0.00	0.00	22.6	20.0	0.00	0.00	0.00	0.00	0.00	10.18	0.00	1.00	1.00	0.00	0.00	0.24	0.24	0.00	0.00	0.00	0.00	0.10	0.10	0.00	0.00	0.66	0.66	0.00	0.00	3	0.35	200	200	16.6	0.008	0.05					0.00	0.00	6.87	7.00	0.00	3.0	37.0
03/24/23 02:17:03	108:20:13	107:19:47	0.00	0.00	22.6	20.0	0.00	0.00	0.00	0.00	0.00	10.18	0.00	1.00	1.00	0.00	0.00	0.24	0.24	0.00	0.00	0.00	0.00	0.10	0.10	0.00	0.00	0.66	0.66	0.00	0.00	3	0.35	200	200	16.8	0.008	0.05					0.00	0.00	6.87	7.00	0.00	3.1	37.0
03/24/23 02:27:03	108:30:13	107:29:47	0.00	0.00	22.6	20.0	0.00	0.00	0.00	0.00	0.00	10.18	0.00	1.00	1.00	0.00	0.00	0.24	0.24	0.00	0.00	0.00	0.00	0.10	0.10	0.00	0.00	0.66	0.66	0.00	0.00	4	0.35	200	200	16.7	0.008	0.05					0.00	0.00	6.87	7.00	0.00	2.8	37.0
03/24/23 02:37:03	108:40:14	107:39:47	0.00	0.00	22.7	20.0	0.00	0.00	0.00	0.00	0.00	10.18	0.00	1.00	1.00	0.00	0.00	0.24	0.24	0.00	0.00	0.00	0.00	0.10	0.10	0.00	0.00	0.66	0.66	0.00	0.00	3	0.36	201	200	17.1	0.008	0.05					0.00	0.00	6.87	7.00	0.00	2.8	37.0
03/24/23 02:47:03	108:50:14	107:49:47	0.00	0.00	22.6	20.0	0.00	0.00	0.00	0.00	0.00	10.18	0.00	1.00	1.00	0.00	0.00	0.24	0.24	0.00	0.00	0.00	0.00	0.10	0.10	0.00	0.00	0.66	0.66	0.00	0.00	4	0.35	200	200	16.9	0.008	0.05					0.00	0.00	6.87	7.00	0.00	2.9	37.0
03/24/23 02:57:03	109:00:14	107:59:47	0.00	0.00	22.6	20.0	0.00	0.00	0.00	0.00	0.00	10.18	0.00	1.00	1.00	0.00	0.00	0.24	0.24	0.00	0.00	0.00	0.00	0.10	0.10	0.00	0.00	0.66	0.66	0.00	0.00	4	0.36	200	200	17.2	0.008	0.05					0.00	0.00	6.87	7.00	0.00	2.8	37.0
03/24/23 03:07:03	109:10:14	108:09:47	0.00	0.00	22.7	20.0	0.00	0.00	0.00	0.00	0.00	10.18	0.00	1.00	1.00	0.00	0.00	0.24	0.24	0.00	0.00	0.00	0.00	0.10	0.10	0.00	0.00	0.66	0.66	0.00	0.00	4	0.35	200	200	16.6	0.008	0.05					0.00	0.00	6.87	7.00	0.00	2.8	37.0
03/24/23 03:17:03	109:20:14	108:19:47	0.00	0.00	22.5	20.0	0.00	0.00	0.00	0.00	0.00	10.18	0.00	1.00	1.00	0.00	0.00	0.24	0.24	0.00	0.00	0.00	0.00	0.10	0.10	0.00	0.00	0.66	0.66	0.00	0.00	4	0.36	200	200	17.0	0.008	0.05					0.00	0.00	6.87	7.00	0.00	2.9	37.0
03/24/23 03:27:03	109:30:14	108:29:47	0.00	0.00	22.6	20.0	0.00	0.00	0.00	0.00	0.00	10.18	0.00	1.00	1.00	0.00	0.00	0.24	0.24	0.00	0.00	0.00	0.00	0.10	0.10	0.00	0.00	0.66	0.66	0.00	0.00	3	0.36	200	200	17.1	0.008	0.05					0.00	0.00	6.87	7.00	0.00	2.7	37.0
03/24/23 03:37:03	109:40:14	108:39:47	0.00	0.00	22.5	20.0	0.00	0.00	0.00	0.00	0.00	10.18	0.00	1.00	1.00	0.00	0.00	0.24	0.24	0.00	0.00	0.00	0.00	0.10	0.10	0.00	0.00	0.66	0.66	0.00	0.00	4	0.35	201	200	16.6	0.008	0.05					0.00	0.00	6.88	7.00	0.00	3.1	37.0
03/24/23 03:47:03	109:50:14	108:49:47	0.00	0.00	22.5	20.0	0.00	0.00	0.00	0.00	0.00	10.18	0.00	1.00	1.00	0.00	0.00	0.24	0.24	0.00	0.00	0.00	0.00	0.10	0.10	0.00	0.00	0.66	0.66	0.00	0.00	3	0.35	200	200	16.8	0.008	0.05					0.00	0.00	6.87	7.00	0.00	2.9	37.0
03/24/23 03:57:03	110:00:14	108:59:47	0.00	0.00	22.6	20.0	0.00	0.00	0.00	0.00	0.00	10.18	0.00	1.00	1.00	0.00	0.00	0.24	0.24	0.00	0.00	0.00	0.00	0.10	0.10	0.00	0.00	0.66	0.66	0.00	0.00	3	0.36	200	200	17.4	0.008	0.05					0.00	0.00	6.87	7.00	0.00	2.8	37.0
03/24/23 04:07:03	110:10:14	109:09:47	0.00	0.00	22.6	20.0	0.00	0.00	0.00	0.00	0.00	10.18	0.00	1.00	1.00	0.00	0.00	0.24	0.24	0.00	0.00	0.00	0.00	0.10	0.10	0.00	0.00	0.66	0.66	0.00	0.00	3	0.35	200	200	16.8	0.008	0.05					0.00	0.00	6.87	7.00	0.00	2.8	37.0
03/24/23 04:17:03	110:20:14	109:19:47	0.00	0.00	22.5	20.0	0.00	0.00	0.00	0.00	0.00	10.18	0.00	1.00	1.00	0.00	0.00	0.24	0.24	0.00	0.00	0.00	0.00	0.10	0.10	0.00	0.00	0.66	0.66	0.00	0.00	3	0.35	200	200	16.9	0.008	0.05					0.00	0.00	6.88	7.00	0.00	2.7	37.0
03/24/23 04:27:03	110:30:14	109:29:47	0.00	0.00	22.5	20.0	0.00	0.00	0.00	0.00	0.00	10.18	0.00	1.00	1.00	0.00	0.00	0.24	0.24	0.00	0.00	0.00	0.00	0.10	0.10	0.00	0.00	0.66	0.66	0.00	0.00	3	0.36	200	200	17.2	0.008	0.05					0.00	0.00	6.88	7.00	0.00	2.9	37.0
03/24/23 04:37:03	110:40:14	109:39:47	0.00	0.00	22.5	20.0	0.00	0.00	0.00	0.00	0.00	10.18	0.00	1.00	1.00	0.00	0.00	0.24	0.24	0.00	0.00	0.00	0.00	0.10	0.10	0.00	0.00	0.66	0.66	0.00	0.00	2	0.35	200	200	16.9	0.008	0.05					0.00	0.00	6.88	7.00	0.00	2.9	37.0
03/24/23 04:47:03	110:50:14	109:49:47	0.00	0.00	22.6	20.0	0.00	0.00	0.00	0.00	0.00	10.18	0.00	1.00	1.00	0.00	0.00	0.24	0.24	0.00	0.00	0.00	0.00	0.10	0.10	0.00	0.00	0.66	0.66	0.00	0.00	2	0.35	201	200	16.9	0.008	0.05					0.00	0.00	6.88	7.00	0.00	2.8	37.0
03/24/23 04:57:03	111:00:14	109:59:47	0.00	0.00	22.5	20.0	0.00	0.00	0.00	0.00	0.00	10.18	0.00	1.00	1.00	0.00	0.00	0.24	0.24	0.00	0.00	0.00	0.00	0.10	0.10	0.00	0.00	0.66	0.66	0.00	0.00	3	0.36	200	200	17.3	0.008	0.05					0.00	0.00	6.87	7.00	0.00	2.8	37.0
03/24/23 05:07:03	111:10:14	110:09:47	0.00	0.00	22.5	20.0	0.00	0.00	0.00	0.00	0.00	10.18	0.00	1.00	1.00	0.00	0.00	0.24	0.24	0.00	0.00	0.00	0.00	0.10	0.10	0.00	0.00	0.66	0.66	0.00	0.00	4	0.34	200	200	16.4	0.008	0.05					0.00	0.00	6.87	7.00	0.00	3.0	37.0
03/24/23 05:17:03	111:20:14	110:19:47	0.00	0.00	22.5	20.0	0.00	0.00	0.00	0.00	0.00	10.18	0.00	1.00	1.00	0.00	0.00	0.24	0.24	0.00	0.00	0.00	0.00	0.10	0.10	0.00	0.00	0.66	0.66	0.00	0.00	3	0.35	200	200	16.7	0.008	0.05					0.00	0.00	6.88	7.00	0.00	3.0	37.0
03/24/23 05:27:03	111:30:14	110:29:47	0.00	0.00	22.5	20.0	0.00	0.00	0.00	0.00	0.00	10.18	0.00	1.00	1.00	0.00	0.00	0.24	0.24	0.00	0.00	0.00	0.00	0.10	0.10	0.00	0.00	0.66	0.66	0.00	0.00	3	0.35	200	200	16.6	0.008	0.05					0.00	0.00	6.87	7.00	0.00	2.8	37.0
03/24/23 05:37:03	111:40:14	110:39:47	0.00	0.00	22.5	20.0	0.00	0.00	0.00	0.00	0.00	10.18	0.00	1.00	1.00	0.00	0.00	0.24	0.24	0.00	0.00	0.00	0.00	0.10	0.10	0.00	0.00	0.66	0.66	0.00	0.00	4	0.36	201	200	16.9	0.008	0.05					0.00	0.00	6.88	7.00	0.00	2.9	37.0
03/24/23 05:47:03	111:50:14	110:49:47	0.00	0.00	22.5	20.0	0.00	0.00	0.00	0.00	0.00	10.18	0.00	1.00	1.00	0.00	0.00	0.24	0.24	0.00	0.00	0.00	0.00	0.10	0.10	0.00	0.00	0.66	0.66	0.00	0.00	3	0.35	200	200	16.8	0.008	0.05					0.00	0.00	6.87	7.00	0.00	2.8	37.0
03/24/23 05:57:03	112:00:14	110:59:47	0.00	0.00	22.5	20.0	0.00	0.00	0.00	0.00	0.00	10.18	0.00	1.00	1.00	0.00	0.00	0.24	0.24	0.00	0.00	0.00	0.00	0.10	0.10	0.00	0.00	0.66	0.66	0.00	0.00	3	0.36	200	200	17.4	0.008	0.05					0.00	0.00	6.88	7.00	0.00	3.0	37.0
03/24/23 06:07:03	112:10:14	111:09:47	0.00	0.00	22.5	20.0	0.00	0.00	0.00	0.00	0.00	10.18	0.00	1.00	1.00	0.00	0.00	0.24	0.24	0.00	0.00	0.00	0.00	0.10	0.10	0.00	0.00	0.66	0.66	0.00	0.00	3	0.35	200	200	16.6	0.008	0.05					0.00	0.00	6.88	7.00	0.00	2.8	37.0
03/24/23 06:17:03	112:20:14	111:19:47	0.00	0.00	22.5	20.0	0.00	0.00	0.00	0.00	0.00	10.18	0.00	1.00	1.00	0.00	0.00	0.24	0.24	0.00	0.00	0.00	0.00	0.10	0.10	0.00	0.00	0.66	0.66	0.00	0.00	3	0.36	200	200	17.2	0.008	0.05					0.00	0.00	6.88	7.00	0.00	2.7	37.0
03/24/23 06:27:03	112:30:14	111:29:47	0.00	0.00	22.5	20.0	0.00	0.00	0.00	0.00	0.00	10.18	0.00	1.00	1.00	0.00	0.00	0.24	0.24	0.00	0.00	0.00	0.00	0.10	0.10	0.00	0.00	0.66	0.66	0.00	0.00	4	0.36	200	200	17.2	0.008	0.05					0.00	0.00	6.88	7.00	0.00	2.8	37.0
03/24/23 06:37:03	112:40:14	111:39:47	0.00	0.00	22.6	20.0	0.00	0.00	0.00	0.00	0.00	10.18	0.00	1.00	1.00	0.00	0.00	0.24	0.24	0.00	0.00	0.00	0.00	0.10	0.10	0.00	0.00	0.66	0.66	0.00	0.00	4	0.37	200	200	17.5	0.008	0.05					0.00	0.00	6.88	7.00	0.00	2.9	37.0
03/24/23 06:47:03	112:50:14	111:49:47	0.00	0.00	22.6	20.0	0.00	0.00	0.00	0.00	0.00	10.18	0.00	1.00	1.00	0.00	0.00	0.24	0.24	0.00	0.00	0.00	0.00	0.10	0.10	0.00	0.00	0.66	0.66	0.00	0.00	3	0.36	200	200	17.1	0.008	0.05					0.00	0.00	6.88	7.00	0.00	2.8	37.0
03/24/23 06:57:03	113:00:14	111:59:47	0.00	0.00	22.6	20.0	0.00	0.00	0.00	0.00	0.00	10.18	0.00	1.00	1.00	0.00	0.00	0.24	0.24	0.00	0.00	0.00	0.00	0.10	0.10	0.00	0.00	0.66	0.66	0.00	0.00	4	0.36	200	200	17.2	0.008	0.05					0.00	0.00	6.88	7.00	0.00	2.6	37.0
03/24/23 07:07:03	113:10:14	112:09:47	0.00	0.00	22.5	20.0	0.00	0.00	0.00	0.00	0.00	10.18	0.00	1.00	1.00	0.00	0.00	0.24	0.24	0.00	0.00	0.00	0.00	0.10	0.10	0.00	0.00	0.66	0.66	0.00	0.00	4	0.36	200	200	17.5	0.008	0.05					0.00	0.00	6.88	7.00	0.00	2.8	37.0
03/24/23 07:17:03	113:20:14	112:19:47	0.00	0.00	22.5	20.0	0.00	0.00	0.00	0.00	0.00	10.18	0.00	1.00	1.00	0.00	0.00	0.24	0.24	0.00	0.00	0.00	0.00	0.10	0.10	0.00	0.00	0.66	0.66	0.00	0.00	4	0.37	200	200	17.6	0.008	0.05					0.00	0.00	6.88	7.00	0.00	2.8	37.0
03/24/23 07:27:04	113:30:14	112:29:47	0.00	0.00	22.5	20.0	0.00	0.00	0.00	0.00	0.00	10.18	0.00	1.00	1.00	0.00	0.00	0.24	0.24	0.00	0.00	0.00	0.00	0.10	0.10	0.00	0.00	0.66	0.66	0.00	0.00	3	0.36	201	200	16.9	0.008	0.05					0.00	0.00	6.88	7.00	0.00	2.8	37.0
03/24/23 07:37:04	113:40:14	112:39:47	0.00	0.00	22.6	20.0	0.00	0.00	0.00	0.00	0.00	10.18	0.00	1.00	1.00	0.00	0.00	0.24	0.24	0.00	0.00	0.00	0.00	0.10	0.10	0.00	0.00	0.66	0.66	0.00	0.00	4	0.36	200	200	17.0	0.008	0.05					0.00	0.00	6.88	7.00	0.00	2.8	37.0
03/24/23 07:47:04	113:50:14	112:49:47	0.00	0.00	22.5	20.0	0.00	0.00	0.00	0.00	0.00	10.18	0.00	1.00	1.00	0.00	0.00	0.24	0.24	0.00	0.00	0.00	0.00	0.10	0.10	0.00	0.00	0.66	0.66	0.00	0.00	3	0.35	200	200	16.6	0.008	0.05					0.00	0.00	6.88	7.00	0.00	2.9	37.0
03/24/23 07:57:04	114:00:14	112:59:47	0.00	0.00	22.5	20.0	0.00	0.00	0.00	0.00	0.00	10.18	0.00	1.00	1.00	0.00	0.00	0.24	0.24	0.00	0.00	0.00	0.00	0.10	0.10	0.00	0.00	0.66	0.66	0.00	0.00	4	0.36	200	200	17.2	0.008	0.05					0.00	0.00	6.88	7.00	0.00	2.9	37.0
03/24/23 08:07:04	114:10:14	113:09:47	0.00	0.00	22.5	20.0	0.00	0.00	0.00	0.00	0.00	10.18	0.00	1.00	1.00	0.00	0.00	0.24	0.24	0.00	0.00	0.00	0.00	0.10	0.10	0.00	0.00	0.66	0.66	0.00	0.00	3	0.36	200	200	17.4	0.008	0.05					0.00	0.00	6.88	7.00	0.00	2.7	37.0
03/24/23 08:17:04	114:20:14	113:19:47	0.00	0.00	22.5	20.0	0.00	0.00	0.00	0.00	0.00	10.18	0.00	1.00	1.00	0.00	0.00	0.24	0.24	0.00	0.00	0.00	0.00	0.10	0.10	0.00	0.00	0.66	0.66	0.00	0.00	3	0.36	200	200	17.3	0.008	0.05					0.00	0.00	6.88	7.00	0.00	2.7	37.0
03/24/23 08:27:04	114:30:14	113:29:47	0.00	0.00	22.5	20.0	0.00	0.00	0.00	0.00	0.00	10.18	0.00	1.00	1.00	0.00	0.00	0.24	0.24	0.00	0.00	0.00	0.00	0.10	0.10	0.00	0.00	0.66	0.66	0.00	0.00	3	0.36	200	200	17.1	0.008	0.05					0.00	0.00	6.88	7.00	0.00	2.8	37.0
03/24/23 08:37:04	114:40:14	113:39:47	0.00	0.00	22.4	20.0	0.00	0.00	0.00	0.00	0.00	10.18	0.00	1.00	1.00	0.00	0.00	0.24	0.24	0.00	0.00	0.00	0.00	0.10	0.10	0.00	0.00	0.66	0.66	0.00	0.00	3	0.35	200	200	16.5	0.008	0.05					0.00	0.00	6.88	7.00	0.00	2.7	37.0
03/24/23 08:47:04	114:50:14	113:49:47	0.00	0.00	22.5	20.0	0.00	0.00	0.00	0.00	0.00	10.18	0.00	1.00	1.00	0.00	0.00	0.24	0.24	0.00	0.00	0.00	0.00	0.10	0.10	0.00	0.00	0.66	0.66	0.00	0.00	3	0.36	200	200	17.1	0.008	0.05					0.00	0.00	6.88	7.00	0.00	2.7	37.0
03/24/23 08:57:04	115:00:14	113:59:47	0.00	0.00	22.5	20.0	0.00	0.00	0.00	0.00	0.00	10.18	0.00	1.00	1.00	0.00	0.00	0.24	0.24	0.00	0.00	0.00	0.00	0.10	0.10	0.00	0.00	0.66	0.66	0.00	0.00	3	0.35	201	200	16.7	0.008	0.05					0.00	0.00	6.88	7.00	0.00	2.8	37.0
03/24/23 09:07:04	115:10:14	114:09:47	0.00	0.00	22.5	20.0	0.00	0.00	0.00	0.00	0.00	10.18	0.00	1.00	1.00	0.00	0.00	0.24	0.24	0.00	0.00	0.00	0.00	0.10	0.10	0.00	0.00	0.66	0.66	0.00	0.00	3	0.36	199	200	17.4	0.008	0.05					0.00	0.00	6.88	7.00	0.00	2.9	37.0
03/24/23 09:17:04	115:20:14	114:19:47	0.00	0.00	22.5	20.0	0.00	0.00	0.00	0.00	0.00	10.18	0.00	1.00	1.00	0.00	0.00	0.24	0.24	0.00	0.00	0.00	0.00	0.10	0.10	0.00	0.00	0.66	0.66	0.00	0.00	3	0.35	200	200	16.5	0.008	0.05					0.00	0.00	6.88	7.00	0.00	2.8	37.0
03/24/23 09:27:04	115:30:14	114:29:47	0.00	0.00	22.5	20.0	0.00	0.00	0.00	0.00	0.00	10.18	0.00	1.00	1.00	0.00	0.00	0.24	0.24	0.00	0.00	0.00	0.00	0.10	0.10	0.00	0.00	0.66	0.66	0.00	0.00	3	0.36	200	200	17.0	0.008	0.05					0.00	0.00	6.88	7.00	0.00	2.9	37.0
03/24/23 09:37:04	115:40:14	114:39:47	0.00	0.00	22.5	20.0	0.00	0.00	0.00	0.00	0.00	10.18	0.00	1.00	1.00	0.00	0.00	0.24	0.24	0.00	0.00	0.00	0.00	0.10	0.10	0.00	0.00	0.66	0.66	0.00	0.00	3	0.35	200	200	16.5	0.008	0.05					0.00	0.00	6.88	7.00	0.00	2.8	37.0
03/24/23 09:47:04	115:50:14	114:49:47	0.00	0.00	22.6	20.0	0.00	0.00	0.00	0.00	0.00	10.18	0.00	1.00	1.00	0.00	0.00	0.24	0.24	0.00	0.00	0.00	0.00	0.10	0.10	0.00	0.00	0.66	0.66	0.00	0.00	4	0.36	200	200	17.3	0.008	0.05					0.00	0.00	6.88	7.00	0.00	2.8	37.0
03/24/23 09:57:04	116:00:14	114:59:47	0.00	0.00	22.6	20.0	0.00	0.00	0.00	0.00	0.00	10.18	0.00	1.00	1.00	0.00	0.00	0.24	0.24	0.00	0.00	0.00	0.00	0.10	0.10	0.00	0.00	0.66	0.66	0.00	0.00	3	0.35	200	200	16.9	0.008	0.05					0.00	0.00	6.88	7.00	0.00	3.0	37.0
03/24/23 10:07:04	116:10:14	115:09:47	0.00	0.00	22.5	20.0	0.00	0.00	0.00	0.00	0.00	10.18	0.00	1.00	1.00	0.00	0.00	0.24	0.24	0.00	0.00	0.00	0.00	0.10	0.10	0.00	0.00	0.66	0.66	0.00	0.00	3	0.35	200	200	16.9	0.008	0.05					0.00	0.00	6.88	7.00	0.00	2.7	37.0
03/24/23 10:17:04	116:20:14	115:19:47	0.00	0.00	22.5	20.0	0.00	0.00	0.00	0.00	0.00	10.18	0.00	1.00	1.00	0.00	0.00	0.24	0.24	0.00	0.00	0.00	0.00	0.10	0.10	0.00	0.00	0.66	0.66	0.00	0.00	3	0.36	200	200	17.3	0.008	0.05					0.00	0.00	6.88	7.00	0.00	2.9	37.0
03/24/23 10:27:04	116:30:14	115:29:47	0.00	0.00	22.5	20.0	0.00	0.00	0.00	0.00	0.00	10.18	0.00	1.00	1.00	0.00	0.00	0.24	0.24	0.00	0.00	0.00	0.00	0.10	0.10	0.00	0.00	0.66	0.66	0.00	0.00	3	0.35	200	200	16.5	0.008	0.05					0.00	0.00	6.88	7.00	0.00	2.6	37.0
03/24/23 10:37:04	116:40:14	115:39:47	0.00	0.00	22.4	20.0	0.00	0.00	0.00	0.00	0.00	10.18	0.00	1.00	1.00	0.00	0.00	0.24	0.24	0.00	0.00	0.00	0.00	0.10	0.10	0.00	0.00	0.66	0.66	0.00	0.00	4	0.36	200	200	17.1	0.008	0.05					0.00	0.00	6.88	7.00	0.00	2.6	37.0
03/24/23 10:47:04	116:50:14	115:49:47	0.00	0.00	22.4	20.0	0.00	0.00	0.00	0.00	0.00	10.18	0.00	1.00	1.00	0.00	0.00	0.24	0.24	0.00	0.00	0.00	0.00	0.10	0.10	0.00	0.00	0.66	0.66	0.00	0.00	4	0.36	199	200	17.3	0.008	0.05					0.00	0.00	6.88	7.00	0.00	2.9	37.0
03/24/23 10:57:04	117:00:14	115:59:47	0.00	0.00	22.5	20.0	0.00	0.00	0.00	0.00	0.00	10.18	0.00	1.00	1.00	0.00	0.00	0.24	0.24	0.00	0.00	0.00	0.00	0.10	0.10	0.00	0.00	0.66	0.66	0.00	0.00	3	0.35	200	200	16.9	0.008	0.05					0.00	0.00	6.88	7.00	0.00	2.6	37.0
03/24/23 11:07:04	117:10:14	116:09:47	0.00	0.00	22.5	20.0	0.00	0.00	0.00	0.00	0.00	10.18	0.00	1.00	1.00	0.00	0.00	0.24	0.24	0.00	0.00	0.00	0.00	0.10	0.10	0.00	0.00	0.66	0.66	0.00	0.00	3	0.36	199	200	17.0	0.008	0.05					0.00	0.00	6.88	7.00	0.00	2.7	37.0
03/24/23 11:17:04	117:20:14	116:19:47	0.00	0.00	22.5	20.0	0.00	0.00	0.00	0.00	0.00	10.18	0.00	1.00	1.00	0.00	0.00	0.24	0.24	0.00	0.00	0.00	0.00	0.10	0.10	0.00	0.00	0.66	0.66	0.00	0.00	4	0.36	201	200	17.0	0.008	0.05					0.00	0.00	6.88	7.00	0.00	2.9	37.0
03/24/23 11:27:04	117:30:14	116:29:47	0.00	0.00	23.3	20.0	0.00	0.00	0.00	0.00	0.00	10.18	0.00	1.00	1.00	0.00	0.00	0.24	0.24	0.00	0.00	0.00	0.00	0.10	0.10	0.00	0.00	0.66	0.66	0.00	0.00	3	0.36	200	200	17.3	0.008	0.05					0.00	0.00	6.88	7.00	0.00	2.9	37.0
03/24/23 11:37:04	117:40:14	116:39:47	0.00	0.00	23.2	20.0	0.00	0.00	0.00	0.00	0.00	10.18	0.00	1.00	1.00	0.00	0.00	0.24	0.24	0.00	0.00	0.00	0.00	0.10	0.10	0.00	0.00	0.66	0.66	0.00	0.00	3	0.35	200	200	16.7	0.008	0.05					0.00	0.00	6.88	7.00	0.00	2.9	37.0
03/24/23 11:47:04	117:50:14	116:49:47	0.00	0.00	22.8	20.0	0.00	0.00	0.00	0.00	0.00	10.18	0.00	1.00	1.00	0.00	0.00	0.24	0.24	0.00	0.00	0.00	0.00	0.10	0.10	0.00	0.00	0.66	0.66	0.00	0.00	4	0.36	200	200	17.1	0.008	0.05					0.00	0.00	6.88	7.00	0.00	3.0	37.0
03/24/23 11:57:04	118:00:14	116:59:47	0.00	0.00	22.5	20.0	0.00	0.00	0.00	0.00	0.00	10.18	0.00	1.00	1.00	0.00	0.00	0.24	0.24	0.00	0.00	0.00	0.00	0.10	0.10	0.00	0.00	0.66	0.66	0.00	0.00	4	0.35	200	200	16.6	0.008	0.05					0.00	0.00	6.88	7.00	0.00	2.7	37.0
03/24/23 12:07:04	118:10:14	117:09:47	0.00	0.00	22.5	20.0	0.00	0.00	0.00	0.00	0.00	10.18	0.00	1.00	1.00	0.00	0.00	0.24	0.24	0.00	0.00	0.00	0.00	0.10	0.10	0.00	0.00	0.66	0.66	0.00	0.00	3	0.35	200	200	16.9	0.008	0.05					0.00	0.00	6.88	7.00	0.00	2.6	37.0
03/24/23 12:17:04	118:20:14	117:19:47	0.00	0.00	22.5	20.0	0.00	0.00	0.00	0.00	0.00	10.18	0.00	1.00	1.00	0.00	0.00	0.24	0.24	0.00	0.00	0.00	0.00	0.10	0.10	0.00	0.00	0.66	0.66	0.00	0.00	3	0.37	200	200	17.5	0.008	0.05					0.00	0.00	6.88	7.00	0.00	2.8	37.0
03/24/23 12:27:04	118:30:14	117:29:47	0.00	0.00	22.4	20.0	0.00	0.00	0.00	0.00	0.00	10.18	0.00	1.00	1.00	0.00	0.00	0.24	0.24	0.00	0.00	0.00	0.00	0.10	0.10	0.00	0.00	0.66	0.66	0.00	0.00	3	0.36	200	200	17.2	0.008	0.05					0.00	0.00	6.88	7.00	0.00	2.6	37.0
03/24/23 12:37:04	118:40:14	117:39:47	0.00	0.00	22.4	20.0	0.00	0.00	0.00	0.00	0.00	10.18	0.00	1.00	1.00	0.00	0.00	0.24	0.24	0.00	0.00	0.00	0.00	0.10	0.10	0.00	0.00	0.66	0.66	0.00	0.00	3	0.36	200	200	17.0	0.008	0.05					0.00	0.00	6.88	7.00	0.00	2.8	37.0
03/24/23 12:47:04	118:50:14	117:49:47	0.00	0.00	22.4	20.0	0.00	0.00	0.00	0.00	0.00	10.18	0.00	1.00	1.00	0.00	0.00	0.24	0.24	0.00	0.00	0.00	0.00	0.10	0.10	0.00	0.00	0.66	0.66	0.00	0.00	3	0.35	200	200	16.7	0.008	0.05					0.00	0.00	6.88	7.00	0.00	2.7	37.0
03/24/23 12:57:04	119:00:14	117:59:47	0.00	0.00	22.5	20.0	0.00	0.00	0.00	0.00	0.00	10.18	0.00	1.00	1.00	0.00	0.00	0.24	0.24	0.00	0.00	0.00	0.00	0.10	0.10	0.00	0.00	0.66	0.66	0.00	0.00	2	0.36	200	200	17.3	0.008	0.05					0.00	0.00	6.88	7.00	0.00	2.8	37.0
03/24/23 13:07:04	119:10:14	118:09:47	0.00	0.00	22.5	20.0	0.00	0.00	0.00	0.00	0.00	10.18	0.00	1.00	1.00	0.00	0.00	0.24	0.24	0.00	0.00	0.00	0.00	0.10	0.10	0.00	0.00	0.66	0.66	0.00	0.00	3	0.34	199	200	16.4	0.008	0.05					0.00	0.00	6.88	7.00	0.00	2.7	37.0
03/24/23 13:17:04	119:20:14	118:19:47	0.00	0.00	22.4	20.0	0.00	0.00	0.00	0.00	0.00	10.18	0.00	1.00	1.00	0.00	0.00	0.24	0.24	0.00	0.00	0.00	0.00	0.10	0.10	0.00	0.00	0.66	0.66	0.00	0.00	3	0.35	199	200	16.6	0.008	0.05					0.00	0.00	6.88	7.00	0.00	2.6	37.0
03/24/23 13:27:04	119:30:14	118:29:47	0.00	0.00	22.4	20.0	0.00	0.00	0.00	0.00	0.00	10.18	0.00	1.00	1.00	0.00	0.00	0.24	0.24	0.00	0.00	0.00	0.00	0.10	0.10	0.00	0.00	0.66	0.66	0.00	0.00	3	0.35	201	200	16.8	0.008	0.05					0.00	0.00	6.88	7.00	0.00	2.8	37.0
03/24/23 13:37:04	119:40:14	118:39:47	0.00	0.00	22.4	20.0	0.00	0.00	0.00	0.00	0.00	10.18	0.00	1.00	1.00	0.00	0.00	0.24	0.24	0.00	0.00	0.00	0.00	0.10	0.10	0.00	0.00	0.66	0.66	0.00	0.00	3	0.35	200	200	16.6	0.008	0.05					0.00	0.00	6.88	7.00	0.00	2.8	37.0
03/24/23 13:47:04	119:50:14	118:49:47	0.00	0.00	22.4	20.0	0.00	0.00	0.00	0.00	0.00	10.18	0.00	1.00	1.00	0.00	0.00	0.24	0.24	0.00	0.00	0.00	0.00	0.10	0.10	0.00	0.00	0.66	0.66	0.00	0.00	3	0.35	200	200	16.5	0.008	0.05					0.00	0.00	6.88	7.00	0.00	2.7	37.0
03/24/23 13:57:04	120:00:14	118:59:47	0.00	0.00	22.3	20.0	0.00	0.00	0.00	0.00	0.00	10.18	0.00	1.00	1.00	0.00	0.00	0.24	0.24	0.00	0.00	0.00	0.00	0.10	0.10	0.00	0.00	0.66	0.66	0.00	0.00	4	0.35	200	200	16.6	0.008	0.05					0.00	0.00	6.88	7.00	0.00	2.6	37.0
03/24/23 14:07:04	120:10:14	119:09:47	0.00	0.00	22.3	20.0	0.00	0.00	0.00	0.00	0.00	10.18	0.00	1.00	1.00	0.00	0.00	0.24	0.24	0.00	0.00	0.00	0.00	0.10	0.10	0.00	0.00	0.66	0.66	0.00	0.00	3	0.37	200	200	17.6	0.008	0.05					0.00	0.00	6.88	7.00	0.00	2.7	37.0
03/24/23 14:17:04	120:20:14	119:19:47	0.00	0.00	22.3	20.0	0.00	0.00	0.00	0.00	0.00	10.18	0.00	1.00	1.00	0.00	0.00	0.24	0.24	0.00	0.00	0.00	0.00	0.10	0.10	0.00	0.00	0.66	0.66	0.00	0.00	4	0.35	200	200	16.4	0.008	0.05					0.00	0.00	6.88	7.00	0.00	2.8	37.0
03/24/23 14:27:04	120:30:14	119:29:47	0.00	0.00	22.3	20.0	0.00	0.00	0.00	0.00	0.00	10.18	0.00	1.00	1.00	0.00	0.00	0.24	0.24	0.00	0.00	0.00	0.00	0.10	0.10	0.00	0.00	0.66	0.66	0.00	0.00	4	0.36	200	200	17.2	0.008	0.05					0.00	0.00	6.88	7.00	0.00	2.8	37.0
03/24/23 14:37:04	120:40:14	119:39:47	0.00	0.00	22.3	20.0	0.00	0.00	0.00	0.00	0.00	10.18	0.00	1.00	1.00	0.00	0.00	0.24	0.24	0.00	0.00	0.00	0.00	0.10	0.10	0.00	0.00	0.66	0.66	0.00	0.00	3	0.35	200	200	16.7	0.008	0.05					0.00	0.00	6.88	7.00	0.00	2.9	37.0
03/24/23 14:47:04	120:50:14	119:49:48	0.00	0.00	22.4	20.0	0.00	0.00	0.00	0.00	0.00	10.18	0.00	1.00	1.00	0.00	0.00	0.24	0.24	0.00	0.00	0.00	0.00	0.10	0.10	0.00	0.00	0.66	0.66	0.00	0.00	4	0.35	200	200	16.7	0.008	0.05					0.00	0.00	6.89	7.00	0.00	2.8	37.0
03/24/23 14:57:04	121:00:14	119:59:48	0.00	0.00	22.3	20.0	0.00	0.00	0.00	0.00	0.00	10.18	0.00	1.00	1.00	0.00	0.00	0.24	0.24	0.00	0.00	0.00	0.00	0.10	0.10	0.00	0.00	0.66	0.66	0.00	0.00	2	0.36	200	200	16.9	0.008	0.05					0.00	0.00	6.88	7.00	0.00	2.7	37.0
03/24/23 15:07:04	121:10:14	120:09:48	0.00	0.00	22.3	20.0	0.00	0.00	0.00	0.00	0.00	10.18	0.00	1.00	1.00	0.00	0.00	0.24	0.24	0.00	0.00	0.00	0.00	0.10	0.10	0.00	0.00	0.66	0.66	0.00	0.00	4	0.37	200	200	17.7	0.008	0.05					0.00	0.00	6.88	7.00	0.00	2.6	37.0
03/24/23 15:17:04	121:20:14	120:19:48	0.00	0.00	22.4	20.0	0.00	0.00	0.00	0.00	0.00	10.18	0.00	1.00	1.00	0.00	0.00	0.24	0.24	0.00	0.00	0.00	0.00	0.10	0.10	0.00	0.00	0.66	0.66	0.00	0.00	3	0.35	201	200	16.8	0.008	0.05					0.00	0.00	6.88	7.00	0.00	2.8	37.0
03/24/23 15:27:04	121:30:14	120:29:48	0.00	0.00	22.4	20.0	0.00	0.00	0.00	0.00	0.00	10.18	0.00	1.00	1.00	0.00	0.00	0.24	0.24	0.00	0.00	0.00	0.00	0.10	0.10	0.00	0.00	0.66	0.66	0.00	0.00	2	0.36	200	200	17.3	0.008	0.05					0.00	0.00	6.88	7.00	0.00	2.6	37.0
03/24/23 15:37:04	121:40:14	120:39:48	0.00	0.00	22.4	20.0	0.00	0.00	0.00	0.00	0.00	10.18	0.00	1.00	1.00	0.00	0.00	0.24	0.24	0.00	0.00	0.00	0.00	0.10	0.10	0.00	0.00	0.66	0.66	0.00	0.00	3	0.35	201	200	16.8	0.008	0.05					0.00	0.00	6.88	7.00	0.00	2.7	37.0
03/24/23 15:47:04	121:50:14	120:49:48	0.00	0.00	22.4	20.0	0.00	0.00	0.00	0.00	0.00	10.18	0.00	1.00	1.00	0.00	0.00	0.24	0.24	0.00	0.00	0.00	0.00	0.10	0.10	0.00	0.00	0.66	0.66	0.00	0.00	3	0.36	200	200	17.4	0.009	0.05					0.00	0.00	6.88	7.00	0.00	2.5	37.0
03/24/23 15:57:04	122:00:14	120:59:48	0.00	0.00	22.4	20.0	0.00	0.00	0.00	0.00	0.00	10.18	0.00	1.00	1.00	0.00	0.00	0.24	0.24	0.00	0.00	0.00	0.00	0.10	0.10	0.00	0.00	0.66	0.66	0.00	0.00	3	0.36	200	200	17.0	0.008	0.05					0.00	0.00	6.88	7.00	0.00	2.6	37.0
03/24/23 16:07:04	122:10:14	121:09:48	0.00	0.00	22.4	20.0	0.00	0.00	0.00	0.00	0.00	10.18	0.00	1.00	1.00	0.00	0.00	0.24	0.24	0.00	0.00	0.00	0.00	0.10	0.10	0.00	0.00	0.66	0.66	0.00	0.00	3	0.35	200	200	16.8	0.008	0.05					0.00	0.00	6.89	7.00	0.00	2.9	37.0
03/24/23 16:17:04	122:20:14	121:19:48	0.00	0.00	22.4	20.0	0.00	0.00	0.00	0.00	0.00	10.18	0.00	1.00	1.00	0.00	0.00	0.24	0.24	0.00	0.00	0.00	0.00	0.10	0.10	0.00	0.00	0.66	0.66	0.00	0.00	4	0.35	200	200	16.6	0.008	0.05					0.00	0.00	6.88	7.00	0.00	2.7	37.0
03/24/23 16:27:04	122:30:14	121:29:48	0.00	0.00	22.5	20.0	0.00	0.00	0.00	0.00	0.00	10.18	0.00	1.00	1.00	0.00	0.00	0.24	0.24	0.00	0.00	0.00	0.00	0.10	0.10	0.00	0.00	0.66	0.66	0.00	0.00	3	0.35	200	200	16.5	0.008	0.05					0.00	0.00	6.89	7.00	0.00	2.6	37.0
03/24/23 16:37:04	122:40:14	121:39:48	0.00	0.00	22.4	20.0	0.00	0.00	0.00	0.00	0.00	10.18	0.00	1.00	1.00	0.00	0.00	0.24	0.24	0.00	0.00	0.00	0.00	0.10	0.10	0.00	0.00	0.66	0.66	0.00	0.00	3	0.35	200	200	16.6	0.008	0.05					0.00	0.00	6.88	7.00	0.00	2.8	37.0
03/24/23 16:47:04	122:50:14	121:49:48	0.00	0.00	22.3	20.0	0.00	0.00	0.00	0.00	0.00	10.18	0.00	1.00	1.00	0.00	0.00	0.24	0.24	0.00	0.00	0.00	0.00	0.10	0.10	0.00	0.00	0.66	0.66	0.00	0.00	3	0.35	200	200	16.5	0.008	0.05					0.00	0.00	6.88	7.00	0.00	2.7	37.0
03/24/23 16:57:04	123:00:14	121:59:48	0.00	0.00	22.4	20.0	0.00	0.00	0.00	0.00	0.00	10.18	0.00	1.00	1.00	0.00	0.00	0.24	0.24	0.00	0.00	0.00	0.00	0.10	0.10	0.00	0.00	0.66	0.66	0.00	0.00	3	0.37	200	200	17.6	0.008	0.05					0.00	0.00	6.89	7.00	0.00	2.8	37.0
03/24/23 17:07:04	123:10:14	122:09:48	0.00	0.00	22.4	20.0	0.00	0.00	0.00	0.00	0.00	10.18	0.00	1.00	1.00	0.00	0.00	0.24	0.24	0.00	0.00	0.00	0.00	0.10	0.10	0.00	0.00	0.66	0.66	0.00	0.00	2	0.35	200	200	16.5	0.008	0.05					0.00	0.00	6.89	7.00	0.00	2.8	37.0
03/24/23 17:17:04	123:20:14	122:19:48	0.00	0.00	22.4	20.0	0.00	0.00	0.00	0.00	0.00	10.18	0.00	1.00	1.00	0.00	0.00	0.24	0.24	0.00	0.00	0.00	0.00	0.10	0.10	0.00	0.00	0.66	0.66	0.00	0.00	3	0.35	200	200	16.6	0.008	0.05					0.00	0.00	6.88	7.00	0.00	2.6	37.0
03/24/23 17:27:04	123:30:14	122:29:48	0.00	0.00	22.3	20.0	0.00	0.00	0.00	0.00	0.00	10.18	0.00	1.00	1.00	0.00	0.00	0.24	0.24	0.00	0.00	0.00	0.00	0.10	0.10	0.00	0.00	0.66	0.66	0.00	0.00	3	0.35	200	200	16.9	0.008	0.05					0.00	0.00	6.88	7.00	0.00	2.8	37.0
03/24/23 17:37:04	123:40:14	122:39:48	0.00	0.00	22.3	20.0	0.00	0.00	0.00	0.00	0.00	10.18	0.00	1.00	1.00	0.00	0.00	0.24	0.24	0.00	0.00	0.00	0.00	0.10	0.10	0.00	0.00	0.66	0.66	0.00	0.00	3	0.35	200	200	16.8	0.008	0.05					0.00	0.00	6.89	7.00	0.00	2.5	37.0
03/24/23 17:47:04	123:50:15	122:49:48	0.00	0.00	22.3	20.0	0.00	0.00	0.00	0.00	0.00	10.18	0.00	1.00	1.00	0.00	0.00	0.24	0.24	0.00	0.00	0.00	0.00	0.10	0.10	0.00	0.00	0.66	0.66	0.00	0.00	3	0.35	200	200	16.9	0.008	0.05					0.00	0.00	6.89	7.00	0.00	2.8	37.0
03/24/23 17:57:04	124:00:15	122:59:48	0.00	0.00	22.4	20.0	0.00	0.00	0.00	0.00	0.00	10.18	0.00	1.00	1.00	0.00	0.00	0.24	0.24	0.00	0.00	0.00	0.00	0.10	0.10	0.00	0.00	0.66	0.66	0.00	0.00	2	0.36	200	200	17.0	0.008	0.05					0.00	0.00	6.89	7.00	0.00	2.9	37.0
03/24/23 18:07:04	124:10:15	123:09:48	0.00	0.00	22.3	20.0	0.00	0.00	0.00	0.00	0.00	10.18	0.00	1.00	1.00	0.00	0.00	0.24	0.24	0.00	0.00	0.00	0.00	0.10	0.10	0.00	0.00	0.66	0.66	0.00	0.00	3	0.36	199	200	17.4	0.008	0.05					0.00	0.00	6.88	7.00	0.00	2.6	37.0
03/24/23 18:17:04	124:20:15	123:19:48	0.00	0.00	22.4	20.0	0.00	0.00	0.00	0.00	0.00	10.18	0.00	1.00	1.00	0.00	0.00	0.24	0.24	0.00	0.00	0.00	0.00	0.10	0.10	0.00	0.00	0.66	0.66	0.00	0.00	3	0.35	200	200	16.5	0.008	0.05					0.00	0.00	6.88	7.00	0.00	2.7	37.0
03/24/23 18:27:04	124:30:15	123:29:48	0.00	0.00	22.4	20.0	0.00	0.00	0.00	0.00	0.00	10.18	0.00	1.00	1.00	0.00	0.00	0.24	0.24	0.00	0.00	0.00	0.00	0.10	0.10	0.00	0.00	0.66	0.66	0.00	0.00	3	0.37	200	200	17.5	0.008	0.05					0.00	0.00	6.89	7.00	0.00	2.6	37.0
03/24/23 18:37:04	124:40:15	123:39:48	0.00	0.00	22.3	20.0	0.00	0.00	0.00	0.00	0.00	10.18	0.00	1.00	1.00	0.00	0.00	0.24	0.24	0.00	0.00	0.00	0.00	0.10	0.10	0.00	0.00	0.66	0.66	0.00	0.00	3	0.36	200	200	17.0	0.008	0.05					0.00	0.00	6.89	7.00	0.00	2.6	37.0
03/24/23 18:47:04	124:50:15	123:49:48	0.00	0.00	22.4	20.0	0.00	0.00	0.00	0.00	0.00	10.18	0.00	1.00	1.00	0.00	0.00	0.24	0.24	0.00	0.00	0.00	0.00	0.10	0.10	0.00	0.00	0.66	0.66	0.00	0.00	4	0.36	201	200	17.0	0.008	0.05					0.00	0.00	6.89	7.00	0.00	2.8	37.0
03/24/23 18:57:04	125:00:15	123:59:48	0.00	0.00	22.4	20.0	0.00	0.00	0.00	0.00	0.00	10.18	0.00	1.00	1.00	0.00	0.00	0.24	0.24	0.00	0.00	0.00	0.00	0.10	0.10	0.00	0.00	0.66	0.66	0.00	0.00	2	0.36	199	200	17.4	0.008	0.05					0.00	0.00	6.89	7.00	0.00	2.7	37.0
03/24/23 19:07:04	125:10:15	124:09:48	0.00	0.00	22.3	20.0	0.00	0.00	0.00	0.00	0.00	10.18	0.00	1.00	1.00	0.00	0.00	0.24	0.24	0.00	0.00	0.00	0.00	0.10	0.10	0.00	0.00	0.66	0.66	0.00	0.00	3	0.36	200	200	17.4	0.008	0.05					0.00	0.00	6.89	7.00	0.00	3.0	37.0
03/24/23 19:17:04	125:20:15	124:19:48	0.00	0.00	22.3	20.0	0.00	0.00	0.00	0.00	0.00	10.18	0.00	1.00	1.00	0.00	0.00	0.24	0.24	0.00	0.00	0.00	0.00	0.10	0.10	0.00	0.00	0.66	0.66	0.00	0.00	4	0.37	200	200	17.5	0.008	0.05					0.00	0.00	6.89	7.00	0.00	2.9	37.0
03/24/23 19:27:04	125:30:15	124:29:48	0.00	0.00	22.4	20.0	0.00	0.00	0.00	0.00	0.00	10.18	0.00	1.00	1.00	0.00	0.00	0.24	0.24	0.00	0.00	0.00	0.00	0.10	0.10	0.00	0.00	0.66	0.66	0.00	0.00	3	0.35	200	200	16.9	0.009	0.05					0.00	0.00	6.89	7.00	0.00	2.7	37.0
03/24/23 19:37:04	125:40:15	124:39:48	0.00	0.00	22.3	20.0	0.00	0.00	0.00	0.00	0.00	10.18	0.00	1.00	1.00	0.00	0.00	0.24	0.24	0.00	0.00	0.00	0.00	0.10	0.10	0.00	0.00	0.66	0.66	0.00	0.00	3	0.35	200	200	16.7	0.009	0.05					0.00	0.00	6.89	7.00	0.00	2.7	37.0
03/24/23 19:47:04	125:50:15	124:49:48	0.00	0.00	22.3	20.0	0.00	0.00	0.00	0.00	0.00	10.18	0.00	1.00	1.00	0.00	0.00	0.24	0.24	0.00	0.00	0.00	0.00	0.10	0.10	0.00	0.00	0.66	0.66	0.00	0.00	4	0.36	200	200	17.3	0.008	0.05					0.00	0.00	6.89	7.00	0.00	2.9	37.0
03/24/23 19:57:04	126:00:15	124:59:48	0.00	0.00	22.3	20.0	0.00	0.00	0.00	0.00	0.00	10.18	0.00	1.00	1.00	0.00	0.00	0.24	0.24	0.00	0.00	0.00	0.00	0.10	0.10	0.00	0.00	0.66	0.66	0.00	0.00	3	0.35	200	200	16.7	0.008	0.05					0.00	0.00	6.89	7.00	0.00	2.7	37.0
03/24/23 20:07:04	126:10:15	125:09:48	0.00	0.00	22.3	20.0	0.00	0.00	0.00	0.00	0.00	10.18	0.00	1.00	1.00	0.00	0.00	0.24	0.24	0.00	0.00	0.00	0.00	0.10	0.10	0.00	0.00	0.66	0.66	0.00	0.00	4	0.35	200	200	16.9	0.008	0.05					0.00	0.00	6.89	7.00	0.00	2.6	37.0
03/24/23 20:17:04	126:20:15	125:19:48	0.00	0.00	22.2	20.0	0.00	0.00	0.00	0.00	0.00	10.18	0.00	1.00	1.00	0.00	0.00	0.24	0.24	0.00	0.00	0.00	0.00	0.10	0.10	0.00	0.00	0.66	0.66	0.00	0.00	3	0.35	200	200	17.0	0.008	0.05					0.00	0.00	6.89	7.00	0.00	3.0	37.0
03/24/23 20:27:04	126:30:15	125:29:48	0.00	0.00	22.3	20.0	0.00	0.00	0.00	0.00	0.00	10.18	0.00	1.00	1.00	0.00	0.00	0.24	0.24	0.00	0.00	0.00	0.00	0.10	0.10	0.00	0.00	0.66	0.66	0.00	0.00	4	0.35	200	200	16.5	0.008	0.05					0.00	0.00	6.89	7.00	0.00	2.6	37.0
03/24/23 20:37:04	126:40:15	125:39:48	0.00	0.00	22.3	20.0	0.00	0.00	0.00	0.00	0.00	10.18	0.00	1.00	1.00	0.00	0.00	0.24	0.24	0.00	0.00	0.00	0.00	0.10	0.10	0.00	0.00	0.66	0.66	0.00	0.00	4	0.36	200	200	17.3	0.008	0.05					0.00	0.00	6.89	7.00	0.00	2.7	37.0
03/24/23 20:47:04	126:50:15	125:49:48	0.00	0.00	22.3	20.0	0.00	0.00	0.00	0.00	0.00	10.18	0.00	1.00	1.00	0.00	0.00	0.24	0.24	0.00	0.00	0.00	0.00	0.10	0.10	0.00	0.00	0.66	0.66	0.00	0.00	3	0.36	200	200	17.3	0.008	0.05					0.00	0.00	6.89	7.00	0.00	2.6	37.0
03/24/23 20:57:04	127:00:15	125:59:48	0.00	0.00	22.3	20.0	0.00	0.00	0.00	0.00	0.00	10.18	0.00	1.00	1.00	0.00	0.00	0.24	0.24	0.00	0.00	0.00	0.00	0.10	0.10	0.00	0.00	0.66	0.66	0.00	0.00	3	0.35	200	200	16.7	0.008	0.05					0.00	0.00	6.89	7.00	0.00	2.8	37.0
03/24/23 21:07:04	127:10:15	126:09:48	0.00	0.00	22.2	20.0	0.00	0.00	0.00	0.00	0.00	10.18	0.00	1.00	1.00	0.00	0.00	0.24	0.24	0.00	0.00	0.00	0.00	0.10	0.10	0.00	0.00	0.66	0.66	0.00	0.00	3	0.36	200	200	17.4	0.008	0.05					0.00	0.00	6.89	7.00	0.00	2.9	37.0
03/24/23 21:17:04	127:20:15	126:19:48	0.00	0.00	22.2	20.0	0.00	0.00	0.00	0.00	0.00	10.18	0.00	1.00	1.00	0.00	0.00	0.24	0.24	0.00	0.00	0.00	0.00	0.10	0.10	0.00	0.00	0.66	0.66	0.00	0.00	3	0.35	200	200	16.9	0.008	0.05					0.00	0.00	6.89	7.00	0.00	2.6	37.0
03/24/23 21:27:04	127:30:15	126:29:48	0.00	0.00	22.3	20.0	0.00	0.00	0.00	0.00	0.00	10.18	0.00	1.00	1.00	0.00	0.00	0.24	0.24	0.00	0.00	0.00	0.00	0.10	0.10	0.00	0.00	0.66	0.66	0.00	0.00	3	0.35	200	200	16.8	0.009	0.05					0.00	0.00	6.89	7.00	0.00	2.9	37.0
03/24/23 21:37:04	127:40:15	126:39:48	0.00	0.00	22.3	20.0	0.00	0.00	0.00	0.00	0.00	10.18	0.00	1.00	1.00	0.00	0.00	0.24	0.24	0.00	0.00	0.00	0.00	0.10	0.10	0.00	0.00	0.66	0.66	0.00	0.00	3	0.37	200	200	17.5	0.009	0.05					0.00	0.00	6.89	7.00	0.00	2.9	37.0
03/24/23 21:47:04	127:50:15	126:49:48	0.00	0.00	22.3	20.0	0.00	0.00	0.00	0.00	0.00	10.18	0.00	1.00	1.00	0.00	0.00	0.24	0.24	0.00	0.00	0.00	0.00	0.10	0.10	0.00	0.00	0.66	0.66	0.00	0.00	3	0.35	200	200	16.9	0.009	0.05					0.00	0.00	6.89	7.00	0.00	2.7	37.0
03/24/23 21:57:04	128:00:15	126:59:48	0.00	0.00	22.2	20.0	0.00	0.00	0.00	0.00	0.00	10.18	0.00	1.00	1.00	0.00	0.00	0.24	0.24	0.00	0.00	0.00	0.00	0.10	0.10	0.00	0.00	0.66	0.66	0.00	0.00	3	0.35	200	200	16.6	0.009	0.05					0.00	0.00	6.89	7.00	0.00	2.9	37.0
03/24/23 22:07:04	128:10:15	127:09:48	0.00	0.00	22.2	20.0	0.00	0.00	0.00	0.00	0.00	10.18	0.00	1.00	1.00	0.00	0.00	0.24	0.24	0.00	0.00	0.00	0.00	0.10	0.10	0.00	0.00	0.66	0.66	0.00	0.00	3	0.35	200	200	16.6	0.009	0.05					0.00	0.00	6.89	7.00	0.00	2.7	37.0
03/24/23 22:17:04	128:20:15	127:19:48	0.00	0.00	22.2	20.0	0.00	0.00	0.00	0.00	0.00	10.18	0.00	1.00	1.00	0.00	0.00	0.24	0.24	0.00	0.00	0.00	0.00	0.10	0.10	0.00	0.00	0.66	0.66	0.00	0.00	4	0.35	200	200	16.5	0.009	0.05					0.00	0.00	6.89	7.00	0.00	2.4	37.0
03/24/23 22:27:04	128:30:15	127:29:48	0.00	0.00	22.2	20.0	0.00	0.00	0.00	0.00	0.00	10.18	0.00	1.00	1.00	0.00	0.00	0.24	0.24	0.00	0.00	0.00	0.00	0.10	0.10	0.00	0.00	0.66	0.66	0.00	0.00	3	0.36	200	200	17.2	0.009	0.05					0.00	0.00	6.89	7.00	0.00	2.8	37.0
03/24/23 22:37:05	128:40:15	127:39:48	0.00	0.00	22.2	20.0	0.00	0.00	0.00	0.00	0.00	10.18	0.00	1.00	1.00	0.00	0.00	0.24	0.24	0.00	0.00	0.00	0.00	0.10	0.10	0.00	0.00	0.66	0.66	0.00	0.00	3	0.36	200	200	17.1	0.009	0.05					0.00	0.00	6.89	7.00	0.00	2.7	37.0
03/24/23 22:47:05	128:50:15	127:49:48	0.00	0.00	22.2	20.0	0.00	0.00	0.00	0.00	0.00	10.18	0.00	1.00	1.00	0.00	0.00	0.24	0.24	0.00	0.00	0.00	0.00	0.10	0.10	0.00	0.00	0.66	0.66	0.00	0.00	4	0.36	200	200	17.2	0.009	0.05					0.00	0.00	6.89	7.00	0.00	2.7	37.0
03/24/23 22:57:05	129:00:15	127:59:48	0.00	0.00	22.2	20.0	0.00	0.00	0.00	0.00	0.00	10.18	0.00	1.00	1.00	0.00	0.00	0.24	0.24	0.00	0.00	0.00	0.00	0.10	0.10	0.00	0.00	0.66	0.66	0.00	0.00	3	0.36	200	200	17.0	0.009	0.05					0.00	0.00	6.89	7.00	0.00	2.8	37.0
03/24/23 23:07:05	129:10:15	128:09:48	0.00	0.00	22.2	20.0	0.00	0.00	0.00	0.00	0.00	10.18	0.00	1.00	1.00	0.00	0.00	0.24	0.24	0.00	0.00	0.00	0.00	0.10	0.10	0.00	0.00	0.66	0.66	0.00	0.00	3	0.35	200	200	16.6	0.009	0.05					0.00	0.00	6.89	7.00	0.00	2.9	37.0
03/24/23 23:17:05	129:20:15	128:19:48	0.00	0.00	22.2	20.0	0.00	0.00	0.00	0.00	0.00	10.18	0.00	1.00	1.00	0.00	0.00	0.24	0.24	0.00	0.00	0.00	0.00	0.10	0.10	0.00	0.00	0.66	0.66	0.00	0.00	3	0.36	200	200	17.0	0.009	0.05					0.00	0.00	6.89	7.00	0.00	2.6	37.0
03/24/23 23:27:05	129:30:15	128:29:48	0.00	0.00	22.1	20.0	0.00	0.00	0.00	0.00	0.00	10.18	0.00	1.00	1.00	0.00	0.00	0.24	0.24	0.00	0.00	0.00	0.00	0.10	0.10	0.00	0.00	0.66	0.66	0.00	0.00	3	0.35	200	200	16.5	0.009	0.05					0.00	0.00	6.89	7.00	0.00	3.0	37.0
03/24/23 23:37:05	129:40:15	128:39:48	0.00	0.00	22.1	20.0	0.00	0.00	0.00	0.00	0.00	10.18	0.00	1.00	1.00	0.00	0.00	0.24	0.24	0.00	0.00	0.00	0.00	0.10	0.10	0.00	0.00	0.66	0.66	0.00	0.00	4	0.35	200	200	16.8	0.009	0.05					0.00	0.00	6.89	7.00	0.00	2.7	37.0
03/24/23 23:47:05	129:50:15	128:49:48	0.00	0.00	22.2	20.0	0.00	0.00	0.00	0.00	0.00	10.18	0.00	1.00	1.00	0.00	0.00	0.24	0.24	0.00	0.00	0.00	0.00	0.10	0.10	0.00	0.00	0.66	0.66	0.00	0.00	4	0.35	200	200	16.7	0.009	0.05					0.00	0.00	6.89	7.00	0.00	2.6	37.0
03/24/23 23:57:05	130:00:15	128:59:48	0.00	0.00	22.2	20.0	0.00	0.00	0.00	0.00	0.00	10.18	0.00	1.00	1.00	0.00	0.00	0.24	0.24	0.00	0.00	0.00	0.00	0.10	0.10	0.00	0.00	0.66	0.66	0.00	0.00	3	0.36	200	200	17.0	0.009	0.05					0.00	0.00	6.89	7.00	0.00	2.6	37.0
03/25/23 00:07:05	130:10:15	129:09:48	0.00	0.00	22.2	20.0	0.00	0.00	0.00	0.00	0.00	10.18	0.00	1.00	1.00	0.00	0.00	0.24	0.24	0.00	0.00	0.00	0.00	0.10	0.10	0.00	0.00	0.66	0.66	0.00	0.00	3	0.35	200	200	16.5	0.009	0.05					0.00	0.00	6.89	7.00	0.00	2.7	37.0
03/25/23 00:17:05	130:20:15	129:19:48	0.00	0.00	22.2	20.0	0.00	0.00	0.00	0.00	0.00	10.18	0.00	1.00	1.00	0.00	0.00	0.24	0.24	0.00	0.00	0.00	0.00	0.10	0.10	0.00	0.00	0.66	0.66	0.00	0.00	3	0.36	200	200	17.1	0.009	0.05					0.00	0.00	6.89	7.00	0.00	2.7	37.0
03/25/23 00:27:05	130:30:15	129:29:48	0.00	0.00	22.1	20.0	0.00	0.00	0.00	0.00	0.00	10.18	0.00	1.00	1.00	0.00	0.00	0.24	0.24	0.00	0.00	0.00	0.00	0.10	0.10	0.00	0.00	0.66	0.66	0.00	0.00	3	0.37	200	200	17.5	0.009	0.05					0.00	0.00	6.89	7.00	0.00	2.8	37.0
03/25/23 00:37:05	130:40:15	129:39:48	0.00	0.00	22.1	20.0	0.00	0.00	0.00	0.00	0.00	10.18	0.00	1.00	1.00	0.00	0.00	0.24	0.24	0.00	0.00	0.00	0.00	0.10	0.10	0.00	0.00	0.66	0.66	0.00	0.00	3	0.35	200	200	16.9	0.009	0.05					0.00	0.00	6.89	7.00	0.00	2.8	37.0
03/25/23 00:47:05	130:50:15	129:49:48	0.00	0.00	22.1	20.0	0.00	0.00	0.00	0.00	0.00	10.18	0.00	1.00	1.00	0.00	0.00	0.24	0.24	0.00	0.00	0.00	0.00	0.10	0.10	0.00	0.00	0.66	0.66	0.00	0.00	3	0.35	200	200	16.5	0.009	0.05					0.00	0.00	6.89	7.00	0.00	2.7	37.0
03/25/23 00:57:05	131:00:15	129:59:48	0.00	0.00	22.1	20.0	0.00	0.00	0.00	0.00	0.00	10.18	0.00	1.00	1.00	0.00	0.00	0.24	0.24	0.00	0.00	0.00	0.00	0.10	0.10	0.00	0.00	0.66	0.66	0.00	0.00	3	0.36	200	200	17.0	0.009	0.05					0.00	0.00	6.89	7.00	0.00	2.7	37.0
03/25/23 01:07:05	131:10:16	130:09:49	0.00	0.00	22.1	20.0	0.00	0.00	0.00	0.00	0.00	10.18	0.00	1.00	1.00	0.00	0.00	0.24	0.24	0.00	0.00	0.00	0.00	0.10	0.10	0.00	0.00	0.66	0.66	0.00	0.00	4	0.35	200	200	16.7	0.009	0.05					0.00	0.00	6.89	7.00	0.00	2.7	37.0
03/25/23 01:17:05	131:20:15	130:19:48	0.00	0.00	22.1	20.0	0.00	0.00	0.00	0.00	0.00	10.18	0.00	1.00	1.00	0.00	0.00	0.24	0.24	0.00	0.00	0.00	0.00	0.10	0.10	0.00	0.00	0.66	0.66	0.00	0.00	4	0.35	200	200	16.9	0.009	0.05					0.00	0.00	6.89	7.00	0.00	2.6	37.0
03/25/23 01:27:05	131:30:15	130:29:48	0.00	0.00	22.2	20.0	0.00	0.00	0.00	0.00	0.00	10.18	0.00	1.00	1.00	0.00	0.00	0.24	0.24	0.00	0.00	0.00	0.00	0.10	0.10	0.00	0.00	0.66	0.66	0.00	0.00	3	0.35	200	200	16.9	0.009	0.05					0.00	0.00	6.89	7.00	0.00	2.8	37.0
03/25/23 01:37:05	131:40:15	130:39:48	0.00	0.00	22.1	20.0	0.00	0.00	0.00	0.00	0.00	10.18	0.00	1.00	1.00	0.00	0.00	0.24	0.24	0.00	0.00	0.00	0.00	0.10	0.10	0.00	0.00	0.66	0.66	0.00	0.00	5	0.35	200	200	16.7	0.009	0.05					0.00	0.00	6.89	7.00	0.00	2.7	37.0
03/25/23 01:47:05	131:50:15	130:49:48	0.00	0.00	22.1	20.0	0.00	0.00	0.00	0.00	0.00	10.18	0.00	1.00	1.00	0.00	0.00	0.24	0.24	0.00	0.00	0.00	0.00	0.10	0.10	0.00	0.00	0.66	0.66	0.00	0.00	3	0.36	200	200	17.0	0.009	0.05					0.00	0.00	6.89	7.00	0.00	3.1	37.0
03/25/23 01:57:05	132:00:15	130:59:48	0.00	0.00	22.1	20.0	0.00	0.00	0.00	0.00	0.00	10.18	0.00	1.00	1.00	0.00	0.00	0.24	0.24	0.00	0.00	0.00	0.00	0.10	0.10	0.00	0.00	0.66	0.66	0.00	0.00	4	0.36	200	200	17.4	0.009	0.05					0.00	0.00	6.89	7.00	0.00	2.7	37.0
03/25/23 02:07:05	132:10:15	131:09:48	0.00	0.00	22.2	20.0	0.00	0.00	0.00	0.00	0.00	10.18	0.00	1.00	1.00	0.00	0.00	0.24	0.24	0.00	0.00	0.00	0.00	0.10	0.10	0.00	0.00	0.66	0.66	0.00	0.00	3	0.36	200	200	17.4	0.009	0.05					0.00	0.00	6.89	7.00	0.00	2.7	37.0
03/25/23 02:17:05	132:20:15	131:19:48	0.00	0.00	22.2	20.0	0.00	0.00	0.00	0.00	0.00	10.18	0.00	1.00	1.00	0.00	0.00	0.24	0.24	0.00	0.00	0.00	0.00	0.10	0.10	0.00	0.00	0.66	0.66	0.00	0.00	3	0.35	200	200	16.5	0.009	0.05					0.00	0.00	6.89	7.00	0.00	2.9	37.0
03/25/23 02:27:05	132:30:15	131:29:48	0.00	0.00	22.1	20.0	0.00	0.00	0.00	0.00	0.00	10.18	0.00	1.00	1.00	0.00	0.00	0.24	0.24	0.00	0.00	0.00	0.00	0.10	0.10	0.00	0.00	0.66	0.66	0.00	0.00	3	0.36	200	200	17.0	0.009	0.05					0.00	0.00	6.89	7.00	0.00	2.7	37.0
03/25/23 02:37:05	132:40:16	131:39:49	0.00	0.00	22.1	20.0	0.00	0.00	0.00	0.00	0.00	10.18	0.00	1.00	1.00	0.00	0.00	0.24	0.24	0.00	0.00	0.00	0.00	0.10	0.10	0.00	0.00	0.66	0.66	0.00	0.00	3	0.36	200	200	17.4	0.009	0.05					0.00	0.00	6.89	7.00	0.00	2.8	37.0
03/25/23 02:47:05	132:50:16	131:49:49	0.00	0.00	22.2	20.0	0.00	0.00	0.00	0.00	0.00	10.18	0.00	1.00	1.00	0.00	0.00	0.24	0.24	0.00	0.00	0.00	0.00	0.10	0.10	0.00	0.00	0.66	0.66	0.00	0.00	3	0.35	200	200	16.7	0.009	0.05					0.00	0.00	6.89	7.00	0.00	2.7	37.0
03/25/23 02:57:05	133:00:16	131:59:49	0.00	0.00	22.2	20.0	0.00	0.00	0.00	0.00	0.00	10.18	0.00	1.00	1.00	0.00	0.00	0.24	0.24	0.00	0.00	0.00	0.00	0.10	0.10	0.00	0.00	0.66	0.66	0.00	0.00	2	0.35	200	200	16.9	0.009	0.05					0.00	0.00	6.89	7.00	0.00	2.9	37.0
03/25/23 03:07:05	133:10:16	132:09:49	0.00	0.00	22.2	20.0	0.00	0.00	0.00	0.00	0.00	10.18	0.00	1.00	1.00	0.00	0.00	0.24	0.24	0.00	0.00	0.00	0.00	0.10	0.10	0.00	0.00	0.66	0.66	0.00	0.00	3	0.37	200	200	17.5	0.009	0.05					0.00	0.00	6.90	7.00	0.00	2.6	37.0
03/25/23 03:17:05	133:20:16	132:19:49	0.00	0.00	22.2	20.0	0.00	0.00	0.00	0.00	0.00	10.18	0.00	1.00	1.00	0.00	0.00	0.24	0.24	0.00	0.00	0.00	0.00	0.10	0.10	0.00	0.00	0.66	0.66	0.00	0.00	3	0.35	200	200	16.6	0.009	0.05					0.00	0.00	6.89	7.00	0.00	2.7	37.0
03/25/23 03:27:05	133:30:16	132:29:49	0.00	0.00	22.1	20.0	0.00	0.00	0.00	0.00	0.00	10.18	0.00	1.00	1.00	0.00	0.00	0.24	0.24	0.00	0.00	0.00	0.00	0.10	0.10	0.00	0.00	0.66	0.66	0.00	0.00	3	0.35	200	200	16.6	0.009	0.05					0.00	0.00	6.90	7.00	0.00	2.9	37.0
03/25/23 03:37:05	133:40:16	132:39:49	0.00	0.00	22.2	20.0	0.00	0.00	0.00	0.00	0.00	10.18	0.00	1.00	1.00	0.00	0.00	0.24	0.24	0.00	0.00	0.00	0.00	0.10	0.10	0.00	0.00	0.66	0.66	0.00	0.00	3	0.36	200	200	17.0	0.009	0.05					0.00	0.00	6.90	7.00	0.00	2.7	37.0
03/25/23 03:47:05	133:50:16	132:49:49	0.00	0.00	22.1	20.0	0.00	0.00	0.00	0.00	0.00	10.18	0.00	1.00	1.00	0.00	0.00	0.24	0.24	0.00	0.00	0.00	0.00	0.10	0.10	0.00	0.00	0.66	0.66	0.00	0.00	3	0.35	201	200	16.8	0.009	0.05					0.00	0.00	6.90	7.00	0.00	3.1	37.0
03/25/23 03:57:05	134:00:16	132:59:49	0.00	0.00	22.1	20.0	0.00	0.00	0.00	0.00	0.00	10.18	0.00	1.00	1.00	0.00	0.00	0.24	0.24	0.00	0.00	0.00	0.00	0.10	0.10	0.00	0.00	0.66	0.66	0.00	0.00	3	0.36	200	200	17.1	0.009	0.05					0.00	0.00	6.90	7.00	0.00	2.8	37.0
03/25/23 04:07:05	134:10:16	133:09:49	0.00	0.00	22.1	20.0	0.00	0.00	0.00	0.00	0.00	10.18	0.00	1.00	1.00	0.00	0.00	0.24	0.24	0.00	0.00	0.00	0.00	0.10	0.10	0.00	0.00	0.66	0.66	0.00	0.00	3	0.35	200	200	16.9	0.009	0.05					0.00	0.00	6.90	7.00	0.00	2.5	37.0
03/25/23 04:17:05	134:20:16	133:19:49	0.00	0.00	22.2	20.0	0.00	0.00	0.00	0.00	0.00	10.18	0.00	1.00	1.00	0.00	0.00	0.24	0.24	0.00	0.00	0.00	0.00	0.10	0.10	0.00	0.00	0.66	0.66	0.00	0.00	3	0.35	200	200	16.6	0.009	0.05					0.00	0.00	6.90	7.00	0.00	2.6	37.0
03/25/23 04:27:05	134:30:16	133:29:49	0.00	0.00	22.1	20.0	0.00	0.00	0.00	0.00	0.00	10.18	0.00	1.00	1.00	0.00	0.00	0.24	0.24	0.00	0.00	0.00	0.00	0.10	0.10	0.00	0.00	0.66	0.66	0.00	0.00	3	0.37	200	200	17.8	0.009	0.05					0.00	0.00	6.90	7.00	0.00	2.7	37.0
03/25/23 04:37:05	134:40:16	133:39:49	0.00	0.00	22.2	20.0	0.00	0.00	0.00	0.00	0.00	10.18	0.00	1.00	1.00	0.00	0.00	0.24	0.24	0.00	0.00	0.00	0.00	0.10	0.10	0.00	0.00	0.66	0.66	0.00	0.00	3	0.36	200	200	17.4	0.009	0.05					0.00	0.00	6.90	7.00	0.00	3.0	37.0
03/25/23 04:47:05	134:50:16	133:49:49	0.00	0.00	22.1	20.0	0.00	0.00	0.00	0.00	0.00	10.18	0.00	1.00	1.00	0.00	0.00	0.24	0.24	0.00	0.00	0.00	0.00	0.10	0.10	0.00	0.00	0.66	0.66	0.00	0.00	3	0.37	200	200	17.8	0.009	0.05					0.00	0.00	6.90	7.00	0.00	2.9	37.0
03/25/23 04:57:05	135:00:16	133:59:49	0.00	0.00	22.1	20.0	0.00	0.00	0.00	0.00	0.00	10.18	0.00	1.00	1.00	0.00	0.00	0.24	0.24	0.00	0.00	0.00	0.00	0.10	0.10	0.00	0.00	0.66	0.66	0.00	0.00	3	0.35	200	200	16.6	0.009	0.05					0.00	0.00	6.90	7.00	0.00	2.7	37.0
03/25/23 05:07:05	135:10:16	134:09:49	0.00	0.00	22.2	20.0	0.00	0.00	0.00	0.00	0.00	10.18	0.00	1.00	1.00	0.00	0.00	0.24	0.24	0.00	0.00	0.00	0.00	0.10	0.10	0.00	0.00	0.66	0.66	0.00	0.00	4	0.35	200	200	16.5	0.009	0.05					0.00	0.00	6.90	7.00	0.00	2.6	37.0
03/25/23 05:17:05	135:20:16	134:19:49	0.00	0.00	22.2	20.0	0.00	0.00	0.00	0.00	0.00	10.18	0.00	1.00	1.00	0.00	0.00	0.24	0.24	0.00	0.00	0.00	0.00	0.10	0.10	0.00	0.00	0.66	0.66	0.00	0.00	3	0.36	200	200	17.3	0.009	0.05					0.00	0.00	6.90	7.00	0.00	2.7	37.0
03/25/23 05:27:05	135:30:16	134:29:49	0.00	0.00	22.2	20.0	0.00	0.00	0.00	0.00	0.00	10.18	0.00	1.00	1.00	0.00	0.00	0.24	0.24	0.00	0.00	0.00	0.00	0.10	0.10	0.00	0.00	0.66	0.66	0.00	0.00	2	0.36	200	200	17.3	0.009	0.05					0.00	0.00	6.90	7.00	0.00	2.6	37.0
03/25/23 05:37:05	135:40:16	134:39:49	0.00	0.00	22.2	20.0	0.00	0.00	0.00	0.00	0.00	10.18	0.00	1.00	1.00	0.00	0.00	0.24	0.24	0.00	0.00	0.00	0.00	0.10	0.10	0.00	0.00	0.66	0.66	0.00	0.00	3	0.37	200	200	17.5	0.009	0.05					0.00	0.00	6.90	7.00	0.00	2.7	37.0
03/25/23 05:47:05	135:50:16	134:49:49	0.00	0.00	22.1	20.0	0.00	0.00	0.00	0.00	0.00	10.18	0.00	1.00	1.00	0.00	0.00	0.24	0.24	0.00	0.00	0.00	0.00	0.10	0.10	0.00	0.00	0.66	0.66	0.00	0.00	3	0.35	200	200	16.6	0.009	0.05					0.00	0.00	6.90	7.00	0.00	2.8	37.0
03/25/23 05:57:05	136:00:16	134:59:49	0.00	0.00	22.2	20.0	0.00	0.00	0.00	0.00	0.00	10.18	0.00	1.00	1.00	0.00	0.00	0.24	0.24	0.00	0.00	0.00	0.00	0.10	0.10	0.00	0.00	0.66	0.66	0.00	0.00	3	0.36	200	200	17.0	0.009	0.05					0.00	0.00	6.90	7.00	0.00	2.7	37.0
03/25/23 06:07:05	136:10:16	135:09:49	0.00	0.00	22.1	20.0	0.00	0.00	0.00	0.00	0.00	10.18	0.00	1.00	1.00	0.00	0.00	0.24	0.24	0.00	0.00	0.00	0.00	0.10	0.10	0.00	0.00	0.66	0.66	0.00	0.00	4	0.36	200	200	17.0	0.009	0.05					0.00	0.00	6.90	7.00	0.00	2.6	37.0
03/25/23 06:17:06	136:20:16	135:19:49	0.00	0.00	22.1	20.0	0.00	0.00	0.00	0.00	0.00	10.18	0.00	1.00	1.00	0.00	0.00	0.24	0.24	0.00	0.00	0.00	0.00	0.10	0.10	0.00	0.00	0.66	0.66	0.00	0.00	3	0.35	200	200	16.9	0.009	0.05					0.00	0.00	6.90	7.00	0.00	2.4	37.0
03/25/23 06:27:06	136:30:16	135:29:49	0.00	0.00	22.1	20.0	0.00	0.00	0.00	0.00	0.00	10.18	0.00	1.00	1.00	0.00	0.00	0.24	0.24	0.00	0.00	0.00	0.00	0.10	0.10	0.00	0.00	0.66	0.66	0.00	0.00	4	0.35	200	200	16.7	0.009	0.05					0.00	0.00	6.90	7.00	0.00	2.7	37.0
03/25/23 06:37:06	136:40:16	135:39:49	0.00	0.00	22.2	20.0	0.00	0.00	0.00	0.00	0.00	10.18	0.00	1.00	1.00	0.00	0.00	0.24	0.24	0.00	0.00	0.00	0.00	0.10	0.10	0.00	0.00	0.66	0.66	0.00	0.00	3	0.36	200	200	17.1	0.009	0.05					0.00	0.00	6.90	7.00	0.00	2.6	37.0
03/25/23 06:47:06	136:50:16	135:49:49	0.00	0.00	22.1	20.0	0.00	0.00	0.00	0.00	0.00	10.18	0.00	1.00	1.00	0.00	0.00	0.24	0.24	0.00	0.00	0.00	0.00	0.10	0.10	0.00	0.00	0.66	0.66	0.00	0.00	3	0.35	200	200	16.7	0.009	0.05					0.00	0.00	6.90	7.00	0.00	2.8	37.0
03/25/23 06:57:06	137:00:16	135:59:49	0.00	0.00	22.1	20.0	0.00	0.00	0.00	0.00	0.00	10.18	0.00	1.00	1.00	0.00	0.00	0.24	0.24	0.00	0.00	0.00	0.00	0.10	0.10	0.00	0.00	0.66	0.66	0.00	0.00	3	0.37	200	200	17.5	0.009	0.05					0.00	0.00	6.90	7.00	0.00	2.7	37.0
03/25/23 07:07:06	137:10:16	136:09:49	0.00	0.00	22.1	20.0	0.00	0.00	0.00	0.00	0.00	10.18	0.00	1.00	1.00	0.00	0.00	0.24	0.24	0.00	0.00	0.00	0.00	0.10	0.10	0.00	0.00	0.66	0.66	0.00	0.00	3	0.36	200	200	17.1	0.009	0.05					0.00	0.00	6.90	7.00	0.00	2.8	37.0
03/25/23 07:17:06	137:20:16	136:19:49	0.00	0.00	22.1	20.0	0.00	0.00	0.00	0.00	0.00	10.18	0.00	1.00	1.00	0.00	0.00	0.24	0.24	0.00	0.00	0.00	0.00	0.10	0.10	0.00	0.00	0.66	0.66	0.00	0.00	3	0.36	200	200	17.0	0.009	0.05					0.00	0.00	6.90	7.00	0.00	2.9	37.0
03/25/23 07:27:06	137:30:16	136:29:49	0.00	0.00	22.2	20.0	0.00	0.00	0.00	0.00	0.00	10.18	0.00	1.00	1.00	0.00	0.00	0.24	0.24	0.00	0.00	0.00	0.00	0.10	0.10	0.00	0.00	0.66	0.66	0.00	0.00	2	0.35	200	200	16.6	0.009	0.05					0.00	0.00	6.90	7.00	0.00	2.8	37.0
03/25/23 07:37:06	137:40:16	136:39:49	0.00	0.00	22.2	20.0	0.00	0.00	0.00	0.00	0.00	10.18	0.00	1.00	1.00	0.00	0.00	0.24	0.24	0.00	0.00	0.00	0.00	0.10	0.10	0.00	0.00	0.66	0.66	0.00	0.00	3	0.37	200	200	17.4	0.009	0.05					0.00	0.00	6.90	7.00	0.00	2.9	37.0
03/25/23 07:47:06	137:50:16	136:49:49	0.00	0.00	22.2	20.0	0.00	0.00	0.00	0.00	0.00	10.18	0.00	1.00	1.00	0.00	0.00	0.24	0.24	0.00	0.00	0.00	0.00	0.10	0.10	0.00	0.00	0.66	0.66	0.00	0.00	4	0.36	200	200	17.3	0.009	0.05					0.00	0.00	6.90	7.00	0.00	2.4	37.0
03/25/23 07:57:06	138:00:16	136:59:49	0.00	0.00	22.2	20.0	0.00	0.00	0.00	0.00	0.00	10.18	0.00	1.00	1.00	0.00	0.00	0.24	0.24	0.00	0.00	0.00	0.00	0.10	0.10	0.00	0.00	0.66	0.66	0.00	0.00	4	0.35	200	200	16.9	0.009	0.05					0.00	0.00	6.90	7.00	0.00	2.8	37.0
03/25/23 08:07:06	138:10:16	137:09:49	0.00	0.00	22.2	20.0	0.00	0.00	0.00	0.00	0.00	10.18	0.00	1.00	1.00	0.00	0.00	0.24	0.24	0.00	0.00	0.00	0.00	0.10	0.10	0.00	0.00	0.66	0.66	0.00	0.00	3	0.35	200	200	16.8	0.009	0.05					0.00	0.00	6.90	7.00	0.00	2.9	37.0
03/25/23 08:17:06	138:20:16	137:19:49	0.00	0.00	22.2	20.0	0.00	0.00	0.00	0.00	0.00	10.18	0.00	1.00	1.00	0.00	0.00	0.24	0.24	0.00	0.00	0.00	0.00	0.10	0.10	0.00	0.00	0.66	0.66	0.00	0.00	2	0.35	200	200	16.7	0.009	0.05					0.00	0.00	6.90	7.00	0.00	2.6	37.0
03/25/23 08:27:06	138:30:16	137:29:49	0.00	0.00	22.1	20.0	0.00	0.00	0.00	0.00	0.00	10.18	0.00	1.00	1.00	0.00	0.00	0.24	0.24	0.00	0.00	0.00	0.00	0.10	0.10	0.00	0.00	0.66	0.66	0.00	0.00	3	0.35	200	200	16.9	0.009	0.05					0.00	0.00	6.90	7.00	0.00	2.8	37.0
03/25/23 08:37:06	138:40:16	137:39:49	0.00	0.00	22.1	20.0	0.00	0.00	0.00	0.00	0.00	10.18	0.00	1.00	1.00	0.00	0.00	0.24	0.24	0.00	0.00	0.00	0.00	0.10	0.10	0.00	0.00	0.66	0.66	0.00	0.00	3	0.36	200	200	17.1	0.009	0.05					0.00	0.00	6.90	7.00	0.00	2.6	37.0
03/25/23 08:47:06	138:50:16	137:49:49	0.00	0.00	22.1	20.0	0.00	0.00	0.00	0.00	0.00	10.18	0.00	1.00	1.00	0.00	0.00	0.24	0.24	0.00	0.00	0.00	0.00	0.10	0.10	0.00	0.00	0.66	0.66	0.00	0.00	3	0.37	199	200	17.5	0.009	0.05					0.00	0.00	6.90	7.00	0.00	2.8	37.0
03/25/23 08:57:06	139:00:16	137:59:49	0.00	0.00	22.1	20.0	0.00	0.00	0.00	0.00	0.00	10.18	0.00	1.00	1.00	0.00	0.00	0.24	0.24	0.00	0.00	0.00	0.00	0.10	0.10	0.00	0.00	0.66	0.66	0.00	0.00	4	0.35	200	200	16.6	0.009	0.05					0.00	0.00	6.90	7.00	0.00	2.7	37.0
03/25/23 09:07:06	139:10:16	138:09:49	0.00	0.00	22.1	20.0	0.00	0.00	0.00	0.00	0.00	10.18	0.00	1.00	1.00	0.00	0.00	0.24	0.24	0.00	0.00	0.00	0.00	0.10	0.10	0.00	0.00	0.66	0.66	0.00	0.00	3	0.35	200	200	16.9	0.009	0.05					0.00	0.00	6.90	7.00	0.00	2.8	37.0
03/25/23 09:17:06	139:20:16	138:19:49	0.00	0.00	22.1	20.0	0.00	0.00	0.00	0.00	0.00	10.18	0.00	1.00	1.00	0.00	0.00	0.24	0.24	0.00	0.00	0.00	0.00	0.10	0.10	0.00	0.00	0.66	0.66	0.00	0.00	3	0.35	200	200	16.6	0.009	0.05					0.00	0.00	6.90	7.00	0.00	3.0	37.0
03/25/23 09:27:06	139:30:16	138:29:49	0.00	0.00	22.1	20.0	0.00	0.00	0.00	0.00	0.00	10.18	0.00	1.00	1.00	0.00	0.00	0.24	0.24	0.00	0.00	0.00	0.00	0.10	0.10	0.00	0.00	0.66	0.66	0.00	0.00	3	0.37	200	200	17.7	0.009	0.05					0.00	0.00	6.90	7.00	0.00	2.6	37.0
03/25/23 09:37:06	139:40:16	138:39:49	0.00	0.00	22.1	20.0	0.00	0.00	0.00	0.00	0.00	10.18	0.00	1.00	1.00	0.00	0.00	0.24	0.24	0.00	0.00	0.00	0.00	0.10	0.10	0.00	0.00	0.66	0.66	0.00	0.00	3	0.36	200	200	17.4	0.009	0.05					0.00	0.00	6.90	7.00	0.00	2.8	37.0
03/25/23 09:47:06	139:50:16	138:49:49	0.00	0.00	22.1	20.0	0.00	0.00	0.00	0.00	0.00	10.18	0.00	1.00	1.00	0.00	0.00	0.24	0.24	0.00	0.00	0.00	0.00	0.10	0.10	0.00	0.00	0.66	0.66	0.00	0.00	2	0.36	200	200	17.0	0.009	0.05					0.00	0.00	6.90	7.00	0.00	2.7	37.0
03/25/23 09:57:06	140:00:16	138:59:49	0.00	0.00	22.0	20.0	0.00	0.00	0.00	0.00	0.00	10.18	0.00	1.00	1.00	0.00	0.00	0.24	0.24	0.00	0.00	0.00	0.00	0.10	0.10	0.00	0.00	0.66	0.66	0.00	0.00	3	0.35	200	200	16.7	0.009	0.05					0.00	0.00	6.90	7.00	0.00	2.9	37.0
03/25/23 10:07:06	140:10:16	139:09:49	0.00	0.00	22.1	20.0	0.00	0.00	0.00	0.00	0.00	10.18	0.00	1.00	1.00	0.00	0.00	0.24	0.24	0.00	0.00	0.00	0.00	0.10	0.10	0.00	0.00	0.66	0.66	0.00	0.00	3	0.36	200	200	17.0	0.009	0.05					0.00	0.00	6.90	7.00	0.00	2.7	37.0
03/25/23 10:17:06	140:20:16	139:19:49	0.00	0.00	22.1	20.0	0.00	0.00	0.00	0.00	0.00	10.18	0.00	1.00	1.00	0.00	0.00	0.24	0.24	0.00	0.00	0.00	0.00	0.10	0.10	0.00	0.00	0.66	0.66	0.00	0.00	3	0.36	200	200	17.0	0.009	0.05					0.00	0.00	6.90	7.00	0.00	2.9	37.0
03/25/23 10:27:06	140:30:16	139:29:49	0.00	0.00	22.1	20.0	0.00	0.00	0.00	0.00	0.00	10.18	0.00	1.00	1.00	0.00	0.00	0.24	0.24	0.00	0.00	0.00	0.00	0.10	0.10	0.00	0.00	0.66	0.66	0.00	0.00	2	0.37	200	200	17.8	0.009	0.05					0.00	0.00	6.90	7.00	0.00	2.7	37.0
03/25/23 10:37:06	140:40:16	139:39:49	0.00	0.00	22.1	20.0	0.00	0.00	0.00	0.00	0.00	10.18	0.00	1.00	1.00	0.00	0.00	0.24	0.24	0.00	0.00	0.00	0.00	0.10	0.10	0.00	0.00	0.66	0.66	0.00	0.00	3	0.36	200	200	17.4	0.009	0.05					0.00	0.00	6.90	7.00	0.00	2.7	37.0
03/25/23 10:47:06	140:50:16	139:49:49	0.00	0.00	22.1	20.0	0.00	0.00	0.00	0.00	0.00	10.18	0.00	1.00	1.00	0.00	0.00	0.24	0.24	0.00	0.00	0.00	0.00	0.10	0.10	0.00	0.00	0.66	0.66	0.00	0.00	3	0.35	200	200	16.7	0.009	0.05					0.00	0.00	6.90	7.00	0.00	2.5	37.0
03/25/23 10:57:06	141:00:16	139:59:49	0.00	0.00	22.0	20.0	0.00	0.00	0.00	0.00	0.00	10.18	0.00	1.00	1.00	0.00	0.00	0.24	0.24	0.00	0.00	0.00	0.00	0.10	0.10	0.00	0.00	0.66	0.66	0.00	0.00	3	0.35	200	200	16.6	0.009	0.05					0.00	0.00	6.90	7.00	0.00	2.8	37.0
03/25/23 11:07:06	141:10:16	140:09:49	0.00	0.00	22.0	20.0	0.00	0.00	0.00	0.00	0.00	10.18	0.00	1.00	1.00	0.00	0.00	0.24	0.24	0.00	0.00	0.00	0.00	0.10	0.10	0.00	0.00	0.66	0.66	0.00	0.00	3	0.36	200	200	17.0	0.009	0.05					0.00	0.00	6.90	7.00	0.00	2.8	37.0
03/25/23 11:17:06	141:20:16	140:19:49	0.00	0.00	22.1	20.0	0.00	0.00	0.00	0.00	0.00	10.18	0.00	1.00	1.00	0.00	0.00	0.24	0.24	0.00	0.00	0.00	0.00	0.10	0.10	0.00	0.00	0.66	0.66	0.00	0.00	4	0.37	200	200	17.5	0.009	0.05					0.00	0.00	6.90	7.00	0.00	3.0	37.0
03/25/23 11:27:06	141:30:16	140:29:49	0.00	0.00	22.1	20.0	0.00	0.00	0.00	0.00	0.00	10.18	0.00	1.00	1.00	0.00	0.00	0.24	0.24	0.00	0.00	0.00	0.00	0.10	0.10	0.00	0.00	0.66	0.66	0.00	0.00	4	0.36	200	200	17.4	0.009	0.05					0.00	0.00	6.90	7.00	0.00	2.9	37.0
03/25/23 11:37:06	141:40:16	140:39:49	0.00	0.00	22.0	20.0	0.00	0.00	0.00	0.00	0.00	10.18	0.00	1.00	1.00	0.00	0.00	0.24	0.24	0.00	0.00	0.00	0.00	0.10	0.10	0.00	0.00	0.66	0.66	0.00	0.00	3	0.36	200	200	17.4	0.009	0.05					0.00	0.00	6.90	7.00	0.00	2.7	37.0
03/25/23 11:47:06	141:50:16	140:49:49	0.00	0.00	22.1	20.0	0.00	0.00	0.00	0.00	0.00	10.18	0.00	1.00	1.00	0.00	0.00	0.24	0.24	0.00	0.00	0.00	0.00	0.10	0.10	0.00	0.00	0.66	0.66	0.00	0.00	3	0.35	200	200	16.9	0.009	0.05					0.00	0.00	6.90	7.00	0.00	2.5	37.0
03/25/23 11:57:06	142:00:16	140:59:49	0.00	0.00	22.0	20.0	0.00	0.00	0.00	0.00	0.00	10.18	0.00	1.00	1.00	0.00	0.00	0.24	0.24	0.00	0.00	0.00	0.00	0.10	0.10	0.00	0.00	0.66	0.66	0.00	0.00	4	0.36	200	200	17.1	0.009	0.05					0.00	0.00	6.90	7.00	0.00	2.7	37.0
03/25/23 12:07:06	142:10:16	141:09:49	0.00	0.00	22.0	20.0	0.00	0.00	0.00	0.00	0.00	10.18	0.00	1.00	1.00	0.00	0.00	0.24	0.24	0.00	0.00	0.00	0.00	0.10	0.10	0.00	0.00	0.66	0.66	0.00	0.00	3	0.35	200	200	16.6	0.009	0.05					0.00	0.00	6.90	7.00	0.00	2.9	37.0
03/25/23 12:17:06	142:20:16	141:19:49	0.00	0.00	22.0	20.0	0.00	0.00	0.00	0.00	0.00	10.18	0.00	1.00	1.00	0.00	0.00	0.24	0.24	0.00	0.00	0.00	0.00	0.10	0.10	0.00	0.00	0.66	0.66	0.00	0.00	3	0.36	200	200	17.3	0.009	0.05					0.00	0.00	6.90	7.00	0.00	2.6	37.0
03/25/23 12:27:06	142:30:16	141:29:49	0.00	0.00	22.1	20.0	0.00	0.00	0.00	0.00	0.00	10.18	0.00	1.00	1.00	0.00	0.00	0.24	0.24	0.00	0.00	0.00	0.00	0.10	0.10	0.00	0.00	0.66	0.66	0.00	0.00	2	0.35	200	200	16.7	0.009	0.05					0.00	0.00	6.90	7.00	0.00	3.0	37.0
03/25/23 12:37:06	142:40:16	141:39:49	0.00	0.00	22.1	20.0	0.00	0.00	0.00	0.00	0.00	10.18	0.00	1.00	1.00	0.00	0.00	0.24	0.24	0.00	0.00	0.00	0.00	0.10	0.10	0.00	0.00	0.66	0.66	0.00	0.00	3	0.36	200	200	17.1	0.009	0.05					0.00	0.00	6.90	7.00	0.00	2.6	37.0
03/25/23 12:47:06	142:50:16	141:49:49	0.00	0.00	22.1	20.0	0.00	0.00	0.00	0.00	0.00	10.18	0.00	1.00	1.00	0.00	0.00	0.24	0.24	0.00	0.00	0.00	0.00	0.10	0.10	0.00	0.00	0.66	0.66	0.00	0.00	2	0.36	200	200	17.3	0.009	0.05					0.00	0.00	6.90	7.00	0.00	2.8	37.0
03/25/23 12:57:06	143:00:16	141:59:49	0.00	0.00	22.1	20.0	0.00	0.00	0.00	0.00	0.00	10.18	0.00	1.00	1.00	0.00	0.00	0.24	0.24	0.00	0.00	0.00	0.00	0.10	0.10	0.00	0.00	0.66	0.66	0.00	0.00	3	0.35	200	200	16.9	0.009	0.05					0.00	0.00	6.90	7.00	0.00	2.8	37.0
03/25/23 13:07:06	143:10:16	142:09:49	0.00	0.00	22.1	20.0	0.00	0.00	0.00	0.00	0.00	10.18	0.00	1.00	1.00	0.00	0.00	0.24	0.24	0.00	0.00	0.00	0.00	0.10	0.10	0.00	0.00	0.66	0.66	0.00	0.00	3	0.35	200	200	16.6	0.009	0.05					0.00	0.00	6.90	7.00	0.00	3.3	37.0
03/25/23 13:17:06	143:20:16	142:19:49	0.00	0.00	22.0	20.0	0.00	0.00	0.00	0.00	0.00	10.18	0.00	1.00	1.00	0.00	0.00	0.24	0.24	0.00	0.00	0.00	0.00	0.10	0.10	0.00	0.00	0.66	0.66	0.00	0.00	3	0.35	200	200	16.8	0.009	0.05					0.00	0.00	6.90	7.00	0.00	2.5	37.0
03/25/23 13:27:06	143:30:16	142:29:49	0.00	0.00	22.1	20.0	0.00	0.00	0.00	0.00	0.00	10.18	0.00	1.00	1.00	0.00	0.00	0.24	0.24	0.00	0.00	0.00	0.00	0.10	0.10	0.00	0.00	0.66	0.66	0.00	0.00	4	0.34	200	200	16.4	0.009	0.05					0.00	0.00	6.90	7.00	0.00	2.8	37.0
03/25/23 13:37:06	143:40:16	142:39:50	0.00	0.00	22.1	20.0	0.00	0.00	0.00	0.00	0.00	10.18	0.00	1.00	1.00	0.00	0.00	0.24	0.24	0.00	0.00	0.00	0.00	0.10	0.10	0.00	0.00	0.66	0.66	0.00	0.00	3	0.36	200	200	17.0	0.009	0.05					0.00	0.00	6.91	7.00	0.00	2.8	37.0
03/25/23 13:47:06	143:50:16	142:49:50	0.00	0.00	22.0	20.0	0.00	0.00	0.00	0.00	0.00	10.18	0.00	1.00	1.00	0.00	0.00	0.24	0.24	0.00	0.00	0.00	0.00	0.10	0.10	0.00	0.00	0.66	0.66	0.00	0.00	2	0.35	200	200	16.6	0.009	0.05					0.00	0.00	6.91	7.00	0.00	2.7	37.0
03/25/23 13:57:06	144:00:16	142:59:50	0.00	0.00	22.0	20.0	0.00	0.00	0.00	0.00	0.00	10.18	0.00	1.00	1.00	0.00	0.00	0.24	0.24	0.00	0.00	0.00	0.00	0.10	0.10	0.00	0.00	0.66	0.66	0.00	0.00	3	0.36	200	200	17.3	0.009	0.05					0.00	0.00	6.90	7.00	0.00	2.8	37.0
03/25/23 14:07:06	144:10:16	143:09:50	0.00	0.00	22.0	20.0	0.00	0.00	0.00	0.00	0.00	10.18	0.00	1.00	1.00	0.00	0.00	0.24	0.24	0.00	0.00	0.00	0.00	0.10	0.10	0.00	0.00	0.66	0.66	0.00	0.00	3	0.35	200	200	16.5	0.009	0.05					0.00	0.00	6.91	7.00	0.00	2.6	37.0
03/25/23 14:17:06	144:20:16	143:19:50	0.00	0.00	22.1	20.0	0.00	0.00	0.00	0.00	0.00	10.18	0.00	1.00	1.00	0.00	0.00	0.24	0.24	0.00	0.00	0.00	0.00	0.10	0.10	0.00	0.00	0.66	0.66	0.00	0.00	2	0.35	200	200	16.9	0.010	0.05					0.00	0.00	6.91	7.00	0.00	2.5	37.0
03/25/23 14:27:06	144:30:16	143:29:50	0.00	0.00	22.1	20.0	0.00	0.00	0.00	0.00	0.00	10.18	0.00	1.00	1.00	0.00	0.00	0.24	0.24	0.00	0.00	0.00	0.00	0.10	0.10	0.00	0.00	0.66	0.66	0.00	0.00	2	0.34	200	200	16.4	0.009	0.05					0.00	0.00	6.91	7.00	0.00	2.7	37.0
03/25/23 14:37:06	144:40:16	143:39:50	0.00	0.00	22.1	20.0	0.00	0.00	0.00	0.00	0.00	10.18	0.00	1.00	1.00	0.00	0.00	0.24	0.24	0.00	0.00	0.00	0.00	0.10	0.10	0.00	0.00	0.66	0.66	0.00	0.00	2	0.35	200	200	16.9	0.009	0.05					0.00	0.00	6.90	7.00	0.00	2.7	37.0
03/25/23 14:47:06	144:50:16	143:49:50	0.00	0.00	22.0	20.0	0.00	0.00	0.00	0.00	0.00	10.18	0.00	1.00	1.00	0.00	0.00	0.24	0.24	0.00	0.00	0.00	0.00	0.10	0.10	0.00	0.00	0.66	0.66	0.00	0.00	3	0.35	200	200	16.5	0.009	0.05					0.00	0.00	6.91	7.00	0.00	2.8	37.0
03/25/23 14:57:06	145:00:16	143:59:50	0.00	0.00	22.0	20.0	0.00	0.00	0.00	0.00	0.00	10.18	0.00	1.00	1.00	0.00	0.00	0.24	0.24	0.00	0.00	0.00	0.00	0.10	0.10	0.00	0.00	0.66	0.66	0.00	0.00	3	0.36	200	200	17.0	0.009	0.05					0.00	0.00	6.90	7.00	0.00	2.7	37.0
03/25/23 15:07:06	145:10:17	144:09:50	0.00	0.00	22.0	20.0	0.00	0.00	0.00	0.00	0.00	10.18	0.00	1.00	1.00	0.00	0.00	0.24	0.24	0.00	0.00	0.00	0.00	0.10	0.10	0.00	0.00	0.66	0.66	0.00	0.00	3	0.34	200	200	16.4	0.009	0.05					0.00	0.00	6.90	7.00	0.00	2.7	37.0
03/25/23 15:17:06	145:20:17	144:19:50	0.00	0.00	22.0	20.0	0.00	0.00	0.00	0.00	0.00	10.18	0.00	1.00	1.00	0.00	0.00	0.24	0.24	0.00	0.00	0.00	0.00	0.10	0.10	0.00	0.00	0.66	0.66	0.00	0.00	4	0.35	200	200	16.9	0.009	0.05					0.00	0.00	6.90	7.00	0.00	2.7	37.0
03/25/23 15:27:06	145:30:17	144:29:50	0.00	0.00	22.0	20.0	0.00	0.00	0.00	0.00	0.00	10.18	0.00	1.00	1.00	0.00	0.00	0.24	0.24	0.00	0.00	0.00	0.00	0.10	0.10	0.00	0.00	0.66	0.66	0.00	0.00	3	0.36	200	200	17.2	0.009	0.05					0.00	0.00	6.90	7.00	0.00	2.6	37.0
03/25/23 15:37:06	145:40:17	144:39:50	0.00	0.00	22.0	20.0	0.00	0.00	0.00	0.00	0.00	10.18	0.00	1.00	1.00	0.00	0.00	0.24	0.24	0.00	0.00	0.00	0.00	0.10	0.10	0.00	0.00	0.66	0.66	0.00	0.00	3	0.36	200	200	17.0	0.009	0.05					0.00	0.00	6.91	7.00	0.00	2.8	37.0
03/25/23 15:47:06	145:50:17	144:49:50	0.00	0.00	22.0	20.0	0.00	0.00	0.00	0.00	0.00	10.18	0.00	1.00	1.00	0.00	0.00	0.24	0.24	0.00	0.00	0.00	0.00	0.10	0.10	0.00	0.00	0.66	0.66	0.00	0.00	3	0.35	200	200	16.6	0.009	0.05					0.00	0.00	6.91	7.00	0.00	2.8	37.0
03/25/23 15:57:06	146:00:17	144:59:50	0.00	0.00	22.0	20.0	0.00	0.00	0.00	0.00	0.00	10.18	0.00	1.00	1.00	0.00	0.00	0.24	0.24	0.00	0.00	0.00	0.00	0.10	0.10	0.00	0.00	0.66	0.66	0.00	0.00	3	0.34	200	200	16.4	0.010	0.05					0.00	0.00	6.91	7.00	0.00	2.6	37.0
03/25/23 16:07:06	146:10:17	145:09:50	0.00	0.00	22.0	20.0	0.00	0.00	0.00	0.00	0.00	10.18	0.00	1.00	1.00	0.00	0.00	0.24	0.24	0.00	0.00	0.00	0.00	0.10	0.10	0.00	0.00	0.66	0.66	0.00	0.00	4	0.36	200	200	17.3	0.009	0.05					0.00	0.00	6.91	7.00	0.00	2.7	37.0
03/25/23 16:17:06	146:20:17	145:19:50	0.00	0.00	22.0	20.0	0.00	0.00	0.00	0.00	0.00	10.18	0.00	1.00	1.00	0.00	0.00	0.24	0.24	0.00	0.00	0.00	0.00	0.10	0.10	0.00	0.00	0.66	0.66	0.00	0.00	3	0.35	200	200	16.5	0.009	0.05					0.00	0.00	6.91	7.00	0.00	3.0	37.0
03/25/23 16:27:06	146:30:17	145:29:50	0.00	0.00	22.0	20.0	0.00	0.00	0.00	0.00	0.00	10.18	0.00	1.00	1.00	0.00	0.00	0.24	0.24	0.00	0.00	0.00	0.00	0.10	0.10	0.00	0.00	0.66	0.66	0.00	0.00	3	0.37	200	200	17.5	0.010	0.05					0.00	0.00	6.91	7.00	0.00	2.7	37.0
03/25/23 16:37:06	146:40:17	145:39:50	0.00	0.00	22.0	20.0	0.00	0.00	0.00	0.00	0.00	10.18	0.00	1.00	1.00	0.00	0.00	0.24	0.24	0.00	0.00	0.00	0.00	0.10	0.10	0.00	0.00	0.66	0.66	0.00	0.00	3	0.35	200	200	16.8	0.010	0.05					0.00	0.00	6.91	7.00	0.00	2.7	37.0
03/25/23 16:47:06	146:50:17	145:49:50	0.00	0.00	22.0	20.0	0.00	0.00	0.00	0.00	0.00	10.18	0.00	1.00	1.00	0.00	0.00	0.24	0.24	0.00	0.00	0.00	0.00	0.10	0.10	0.00	0.00	0.66	0.66	0.00	0.00	3	0.35	200	200	16.9	0.010	0.05					0.00	0.00	6.91	7.00	0.00	2.6	37.0
03/25/23 16:57:06	147:00:17	145:59:50	0.00	0.00	22.1	20.0	0.00	0.00	0.00	0.00	0.00	10.18	0.00	1.00	1.00	0.00	0.00	0.24	0.24	0.00	0.00	0.00	0.00	0.10	0.10	0.00	0.00	0.66	0.66	0.00	0.00	3	0.36	200	200	17.2	0.010	0.05					0.00	0.00	6.91	7.00	0.00	2.6	37.0
03/25/23 17:07:06	147:10:17	146:09:50	0.00	0.00	22.0	20.0	0.00	0.00	0.00	0.00	0.00	10.18	0.00	1.00	1.00	0.00	0.00	0.24	0.24	0.00	0.00	0.00	0.00	0.10	0.10	0.00	0.00	0.66	0.66	0.00	0.00	3	0.36	199	200	17.1	0.010	0.05					0.00	0.00	6.91	7.00	0.00	2.6	37.0
03/25/23 17:17:06	147:20:17	146:19:50	0.00	0.00	22.0	20.0	0.00	0.00	0.00	0.00	0.00	10.18	0.00	1.00	1.00	0.00	0.00	0.24	0.24	0.00	0.00	0.00	0.00	0.10	0.10	0.00	0.00	0.66	0.66	0.00	0.00	3	0.35	200	200	16.8	0.010	0.05					0.00	0.00	6.91	7.00	0.00	3.0	37.0
03/25/23 17:27:07	147:30:18	146:29:51	0.00	0.00	22.0	20.0	0.00	0.00	0.00	0.00	0.00	10.18	0.00	1.00	1.00	0.00	0.00	0.24	0.24	0.00	0.00	0.00	0.00	0.10	0.10	0.00	0.00	0.66	0.66	0.00	0.00	4	0.34	200	200	16.5	0.010	0.05					0.00	0.00	6.91	7.00	0.00	2.9	37.0
03/25/23 17:37:06	147:40:17	146:39:50	0.00	0.00	22.0	20.0	0.00	0.00	0.00	0.00	0.00	10.18	0.00	1.00	1.00	0.00	0.00	0.24	0.24	0.00	0.00	0.00	0.00	0.10	0.10	0.00	0.00	0.66	0.66	0.00	0.00	3	0.36	200	200	17.3	0.010	0.05					0.00	0.00	6.91	7.00	0.00	2.7	37.0
03/25/23 17:47:06	147:50:17	146:49:50	0.00	0.00	22.0	20.0	0.00	0.00	0.00	0.00	0.00	10.18	0.00	1.00	1.00	0.00	0.00	0.24	0.24	0.00	0.00	0.00	0.00	0.10	0.10	0.00	0.00	0.66	0.66	0.00	0.00	3	0.34	200	200	16.4	0.010	0.05					0.00	0.00	6.91	7.00	0.00	3.0	37.0
03/25/23 17:57:07	148:00:17	146:59:50	0.00	0.00	22.0	20.0	0.00	0.00	0.00	0.00	0.00	10.18	0.00	1.00	1.00	0.00	0.00	0.24	0.24	0.00	0.00	0.00	0.00	0.10	0.10	0.00	0.00	0.66	0.66	0.00	0.00	3	0.36	199	200	17.2	0.010	0.05					0.00	0.00	6.91	7.00	0.00	2.9	37.0
03/25/23 18:07:07	148:10:17	147:09:50	0.00	0.00	22.0	20.0	0.00	0.00	0.00	0.00	0.00	10.18	0.00	1.00	1.00	0.00	0.00	0.24	0.24	0.00	0.00	0.00	0.00	0.10	0.10	0.00	0.00	0.66	0.66	0.00	0.00	3	0.36	200	200	17.0	0.010	0.05					0.00	0.00	6.91	7.00	0.00	2.8	37.0
03/25/23 18:17:07	148:20:17	147:19:50	0.00	0.00	21.9	20.0	0.00	0.00	0.00	0.00	0.00	10.18	0.00	1.00	1.00	0.00	0.00	0.24	0.24	0.00	0.00	0.00	0.00	0.10	0.10	0.00	0.00	0.66	0.66	0.00	0.00	3	0.35	200	200	16.9	0.010	0.05					0.00	0.00	6.91	7.00	0.00	2.7	37.0
03/25/23 18:27:07	148:30:17	147:29:50	0.00	0.00	22.0	20.0	0.00	0.00	0.00	0.00	0.00	10.18	0.00	1.00	1.00	0.00	0.00	0.24	0.24	0.00	0.00	0.00	0.00	0.10	0.10	0.00	0.00	0.66	0.66	0.00	0.00	3	0.35	200	200	16.6	0.010	0.05					0.00	0.00	6.91	7.00	0.00	3.0	37.0
03/25/23 18:37:07	148:40:17	147:39:50	0.00	0.00	22.0	20.0	0.00	0.00	0.00	0.00	0.00	10.18	0.00	1.00	1.00	0.00	0.00	0.24	0.24	0.00	0.00	0.00	0.00	0.10	0.10	0.00	0.00	0.66	0.66	0.00	0.00	3	0.36	200	200	17.2	0.010	0.05					0.00	0.00	6.91	7.00	0.00	2.8	37.0
03/25/23 18:47:07	148:50:17	147:49:50	0.00	0.00	22.1	20.0	0.00	0.00	0.00	0.00	0.00	10.18	0.00	1.00	1.00	0.00	0.00	0.24	0.24	0.00	0.00	0.00	0.00	0.10	0.10	0.00	0.00	0.66	0.66	0.00	0.00	3	0.36	200	200	17.1	0.010	0.05					0.00	0.00	6.91	7.00	0.00	2.7	37.0
03/25/23 18:57:07	149:00:17	147:59:50	0.00	0.00	22.1	20.0	0.00	0.00	0.00	0.00	0.00	10.18	0.00	1.00	1.00	0.00	0.00	0.24	0.24	0.00	0.00	0.00	0.00	0.10	0.10	0.00	0.00	0.66	0.66	0.00	0.00	4	0.35	200	200	16.9	0.010	0.05					0.00	0.00	6.91	7.00	0.00	2.6	37.0
03/25/23 19:07:07	149:10:17	148:09:50	0.00	0.00	22.0	20.0	0.00	0.00	0.00	0.00	0.00	10.18	0.00	1.00	1.00	0.00	0.00	0.24	0.24	0.00	0.00	0.00	0.00	0.10	0.10	0.00	0.00	0.66	0.66	0.00	0.00	2	0.36	200	200	17.0	0.010	0.05					0.00	0.00	6.91	7.00	0.00	2.4	37.0
03/25/23 19:17:07	149:20:17	148:19:50	0.00	0.00	22.1	20.0	0.00	0.00	0.00	0.00	0.00	10.18	0.00	1.00	1.00	0.00	0.00	0.24	0.24	0.00	0.00	0.00	0.00	0.10	0.10	0.00	0.00	0.66	0.66	0.00	0.00	3	0.35	200	200	16.9	0.010	0.05					0.00	0.00	6.91	7.00	0.00	2.6	37.0
03/25/23 19:27:07	149:30:17	148:29:50	0.00	0.00	22.0	20.0	0.00	0.00	0.00	0.00	0.00	10.18	0.00	1.00	1.00	0.00	0.00	0.24	0.24	0.00	0.00	0.00	0.00	0.10	0.10	0.00	0.00	0.66	0.66	0.00	0.00	3	0.36	200	200	17.2	0.010	0.05					0.00	0.00	6.91	7.00	0.00	2.6	37.0
03/25/23 19:37:07	149:40:17	148:39:50	0.00	0.00	22.0	20.0	0.00	0.00	0.00	0.00	0.00	10.18	0.00	1.00	1.00	0.00	0.00	0.24	0.24	0.00	0.00	0.00	0.00	0.10	0.10	0.00	0.00	0.66	0.66	0.00	0.00	3	0.37	200	200	17.5	0.010	0.05					0.00	0.00	6.91	7.00	0.00	2.5	37.0
03/25/23 19:47:07	149:50:17	148:49:50	0.00	0.00	22.0	20.0	0.00	0.00	0.00	0.00	0.00	10.18	0.00	1.00	1.00	0.00	0.00	0.24	0.24	0.00	0.00	0.00	0.00	0.10	0.10	0.00	0.00	0.66	0.66	0.00	0.00	3	0.36	201	200	17.0	0.010	0.05					0.00	0.00	6.91	7.00	0.00	2.6	37.0
03/25/23 19:57:07	150:00:17	148:59:50	0.00	0.00	22.1	20.0	0.00	0.00	0.00	0.00	0.00	10.18	0.00	1.00	1.00	0.00	0.00	0.24	0.24	0.00	0.00	0.00	0.00	0.10	0.10	0.00	0.00	0.66	0.66	0.00	0.00	3	0.35	200	200	16.5	0.010	0.05					0.00	0.00	6.91	7.00	0.00	2.9	37.0
03/25/23 20:07:07	150:10:18	149:09:51	0.00	0.00	22.1	20.0	0.00	0.00	0.00	0.00	0.00	10.18	0.00	1.00	1.00	0.00	0.00	0.24	0.24	0.00	0.00	0.00	0.00	0.10	0.10	0.00	0.00	0.66	0.66	0.00	0.00	4	0.35	200	200	16.4	0.010	0.05					0.00	0.00	6.91	7.00	0.00	2.7	37.0
03/25/23 20:17:07	150:20:17	149:19:50	0.00	0.00	22.0	20.0	0.00	0.00	0.00	0.00	0.00	10.18	0.00	1.00	1.00	0.00	0.00	0.24	0.24	0.00	0.00	0.00	0.00	0.10	0.10	0.00	0.00	0.66	0.66	0.00	0.00	4	0.35	200	200	16.9	0.010	0.05					0.00	0.00	6.91	7.00	0.00	2.6	37.0
03/25/23 20:27:07	150:30:17	149:29:50	0.00	0.00	22.0	20.0	0.00	0.00	0.00	0.00	0.00	10.18	0.00	1.00	1.00	0.00	0.00	0.24	0.24	0.00	0.00	0.00	0.00	0.10	0.10	0.00	0.00	0.66	0.66	0.00	0.00	3	0.36	200	200	17.3	0.010	0.05					0.00	0.00	6.91	7.00	0.00	2.4	37.0
03/25/23 20:37:07	150:40:17	149:39:50	0.00	0.00	22.1	20.0	0.00	0.00	0.00	0.00	0.00	10.18	0.00	1.00	1.00	0.00	0.00	0.24	0.24	0.00	0.00	0.00	0.00	0.10	0.10	0.00	0.00	0.66	0.66	0.00	0.00	3	0.35	200	200	16.8	0.010	0.05					0.00	0.00	6.91	7.00	0.00	2.7	37.0
03/25/23 20:47:07	150:50:17	149:49:50	0.00	0.00	22.0	20.0	0.00	0.00	0.00	0.00	0.00	10.18	0.00	1.00	1.00	0.00	0.00	0.24	0.24	0.00	0.00	0.00	0.00	0.10	0.10	0.00	0.00	0.66	0.66	0.00	0.00	3	0.35	200	200	16.5	0.010	0.05					0.00	0.00	6.91	7.00	0.00	2.6	37.0
03/25/23 20:57:07	151:00:17	149:59:50	0.00	0.00	22.1	20.0	0.00	0.00	0.00	0.00	0.00	10.18	0.00	1.00	1.00	0.00	0.00	0.24	0.24	0.00	0.00	0.00	0.00	0.10	0.10	0.00	0.00	0.66	0.66	0.00	0.00	3	0.35	200	200	16.4	0.010	0.05					0.00	0.00	6.91	7.00	0.00	2.8	37.0
03/25/23 21:07:07	151:10:17	150:09:50	0.00	0.00	22.0	20.0	0.00	0.00	0.00	0.00	0.00	10.18	0.00	1.00	1.00	0.00	0.00	0.24	0.24	0.00	0.00	0.00	0.00	0.10	0.10	0.00	0.00	0.66	0.66	0.00	0.00	3	0.35	200	200	16.6	0.010	0.05					0.00	0.00	6.91	7.00	0.00	2.6	37.0
03/25/23 21:17:07	151:20:17	150:19:50	0.00	0.00	22.1	20.0	0.00	0.00	0.00	0.00	0.00	10.18	0.00	1.00	1.00	0.00	0.00	0.24	0.24	0.00	0.00	0.00	0.00	0.10	0.10	0.00	0.00	0.66	0.66	0.00	0.00	3	0.35	200	200	16.8	0.010	0.05					0.00	0.00	6.91	7.00	0.00	2.8	37.0
03/25/23 21:27:07	151:30:17	150:29:50	0.00	0.00	22.0	20.0	0.00	0.00	0.00	0.00	0.00	10.18	0.00	1.00	1.00	0.00	0.00	0.24	0.24	0.00	0.00	0.00	0.00	0.10	0.10	0.00	0.00	0.66	0.66	0.00	0.00	3	0.35	201	200	16.8	0.010	0.05					0.00	0.00	6.91	7.00	0.00	2.7	37.0
03/25/23 21:37:07	151:40:17	150:39:50	0.00	0.00	22.1	20.0	0.00	0.00	0.00	0.00	0.00	10.18	0.00	1.00	1.00	0.00	0.00	0.24	0.24	0.00	0.00	0.00	0.00	0.10	0.10	0.00	0.00	0.66	0.66	0.00	0.00	3	0.35	200	200	16.8	0.010	0.05					0.00	0.00	6.91	7.00	0.00	3.0	37.0
03/25/23 21:47:07	151:50:17	150:49:50	0.00	0.00	22.1	20.0	0.00	0.00	0.00	0.00	0.00	10.18	0.00	1.00	1.00	0.00	0.00	0.24	0.24	0.00	0.00	0.00	0.00	0.10	0.10	0.00	0.00	0.66	0.66	0.00	0.00	3	0.34	200	200	16.4	0.009	0.05					0.00	0.00	6.91	7.00	0.00	2.9	37.0
03/25/23 21:57:07	152:00:17	150:59:50	0.00	0.00	22.0	20.0	0.00	0.00	0.00	0.00	0.00	10.18	0.00	1.00	1.00	0.00	0.00	0.24	0.24	0.00	0.00	0.00	0.00	0.10	0.10	0.00	0.00	0.66	0.66	0.00	0.00	4	0.37	200	200	17.5	0.009	0.05					0.00	0.00	6.91	7.00	0.00	2.8	37.0
03/25/23 22:07:07	152:10:17	151:09:50	0.00	0.00	22.1	20.0	0.00	0.00	0.00	0.00	0.00	10.18	0.00	1.00	1.00	0.00	0.00	0.24	0.24	0.00	0.00	0.00	0.00	0.10	0.10	0.00	0.00	0.66	0.66	0.00	0.00	3	0.35	200	200	16.7	0.009	0.05					0.00	0.00	6.91	7.00	0.00	2.8	37.0
03/25/23 22:17:07	152:20:17	151:19:50	0.00	0.00	22.0	20.0	0.00	0.00	0.00	0.00	0.00	10.18	0.00	1.00	1.00	0.00	0.00	0.24	0.24	0.00	0.00	0.00	0.00	0.10	0.10	0.00	0.00	0.66	0.66	0.00	0.00	3	0.35	201	200	16.6	0.010	0.05					0.00	0.00	6.91	7.00	0.00	2.8	37.0
03/25/23 22:27:07	152:30:17	151:29:50	0.00	0.00	22.0	20.0	0.00	0.00	0.00	0.00	0.00	10.18	0.00	1.00	1.00	0.00	0.00	0.24	0.24	0.00	0.00	0.00	0.00	0.10	0.10	0.00	0.00	0.66	0.66	0.00	0.00	3	0.35	200	200	16.6	0.009	0.05					0.00	0.00	6.91	7.00	0.00	2.9	37.0
03/25/23 22:37:07	152:40:17	151:39:50	0.00	0.00	22.0	20.0	0.00	0.00	0.00	0.00	0.00	10.18	0.00	1.00	1.00	0.00	0.00	0.24	0.24	0.00	0.00	0.00	0.00	0.10	0.10	0.00	0.00	0.66	0.66	0.00	0.00	3	0.35	200	200	16.7	0.010	0.05					0.00	0.00	6.91	7.00	0.00	2.6	37.0
03/25/23 22:47:07	152:50:17	151:49:50	0.00	0.00	22.0	20.0	0.00	0.00	0.00	0.00	0.00	10.18	0.00	1.00	1.00	0.00	0.00	0.24	0.24	0.00	0.00	0.00	0.00	0.10	0.10	0.00	0.00	0.66	0.66	0.00	0.00	3	0.35	200	200	16.7	0.010	0.05					0.00	0.00	6.91	7.00	0.00	2.9	37.0
03/25/23 22:57:07	153:00:17	151:59:50	0.00	0.00	22.0	20.0	0.00	0.00	0.00	0.00	0.00	10.18	0.00	1.00	1.00	0.00	0.00	0.24	0.24	0.00	0.00	0.00	0.00	0.10	0.10	0.00	0.00	0.66	0.66	0.00	0.00	3	0.36	200	200	17.2	0.010	0.05					0.00	0.00	6.91	7.00	0.00	2.8	37.0
03/25/23 23:07:07	153:10:17	152:09:50	0.00	0.00	22.0	20.0	0.00	0.00	0.00	0.00	0.00	10.18	0.00	1.00	1.00	0.00	0.00	0.24	0.24	0.00	0.00	0.00	0.00	0.10	0.10	0.00	0.00	0.66	0.66	0.00	0.00	3	0.35	200	200	16.7	0.010	0.05					0.00	0.00	6.91	7.00	0.00	2.5	37.0
03/25/23 23:17:07	153:20:17	152:19:50	0.00	0.00	22.1	20.0	0.00	0.00	0.00	0.00	0.00	10.18	0.00	1.00	1.00	0.00	0.00	0.24	0.24	0.00	0.00	0.00	0.00	0.10	0.10	0.00	0.00	0.66	0.66	0.00	0.00	3	0.35	200	200	16.6	0.010	0.05					0.00	0.00	6.91	7.00	0.00	2.8	37.0
03/25/23 23:27:07	153:30:17	152:29:50	0.00	0.00	22.1	20.0	0.00	0.00	0.00	0.00	0.00	10.18	0.00	1.00	1.00	0.00	0.00	0.24	0.24	0.00	0.00	0.00	0.00	0.10	0.10	0.00	0.00	0.66	0.66	0.00	0.00	3	0.36	200	200	17.0	0.010	0.05					0.00	0.00	6.91	7.00	0.00	2.7	37.0
03/25/23 23:37:07	153:40:17	152:39:51	0.00	0.00	22.0	20.0	0.00	0.00	0.00	0.00	0.00	10.18	0.00	1.00	1.00	0.00	0.00	0.24	0.24	0.00	0.00	0.00	0.00	0.10	0.10	0.00	0.00	0.66	0.66	0.00	0.00	3	0.36	200	200	17.3	0.010	0.05					0.00	0.00	6.91	7.00	0.00	2.7	37.0
03/25/23 23:47:07	153:50:17	152:49:51	0.00	0.00	22.0	20.0	0.00	0.00	0.00	0.00	0.00	10.18	0.00	1.00	1.00	0.00	0.00	0.24	0.24	0.00	0.00	0.00	0.00	0.10	0.10	0.00	0.00	0.66	0.66	0.00	0.00	3	0.35	200	200	16.8	0.010	0.05					0.00	0.00	6.91	7.00	0.00	2.7	37.0
03/25/23 23:57:07	154:00:17	152:59:51	0.00	0.00	22.1	20.0	0.00	0.00	0.00	0.00	0.00	10.18	0.00	1.00	1.00	0.00	0.00	0.24	0.24	0.00	0.00	0.00	0.00	0.10	0.10	0.00	0.00	0.66	0.66	0.00	0.00	3	0.35	200	200	16.9	0.010	0.05					0.00	0.00	6.91	7.00	0.00	2.6	37.0
03/26/23 00:07:07	154:10:17	153:09:51	0.00	0.00	22.1	20.0	0.00	0.00	0.00	0.00	0.00	10.18	0.00	1.00	1.00	0.00	0.00	0.24	0.24	0.00	0.00	0.00	0.00	0.10	0.10	0.00	0.00	0.66	0.66	0.00	0.00	3	0.36	200	200	17.3	0.010	0.05					0.00	0.00	6.91	7.00	0.00	2.8	37.0
03/26/23 00:17:07	154:20:17	153:19:51	0.00	0.00	22.1	20.0	0.00	0.00	0.00	0.00	0.00	10.18	0.00	1.00	1.00	0.00	0.00	0.24	0.24	0.00	0.00	0.00	0.00	0.10	0.10	0.00	0.00	0.66	0.66	0.00	0.00	3	0.36	200	200	17.1	0.010	0.05					0.00	0.00	6.91	7.00	0.00	2.8	37.0
03/26/23 00:27:07	154:30:17	153:29:51	0.00	0.00	22.0	20.0	0.00	0.00	0.00	0.00	0.00	10.18	0.00	1.00	1.00	0.00	0.00	0.24	0.24	0.00	0.00	0.00	0.00	0.10	0.10	0.00	0.00	0.66	0.66	0.00	0.00	3	0.36	199	200	17.1	0.010	0.05					0.00	0.00	6.91	7.00	0.00	2.8	37.0
03/26/23 00:37:07	154:40:17	153:39:51	0.00	0.00	22.0	20.0	0.00	0.00	0.00	0.00	0.00	10.18	0.00	1.00	1.00	0.00	0.00	0.24	0.24	0.00	0.00	0.00	0.00	0.10	0.10	0.00	0.00	0.66	0.66	0.00	0.00	3	0.35	201	200	16.7	0.010	0.05					0.00	0.00	6.91	7.00	0.00	2.8	37.0
03/26/23 00:47:07	154:50:17	153:49:51	0.00	0.00	22.0	20.0	0.00	0.00	0.00	0.00	0.00	10.18	0.00	1.00	1.00	0.00	0.00	0.24	0.24	0.00	0.00	0.00	0.00	0.10	0.10	0.00	0.00	0.66	0.66	0.00	0.00	3	0.35	201	200	16.9	0.010	0.05					0.00	0.00	6.91	7.00	0.00	2.8	37.0
03/26/23 00:57:07	155:00:17	153:59:51	0.00	0.00	22.0	20.0	0.00	0.00	0.00	0.00	0.00	10.18	0.00	1.00	1.00	0.00	0.00	0.24	0.24	0.00	0.00	0.00	0.00	0.10	0.10	0.00	0.00	0.66	0.66	0.00	0.00	3	0.35	200	200	16.9	0.010	0.05					0.00	0.00	6.91	7.00	0.00	2.6	37.0
03/26/23 01:07:07	155:10:17	154:09:51	0.00	0.00	22.1	20.0	0.00	0.00	0.00	0.00	0.00	10.18	0.00	1.00	1.00	0.00	0.00	0.24	0.24	0.00	0.00	0.00	0.00	0.10	0.10	0.00	0.00	0.66	0.66	0.00	0.00	3	0.36	200	200	17.2	0.010	0.05					0.00	0.00	6.91	7.00	0.00	2.5	37.0
03/26/23 01:17:07	155:20:17	154:19:51	0.00	0.00	22.1	20.0	0.00	0.00	0.00	0.00	0.00	10.18	0.00	1.00	1.00	0.00	0.00	0.24	0.24	0.00	0.00	0.00	0.00	0.10	0.10	0.00	0.00	0.66	0.66	0.00	0.00	3	0.36	200	200	17.2	0.010	0.05					0.00	0.00	6.91	7.00	0.00	3.0	37.0
03/26/23 01:27:07	155:30:17	154:29:51	0.00	0.00	22.1	20.0	0.00	0.00	0.00	0.00	0.00	10.18	0.00	1.00	1.00	0.00	0.00	0.24	0.24	0.00	0.00	0.00	0.00	0.10	0.10	0.00	0.00	0.66	0.66	0.00	0.00	3	0.35	200	200	16.5	0.010	0.05					0.00	0.00	6.91	7.00	0.00	2.8	37.0
03/26/23 01:37:07	155:40:17	154:39:51	0.00	0.00	22.0	20.0	0.00	0.00	0.00	0.00	0.00	10.18	0.00	1.00	1.00	0.00	0.00	0.24	0.24	0.00	0.00	0.00	0.00	0.10	0.10	0.00	0.00	0.66	0.66	0.00	0.00	3	0.35	201	200	16.8	0.010	0.05					0.00	0.00	6.91	7.00	0.00	2.9	37.0
03/26/23 01:47:07	155:50:17	154:49:51	0.00	0.00	22.0	20.0	0.00	0.00	0.00	0.00	0.00	10.18	0.00	1.00	1.00	0.00	0.00	0.24	0.24	0.00	0.00	0.00	0.00	0.10	0.10	0.00	0.00	0.66	0.66	0.00	0.00	3	0.36	200	200	17.1	0.010	0.05					0.00	0.00	6.91	7.00	0.00	3.0	37.0
03/26/23 01:57:07	156:00:17	154:59:51	0.00	0.00	22.0	20.0	0.00	0.00	0.00	0.00	0.00	10.18	0.00	1.00	1.00	0.00	0.00	0.24	0.24	0.00	0.00	0.00	0.00	0.10	0.10	0.00	0.00	0.66	0.66	0.00	0.00	3	0.35	200	200	16.8	0.010	0.05					0.00	0.00	6.91	7.00	0.00	2.6	37.0
03/26/23 02:07:07	156:10:17	155:09:51	0.00	0.00	22.0	20.0	0.00	0.00	0.00	0.00	0.00	10.18	0.00	1.00	1.00	0.00	0.00	0.24	0.24	0.00	0.00	0.00	0.00	0.10	0.10	0.00	0.00	0.66	0.66	0.00	0.00	3	0.35	200	200	16.8	0.010	0.05					0.00	0.00	6.91	7.00	0.00	2.8	37.0
03/26/23 02:17:07	156:20:17	155:19:51	0.00	0.00	22.1	20.0	0.00	0.00	0.00	0.00	0.00	10.18	0.00	1.00	1.00	0.00	0.00	0.24	0.24	0.00	0.00	0.00	0.00	0.10	0.10	0.00	0.00	0.66	0.66	0.00	0.00	3	0.35	200	200	16.5	0.010	0.05					0.00	0.00	6.91	7.00	0.00	2.8	37.0
03/26/23 02:27:07	156:30:17	155:29:51	0.00	0.00	22.1	20.0	0.00	0.00	0.00	0.00	0.00	10.18	0.00	1.00	1.00	0.00	0.00	0.24	0.24	0.00	0.00	0.00	0.00	0.10	0.10	0.00	0.00	0.66	0.66	0.00	0.00	3	0.34	200	200	16.4	0.010	0.05					0.00	0.00	6.91	7.00	0.00	2.6	37.0
03/26/23 02:37:07	156:40:18	155:39:51	0.00	0.00	22.1	20.0	0.00	0.00	0.00	0.00	0.00	10.18	0.00	1.00	1.00	0.00	0.00	0.24	0.24	0.00	0.00	0.00	0.00	0.10	0.10	0.00	0.00	0.66	0.66	0.00	0.00	3	0.36	200	200	17.2	0.010	0.05					0.00	0.00	6.91	7.00	0.00	3.0	37.0
03/26/23 02:47:07	156:50:18	155:49:51	0.00	0.00	21.9	20.0	0.00	0.00	0.00	0.00	0.00	10.18	0.00	1.00	1.00	0.00	0.00	0.24	0.24	0.00	0.00	0.00	0.00	0.10	0.10	0.00	0.00	0.66	0.66	0.00	0.00	3	0.35	200	200	16.5	0.010	0.05					0.00	0.00	6.92	7.00	0.00	2.6	37.0
03/26/23 02:57:07	157:00:18	155:59:51	0.00	0.00	22.0	20.0	0.00	0.00	0.00	0.00	0.00	10.18	0.00	1.00	1.00	0.00	0.00	0.24	0.24	0.00	0.00	0.00	0.00	0.10	0.10	0.00	0.00	0.66	0.66	0.00	0.00	3	0.36	200	200	17.3	0.010	0.05					0.00	0.00	6.92	7.00	0.00	2.6	37.0
03/26/23 03:07:07	157:10:18	156:09:51	0.00	0.00	22.0	20.0	0.00	0.00	0.00	0.00	0.00	10.18	0.00	1.00	1.00	0.00	0.00	0.24	0.24	0.00	0.00	0.00	0.00	0.10	0.10	0.00	0.00	0.66	0.66	0.00	0.00	4	0.35	200	200	16.9	0.010	0.05					0.00	0.00	6.92	7.00	0.00	2.7	37.0
03/26/23 03:17:07	157:20:18	156:19:51	0.00	0.00	22.0	20.0	0.00	0.00	0.00	0.00	0.00	10.18	0.00	1.00	1.00	0.00	0.00	0.24	0.24	0.00	0.00	0.00	0.00	0.10	0.10	0.00	0.00	0.66	0.66	0.00	0.00	3	0.34	200	200	16.4	0.010	0.05					0.00	0.00	6.91	7.00	0.00	2.7	37.0
03/26/23 03:27:07	157:30:18	156:29:51	0.00	0.00	22.1	20.0	0.00	0.00	0.00	0.00	0.00	10.18	0.00	1.00	1.00	0.00	0.00	0.24	0.24	0.00	0.00	0.00	0.00	0.10	0.10	0.00	0.00	0.66	0.66	0.00	0.00	3	0.34	200	200	16.4	0.010	0.05					0.00	0.00	6.91	7.00	0.00	2.8	37.0
03/26/23 03:37:07	157:40:18	156:39:51	0.00	0.00	22.0	20.0	0.00	0.00	0.00	0.00	0.00	10.18	0.00	1.00	1.00	0.00	0.00	0.24	0.24	0.00	0.00	0.00	0.00	0.10	0.10	0.00	0.00	0.66	0.66	0.00	0.00	3	0.36	200	200	17.4	0.010	0.05					0.00	0.00	6.92	7.00	0.00	2.7	37.0
03/26/23 03:47:07	157:50:18	156:49:51	0.00	0.00	22.0	20.0	0.00	0.00	0.00	0.00	0.00	10.18	0.00	1.00	1.00	0.00	0.00	0.24	0.24	0.00	0.00	0.00	0.00	0.10	0.10	0.00	0.00	0.66	0.66	0.00	0.00	4	0.34	200	200	16.3	0.010	0.05					0.00	0.00	6.92	7.00	0.00	2.9	37.0
03/26/23 03:57:07	158:00:18	156:59:51	0.00	0.00	22.0	20.0	0.00	0.00	0.00	0.00	0.00	10.18	0.00	1.00	1.00	0.00	0.00	0.24	0.24	0.00	0.00	0.00	0.00	0.10	0.10	0.00	0.00	0.66	0.66	0.00	0.00	3	0.35	200	200	16.7	0.010	0.05					0.00	0.00	6.92	7.00	0.00	2.9	37.0
03/26/23 04:07:07	158:10:18	157:09:51	0.00	0.00	22.0	20.0	0.00	0.00	0.00	0.00	0.00	10.18	0.00	1.00	1.00	0.00	0.00	0.24	0.24	0.00	0.00	0.00	0.00	0.10	0.10	0.00	0.00	0.66	0.66	0.00	0.00	4	0.34	200	200	16.3	0.010	0.05					0.00	0.00	6.92	7.00	0.00	2.8	37.0
03/26/23 04:17:07	158:20:18	157:19:51	0.00	0.00	22.1	20.0	0.00	0.00	0.00	0.00	0.00	10.18	0.00	1.00	1.00	0.00	0.00	0.24	0.24	0.00	0.00	0.00	0.00	0.10	0.10	0.00	0.00	0.66	0.66	0.00	0.00	4	0.36	200	200	17.4	0.010	0.05					0.00	0.00	6.92	7.00	0.00	2.6	37.0
03/26/23 04:27:07	158:30:18	157:29:51	0.00	0.00	22.0	20.0	0.00	0.00	0.00	0.00	0.00	10.18	0.00	1.00	1.00	0.00	0.00	0.24	0.24	0.00	0.00	0.00	0.00	0.10	0.10	0.00	0.00	0.66	0.66	0.00	0.00	5	0.35	200	200	16.5	0.010	0.05					0.00	0.00	6.92	7.00	0.00	2.7	37.0
03/26/23 04:37:07	158:40:18	157:39:51	0.00	0.00	22.0	20.0	0.00	0.00	0.00	0.00	0.00	10.18	0.00	1.00	1.00	0.00	0.00	0.24	0.24	0.00	0.00	0.00	0.00	0.10	0.10	0.00	0.00	0.66	0.66	0.00	0.00	4	0.35	199	200	16.5	0.010	0.05					0.00	0.00	6.92	7.00	0.00	2.9	37.0
03/26/23 04:47:07	158:50:18	157:49:51	0.00	0.00	22.0	20.0	0.00	0.00	0.00	0.00	0.00	10.18	0.00	1.00	1.00	0.00	0.00	0.24	0.24	0.00	0.00	0.00	0.00	0.10	0.10	0.00	0.00	0.66	0.66	0.00	0.00	4	0.35	200	200	16.9	0.010	0.05					0.00	0.00	6.92	7.00	0.00	2.8	37.0
03/26/23 04:57:07	159:00:18	157:59:51	0.00	0.00	21.9	20.0	0.00	0.00	0.00	0.00	0.00	10.18	0.00	1.00	1.00	0.00	0.00	0.24	0.24	0.00	0.00	0.00	0.00	0.10	0.10	0.00	0.00	0.66	0.66	0.00	0.00	3	0.35	200	200	16.5	0.010	0.05					0.00	0.00	6.92	7.00	0.00	2.9	37.0
03/26/23 05:07:07	159:10:18	158:09:51	0.00	0.00	22.0	20.0	0.00	0.00	0.00	0.00	0.00	10.18	0.00	1.00	1.00	0.00	0.00	0.24	0.24	0.00	0.00	0.00	0.00	0.10	0.10	0.00	0.00	0.66	0.66	0.00	0.00	3	0.35	200	200	16.6	0.010	0.05					0.00	0.00	6.92	7.00	0.00	2.7	37.0
03/26/23 05:17:07	159:20:18	158:19:51	0.00	0.00	22.0	20.0	0.00	0.00	0.00	0.00	0.00	10.18	0.00	1.00	1.00	0.00	0.00	0.24	0.24	0.00	0.00	0.00	0.00	0.10	0.10	0.00	0.00	0.66	0.66	0.00	0.00	4	0.34	200	200	16.4	0.010	0.05					0.00	0.00	6.92	7.00	0.00	2.6	37.0
03/26/23 05:27:07	159:30:18	158:29:51	0.00	0.00	22.0	20.0	0.00	0.00	0.00	0.00	0.00	10.18	0.00	1.00	1.00	0.00	0.00	0.24	0.24	0.00	0.00	0.00	0.00	0.10	0.10	0.00	0.00	0.66	0.66	0.00	0.00	4	0.35	200	200	16.6	0.010	0.05					0.00	0.00	6.92	7.00	0.00	2.8	37.0
03/26/23 05:37:07	159:40:18	158:39:51	0.00	0.00	22.0	20.0	0.00	0.00	0.00	0.00	0.00	10.18	0.00	1.00	1.00	0.00	0.00	0.24	0.24	0.00	0.00	0.00	0.00	0.10	0.10	0.00	0.00	0.66	0.66	0.00	0.00	3	0.35	200	200	16.5	0.010	0.05					0.00	0.00	6.92	7.00	0.00	2.8	37.0
03/26/23 05:47:07	159:50:18	158:49:51	0.00	0.00	22.0	20.0	0.00	0.00	0.00	0.00	0.00	10.18	0.00	1.00	1.00	0.00	0.00	0.24	0.24	0.00	0.00	0.00	0.00	0.10	0.10	0.00	0.00	0.66	0.66	0.00	0.00	3	0.35	200	200	16.9	0.010	0.05					0.00	0.00	6.92	7.00	0.00	2.7	37.0
03/26/23 05:57:07	160:00:18	158:59:51	0.00	0.00	22.0	20.0	0.00	0.00	0.00	0.00	0.00	10.18	0.00	1.00	1.00	0.00	0.00	0.24	0.24	0.00	0.00	0.00	0.00	0.10	0.10	0.00	0.00	0.66	0.66	0.00	0.00	3	0.36	200	200	17.0	0.010	0.05					0.00	0.00	6.92	7.00	0.00	3.0	37.0
03/26/23 06:07:07	160:10:18	159:09:51	0.00	0.00	22.0	20.0	0.00	0.00	0.00	0.00	0.00	10.18	0.00	1.00	1.00	0.00	0.00	0.24	0.24	0.00	0.00	0.00	0.00	0.10	0.10	0.00	0.00	0.66	0.66	0.00	0.00	3	0.35	200	200	16.5	0.010	0.05					0.00	0.00	6.92	7.00	0.00	2.7	37.0
03/26/23 06:17:07	160:20:18	159:19:51	0.00	0.00	21.9	20.0	0.00	0.00	0.00	0.00	0.00	10.18	0.00	1.00	1.00	0.00	0.00	0.24	0.24	0.00	0.00	0.00	0.00	0.10	0.10	0.00	0.00	0.66	0.66	0.00	0.00	3	0.35	200	200	16.8	0.010	0.05					0.00	0.00	6.92	7.00	0.00	2.7	37.0
03/26/23 06:27:07	160:30:18	159:29:51	0.00	0.00	22.0	20.0	0.00	0.00	0.00	0.00	0.00	10.18	0.00	1.00	1.00	0.00	0.00	0.24	0.24	0.00	0.00	0.00	0.00	0.10	0.10	0.00	0.00	0.66	0.66	0.00	0.00	4	0.35	200	200	16.9	0.010	0.05					0.00	0.00	6.92	7.00	0.00	2.9	37.0
03/26/23 06:37:08	160:40:18	159:39:51	0.00	0.00	22.0	20.0	0.00	0.00	0.00	0.00	0.00	10.18	0.00	1.00	1.00	0.00	0.00	0.24	0.24	0.00	0.00	0.00	0.00	0.10	0.10	0.00	0.00	0.66	0.66	0.00	0.00	4	0.35	200	200	16.7	0.010	0.05					0.00	0.00	6.92	7.00	0.00	2.7	37.0
03/26/23 06:47:08	160:50:18	159:49:51	0.00	0.00	22.0	20.0	0.00	0.00	0.00	0.00	0.00	10.18	0.00	1.00	1.00	0.00	0.00	0.24	0.24	0.00	0.00	0.00	0.00	0.10	0.10	0.00	0.00	0.66	0.66	0.00	0.00	4	0.36	199	200	17.4	0.010	0.05					0.00	0.00	6.92	7.00	0.00	2.9	37.0
03/26/23 06:57:08	161:00:18	159:59:51	0.00	0.00	22.0	20.0	0.00	0.00	0.00	0.00	0.00	10.18	0.00	1.00	1.00	0.00	0.00	0.24	0.24	0.00	0.00	0.00	0.00	0.10	0.10	0.00	0.00	0.66	0.66	0.00	0.00	2	0.35	200	200	16.6	0.010	0.05					0.00	0.00	6.92	7.00	0.00	2.6	37.0
03/26/23 07:07:08	161:10:18	160:09:51	0.00	0.00	21.9	20.0	0.00	0.00	0.00	0.00	0.00	10.18	0.00	1.00	1.00	0.00	0.00	0.24	0.24	0.00	0.00	0.00	0.00	0.10	0.10	0.00	0.00	0.66	0.66	0.00	0.00	3	0.34	200	200	16.5	0.010	0.05					0.00	0.00	6.92	7.00	0.00	2.9	37.0
03/26/23 07:17:08	161:20:18	160:19:51	0.00	0.00	22.0	20.0	0.00	0.00	0.00	0.00	0.00	10.18	0.00	1.00	1.00	0.00	0.00	0.24	0.24	0.00	0.00	0.00	0.00	0.10	0.10	0.00	0.00	0.66	0.66	0.00	0.00	3	0.35	200	200	16.8	0.010	0.05					0.00	0.00	6.92	7.00	0.00	2.7	37.0
03/26/23 07:27:08	161:30:18	160:29:51	0.00	0.00	22.0	20.0	0.00	0.00	0.00	0.00	0.00	10.18	0.00	1.00	1.00	0.00	0.00	0.24	0.24	0.00	0.00	0.00	0.00	0.10	0.10	0.00	0.00	0.66	0.66	0.00	0.00	3	0.37	200	200	17.5	0.010	0.05					0.00	0.00	6.92	7.00	0.00	3.0	37.0
03/26/23 07:37:08	161:40:18	160:39:51	0.00	0.00	22.0	20.0	0.00	0.00	0.00	0.00	0.00	10.18	0.00	1.00	1.00	0.00	0.00	0.24	0.24	0.00	0.00	0.00	0.00	0.10	0.10	0.00	0.00	0.66	0.66	0.00	0.00	3	0.35	200	200	16.8	0.010	0.05					0.00	0.00	6.92	7.00	0.00	2.8	37.0
03/26/23 08:47:05	162:50:15	161:49:48	0.00	0.00	22.0	20.0	0.00	0.00	0.00	0.00	0.00	10.18	0.00	1.00	1.00	0.00	0.00	0.24	0.24	0.00	0.00	0.00	0.00	0.10	0.10	0.00	0.00	0.66	0.66	0.00	0.00	2	0.36	200	200	17.3	0.010	0.05					0.00	0.00	6.92	7.00	0.00	2.6	37.0
03/26/23 08:57:05	163:00:15	161:59:48	0.00	0.00	23.7	20.0	0.00	0.00	0.00	0.00	0.00	10.18	0.00	1.00	1.00	0.00	0.00	0.24	0.24	0.00	0.00	0.00	0.00	0.10	0.10	0.00	0.00	0.66	0.66	0.00	0.00	3	0.35	200	200	16.8	0.010	0.05					0.00	0.00	6.92	7.00	0.00	2.8	37.0
03/26/23 09:07:05	163:10:15	162:09:48	0.00	0.00	23.2	20.0	0.00	0.00	0.00	0.00	0.00	10.18	0.00	1.00	1.00	0.00	0.00	0.24	0.24	0.00	0.00	0.00	0.00	0.10	0.10	0.00	0.00	0.66	0.66	0.00	0.00	3	0.37	200	200	17.5	0.010	0.05					0.00	0.00	6.92	7.00	0.00	2.7	37.0
03/26/23 09:17:05	163:20:15	162:19:48	0.00	0.00	22.7	20.0	0.00	0.00	0.00	0.00	0.00	10.18	0.00	1.00	1.00	0.00	0.00	0.24	0.24	0.00	0.00	0.00	0.00	0.10	0.10	0.00	0.00	0.66	0.66	0.00	0.00	3	0.35	200	200	16.5	0.010	0.05					0.00	0.00	6.92	7.00	0.00	2.7	37.0
03/26/23 09:27:05	163:30:15	162:29:48	0.00	0.00	22.4	20.0	0.00	0.00	0.00	0.00	0.00	10.18	0.00	1.00	1.00	0.00	0.00	0.24	0.24	0.00	0.00	0.00	0.00	0.10	0.10	0.00	0.00	0.66	0.66	0.00	0.00	3	0.35	200	200	16.5	0.010	0.05					0.00	0.00	6.92	7.00	0.00	2.6	37.0
03/26/23 09:37:05	163:40:15	162:39:48	0.00	0.00	22.2	20.0	0.00	0.00	0.00	0.00	0.00	10.18	0.00	1.00	1.00	0.00	0.00	0.24	0.24	0.00	0.00	0.00	0.00	0.10	0.10	0.00	0.00	0.66	0.66	0.00	0.00	4	0.36	200	200	17.4	0.010	0.05					0.00	0.00	6.92	7.00	0.00	2.9	37.0
03/26/23 09:47:05	163:50:15	162:49:48	0.00	0.00	22.2	20.0	0.00	0.00	0.00	0.00	0.00	10.18	0.00	1.00	1.00	0.00	0.00	0.24	0.24	0.00	0.00	0.00	0.00	0.10	0.10	0.00	0.00	0.66	0.66	0.00	0.00	3	0.34	200	200	16.4	0.010	0.05					0.00	0.00	6.92	7.00	0.00	2.8	37.0
03/26/23 09:57:05	164:00:15	162:59:48	0.00	0.00	22.1	20.0	0.00	0.00	0.00	0.00	0.00	10.18	0.00	1.00	1.00	0.00	0.00	0.24	0.24	0.00	0.00	0.00	0.00	0.10	0.10	0.00	0.00	0.66	0.66	0.00	0.00	3	0.34	200	200	16.4	0.010	0.05					0.00	0.00	6.92	7.00	0.00	3.0	37.0
03/26/23 10:07:05	164:10:15	163:09:48	0.00	0.00	22.1	20.0	0.00	0.00	0.00	0.00	0.00	10.18	0.00	1.00	1.00	0.00	0.00	0.24	0.24	0.00	0.00	0.00	0.00	0.10	0.10	0.00	0.00	0.66	0.66	0.00	0.00	2	0.35	200	200	16.6	0.010	0.05					0.00	0.00	6.92	7.00	0.00	2.7	37.0
03/26/23 10:17:05	164:20:15	163:19:48	0.00	0.00	22.2	20.0	0.00	0.00	0.00	0.00	0.00	10.18	0.00	1.00	1.00	0.00	0.00	0.24	0.24	0.00	0.00	0.00	0.00	0.10	0.10	0.00	0.00	0.66	0.66	0.00	0.00	4	0.36	200	200	17.0	0.010	0.05					0.00	0.00	6.92	7.00	0.00	2.8	37.0
03/26/23 10:27:05	164:30:15	163:29:48	0.00	0.00	22.1	20.0	0.00	0.00	0.00	0.00	0.00	10.18	0.00	1.00	1.00	0.00	0.00	0.24	0.24	0.00	0.00	0.00	0.00	0.10	0.10	0.00	0.00	0.66	0.66	0.00	0.00	3	0.36	200	200	17.0	0.010	0.05					0.00	0.00	6.92	7.00	0.00	2.9	37.0
03/26/23 10:37:05	164:40:15	163:39:48	0.00	0.00	22.0	20.0	0.00	0.00	0.00	0.00	0.00	10.18	0.00	1.00	1.00	0.00	0.00	0.24	0.24	0.00	0.00	0.00	0.00	0.10	0.10	0.00	0.00	0.66	0.66	0.00	0.00	3	0.35	200	200	16.6	0.010	0.05					0.00	0.00	6.92	7.00	0.00	3.2	37.0
03/26/23 10:47:05	164:50:15	163:49:48	0.00	0.00	22.0	20.0	0.00	0.00	0.00	0.00	0.00	10.18	0.00	1.00	1.00	0.00	0.00	0.24	0.24	0.00	0.00	0.00	0.00	0.10	0.10	0.00	0.00	0.66	0.66	0.00	0.00	3	0.36	200	200	17.3	0.010	0.05					0.00	0.00	6.92	7.00	0.00	3.0	37.0
03/26/23 10:57:05	165:00:15	163:59:49	0.00	0.00	22.0	20.0	0.00	0.00	0.00	0.00	0.00	10.18	0.00	1.00	1.00	0.00	0.00	0.24	0.24	0.00	0.00	0.00	0.00	0.10	0.10	0.00	0.00	0.66	0.66	0.00	0.00	4	0.34	200	200	16.4	0.010	0.05					0.00	0.00	6.92	7.00	0.00	2.8	37.0
03/26/23 11:07:05	165:10:15	164:09:49	0.00	0.00	22.0	20.0	0.00	0.00	0.00	0.00	0.00	10.18	0.00	1.00	1.00	0.00	0.00	0.24	0.24	0.00	0.00	0.00	0.00	0.10	0.10	0.00	0.00	0.66	0.66	0.00	0.00	3	0.35	200	200	16.5	0.011	0.05					0.00	0.00	6.92	7.00	0.00	2.9	37.0
03/26/23 11:17:05	165:20:15	164:19:49	0.00	0.00	22.1	20.0	0.00	0.00	0.00	0.00	0.00	10.18	0.00	1.00	1.00	0.00	0.00	0.24	0.24	0.00	0.00	0.00	0.00	0.10	0.10	0.00	0.00	0.66	0.66	0.00	0.00	3	0.36	200	200	17.1	0.011	0.05					0.00	0.00	6.92	7.00	0.00	2.9	37.0
03/26/23 11:27:05	165:30:15	164:29:49	0.00	0.00	22.1	20.0	0.00	0.00	0.00	0.00	0.00	10.18	0.00	1.00	1.00	0.00	0.00	0.24	0.24	0.00	0.00	0.00	0.00	0.10	0.10	0.00	0.00	0.66	0.66	0.00	0.00	3	0.34	200	200	16.4	0.011	0.05					0.00	0.00	6.92	7.00	0.00	2.7	37.0
03/26/23 11:37:05	165:40:15	164:39:49	0.00	0.00	22.0	20.0	0.00	0.00	0.00	0.00	0.00	10.18	0.00	1.00	1.00	0.00	0.00	0.24	0.24	0.00	0.00	0.00	0.00	0.10	0.10	0.00	0.00	0.66	0.66	0.00	0.00	3	0.36	200	200	17.2	0.011	0.05					0.00	0.00	6.92	7.00	0.00	2.7	37.0
03/26/23 11:47:05	165:50:15	164:49:49	0.00	0.00	22.0	20.0	0.00	0.00	0.00	0.00	0.00	10.18	0.00	1.00	1.00	0.00	0.00	0.24	0.24	0.00	0.00	0.00	0.00	0.10	0.10	0.00	0.00	0.66	0.66	0.00	0.00	2	0.34	200	200	16.3	0.011	0.05					0.00	0.00	6.92	7.00	0.00	2.7	37.0
03/26/23 11:57:05	166:00:15	164:59:49	0.00	0.00	22.1	20.0	0.00	0.00	0.00	0.00	0.00	10.18	0.00	1.00	1.00	0.00	0.00	0.24	0.24	0.00	0.00	0.00	0.00	0.10	0.10	0.00	0.00	0.66	0.66	0.00	0.00	4	0.35	200	200	16.8	0.011	0.05					0.00	0.00	6.92	7.00	0.00	2.5	37.0
03/26/23 12:07:05	166:10:15	165:09:49	0.00	0.00	22.1	20.0	0.00	0.00	0.00	0.00	0.00	10.18	0.00	1.00	1.00	0.00	0.00	0.24	0.24	0.00	0.00	0.00	0.00	0.10	0.10	0.00	0.00	0.66	0.66	0.00	0.00	3	0.36	200	200	17.2	0.011	0.05					0.00	0.00	6.92	7.00	0.00	2.6	37.0
03/26/23 12:17:05	166:20:15	165:19:49	0.00	0.00	22.2	20.0	0.00	0.00	0.00	0.00	0.00	10.18	0.00	1.00	1.00	0.00	0.00	0.24	0.24	0.00	0.00	0.00	0.00	0.10	0.10	0.00	0.00	0.66	0.66	0.00	0.00	3	0.36	200	200	17.3	0.011	0.05					0.00	0.00	6.92	7.00	0.00	2.4	37.0
03/26/23 12:27:05	166:30:15	165:29:49	0.00	0.00	22.1	20.0	0.00	0.00	0.00	0.00	0.00	10.18	0.00	1.00	1.00	0.00	0.00	0.24	0.24	0.00	0.00	0.00	0.00	0.10	0.10	0.00	0.00	0.66	0.66	0.00	0.00	4	0.35	200	200	16.9	0.011	0.05					0.00	0.00	6.92	7.00	0.00	2.7	37.0
03/26/23 12:37:05	166:40:15	165:39:49	0.00	0.00	22.1	20.0	0.00	0.00	0.00	0.00	0.00	10.18	0.00	1.00	1.00	0.00	0.00	0.24	0.24	0.00	0.00	0.00	0.00	0.10	0.10	0.00	0.00	0.66	0.66	0.00	0.00	4	0.35	200	200	16.9	0.011	0.05					0.00	0.00	6.92	7.00	0.00	2.7	37.0
03/26/23 12:47:05	166:50:15	165:49:49	0.00	0.00	22.1	20.0	0.00	0.00	0.00	0.00	0.00	10.18	0.00	1.00	1.00	0.00	0.00	0.24	0.24	0.00	0.00	0.00	0.00	0.10	0.10	0.00	0.00	0.66	0.66	0.00	0.00	3	0.35	200	200	16.8	0.011	0.05					0.00	0.00	6.92	7.00	0.00	2.8	37.0
03/26/23 12:57:05	167:00:15	165:59:49	0.00	0.00	22.1	20.0	0.00	0.00	0.00	0.00	0.00	10.18	0.00	1.00	1.00	0.00	0.00	0.24	0.24	0.00	0.00	0.00	0.00	0.10	0.10	0.00	0.00	0.66	0.66	0.00	0.00	3	0.37	200	200	17.6	0.011	0.05					0.00	0.00	6.92	7.00	0.00	2.4	37.0
03/26/23 13:07:05	167:10:15	166:09:49	0.00	0.00	22.1	20.0	0.00	0.00	0.00	0.00	0.00	10.18	0.00	1.00	1.00	0.00	0.00	0.24	0.24	0.00	0.00	0.00	0.00	0.10	0.10	0.00	0.00	0.66	0.66	0.00	0.00	3	0.35	200	200	16.6	0.011	0.05					0.00	0.00	6.92	7.00	0.00	2.6	37.0
03/26/23 13:17:05	167:20:15	166:19:49	0.00	0.00	22.1	20.0	0.00	0.00	0.00	0.00	0.00	10.18	0.00	1.00	1.00	0.00	0.00	0.24	0.24	0.00	0.00	0.00	0.00	0.10	0.10	0.00	0.00	0.66	0.66	0.00	0.00	3	0.35	200	200	16.7	0.011	0.05					0.00	0.00	6.93	7.00	0.00	2.6	37.0
03/26/23 13:27:05	167:30:15	166:29:49	0.00	0.00	22.0	20.0	0.00	0.00	0.00	0.00	0.00	10.18	0.00	1.00	1.00	0.00	0.00	0.24	0.24	0.00	0.00	0.00	0.00	0.10	0.10	0.00	0.00	0.66	0.66	0.00	0.00	3	0.37	200	200	17.8	0.011	0.05					0.00	0.00	6.92	7.00	0.00	2.6	37.0
03/26/23 13:37:05	167:40:15	166:39:49	0.00	0.00	22.1	20.0	0.00	0.00	0.00	0.00	0.00	10.18	0.00	1.00	1.00	0.00	0.00	0.24	0.24	0.00	0.00	0.00	0.00	0.10	0.10	0.00	0.00	0.66	0.66	0.00	0.00	3	0.36	200	200	17.3	0.011	0.05					0.00	0.00	6.92	7.00	0.00	2.6	37.0
03/26/23 13:47:05	167:50:15	166:49:49	0.00	0.00	22.1	20.0	0.00	0.00	0.00	0.00	0.00	10.18	0.00	1.00	1.00	0.00	0.00	0.24	0.24	0.00	0.00	0.00	0.00	0.10	0.10	0.00	0.00	0.66	0.66	0.00	0.00	3	0.34	200	200	16.5	0.011	0.05					0.00	0.00	6.92	7.00	0.00	2.7	37.0
03/26/23 13:57:05	168:00:16	166:59:49	0.00	0.00	22.0	20.0	0.00	0.00	0.00	0.00	0.00	10.18	0.00	1.00	1.00	0.00	0.00	0.24	0.24	0.00	0.00	0.00	0.00	0.10	0.10	0.00	0.00	0.66	0.66	0.00	0.00	3	0.36	200	200	17.1	0.011	0.05					0.00	0.00	6.92	7.00	0.00	2.9	37.0
03/26/23 14:07:05	168:10:16	167:09:49	0.00	0.00	22.0	20.0	0.00	0.00	0.00	0.00	0.00	10.18	0.00	1.00	1.00	0.00	0.00	0.24	0.24	0.00	0.00	0.00	0.00	0.10	0.10	0.00	0.00	0.66	0.66	0.00	0.00	4	0.36	200	200	17.3	0.011	0.05					0.00	0.00	6.93	7.00	0.00	2.6	37.0
03/26/23 14:17:05	168:20:16	167:19:49	0.00	0.00	22.1	20.0	0.00	0.00	0.00	0.00	0.00	10.18	0.00	1.00	1.00	0.00	0.00	0.24	0.24	0.00	0.00	0.00	0.00	0.10	0.10	0.00	0.00	0.66	0.66	0.00	0.00	3	0.36	200	200	17.3	0.011	0.05					0.00	0.00	6.93	7.00	0.00	2.6	37.0
03/26/23 14:27:05	168:30:16	167:29:49	0.00	0.00	22.0	20.0	0.00	0.00	0.00	0.00	0.00	10.18	0.00	1.00	1.00	0.00	0.00	0.24	0.24	0.00	0.00	0.00	0.00	0.10	0.10	0.00	0.00	0.66	0.66	0.00	0.00	4	0.35	200	200	16.8	0.011	0.05					0.00	0.00	6.93	7.00	0.00	2.6	37.0
03/26/23 14:37:05	168:40:16	167:39:49	0.00	0.00	22.1	20.0	0.00	0.00	0.00	0.00	0.00	10.18	0.00	1.00	1.00	0.00	0.00	0.24	0.24	0.00	0.00	0.00	0.00	0.10	0.10	0.00	0.00	0.66	0.66	0.00	0.00	3	0.35	200	200	16.8	0.011	0.05					0.00	0.00	6.93	7.00	0.00	2.7	37.0
03/26/23 14:47:05	168:50:16	167:49:49	0.00	0.00	22.0	20.0	0.00	0.00	0.00	0.00	0.00	10.18	0.00	1.00	1.00	0.00	0.00	0.24	0.24	0.00	0.00	0.00	0.00	0.10	0.10	0.00	0.00	0.66	0.66	0.00	0.00	3	0.35	200	200	16.5	0.011	0.05					0.00	0.00	6.93	7.00	0.00	2.5	37.0
03/26/23 14:57:05	169:00:16	167:59:49	0.00	0.00	22.1	20.0	0.00	0.00	0.00	0.00	0.00	10.18	0.00	1.00	1.00	0.00	0.00	0.24	0.24	0.00	0.00	0.00	0.00	0.10	0.10	0.00	0.00	0.66	0.66	0.00	0.00	3	0.36	200	200	17.1	0.011	0.05					0.00	0.00	6.93	7.00	0.00	2.6	37.0
03/26/23 15:07:05	169:10:16	168:09:49	0.00	0.00	22.5	20.0	0.00	0.00	0.00	0.00	0.00	10.18	0.00	1.00	1.00	0.00	0.00	0.24	0.24	0.00	0.00	0.00	0.00	0.10	0.10	0.00	0.00	0.66	0.66	0.00	0.00	3	0.35	200	200	16.6	0.011	0.05					0.00	0.00	6.93	7.00	0.00	2.7	37.0
03/26/23 15:17:05	169:20:16	168:19:49	0.00	0.00	22.3	20.0	0.00	0.00	0.00	0.00	0.00	10.18	0.00	1.00	1.00	0.00	0.00	0.24	0.24	0.00	0.00	0.00	0.00	0.10	0.10	0.00	0.00	0.66	0.66	0.00	0.00	3	0.35	200	200	16.7	0.011	0.05					0.00	0.00	6.93	7.00	0.00	2.6	37.0
03/26/23 15:27:05	169:30:16	168:29:49	0.00	0.00	22.2	20.0	0.00	0.00	0.00	0.00	0.00	10.18	0.00	1.00	1.00	0.00	0.00	0.24	0.24	0.00	0.00	0.00	0.00	0.10	0.10	0.00	0.00	0.66	0.66	0.00	0.00	3	0.35	200	200	16.7	0.011	0.05					0.00	0.00	6.93	7.00	0.00	2.6	37.0
03/26/23 15:37:05	169:40:16	168:39:49	0.00	0.00	22.1	20.0	0.00	0.00	0.00	0.00	0.00	10.18	0.00	1.00	1.00	0.00	0.00	0.24	0.24	0.00	0.00	0.00	0.00	0.10	0.10	0.00	0.00	0.66	0.66	0.00	0.00	3	0.35	200	200	16.8	0.011	0.05					0.00	0.00	6.93	7.00	0.00	3.0	37.0
03/26/23 15:47:05	169:50:16	168:49:49	0.00	0.00	22.1	20.0	0.00	0.00	0.00	0.00	0.00	10.18	0.00	1.00	1.00	0.00	0.00	0.24	0.24	0.00	0.00	0.00	0.00	0.10	0.10	0.00	0.00	0.66	0.66	0.00	0.00	3	0.35	200	200	16.8	0.011	0.05					0.00	0.00	6.93	7.00	0.00	2.6	37.0
03/26/23 15:57:05	170:00:16	168:59:49	0.00	0.00	22.0	20.0	0.00	0.00	0.00	0.00	0.00	10.18	0.00	1.00	1.00	0.00	0.00	0.24	0.24	0.00	0.00	0.00	0.00	0.10	0.10	0.00	0.00	0.66	0.66	0.00	0.00	2	0.35	200	200	16.9	0.011	0.05					0.00	0.00	6.93	7.00	0.00	2.7	37.0
03/26/23 16:07:05	170:10:16	169:09:49	0.00	0.00	22.0	20.0	0.00	0.00	0.00	0.00	0.00	10.18	0.00	1.00	1.00	0.00	0.00	0.24	0.24	0.00	0.00	0.00	0.00	0.10	0.10	0.00	0.00	0.66	0.66	0.00	0.00	2	0.35	200	200	16.8	0.011	0.05					0.00	0.00	6.93	7.00	0.00	2.6	37.0
03/26/23 16:17:05	170:20:16	169:19:49	0.00	0.00	22.0	20.0	0.00	0.00	0.00	0.00	0.00	10.18	0.00	1.00	1.00	0.00	0.00	0.24	0.24	0.00	0.00	0.00	0.00	0.10	0.10	0.00	0.00	0.66	0.66	0.00	0.00	4	0.35	200	200	16.8	0.011	0.05					0.00	0.00	6.93	7.00	0.00	2.5	37.0
03/26/23 16:27:05	170:30:16	169:29:49	0.00	0.00	22.0	20.0	0.00	0.00	0.00	0.00	0.00	10.18	0.00	1.00	1.00	0.00	0.00	0.24	0.24	0.00	0.00	0.00	0.00	0.10	0.10	0.00	0.00	0.66	0.66	0.00	0.00	4	0.34	200	200	16.2	0.011	0.05					0.00	0.00	6.93	7.00	0.00	2.4	37.0
03/26/23 16:37:05	170:40:16	169:39:49	0.00	0.00	22.0	20.0	0.00	0.00	0.00	0.00	0.00	10.18	0.00	1.00	1.00	0.00	0.00	0.24	0.24	0.00	0.00	0.00	0.00	0.10	0.10	0.00	0.00	0.66	0.66	0.00	0.00	2	0.34	200	200	16.0	0.011	0.05					0.00	0.00	6.93	7.00	0.00	2.6	37.0
03/26/23 16:47:05	170:50:16	169:49:49	0.00	0.00	22.1	20.0	0.00	0.00	0.00	0.00	0.00	10.18	0.00	1.00	1.00	0.00	0.00	0.24	0.24	0.00	0.00	0.00	0.00	0.10	0.10	0.00	0.00	0.66	0.66	0.00	0.00	3	0.35	200	200	16.9	0.011	0.05					0.00	0.00	6.93	7.00	0.00	2.7	37.0
03/26/23 16:57:05	171:00:16	169:59:49	0.00	0.00	21.9	20.0	0.00	0.00	0.00	0.00	0.00	10.18	0.00	1.00	1.00	0.00	0.00	0.24	0.24	0.00	0.00	0.00	0.00	0.10	0.10	0.00	0.00	0.66	0.66	0.00	0.00	3	0.34	200	200	16.3	0.011	0.05					0.00	0.00	6.93	7.00	0.00	2.7	37.0
03/26/23 17:07:05	171:10:16	170:09:49	0.00	0.00	22.0	20.0	0.00	0.00	0.00	0.00	0.00	10.18	0.00	1.00	1.00	0.00	0.00	0.24	0.24	0.00	0.00	0.00	0.00	0.10	0.10	0.00	0.00	0.66	0.66	0.00	0.00	3	0.34	200	200	16.2	0.011	0.05					0.00	0.00	6.93	7.00	0.00	2.6	37.0
03/26/23 17:17:06	171:20:16	170:19:49	0.00	0.00	22.1	20.0	0.00	0.00	0.00	0.00	0.00	10.18	0.00	1.00	1.00	0.00	0.00	0.24	0.24	0.00	0.00	0.00	0.00	0.10	0.10	0.00	0.00	0.66	0.66	0.00	0.00	3	0.33	200	200	15.9	0.011	0.05					0.00	0.00	6.93	7.00	0.00	2.6	37.0
03/26/23 17:27:06	171:30:16	170:29:49	0.00	0.00	22.0	20.0	0.00	0.00	0.00	0.00	0.00	10.18	0.00	1.00	1.00	0.00	0.00	0.24	0.24	0.00	0.00	0.00	0.00	0.10	0.10	0.00	0.00	0.66	0.66	0.00	0.00	3	0.34	200	200	16.2	0.011	0.05					0.00	0.00	6.93	7.00	0.00	2.6	37.0
03/26/23 17:37:06	171:40:16	170:39:49	0.00	0.00	22.0	20.0	0.00	0.00	0.00	0.00	0.00	10.18	0.00	1.00	1.00	0.00	0.00	0.24	0.24	0.00	0.00	0.00	0.00	0.10	0.10	0.00	0.00	0.66	0.66	0.00	0.00	4	0.33	200	200	15.9	0.011	0.05					0.00	0.00	6.93	7.00	0.00	2.5	37.0
03/26/23 17:47:06	171:50:16	170:49:49	0.00	0.00	22.0	20.0	0.00	0.00	0.00	0.00	0.00	10.18	0.00	1.00	1.00	0.00	0.00	0.24	0.24	0.00	0.00	0.00	0.00	0.10	0.10	0.00	0.00	0.66	0.66	0.00	0.00	3	0.34	200	200	16.2	0.011	0.05					0.00	0.00	6.93	7.00	0.00	2.5	37.0
03/26/23 17:57:06	172:00:16	170:59:49	0.00	0.00	22.0	20.0	0.00	0.00	0.00	0.00	0.00	10.18	0.00	1.00	1.00	0.00	0.00	0.24	0.24	0.00	0.00	0.00	0.00	0.10	0.10	0.00	0.00	0.66	0.66	0.00	0.00	2	0.34	200	200	16.3	0.011	0.05					0.00	0.00	6.93	7.00	0.00	2.6	37.0
03/26/23 18:07:06	172:10:16	171:09:49	0.00	0.00	22.0	20.0	0.00	0.00	0.00	0.00	0.00	10.18	0.00	1.00	1.00	0.00	0.00	0.24	0.24	0.00	0.00	0.00	0.00	0.10	0.10	0.00	0.00	0.66	0.66	0.00	0.00	3	0.35	200	200	16.7	0.011	0.05					0.00	0.00	6.93	7.00	0.00	2.7	37.0
03/26/23 18:17:06	172:20:16	171:19:49	0.00	0.00	22.0	20.0	0.00	0.00	0.00	0.00	0.00	10.18	0.00	1.00	1.00	0.00	0.00	0.24	0.24	0.00	0.00	0.00	0.00	0.10	0.10	0.00	0.00	0.66	0.66	0.00	0.00	3	0.35	200	200	16.8	0.011	0.05					0.00	0.00	6.93	7.00	0.00	2.5	37.0
03/26/23 18:27:06	172:30:16	171:29:49	0.00	0.00	22.0	20.0	0.00	0.00	0.00	0.00	0.00	10.18	0.00	1.00	1.00	0.00	0.00	0.24	0.24	0.00	0.00	0.00	0.00	0.10	0.10	0.00	0.00	0.66	0.66	0.00	0.00	3	0.34	200	200	16.0	0.011	0.05					0.00	0.00	6.93	7.00	0.00	2.5	37.0
03/26/23 18:37:06	172:40:16	171:39:49	0.00	0.00	22.0	20.0	0.00	0.00	0.00	0.00	0.00	10.18	0.00	1.00	1.00	0.00	0.00	0.24	0.24	0.00	0.00	0.00	0.00	0.10	0.10	0.00	0.00	0.66	0.66	0.00	0.00	3	0.33	200	200	15.9	0.011	0.05					0.00	0.00	6.93	7.00	0.00	2.6	37.0
03/26/23 18:47:06	172:50:16	171:49:49	0.00	0.00	22.0	20.0	0.00	0.00	0.00	0.00	0.00	10.18	0.00	1.00	1.00	0.00	0.00	0.24	0.24	0.00	0.00	0.00	0.00	0.10	0.10	0.00	0.00	0.66	0.66	0.00	0.00	2	0.34	200	200	16.4	0.011	0.05					0.00	0.00	6.93	7.00	0.00	2.4	37.0
03/26/23 18:57:06	173:00:16	171:59:49	0.00	0.00	21.9	20.0	0.00	0.00	0.00	0.00	0.00	10.18	0.00	1.00	1.00	0.00	0.00	0.24	0.24	0.00	0.00	0.00	0.00	0.10	0.10	0.00	0.00	0.66	0.66	0.00	0.00	3	0.35	200	200	16.8	0.011	0.05					0.00	0.00	6.93	7.00	0.00	2.8	37.0
03/26/23 19:07:06	173:10:16	172:09:49	0.00	0.00	22.0	20.0	0.00	0.00	0.00	0.00	0.00	10.18	0.00	1.00	1.00	0.00	0.00	0.24	0.24	0.00	0.00	0.00	0.00	0.10	0.10	0.00	0.00	0.66	0.66	0.00	0.00	3	0.35	200	200	16.6	0.011	0.05					0.00	0.00	6.93	7.00	0.00	2.5	37.0
03/26/23 19:17:06	173:20:16	172:19:49	0.00	0.00	22.0	20.0	0.00	0.00	0.00	0.00	0.00	10.18	0.00	1.00	1.00	0.00	0.00	0.24	0.24	0.00	0.00	0.00	0.00	0.10	0.10	0.00	0.00	0.66	0.66	0.00	0.00	3	0.34	200	200	16.4	0.011	0.05					0.00	0.00	6.93	7.00	0.00	2.5	37.0
03/26/23 19:27:06	173:30:16	172:29:49	0.00	0.00	22.0	20.0	0.00	0.00	0.00	0.00	0.00	10.18	0.00	1.00	1.00	0.00	0.00	0.24	0.24	0.00	0.00	0.00	0.00	0.10	0.10	0.00	0.00	0.66	0.66	0.00	0.00	3	0.35	200	200	16.6	0.011	0.05					0.00	0.00	6.93	7.00	0.00	2.7	37.0
03/26/23 19:37:06	173:40:16	172:39:49	0.00	0.00	22.0	20.0	0.00	0.00	0.00	0.00	0.00	10.18	0.00	1.00	1.00	0.00	0.00	0.24	0.24	0.00	0.00	0.00	0.00	0.10	0.10	0.00	0.00	0.66	0.66	0.00	0.00	3	0.34	200	200	16.3	0.011	0.05					0.00	0.00	6.93	7.00	0.00	2.6	37.0
03/26/23 19:47:06	173:50:16	172:49:49	0.00	0.00	21.9	20.0	0.00	0.00	0.00	0.00	0.00	10.18	0.00	1.00	1.00	0.00	0.00	0.24	0.24	0.00	0.00	0.00	0.00	0.10	0.10	0.00	0.00	0.66	0.66	0.00	0.00	3	0.35	200	200	16.8	0.011	0.05					0.00	0.00	6.93	7.00	0.00	2.6	37.0
03/26/23 19:57:06	174:00:16	172:59:49	0.00	0.00	21.9	20.0	0.00	0.00	0.00	0.00	0.00	10.18	0.00	1.00	1.00	0.00	0.00	0.24	0.24	0.00	0.00	0.00	0.00	0.10	0.10	0.00	0.00	0.66	0.66	0.00	0.00	3	0.36	200	200	17.0	0.011	0.05					0.00	0.00	6.93	7.00	0.00	2.7	37.0
03/26/23 20:07:06	174:10:16	173:09:49	0.00	0.00	22.0	20.0	0.00	0.00	0.00	0.00	0.00	10.18	0.00	1.00	1.00	0.00	0.00	0.24	0.24	0.00	0.00	0.00	0.00	0.10	0.10	0.00	0.00	0.66	0.66	0.00	0.00	3	0.34	200	200	16.2	0.011	0.05					0.00	0.00	6.93	7.00	0.00	2.6	37.0
03/26/23 20:17:06	174:20:16	173:19:50	0.00	0.00	22.0	20.0	0.00	0.00	0.00	0.00	0.00	10.18	0.00	1.00	1.00	0.00	0.00	0.24	0.24	0.00	0.00	0.00	0.00	0.10	0.10	0.00	0.00	0.66	0.66	0.00	0.00	3	0.34	200	200	16.1	0.011	0.05					0.00	0.00	6.93	7.00	0.00	2.4	37.0
03/26/23 20:27:06	174:30:16	173:29:50	0.00	0.00	22.1	20.0	0.00	0.00	0.00	0.00	0.00	10.18	0.00	1.00	1.00	0.00	0.00	0.24	0.24	0.00	0.00	0.00	0.00	0.10	0.10	0.00	0.00	0.66	0.66	0.00	0.00	4	0.36	200	200	17.0	0.011	0.05					0.00	0.00	6.94	7.00	0.00	2.8	37.0
03/26/23 20:37:06	174:40:16	173:39:50	0.00	0.00	22.1	20.0	0.00	0.00	0.00	0.00	0.00	10.18	0.00	1.00	1.00	0.00	0.00	0.24	0.24	0.00	0.00	0.00	0.00	0.10	0.10	0.00	0.00	0.66	0.66	0.00	0.00	3	0.35	200	200	16.8	0.011	0.06					0.00	0.00	6.94	7.00	0.00	2.5	37.0
03/26/23 20:47:06	174:50:17	173:49:50	0.00	0.00	22.0	20.0	0.00	0.00	0.00	0.00	0.00	10.18	0.00	1.00	1.00	0.00	0.00	0.24	0.24	0.00	0.00	0.00	0.00	0.10	0.10	0.00	0.00	0.66	0.66	0.00	0.00	3	0.35	200	200	16.6	0.011	0.06					0.00	0.00	6.94	7.00	0.00	2.6	37.0
03/26/23 20:57:06	175:00:17	173:59:50	0.00	0.00	22.1	20.0	0.00	0.00	0.00	0.00	0.00	10.18	0.00	1.00	1.00	0.00	0.00	0.24	0.24	0.00	0.00	0.00	0.00	0.10	0.10	0.00	0.00	0.66	0.66	0.00	0.00	3	0.35	200	200	16.6	0.011	0.06					0.00	0.00	6.94	7.00	0.00	2.6	37.0
03/26/23 21:07:06	175:10:17	174:09:50	0.00	0.00	22.0	20.0	0.00	0.00	0.00	0.00	0.00	10.18	0.00	1.00	1.00	0.00	0.00	0.24	0.24	0.00	0.00	0.00	0.00	0.10	0.10	0.00	0.00	0.66	0.66	0.00	0.00	3	0.36	200	200	17.3	0.012	0.06					0.00	0.00	6.94	7.00	0.00	2.8	37.0
03/26/23 21:17:06	175:20:17	174:19:50	0.00	0.00	22.0	20.0	0.00	0.00	0.00	0.00	0.00	10.18	0.00	1.00	1.00	0.00	0.00	0.24	0.24	0.00	0.00	0.00	0.00	0.10	0.10	0.00	0.00	0.66	0.66	0.00	0.00	3	0.36	200	200	17.2	0.012	0.06					0.00	0.00	6.93	7.00	0.00	2.6	37.0
03/26/23 21:27:06	175:30:17	174:29:50	0.00	0.00	22.1	20.0	0.00	0.00	0.00	0.00	0.00	10.18	0.00	1.00	1.00	0.00	0.00	0.24	0.24	0.00	0.00	0.00	0.00	0.10	0.10	0.00	0.00	0.66	0.66	0.00	0.00	3	0.35	200	200	16.9	0.012	0.06					0.00	0.00	6.94	7.00	0.00	2.5	37.0
03/26/23 21:37:06	175:40:17	174:39:50	0.00	0.00	22.1	20.0	0.00	0.00	0.00	0.00	0.00	10.18	0.00	1.00	1.00	0.00	0.00	0.24	0.24	0.00	0.00	0.00	0.00	0.10	0.10	0.00	0.00	0.66	0.66	0.00	0.00	3	0.35	200	200	16.9	0.012	0.06					0.00	0.00	6.94	7.00	0.00	2.6	37.0
03/26/23 21:47:06	175:50:17	174:49:50	0.00	0.00	22.0	20.0	0.00	0.00	0.00	0.00	0.00	10.18	0.00	1.00	1.00	0.00	0.00	0.24	0.24	0.00	0.00	0.00	0.00	0.10	0.10	0.00	0.00	0.66	0.66	0.00	0.00	3	0.34	200	200	16.5	0.012	0.06					0.00	0.00	6.94	7.00	0.00	2.4	37.0
03/26/23 21:57:06	176:00:17	174:59:50	0.00	0.00	22.0	20.0	0.00	0.00	0.00	0.00	0.00	10.18	0.00	1.00	1.00	0.00	0.00	0.24	0.24	0.00	0.00	0.00	0.00	0.10	0.10	0.00	0.00	0.66	0.66	0.00	0.00	3	0.36	200	200	17.0	0.012	0.06					0.00	0.00	6.94	7.00	0.00	2.7	37.0
03/26/23 22:07:06	176:10:17	175:09:50	0.00	0.00	21.9	20.0	0.00	0.00	0.00	0.00	0.00	10.18	0.00	1.00	1.00	0.00	0.00	0.24	0.24	0.00	0.00	0.00	0.00	0.10	0.10	0.00	0.00	0.66	0.66	0.00	0.00	3	0.35	200	200	16.9	0.012	0.06					0.00	0.00	6.94	7.00	0.00	2.7	37.0
03/26/23 22:17:06	176:20:17	175:19:50	0.00	0.00	22.0	20.0	0.00	0.00	0.00	0.00	0.00	10.18	0.00	1.00	1.00	0.00	0.00	0.24	0.24	0.00	0.00	0.00	0.00	0.10	0.10	0.00	0.00	0.66	0.66	0.00	0.00	3	0.36	200	200	17.4	0.012	0.06					0.00	0.00	6.94	7.00	0.00	2.6	37.0
03/26/23 22:27:06	176:30:17	175:29:50	0.00	0.00	22.0	20.0	0.00	0.00	0.00	0.00	0.00	10.18	0.00	1.00	1.00	0.00	0.00	0.24	0.24	0.00	0.00	0.00	0.00	0.10	0.10	0.00	0.00	0.66	0.66	0.00	0.00	3	0.35	200	200	16.6	0.012	0.06					0.00	0.00	6.94	7.00	0.00	2.6	37.0
03/26/23 22:37:06	176:40:17	175:39:50	0.00	0.00	22.0	20.0	0.00	0.00	0.00	0.00	0.00	10.18	0.00	1.00	1.00	0.00	0.00	0.24	0.24	0.00	0.00	0.00	0.00	0.10	0.10	0.00	0.00	0.66	0.66	0.00	0.00	3	0.35	200	200	16.6	0.012	0.06					0.00	0.00	6.94	7.00	0.00	2.8	37.0
03/26/23 22:47:06	176:50:17	175:49:50	0.00	0.00	22.0	20.0	0.00	0.00	0.00	0.00	0.00	10.18	0.00	1.00	1.00	0.00	0.00	0.24	0.24	0.00	0.00	0.00	0.00	0.10	0.10	0.00	0.00	0.66	0.66	0.00	0.00	3	0.36	200	200	17.0	0.011	0.06					0.00	0.00	6.94	7.00	0.00	2.6	37.0
03/26/23 22:57:06	177:00:17	175:59:50	0.00	0.00	21.9	20.0	0.00	0.00	0.00	0.00	0.00	10.18	0.00	1.00	1.00	0.00	0.00	0.24	0.24	0.00	0.00	0.00	0.00	0.10	0.10	0.00	0.00	0.66	0.66	0.00	0.00	3	0.36	200	200	17.3	0.011	0.05					0.00	0.00	6.94	7.00	0.00	2.4	37.0
03/26/23 23:07:06	177:10:17	176:09:50	0.00	0.00	22.0	20.0	0.00	0.00	0.00	0.00	0.00	10.18	0.00	1.00	1.00	0.00	0.00	0.24	0.24	0.00	0.00	0.00	0.00	0.10	0.10	0.00	0.00	0.66	0.66	0.00	0.00	3	0.35	200	200	16.9	0.011	0.05					0.00	0.00	6.94	7.00	0.00	2.6	37.0
03/26/23 23:17:06	177:20:17	176:19:50	0.00	0.00	22.0	20.0	0.00	0.00	0.00	0.00	0.00	10.18	0.00	1.00	1.00	0.00	0.00	0.24	0.24	0.00	0.00	0.00	0.00	0.10	0.10	0.00	0.00	0.66	0.66	0.00	0.00	2	0.36	200	200	17.0	0.011	0.05					0.00	0.00	6.94	7.00	0.00	2.8	37.0
03/26/23 23:27:06	177:30:17	176:29:50	0.00	0.00	22.0	20.0	0.00	0.00	0.00	0.00	0.00	10.18	0.00	1.00	1.00	0.00	0.00	0.24	0.24	0.00	0.00	0.00	0.00	0.10	0.10	0.00	0.00	0.66	0.66	0.00	0.00	3	0.37	200	200	17.5	0.011	0.05					0.00	0.00	6.94	7.00	0.00	2.6	37.0
03/26/23 23:37:06	177:40:17	176:39:50	0.00	0.00	22.0	20.0	0.00	0.00	0.00	0.00	0.00	10.18	0.00	1.00	1.00	0.00	0.00	0.24	0.24	0.00	0.00	0.00	0.00	0.10	0.10	0.00	0.00	0.66	0.66	0.00	0.00	3	0.34	200	200	16.4	0.011	0.05					0.00	0.00	6.94	7.00	0.00	2.5	37.0
03/26/23 23:47:06	177:50:17	176:49:50	0.00	0.00	22.0	20.0	0.00	0.00	0.00	0.00	0.00	10.18	0.00	1.00	1.00	0.00	0.00	0.24	0.24	0.00	0.00	0.00	0.00	0.10	0.10	0.00	0.00	0.66	0.66	0.00	0.00	2	0.35	200	200	16.8	0.011	0.05					0.00	0.00	6.94	7.00	0.00	2.9	37.0
03/26/23 23:57:06	178:00:17	176:59:50	0.00	0.00	22.0	20.0	0.00	0.00	0.00	0.00	0.00	10.18	0.00	1.00	1.00	0.00	0.00	0.24	0.24	0.00	0.00	0.00	0.00	0.10	0.10	0.00	0.00	0.66	0.66	0.00	0.00	3	0.35	200	200	16.7	0.011	0.05					0.00	0.00	6.94	7.00	0.00	2.5	37.0
03/27/23 00:07:06	178:10:17	177:09:50	0.00	0.00	22.0	20.0	0.00	0.00	0.00	0.00	0.00	10.18	0.00	1.00	1.00	0.00	0.00	0.24	0.24	0.00	0.00	0.00	0.00	0.10	0.10	0.00	0.00	0.66	0.66	0.00	0.00	3	0.35	200	200	16.8	0.011	0.05					0.00	0.00	6.94	7.00	0.00	2.6	37.0
03/27/23 00:17:06	178:20:17	177:19:50	0.00	0.00	21.9	20.0	0.00	0.00	0.00	0.00	0.00	10.18	0.00	1.00	1.00	0.00	0.00	0.24	0.24	0.00	0.00	0.00	0.00	0.10	0.10	0.00	0.00	0.66	0.66	0.00	0.00	2	0.36	200	200	17.2	0.011	0.05					0.00	0.00	6.94	7.00	0.00	2.7	37.0
03/27/23 00:27:06	178:30:17	177:29:50	0.00	0.00	21.9	20.0	0.00	0.00	0.00	0.00	0.00	10.18	0.00	1.00	1.00	0.00	0.00	0.24	0.24	0.00	0.00	0.00	0.00	0.10	0.10	0.00	0.00	0.66	0.66	0.00	0.00	3	0.36	200	200	17.2	0.011	0.05					0.00	0.00	6.94	7.00	0.00	2.5	37.0
03/27/23 00:37:06	178:40:17	177:39:50	0.00	0.00	22.0	20.0	0.00	0.00	0.00	0.00	0.00	10.18	0.00	1.00	1.00	0.00	0.00	0.24	0.24	0.00	0.00	0.00	0.00	0.10	0.10	0.00	0.00	0.66	0.66	0.00	0.00	3	0.35	200	200	16.5	0.011	0.05					0.00	0.00	6.94	7.00	0.00	2.7	37.0
03/27/23 00:47:06	178:50:17	177:49:50	0.00	0.00	22.0	20.0	0.00	0.00	0.00	0.00	0.00	10.18	0.00	1.00	1.00	0.00	0.00	0.24	0.24	0.00	0.00	0.00	0.00	0.10	0.10	0.00	0.00	0.66	0.66	0.00	0.00	3	0.36	200	200	17.2	0.011	0.05					0.00	0.00	6.94	7.00	0.00	3.1	37.0
03/27/23 00:47:14	178:50:24	177:49:58	0.00	0.00	21.9	20.0	0.00	0.00	0.00	0.00	0.00	10.18	0.00	1.00	1.00	0.00	0.00	0.24	0.24	0.00	0.00	0.00	0.00	0.10	0.10	0.00	0.00	0.66	0.66	0.00	0.00	3	0.34	200	200	16.4	0.011	0.06					0.00	0.00	6.94	7.00	0.00		37.0
03/27/23 00:57:14	179:00:24	177:59:58	0.00	0.00	21.9	20.0	0.00	0.00	0.00	0.00	0.00	10.18	0.00	1.00	1.00	0.00	0.00	0.24	0.24	0.00	0.00	0.00	0.00	0.10	0.10	0.00	0.00	0.66	0.66	0.00	0.00	4	0.34	200	200	16.4	0.011	0.06					0.00	0.00	6.94	7.00	0.00	2.7	37.0
03/27/23 01:07:14	179:10:24	178:09:58	0.00	0.00	22.0	20.0	0.00	0.00	0.00	0.00	0.00	10.18	0.00	1.00	1.00	0.00	0.00	0.24	0.24	0.00	0.00	0.00	0.00	0.10	0.10	0.00	0.00	0.66	0.66	0.00	0.00	3	0.36	200	200	17.2	0.011	0.06					0.00	0.00	6.94	7.00	0.00	2.9	37.0
03/27/23 01:17:14	179:20:24	178:19:58	0.00	0.00	22.1	20.0	0.00	0.00	0.00	0.00	0.00	10.18	0.00	1.00	1.00	0.00	0.00	0.24	0.24	0.00	0.00	0.00	0.00	0.10	0.10	0.00	0.00	0.66	0.66	0.00	0.00	3	0.35	200	200	16.7	0.012	0.06					0.00	0.00	6.94	7.00	0.00	2.6	37.0
03/27/23 01:27:14	179:30:24	178:29:58	0.00	0.00	22.0	20.0	0.00	0.00	0.00	0.00	0.00	10.18	0.00	1.00	1.00	0.00	0.00	0.24	0.24	0.00	0.00	0.00	0.00	0.10	0.10	0.00	0.00	0.66	0.66	0.00	0.00	3	0.36	200	200	17.0	0.012	0.06					0.00	0.00	6.94	7.00	0.00	2.7	37.0
03/27/23 01:37:14	179:40:24	178:39:58	0.00	0.00	22.0	20.0	0.00	0.00	0.00	0.00	0.00	10.18	0.00	1.00	1.00	0.00	0.00	0.24	0.24	0.00	0.00	0.00	0.00	0.10	0.10	0.00	0.00	0.66	0.66	0.00	0.00	3	0.37	200	200	17.7	0.012	0.06					0.00	0.00	6.94	7.00	0.00	2.6	37.0
03/27/23 01:47:14	179:50:24	178:49:58	0.00	0.00	22.0	20.0	0.00	0.00	0.00	0.00	0.00	10.18	0.00	1.00	1.00	0.00	0.00	0.24	0.24	0.00	0.00	0.00	0.00	0.10	0.10	0.00	0.00	0.66	0.66	0.00	0.00	3	0.35	200	200	16.9	0.012	0.06					0.00	0.00	6.94	7.00	0.00	2.6	37.0
03/27/23 01:57:14	180:00:24	178:59:58	0.00	0.00	21.9	20.0	0.00	0.00	0.00	0.00	0.00	10.18	0.00	1.00	1.00	0.00	0.00	0.24	0.24	0.00	0.00	0.00	0.00	0.10	0.10	0.00	0.00	0.66	0.66	0.00	0.00	3	0.36	200	200	17.3	0.011	0.06					0.00	0.00	6.94	7.00	0.00	2.5	37.0
03/27/23 02:07:14	180:10:24	179:09:58	0.00	0.00	21.9	20.0	0.00	0.00	0.00	0.00	0.00	10.18	0.00	1.00	1.00	0.00	0.00	0.24	0.24	0.00	0.00	0.00	0.00	0.10	0.10	0.00	0.00	0.66	0.66	0.00	0.00	4	0.34	200	200	16.2	0.012	0.06					0.00	0.00	6.94	7.00	0.00	2.6	37.0
03/27/23 02:17:14	180:20:24	179:19:58	0.00	0.00	22.0	20.0	0.00	0.00	0.00	0.00	0.00	10.18	0.00	1.00	1.00	0.00	0.00	0.24	0.24	0.00	0.00	0.00	0.00	0.10	0.10	0.00	0.00	0.66	0.66	0.00	0.00	3	0.35	200	200	16.5	0.012	0.06					0.00	0.00	6.94	7.00	0.00	2.7	37.0
03/27/23 02:27:14	180:30:24	179:29:58	0.00	0.00	21.9	20.0	0.00	0.00	0.00	0.00	0.00	10.18	0.00	1.00	1.00	0.00	0.00	0.24	0.24	0.00	0.00	0.00	0.00	0.10	0.10	0.00	0.00	0.66	0.66	0.00	0.00	3	0.35	200	200	16.8	0.012	0.06					0.00	0.00	6.94	7.00	0.00	2.7	37.0
03/27/23 02:37:14	180:40:24	179:39:58	0.00	0.00	22.0	20.0	0.00	0.00	0.00	0.00	0.00	10.18	0.00	1.00	1.00	0.00	0.00	0.24	0.24	0.00	0.00	0.00	0.00	0.10	0.10	0.00	0.00	0.66	0.66	0.00	0.00	2	0.36	200	200	17.2	0.012	0.06					0.00	0.00	6.94	7.00	0.00	2.8	37.0
03/27/23 02:47:14	180:50:24	179:49:58	0.00	0.00	21.9	20.0	0.00	0.00	0.00	0.00	0.00	10.18	0.00	1.00	1.00	0.00	0.00	0.24	0.24	0.00	0.00	0.00	0.00	0.10	0.10	0.00	0.00	0.66	0.66	0.00	0.00	2	0.36	200	200	17.3	0.012	0.06					0.00	0.00	6.94	7.00	0.00	2.7	37.0
03/27/23 02:57:14	181:00:24	179:59:58	0.00	0.00	22.0	20.0	0.00	0.00	0.00	0.00	0.00	10.18	0.00	1.00	1.00	0.00	0.00	0.24	0.24	0.00	0.00	0.00	0.00	0.10	0.10	0.00	0.00	0.66	0.66	0.00	0.00	3	0.35	200	200	16.5	0.012	0.06					0.00	0.00	6.94	7.00	0.00	2.5	37.0
03/27/23 03:07:14	181:10:25	180:09:58	0.00	0.00	22.0	20.0	0.00	0.00	0.00	0.00	0.00	10.18	0.00	1.00	1.00	0.00	0.00	0.24	0.24	0.00	0.00	0.00	0.00	0.10	0.10	0.00	0.00	0.66	0.66	0.00	0.00	2	0.35	200	200	16.9	0.012	0.06					0.00	0.00	6.94	7.00	0.00	2.6	37.0
03/27/23 03:17:14	181:20:25	180:19:58	0.00	0.00	22.0	20.0	0.00	0.00	0.00	0.00	0.00	10.18	0.00	1.00	1.00	0.00	0.00	0.24	0.24	0.00	0.00	0.00	0.00	0.10	0.10	0.00	0.00	0.66	0.66	0.00	0.00	2	0.35	200	200	16.7	0.012	0.06					0.00	0.00	6.94	7.00	0.00	2.5	37.0
03/27/23 03:27:14	181:30:25	180:29:58	0.00	0.00	21.9	20.0	0.00	0.00	0.00	0.00	0.00	10.18	0.00	1.00	1.00	0.00	0.00	0.24	0.24	0.00	0.00	0.00	0.00	0.10	0.10	0.00	0.00	0.66	0.66	0.00	0.00	4	0.35	200	200	16.9	0.012	0.06					0.00	0.00	6.94	7.00	0.00	2.8	37.0
03/27/23 03:37:14	181:40:25	180:39:58	0.00	0.00	21.9	20.0	0.00	0.00	0.00	0.00	0.00	10.18	0.00	1.00	1.00	0.00	0.00	0.24	0.24	0.00	0.00	0.00	0.00	0.10	0.10	0.00	0.00	0.66	0.66	0.00	0.00	3	0.36	200	200	17.1	0.012	0.06					0.00	0.00	6.94	7.00	0.00	2.4	37.0
03/27/23 03:47:14	181:50:25	180:49:58	0.00	0.00	21.9	20.0	0.00	0.00	0.00	0.00	0.00	10.18	0.00	1.00	1.00	0.00	0.00	0.24	0.24	0.00	0.00	0.00	0.00	0.10	0.10	0.00	0.00	0.66	0.66	0.00	0.00	3	0.36	200	200	17.3	0.012	0.06					0.00	0.00	6.94	7.00	0.00	2.7	37.0
03/27/23 03:57:14	182:00:25	180:59:58	0.00	0.00	21.9	20.0	0.00	0.00	0.00	0.00	0.00	10.18	0.00	1.00	1.00	0.00	0.00	0.24	0.24	0.00	0.00	0.00	0.00	0.10	0.10	0.00	0.00	0.66	0.66	0.00	0.00	2	0.35	200	200	16.6	0.012	0.06					0.00	0.00	6.94	7.00	0.00	2.8	37.0
03/27/23 04:07:14	182:10:25	181:09:58	0.00	0.00	21.9	20.0	0.00	0.00	0.00	0.00	0.00	10.18	0.00	1.00	1.00	0.00	0.00	0.24	0.24	0.00	0.00	0.00	0.00	0.10	0.10	0.00	0.00	0.66	0.66	0.00	0.00	2	0.35	200	200	16.5	0.012	0.06					0.00	0.00	6.94	7.00	0.00	2.7	37.0
03/27/23 04:17:14	182:20:25	181:19:58	0.00	0.00	22.0	20.0	0.00	0.00	0.00	0.00	0.00	10.18	0.00	1.00	1.00	0.00	0.00	0.24	0.24	0.00	0.00	0.00	0.00	0.10	0.10	0.00	0.00	0.66	0.66	0.00	0.00	2	0.36	200	200	17.1	0.012	0.06					0.00	0.00	6.94	7.00	0.00	2.6	37.0
03/27/23 04:27:14	182:30:25	181:29:58	0.00	0.00	21.8	20.0	0.00	0.00	0.00	0.00	0.00	10.18	0.00	1.00	1.00	0.00	0.00	0.24	0.24	0.00	0.00	0.00	0.00	0.10	0.10	0.00	0.00	0.66	0.66	0.00	0.00	2	0.35	200	200	16.9	0.012	0.06					0.00	0.00	6.94	7.00	0.00	2.7	37.0
03/27/23 04:37:14	182:40:25	181:39:58	0.00	0.00	21.9	20.0	0.00	0.00	0.00	0.00	0.00	10.18	0.00	1.00	1.00	0.00	0.00	0.24	0.24	0.00	0.00	0.00	0.00	0.10	0.10	0.00	0.00	0.66	0.66	0.00	0.00	2	0.35	200	200	16.6	0.012	0.06					0.00	0.00	6.94	7.00	0.00	2.7	37.0
03/27/23 04:47:14	182:50:25	181:49:58	0.00	0.00	22.0	20.0	0.00	0.00	0.00	0.00	0.00	10.18	0.00	1.00	1.00	0.00	0.00	0.24	0.24	0.00	0.00	0.00	0.00	0.10	0.10	0.00	0.00	0.66	0.66	0.00	0.00	2	0.34	200	200	16.4	0.012	0.06					0.00	0.00	6.94	7.00	0.00	2.6	37.0
03/27/23 04:57:14	183:00:25	181:59:58	0.00	0.00	21.9	20.0	0.00	0.00	0.00	0.00	0.00	10.18	0.00	1.00	1.00	0.00	0.00	0.24	0.24	0.00	0.00	0.00	0.00	0.10	0.10	0.00	0.00	0.66	0.66	0.00	0.00	3	0.35	200	200	16.5	0.012	0.06					0.00	0.00	6.94	7.00	0.00	2.7	37.0
03/27/23 05:07:14	183:10:25	182:09:58	0.00	0.00	21.8	20.0	0.00	0.00	0.00	0.00	0.00	10.18	0.00	1.00	1.00	0.00	0.00	0.24	0.24	0.00	0.00	0.00	0.00	0.10	0.10	0.00	0.00	0.66	0.66	0.00	0.00	3	0.35	200	200	16.6	0.012	0.06					0.00	0.00	6.94	7.00	0.00	3.1	37.0
03/27/23 05:17:14	183:20:25	182:19:58	0.00	0.00	21.9	20.0	0.00	0.00	0.00	0.00	0.00	10.18	0.00	1.00	1.00	0.00	0.00	0.24	0.24	0.00	0.00	0.00	0.00	0.10	0.10	0.00	0.00	0.66	0.66	0.00	0.00	3	0.36	200	200	17.4	0.012	0.06					0.00	0.00	6.94	7.00	0.00	2.7	37.0
03/27/23 05:27:14	183:30:25	182:29:58	0.00	0.00	21.8	20.0	0.00	0.00	0.00	0.00	0.00	10.18	0.00	1.00	1.00	0.00	0.00	0.24	0.24	0.00	0.00	0.00	0.00	0.10	0.10	0.00	0.00	0.66	0.66	0.00	0.00	2	0.35	200	200	16.7	0.012	0.06					0.00	0.00	6.95	7.00	0.00	2.8	37.0
03/27/23 05:37:14	183:40:25	182:39:58	0.00	0.00	21.9	20.0	0.00	0.00	0.00	0.00	0.00	10.18	0.00	1.00	1.00	0.00	0.00	0.24	0.24	0.00	0.00	0.00	0.00	0.10	0.10	0.00	0.00	0.66	0.66	0.00	0.00	2	0.36	200	200	17.3	0.012	0.06					0.00	0.00	6.94	7.00	0.00	2.7	37.0
03/27/23 05:47:14	183:50:25	182:49:58	0.00	0.00	21.9	20.0	0.00	0.00	0.00	0.00	0.00	10.18	0.00	1.00	1.00	0.00	0.00	0.24	0.24	0.00	0.00	0.00	0.00	0.10	0.10	0.00	0.00	0.66	0.66	0.00	0.00	3	0.36	200	200	17.0	0.012	0.06					0.00	0.00	6.95	7.00	0.00	2.7	37.0
03/27/23 05:57:14	184:00:25	182:59:58	0.00	0.00	21.9	20.0	0.00	0.00	0.00	0.00	0.00	10.18	0.00	1.00	1.00	0.00	0.00	0.24	0.24	0.00	0.00	0.00	0.00	0.10	0.10	0.00	0.00	0.66	0.66	0.00	0.00	4	0.34	200	200	16.4	0.012	0.06					0.00	0.00	6.95	7.00	0.00	2.8	37.0
03/27/23 06:07:14	184:10:25	183:09:58	0.00	0.00	21.8	20.0	0.00	0.00	0.00	0.00	0.00	10.18	0.00	1.00	1.00	0.00	0.00	0.24	0.24	0.00	0.00	0.00	0.00	0.10	0.10	0.00	0.00	0.66	0.66	0.00	0.00	3	0.36	200	200	17.3	0.012	0.06					0.00	0.00	6.95	7.00	0.00	2.7	37.0
03/27/23 06:17:14	184:20:25	183:19:58	0.00	0.00	21.9	20.0	0.00	0.00	0.00	0.00	0.00	10.18	0.00	1.00	1.00	0.00	0.00	0.24	0.24	0.00	0.00	0.00	0.00	0.10	0.10	0.00	0.00	0.66	0.66	0.00	0.00	3	0.35	200	200	16.7	0.012	0.06					0.00	0.00	6.95	7.00	0.00	2.7	37.0
03/27/23 06:27:14	184:30:25	183:29:58	0.00	0.00	21.9	20.0	0.00	0.00	0.00	0.00	0.00	10.18	0.00	1.00	1.00	0.00	0.00	0.24	0.24	0.00	0.00	0.00	0.00	0.10	0.10	0.00	0.00	0.66	0.66	0.00	0.00	3	0.35	200	200	16.9	0.012	0.06					0.00	0.00	6.95	7.00	0.00	2.6	37.0
03/27/23 06:37:14	184:40:25	183:39:58	0.00	0.00	21.9	20.0	0.00	0.00	0.00	0.00	0.00	10.18	0.00	1.00	1.00	0.00	0.00	0.24	0.24	0.00	0.00	0.00	0.00	0.10	0.10	0.00	0.00	0.66	0.66	0.00	0.00	3	0.36	200	200	17.1	0.012	0.06					0.00	0.00	6.95	7.00	0.00	2.6	37.0
03/27/23 06:47:14	184:50:25	183:49:58	0.00	0.00	21.9	20.0	0.00	0.00	0.00	0.00	0.00	10.18	0.00	1.00	1.00	0.00	0.00	0.24	0.24	0.00	0.00	0.00	0.00	0.10	0.10	0.00	0.00	0.66	0.66	0.00	0.00	3	0.36	200	200	17.4	0.012	0.06					0.00	0.00	6.95	7.00	0.00	2.5	37.0
03/27/23 06:57:14	185:00:25	183:59:58	0.00	0.00	21.9	20.0	0.00	0.00	0.00	0.00	0.00	10.18	0.00	1.00	1.00	0.00	0.00	0.24	0.24	0.00	0.00	0.00	0.00	0.10	0.10	0.00	0.00	0.66	0.66	0.00	0.00	4	0.36	199	200	17.4	0.011	0.06					0.00	0.00	6.95	7.00	0.00	2.7	37.0
03/27/23 07:07:14	185:10:25	184:09:58	0.00	0.00	21.9	20.0	0.00	0.00	0.00	0.00	0.00	10.18	0.00	1.00	1.00	0.00	0.00	0.24	0.24	0.00	0.00	0.00	0.00	0.10	0.10	0.00	0.00	0.66	0.66	0.00	0.00	4	0.35	200	200	16.9	0.011	0.06					0.00	0.00	6.95	7.00	0.00	2.7	37.0
03/27/23 07:17:14	185:20:25	184:19:58	0.00	0.00	21.9	20.0	0.00	0.00	0.00	0.00	0.00	10.18	0.00	1.00	1.00	0.00	0.00	0.24	0.24	0.00	0.00	0.00	0.00	0.10	0.10	0.00	0.00	0.66	0.66	0.00	0.00	2	0.36	200	200	17.4	0.011	0.06					0.00	0.00	6.95	7.00	0.00	2.7	37.0
03/27/23 07:27:14	185:30:25	184:29:58	0.00	0.00	21.9	20.0	0.00	0.00	0.00	0.00	0.00	10.18	0.00	1.00	1.00	0.00	0.00	0.24	0.24	0.00	0.00	0.00	0.00	0.10	0.10	0.00	0.00	0.66	0.66	0.00	0.00	3	0.35	200	200	16.8	0.011	0.06					0.00	0.00	6.95	7.00	0.00	2.4	37.0
03/27/23 07:37:14	185:40:25	184:39:58	0.00	0.00	21.9	20.0	0.00	0.00	0.00	0.00	0.00	10.18	0.00	1.00	1.00	0.00	0.00	0.24	0.24	0.00	0.00	0.00	0.00	0.10	0.10	0.00	0.00	0.66	0.66	0.00	0.00	3	0.36	201	200	17.1	0.012	0.06					0.00	0.00	6.95	7.00	0.00	2.6	37.0
03/27/23 07:47:14	185:50:25	184:49:58	0.00	0.00	21.9	20.0	0.00	0.00	0.00	0.00	0.00	10.18	0.00	1.00	1.00	0.00	0.00	0.24	0.24	0.00	0.00	0.00	0.00	0.10	0.10	0.00	0.00	0.66	0.66	0.00	0.00	3	0.35	200	200	16.6	0.012	0.06					0.00	0.00	6.95	7.00	0.00	2.6	37.0
03/27/23 07:57:15	186:00:25	184:59:58	0.00	0.00	21.9	20.0	0.00	0.00	0.00	0.00	0.00	10.18	0.00	1.00	1.00	0.00	0.00	0.24	0.24	0.00	0.00	0.00	0.00	0.10	0.10	0.00	0.00	0.66	0.66	0.00	0.00	3	0.35	200	200	16.6	0.012	0.06					0.00	0.00	6.95	7.00	0.00	2.8	37.0
03/27/23 08:07:15	186:10:25	185:09:58	0.00	0.00	21.9	20.0	0.00	0.00	0.00	0.00	0.00	10.18	0.00	1.00	1.00	0.00	0.00	0.24	0.24	0.00	0.00	0.00	0.00	0.10	0.10	0.00	0.00	0.66	0.66	0.00	0.00	3	0.35	200	200	16.6	0.012	0.06					0.00	0.00	6.95	7.00	0.00	2.7	37.0
03/27/23 08:17:15	186:20:25	185:19:58	0.00	0.00	21.9	20.0	0.00	0.00	0.00	0.00	0.00	10.18	0.00	1.00	1.00	0.00	0.00	0.24	0.24	0.00	0.00	0.00	0.00	0.10	0.10	0.00	0.00	0.66	0.66	0.00	0.00	3	0.35	200	200	16.9	0.012	0.06					0.00	0.00	6.95	7.00	0.00	2.8	37.0
03/27/23 08:27:15	186:30:25	185:29:58	0.00	0.00	21.9	20.0	0.00	0.00	0.00	0.00	0.00	10.18	0.00	1.00	1.00	0.00	0.00	0.24	0.24	0.00	0.00	0.00	0.00	0.10	0.10	0.00	0.00	0.66	0.66	0.00	0.00	3	0.34	200	200	16.4	0.012	0.06					0.00	0.00	6.95	7.00	0.00	2.6	37.0
03/27/23 08:37:15	186:40:25	185:39:58	0.00	0.00	21.9	20.0	0.00	0.00	0.00	0.00	0.00	10.18	0.00	1.00	1.00	0.00	0.00	0.24	0.24	0.00	0.00	0.00	0.00	0.10	0.10	0.00	0.00	0.66	0.66	0.00	0.00	3	0.34	200	200	16.4	0.012	0.06					0.00	0.00	6.95	7.00	0.00	2.9	37.0
03/27/23 08:47:15	186:50:25	185:49:58	0.00	0.00	21.9	20.0	0.00	0.00	0.00	0.00	0.00	10.18	0.00	1.00	1.00	0.00	0.00	0.24	0.24	0.00	0.00	0.00	0.00	0.10	0.10	0.00	0.00	0.66	0.66	0.00	0.00	3	0.36	200	200	17.4	0.012	0.06					0.00	0.00	6.95	7.00	0.00	2.6	37.0
03/27/23 08:57:15	187:00:25	185:59:58	0.00	0.00	21.9	20.0	0.00	0.00	0.00	0.00	0.00	10.18	0.00	1.00	1.00	0.00	0.00	0.24	0.24	0.00	0.00	0.00	0.00	0.10	0.10	0.00	0.00	0.66	0.66	0.00	0.00	3	0.35	200	200	16.7	0.012	0.06					0.00	0.00	6.95	7.00	0.00	2.7	37.0
03/27/23 09:07:15	187:10:25	186:09:58	0.00	0.00	21.9	20.0	0.00	0.00	0.00	0.00	0.00	10.18	0.00	1.00	1.00	0.00	0.00	0.24	0.24	0.00	0.00	0.00	0.00	0.10	0.10	0.00	0.00	0.66	0.66	0.00	0.00	3	0.35	200	200	16.6	0.012	0.06					0.00	0.00	6.95	7.00	0.00	2.4	37.0
03/27/23 09:17:15	187:20:25	186:19:58	0.00	0.00	21.9	20.0	0.00	0.00	0.00	0.00	0.00	10.18	0.00	1.00	1.00	0.00	0.00	0.24	0.24	0.00	0.00	0.00	0.00	0.10	0.10	0.00	0.00	0.66	0.66	0.00	0.00	3	0.36	200	200	17.2	0.012	0.06					0.00	0.00	6.95	7.00	0.00	2.8	37.0
03/27/23 09:27:15	187:30:25	186:29:58	0.00	0.00	21.9	20.0	0.00	0.00	0.00	0.00	0.00	10.18	0.00	1.00	1.00	0.00	0.00	0.24	0.24	0.00	0.00	0.00	0.00	0.10	0.10	0.00	0.00	0.66	0.66	0.00	0.00	2	0.35	201	200	16.8	0.012	0.06					0.00	0.00	6.95	7.00	0.00	2.7	37.0
03/27/23 09:37:15	187:40:25	186:39:58	0.00	0.00	21.9	20.0	0.00	0.00	0.00	0.00	0.00	10.18	0.00	1.00	1.00	0.00	0.00	0.24	0.24	0.00	0.00	0.00	0.00	0.10	0.10	0.00	0.00	0.66	0.66	0.00	0.00	3	0.34	200	200	16.4	0.012	0.06					0.00	0.00	6.95	7.00	0.00	2.7	37.0
03/27/23 09:47:15	187:50:25	186:49:58	0.00	0.00	22.0	20.0	0.00	0.00	0.00	0.00	0.00	10.18	0.00	1.00	1.00	0.00	0.00	0.24	0.24	0.00	0.00	0.00	0.00	0.10	0.10	0.00	0.00	0.66	0.66	0.00	0.00	3	0.35	200	200	16.6	0.012	0.06					0.00	0.00	6.95	7.00	0.00	2.6	37.0
03/27/23 09:57:15	188:00:25	186:59:58	0.00	0.00	21.9	20.0	0.00	0.00	0.00	0.00	0.00	10.18	0.00	1.00	1.00	0.00	0.00	0.24	0.24	0.00	0.00	0.00	0.00	0.10	0.10	0.00	0.00	0.66	0.66	0.00	0.00	2	0.35	200	200	16.6	0.012	0.06					0.00	0.00	6.95	7.00	0.00	2.7	37.0
03/27/23 10:07:15	188:10:25	187:09:58	0.00	0.00	22.0	20.0	0.00	0.00	0.00	0.00	0.00	10.18	0.00	1.00	1.00	0.00	0.00	0.24	0.24	0.00	0.00	0.00	0.00	0.10	0.10	0.00	0.00	0.66	0.66	0.00	0.00	2	0.36	200	200	17.1	0.012	0.06					0.00	0.00	6.95	7.00	0.00	2.7	37.0
03/27/23 10:17:15	188:20:25	187:19:58	0.00	0.00	22.0	20.0	0.00	0.00	0.00	0.00	0.00	10.18	0.00	1.00	1.00	0.00	0.00	0.24	0.24	0.00	0.00	0.00	0.00	0.10	0.10	0.00	0.00	0.66	0.66	0.00	0.00	2	0.35	200	200	16.9	0.012	0.06					0.00	0.00	6.95	7.00	0.00	2.6	37.0
03/27/23 10:27:15	188:30:25	187:29:58	0.00	0.00	22.0	20.0	0.00	0.00	0.00	0.00	0.00	10.18	0.00	1.00	1.00	0.00	0.00	0.24	0.24	0.00	0.00	0.00	0.00	0.10	0.10	0.00	0.00	0.66	0.66	0.00	0.00	2	0.36	200	200	17.1	0.012	0.06					0.00	0.00	6.95	7.00	0.00	2.7	37.0
03/27/23 10:37:15	188:40:25	187:39:58	0.00	0.00	22.1	20.0	0.00	0.00	0.00	0.00	0.00	10.18	0.00	1.00	1.00	0.00	0.00	0.24	0.24	0.00	0.00	0.00	0.00	0.10	0.10	0.00	0.00	0.66	0.66	0.00	0.00	3	0.36	200	200	17.3	0.012	0.06					0.00	0.00	6.95	7.00	0.00	2.7	37.0
03/27/23 10:47:15	188:50:25	187:49:58	0.00	0.00	22.1	20.0	0.00	0.00	0.00	0.00	0.00	10.18	0.00	1.00	1.00	0.00	0.00	0.24	0.24	0.00	0.00	0.00	0.00	0.10	0.10	0.00	0.00	0.66	0.66	0.00	0.00	3	0.36	201	200	17.0	0.012	0.06					0.00	0.00	6.95	7.00	0.00	2.7	37.0
03/27/23 10:57:15	189:00:25	187:59:58	0.00	0.00	22.1	20.0	0.00	0.00	0.00	0.00	0.00	10.18	0.00	1.00	1.00	0.00	0.00	0.24	0.24	0.00	0.00	0.00	0.00	0.10	0.10	0.00	0.00	0.66	0.66	0.00	0.00	3	0.37	200	200	17.6	0.012	0.06					0.00	0.00	6.95	7.00	0.00	2.6	37.0
03/27/23 11:07:15	189:10:25	188:09:58	0.00	0.00	22.3	20.0	0.00	0.00	0.00	0.00	0.00	10.18	0.00	1.00	1.00	0.00	0.00	0.24	0.24	0.00	0.00	0.00	0.00	0.10	0.10	0.00	0.00	0.66	0.66	0.00	0.00	4	0.37	200	200	17.6	0.012	0.06					0.00	0.00	6.95	7.00	0.00	2.7	37.0
03/27/23 11:17:15	189:20:25	188:19:58	0.00	0.00	22.2	20.0	0.00	0.00	0.00	0.00	0.00	10.18	0.00	1.00	1.00	0.00	0.00	0.24	0.24	0.00	0.00	0.00	0.00	0.10	0.10	0.00	0.00	0.66	0.66	0.00	0.00	3	0.35	200	200	16.8	0.012	0.06					0.00	0.00	6.95	7.00	0.00	2.7	37.0
03/27/23 11:27:15	189:30:25	188:29:58	0.00	0.00	22.1	20.0	0.00	0.00	0.00	0.00	0.00	10.18	0.00	1.00	1.00	0.00	0.00	0.24	0.24	0.00	0.00	0.00	0.00	0.10	0.10	0.00	0.00	0.66	0.66	0.00	0.00	2	0.36	200	200	17.3	0.012	0.06					0.00	0.00	6.95	7.00	0.00	2.7	37.0
03/27/23 11:37:15	189:40:25	188:39:58	0.00	0.00	21.9	20.0	0.00	0.00	0.00	0.00	0.00	10.18	0.00	1.00	1.00	0.00	0.00	0.24	0.24	0.00	0.00	0.00	0.00	0.10	0.10	0.00	0.00	0.66	0.66	0.00	0.00	2	0.36	200	200	17.4	0.012	0.06					0.00	0.00	6.95	7.00	0.00	2.8	37.0
03/27/23 11:47:15	189:50:25	188:49:58	0.00	0.00	21.9	20.0	0.00	0.00	0.00	0.00	0.00	10.18	0.00	1.00	1.00	0.00	0.00	0.24	0.24	0.00	0.00	0.00	0.00	0.10	0.10	0.00	0.00	0.66	0.66	0.00	0.00	3	0.35	200	200	16.6	0.012	0.06					0.00	0.00	6.95	7.00	0.00	2.8	37.0
03/27/23 11:57:15	190:00:25	188:59:58	0.00	0.00	21.9	20.0	0.00	0.00	0.00	0.00	0.00	10.18	0.00	1.00	1.00	0.00	0.00	0.24	0.24	0.00	0.00	0.00	0.00	0.10	0.10	0.00	0.00	0.66	0.66	0.00	0.00	2	0.36	200	200	17.4	0.012	0.06					0.00	0.00	6.95	7.00	0.00	2.6	37.0
03/27/23 12:07:15	190:10:25	189:09:58	0.00	0.00	22.0	20.0	0.00	0.00	0.00	0.00	0.00	10.18	0.00	1.00	1.00	0.00	0.00	0.24	0.24	0.00	0.00	0.00	0.00	0.10	0.10	0.00	0.00	0.66	0.66	0.00	0.00	2	0.35	200	200	16.9	0.012	0.06					0.00	0.00	6.95	7.00	0.00	2.6	37.0
03/27/23 12:17:15	190:20:25	189:19:58	0.00	0.00	22.0	20.0	0.00	0.00	0.00	0.00	0.00	10.18	0.00	1.00	1.00	0.00	0.00	0.24	0.24	0.00	0.00	0.00	0.00	0.10	0.10	0.00	0.00	0.66	0.66	0.00	0.00	2	0.36	200	200	16.9	0.012	0.06					0.00	0.00	6.95	7.00	0.00	2.4	37.0
03/27/23 12:27:15	190:30:25	189:29:58	0.00	0.00	21.9	20.0	0.00	0.00	0.00	0.00	0.00	10.18	0.00	1.00	1.00	0.00	0.00	0.24	0.24	0.00	0.00	0.00	0.00	0.10	0.10	0.00	0.00	0.66	0.66	0.00	0.00	3	0.36	200	200	17.2	0.012	0.06					0.00	0.00	6.95	7.00	0.00	2.5	37.0
03/27/23 12:37:15	190:40:25	189:39:58	0.00	0.00	21.9	20.0	0.00	0.00	0.00	0.00	0.00	10.18	0.00	1.00	1.00	0.00	0.00	0.24	0.24	0.00	0.00	0.00	0.00	0.10	0.10	0.00	0.00	0.66	0.66	0.00	0.00	3	0.35	200	200	16.5	0.012	0.06					0.00	0.00	6.95	7.00	0.00	2.9	37.0
03/27/23 12:47:15	190:50:25	189:49:58	0.00	0.00	21.9	20.0	0.00	0.00	0.00	0.00	0.00	10.18	0.00	1.00	1.00	0.00	0.00	0.24	0.24	0.00	0.00	0.00	0.00	0.10	0.10	0.00	0.00	0.66	0.66	0.00	0.00	1	0.36	200	200	17.2	0.012	0.06					0.00	0.00	6.95	7.00	0.00	2.7	37.0
03/27/23 12:57:15	191:00:25	189:59:58	0.00	0.00	21.9	20.0	0.00	0.00	0.00	0.00	0.00	10.18	0.00	1.00	1.00	0.00	0.00	0.24	0.24	0.00	0.00	0.00	0.00	0.10	0.10	0.00	0.00	0.66	0.66	0.00	0.00	2	0.35	200	200	16.5	0.013	0.06					0.00	0.00	6.95	7.00	0.00	2.6	37.0
03/27/23 13:07:15	191:10:25	190:09:58	0.00	0.00	22.0	20.0	0.00	0.00	0.00	0.00	0.00	10.18	0.00	1.00	1.00	0.00	0.00	0.24	0.24	0.00	0.00	0.00	0.00	0.10	0.10	0.00	0.00	0.66	0.66	0.00	0.00	3	0.35	200	200	16.9	0.013	0.06					0.00	0.00	6.95	7.00	0.00	2.7	37.0
03/27/23 13:17:15	191:20:25	190:19:58	0.00	0.00	22.0	20.0	0.00	0.00	0.00	0.00	0.00	10.18	0.00	1.00	1.00	0.00	0.00	0.24	0.24	0.00	0.00	0.00	0.00	0.10	0.10	0.00	0.00	0.66	0.66	0.00	0.00	3	0.35	200	200	16.9	0.013	0.06					0.00	0.00	6.95	7.00	0.00	2.5	37.0
03/27/23 13:27:15	191:30:25	190:29:58	0.00	0.00	21.9	20.0	0.00	0.00	0.00	0.00	0.00	10.18	0.00	1.00	1.00	0.00	0.00	0.24	0.24	0.00	0.00	0.00	0.00	0.10	0.10	0.00	0.00	0.66	0.66	0.00	0.00	2	0.35	200	200	16.6	0.013	0.06					0.00	0.00	6.95	7.00	0.00	2.5	37.0
03/27/23 13:37:15	191:40:25	190:39:58	0.00	0.00	21.9	20.0	0.00	0.00	0.00	0.00	0.00	10.18	0.00	1.00	1.00	0.00	0.00	0.24	0.24	0.00	0.00	0.00	0.00	0.10	0.10	0.00	0.00	0.66	0.66	0.00	0.00	2	0.36	200	200	17.0	0.013	0.06					0.00	0.00	6.95	7.00	0.00	2.6	37.0
03/27/23 13:47:15	191:50:25	190:49:58	0.00	0.00	21.9	20.0	0.00	0.00	0.00	0.00	0.00	10.18	0.00	1.00	1.00	0.00	0.00	0.24	0.24	0.00	0.00	0.00	0.00	0.10	0.10	0.00	0.00	0.66	0.66	0.00	0.00	2	0.36	200	200	17.0	0.013	0.06					0.00	0.00	6.96	7.00	0.00	2.7	37.0
03/27/23 13:57:15	192:00:26	190:59:59	0.00	0.00	22.0	20.0	0.00	0.00	0.00	0.00	0.00	10.18	0.00	1.00	1.00	0.00	0.00	0.24	0.24	0.00	0.00	0.00	0.00	0.10	0.10	0.00	0.00	0.66	0.66	0.00	0.00	3	0.35	200	200	16.5	0.013	0.06					0.00	0.00	6.96	7.00	0.00	2.6	37.0
03/27/23 14:07:15	192:10:26	191:09:59	0.00	0.00	22.2	20.0	0.00	0.00	0.00	0.00	0.00	10.18	0.00	1.00	1.00	0.00	0.00	0.24	0.24	0.00	0.00	0.00	0.00	0.10	0.10	0.00	0.00	0.66	0.66	0.00	0.00	2	0.36	200	200	17.2	0.013	0.06					0.00	0.00	6.96	7.00	0.00	2.8	37.0
03/27/23 14:17:15	192:20:26	191:19:59	0.00	0.00	22.1	20.0	0.00	0.00	0.00	0.00	0.00	10.18	0.00	1.00	1.00	0.00	0.00	0.24	0.24	0.00	0.00	0.00	0.00	0.10	0.10	0.00	0.00	0.66	0.66	0.00	0.00	2	0.35	200	200	16.7	0.013	0.06					0.00	0.00	6.96	7.00	0.00	2.9	37.0
03/27/23 14:27:15	192:30:26	191:29:59	0.00	0.00	22.0	20.0	0.00	0.00	0.00	0.00	0.00	10.18	0.00	1.00	1.00	0.00	0.00	0.24	0.24	0.00	0.00	0.00	0.00	0.10	0.10	0.00	0.00	0.66	0.66	0.00	0.00	3	0.36	200	200	17.3	0.013	0.06					0.00	0.00	6.96	7.00	0.00	2.7	37.0
03/27/23 14:37:15	192:40:26	191:39:59	0.00	0.00	21.9	20.0	0.00	0.00	0.00	0.00	0.00	10.18	0.00	1.00	1.00	0.00	0.00	0.24	0.24	0.00	0.00	0.00	0.00	0.10	0.10	0.00	0.00	0.66	0.66	0.00	0.00	2	0.36	200	200	17.2	0.013	0.06					0.00	0.00	6.96	7.00	0.00	2.5	37.0
03/27/23 14:47:15	192:50:26	191:49:59	0.00	0.00	21.9	20.0	0.00	0.00	0.00	0.00	0.00	10.18	0.00	1.00	1.00	0.00	0.00	0.24	0.24	0.00	0.00	0.00	0.00	0.10	0.10	0.00	0.00	0.66	0.66	0.00	0.00	2	0.35	200	200	16.8	0.013	0.06					0.00	0.00	6.96	7.00	0.00	2.5	37.0
03/27/23 14:57:15	193:00:26	191:59:59	0.00	0.00	21.9	20.0	0.00	0.00	0.00	0.00	0.00	10.18	0.00	1.00	1.00	0.00	0.00	0.24	0.24	0.00	0.00	0.00	0.00	0.10	0.10	0.00	0.00	0.66	0.66	0.00	0.00	3	0.35	200	200	16.7	0.013	0.06					0.00	0.00	6.96	7.00	0.00	2.6	37.0
03/27/23 15:07:15	193:10:26	192:09:59	0.00	0.00	21.9	20.0	0.00	0.00	0.00	0.00	0.00	10.18	0.00	1.00	1.00	0.00	0.00	0.24	0.24	0.00	0.00	0.00	0.00	0.10	0.10	0.00	0.00	0.66	0.66	0.00	0.00	2	0.36	200	200	17.4	0.013	0.06					0.00	0.00	6.96	7.00	0.00	2.6	37.0
03/27/23 15:17:15	193:20:26	192:19:59	0.00	0.00	21.9	20.0	0.00	0.00	0.00	0.00	0.00	10.18	0.00	1.00	1.00	0.00	0.00	0.24	0.24	0.00	0.00	0.00	0.00	0.10	0.10	0.00	0.00	0.66	0.66	0.00	0.00	2	0.34	200	200	16.4	0.013	0.06					0.00	0.00	6.96	7.00	0.00	2.6	37.0
03/27/23 15:27:16	193:30:26	192:29:59	0.00	0.00	21.8	20.0	0.00	0.00	0.00	0.00	0.00	10.18	0.00	1.00	1.00	0.00	0.00	0.24	0.24	0.00	0.00	0.00	0.00	0.10	0.10	0.00	0.00	0.66	0.66	0.00	0.00	3	0.36	200	200	17.3	0.013	0.06					0.00	0.00	6.96	7.00	0.00	2.7	37.0
03/27/23 15:37:16	193:40:26	192:39:59	0.00	0.00	21.8	20.0	0.00	0.00	0.00	0.00	0.00	10.18	0.00	1.00	1.00	0.00	0.00	0.24	0.24	0.00	0.00	0.00	0.00	0.10	0.10	0.00	0.00	0.66	0.66	0.00	0.00	3	0.36	200	200	17.0	0.013	0.06					0.00	0.00	6.96	7.00	0.00	2.7	37.0
03/27/23 15:47:16	193:50:26	192:49:59	0.00	0.00	21.9	20.0	0.00	0.00	0.00	0.00	0.00	10.18	0.00	1.00	1.00	0.00	0.00	0.24	0.24	0.00	0.00	0.00	0.00	0.10	0.10	0.00	0.00	0.66	0.66	0.00	0.00	2	0.35	200	200	16.9	0.013	0.06					0.00	0.00	6.96	7.00	0.00	2.6	37.0
03/27/23 15:57:16	194:00:26	192:59:59	0.00	0.00	22.0	20.0	0.00	0.00	0.00	0.00	0.00	10.18	0.00	1.00	1.00	0.00	0.00	0.24	0.24	0.00	0.00	0.00	0.00	0.10	0.10	0.00	0.00	0.66	0.66	0.00	0.00	2	0.36	200	200	17.0	0.013	0.06					0.00	0.00	6.96	7.00	0.00	2.6	37.0
03/27/23 16:07:16	194:10:26	193:09:59	0.00	0.00	21.9	20.0	0.00	0.00	0.00	0.00	0.00	10.18	0.00	1.00	1.00	0.00	0.00	0.24	0.24	0.00	0.00	0.00	0.00	0.10	0.10	0.00	0.00	0.66	0.66	0.00	0.00	2	0.36	200	200	17.4	0.013	0.06					0.00	0.00	6.96	7.00	0.00	2.7	37.0
03/27/23 16:17:16	194:20:26	193:19:59	0.00	0.00	22.0	20.0	0.00	0.00	0.00	0.00	0.00	10.18	0.00	1.00	1.00	0.00	0.00	0.24	0.24	0.00	0.00	0.00	0.00	0.10	0.10	0.00	0.00	0.66	0.66	0.00	0.00	3	0.35	200	200	16.6	0.013	0.06					0.00	0.00	6.96	7.00	0.00	2.6	37.0
03/27/23 16:27:16	194:30:26	193:29:59	0.00	0.00	21.9	20.0	0.00	0.00	0.00	0.00	0.00	10.18	0.00	1.00	1.00	0.00	0.00	0.24	0.24	0.00	0.00	0.00	0.00	0.10	0.10	0.00	0.00	0.66	0.66	0.00	0.00	3	0.36	200	200	17.0	0.013	0.06					0.00	0.00	6.96	7.00	0.00	2.5	37.0
03/27/23 16:37:16	194:40:26	193:39:59	0.00	0.00	22.0	20.0	0.00	0.00	0.00	0.00	0.00	10.18	0.00	1.00	1.00	0.00	0.00	0.24	0.24	0.00	0.00	0.00	0.00	0.10	0.10	0.00	0.00	0.66	0.66	0.00	0.00	3	0.35	200	200	16.8	0.013	0.06					0.00	0.00	6.96	7.00	0.00	2.7	37.0
03/27/23 16:47:16	194:50:26	193:49:59	0.00	0.00	21.9	20.0	0.00	0.00	0.00	0.00	0.00	10.18	0.00	1.00	1.00	0.00	0.00	0.24	0.24	0.00	0.00	0.00	0.00	0.10	0.10	0.00	0.00	0.66	0.66	0.00	0.00	2	0.36	200	200	17.3	0.013	0.06					0.00	0.00	6.96	7.00	0.00	2.6	37.0
03/27/23 16:57:16	195:00:26	193:59:59	0.00	0.00	21.9	20.0	0.00	0.00	0.00	0.00	0.00	10.18	0.00	1.00	1.00	0.00	0.00	0.24	0.24	0.00	0.00	0.00	0.00	0.10	0.10	0.00	0.00	0.66	0.66	0.00	0.00	2	0.36	200	200	17.3	0.013	0.06					0.00	0.00	6.96	7.00	0.00	2.5	37.0
03/27/23 17:07:16	195:10:26	194:09:59	0.00	0.00	21.9	20.0	0.00	0.00	0.00	0.00	0.00	10.18	0.00	1.00	1.00	0.00	0.00	0.24	0.24	0.00	0.00	0.00	0.00	0.10	0.10	0.00	0.00	0.66	0.66	0.00	0.00	3	0.35	200	200	16.7	0.013	0.06					0.00	0.00	6.96	7.00	0.00	2.6	37.0
03/27/23 17:17:16	195:20:26	194:19:59	0.00	0.00	21.9	20.0	0.00	0.00	0.00	0.00	0.00	10.18	0.00	1.00	1.00	0.00	0.00	0.24	0.24	0.00	0.00	0.00	0.00	0.10	0.10	0.00	0.00	0.66	0.66	0.00	0.00	2	0.35	200	200	16.9	0.013	0.06					0.00	0.00	6.96	7.00	0.00	2.6	37.0
03/27/23 17:27:16	195:30:26	194:29:59	0.00	0.00	21.9	20.0	0.00	0.00	0.00	0.00	0.00	10.18	0.00	1.00	1.00	0.00	0.00	0.24	0.24	0.00	0.00	0.00	0.00	0.10	0.10	0.00	0.00	0.66	0.66	0.00	0.00	3	0.36	200	200	17.1	0.013	0.06					0.00	0.00	6.96	7.00	0.00	2.5	37.0
03/27/23 17:37:16	195:40:26	194:39:59	0.00	0.00	21.9	20.0	0.00	0.00	0.00	0.00	0.00	10.18	0.00	1.00	1.00	0.00	0.00	0.24	0.24	0.00	0.00	0.00	0.00	0.10	0.10	0.00	0.00	0.66	0.66	0.00	0.00	2	0.35	200	200	16.8	0.013	0.06					0.00	0.00	6.96	7.00	0.00	2.8	37.0
03/27/23 17:47:16	195:50:26	194:49:59	0.00	0.00	22.0	20.0	0.00	0.00	0.00	0.00	0.00	10.18	0.00	1.00	1.00	0.00	0.00	0.24	0.24	0.00	0.00	0.00	0.00	0.10	0.10	0.00	0.00	0.66	0.66	0.00	0.00	2	0.35	200	200	16.8	0.013	0.06					0.00	0.00	6.96	7.00	0.00	2.7	37.0
03/27/23 17:57:16	196:00:26	194:59:59	0.00	0.00	21.9	20.0	0.00	0.00	0.00	0.00	0.00	10.18	0.00	1.00	1.00	0.00	0.00	0.24	0.24	0.00	0.00	0.00	0.00	0.10	0.10	0.00	0.00	0.66	0.66	0.00	0.00	2	0.36	200	200	17.2	0.013	0.06					0.00	0.00	6.96	7.00	0.00	2.6	37.0
03/27/23 18:07:16	196:10:26	195:09:59	0.00	0.00	21.9	20.0	0.00	0.00	0.00	0.00	0.00	10.18	0.00	1.00	1.00	0.00	0.00	0.24	0.24	0.00	0.00	0.00	0.00	0.10	0.10	0.00	0.00	0.66	0.66	0.00	0.00	2	0.35	200	200	16.7	0.013	0.06					0.00	0.00	6.96	7.00	0.00	2.6	37.0
03/27/23 18:17:16	196:20:26	195:19:59	0.00	0.00	21.9	20.0	0.00	0.00	0.00	0.00	0.00	10.18	0.00	1.00	1.00	0.00	0.00	0.24	0.24	0.00	0.00	0.00	0.00	0.10	0.10	0.00	0.00	0.66	0.66	0.00	0.00	3	0.36	200	200	17.2	0.013	0.06					0.00	0.00	6.96	7.00	0.00	2.7	37.0
03/27/23 18:27:16	196:30:26	195:29:59	0.00	0.00	22.3	20.0	0.00	0.00	0.00	0.00	0.00	10.18	0.00	1.00	1.00	0.00	0.00	0.24	0.24	0.00	0.00	0.00	0.00	0.10	0.10	0.00	0.00	0.66	0.66	0.00	0.00	2	0.34	200	200	16.4	0.013	0.06					0.00	0.00	6.96	7.00	0.00	2.5	37.0
03/27/23 18:37:16	196:40:26	195:39:59	0.00	0.00	22.2	20.0	0.00	0.00	0.00	0.00	0.00	10.18	0.00	1.00	1.00	0.00	0.00	0.24	0.24	0.00	0.00	0.00	0.00	0.10	0.10	0.00	0.00	0.66	0.66	0.00	0.00	3	0.35	200	200	16.6	0.013	0.06					0.00	0.00	6.96	7.00	0.00	2.7	37.0
03/27/23 18:47:16	196:50:26	195:49:59	0.00	0.00	21.9	20.0	0.00	0.00	0.00	0.00	0.00	10.18	0.00	1.00	1.00	0.00	0.00	0.24	0.24	0.00	0.00	0.00	0.00	0.10	0.10	0.00	0.00	0.66	0.66	0.00	0.00	2	0.35	200	200	16.5	0.013	0.06					0.00	0.00	6.96	7.00	0.00	2.8	37.0
03/27/23 18:57:16	197:00:26	195:59:59	0.00	0.00	21.8	20.0	0.00	0.00	0.00	0.00	0.00	10.18	0.00	1.00	1.00	0.00	0.00	0.24	0.24	0.00	0.00	0.00	0.00	0.10	0.10	0.00	0.00	0.66	0.66	0.00	0.00	2	0.35	201	200	16.7	0.013	0.06					0.00	0.00	6.96	7.00	0.00	2.5	37.0
03/27/23 19:07:16	197:10:26	196:09:59	0.00	0.00	21.9	20.0	0.00	0.00	0.00	0.00	0.00	10.18	0.00	1.00	1.00	0.00	0.00	0.24	0.24	0.00	0.00	0.00	0.00	0.10	0.10	0.00	0.00	0.66	0.66	0.00	0.00	3	0.34	200	200	16.4	0.013	0.06					0.00	0.00	6.96	7.00	0.00	2.4	37.0
03/27/23 19:17:16	197:20:26	196:19:59	0.00	0.00	21.8	20.0	0.00	0.00	0.00	0.00	0.00	10.18	0.00	1.00	1.00	0.00	0.00	0.24	0.24	0.00	0.00	0.00	0.00	0.10	0.10	0.00	0.00	0.66	0.66	0.00	0.00	2	0.35	200	200	16.5	0.013	0.06					0.00	0.00	6.96	7.00	0.00	2.6	37.0
03/27/23 19:27:16	197:30:26	196:29:59	0.00	0.00	21.8	20.0	0.00	0.00	0.00	0.00	0.00	10.18	0.00	1.00	1.00	0.00	0.00	0.24	0.24	0.00	0.00	0.00	0.00	0.10	0.10	0.00	0.00	0.66	0.66	0.00	0.00	3	0.36	199	200	17.2	0.013	0.06					0.00	0.00	6.96	7.00	0.00	2.8	37.0
03/27/23 19:37:16	197:40:26	196:39:59	0.00	0.00	21.8	20.0	0.00	0.00	0.00	0.00	0.00	10.18	0.00	1.00	1.00	0.00	0.00	0.24	0.24	0.00	0.00	0.00	0.00	0.10	0.10	0.00	0.00	0.66	0.66	0.00	0.00	3	0.36	200	200	17.1	0.013	0.06					0.00	0.00	6.96	7.00	0.00	2.7	37.0
03/27/23 19:47:16	197:50:26	196:49:59	0.00	0.00	21.9	20.0	0.00	0.00	0.00	0.00	0.00	10.18	0.00	1.00	1.00	0.00	0.00	0.24	0.24	0.00	0.00	0.00	0.00	0.10	0.10	0.00	0.00	0.66	0.66	0.00	0.00	3	0.35	200	200	16.5	0.013	0.06					0.00	0.00	6.96	7.00	0.00	2.7	37.0
03/27/23 19:57:16	198:00:26	196:59:59	0.00	0.00	21.8	20.0	0.00	0.00	0.00	0.00	0.00	10.18	0.00	1.00	1.00	0.00	0.00	0.24	0.24	0.00	0.00	0.00	0.00	0.10	0.10	0.00	0.00	0.66	0.66	0.00	0.00	2	0.34	200	200	16.2	0.013	0.06					0.00	0.00	6.96	7.00	0.00	2.7	37.0
03/27/23 20:07:16	198:10:26	197:09:59	0.00	0.00	21.8	20.0	0.00	0.00	0.00	0.00	0.00	10.18	0.00	1.00	1.00	0.00	0.00	0.24	0.24	0.00	0.00	0.00	0.00	0.10	0.10	0.00	0.00	0.66	0.66	0.00	0.00	2	0.34	200	200	16.2	0.013	0.06					0.00	0.00	6.96	7.00	0.00	2.7	37.0
03/27/23 20:17:16	198:20:26	197:19:59	0.00	0.00	21.9	20.0	0.00	0.00	0.00	0.00	0.00	10.18	0.00	1.00	1.00	0.00	0.00	0.24	0.24	0.00	0.00	0.00	0.00	0.10	0.10	0.00	0.00	0.66	0.66	0.00	0.00	3	0.34	200	200	16.3	0.013	0.06					0.00	0.00	6.96	7.00	0.00	2.4	37.0
03/27/23 20:27:16	198:30:26	197:29:59	0.00	0.00	21.9	20.0	0.00	0.00	0.00	0.00	0.00	10.18	0.00	1.00	1.00	0.00	0.00	0.24	0.24	0.00	0.00	0.00	0.00	0.10	0.10	0.00	0.00	0.66	0.66	0.00	0.00	3	0.36	200	200	17.2	0.013	0.06					0.00	0.00	6.96	7.00	0.00	2.6	37.0
03/27/23 20:37:16	198:40:26	197:39:59	0.00	0.00	21.8	20.0	0.00	0.00	0.00	0.00	0.00	10.18	0.00	1.00	1.00	0.00	0.00	0.24	0.24	0.00	0.00	0.00	0.00	0.10	0.10	0.00	0.00	0.66	0.66	0.00	0.00	2	0.36	200	200	17.2	0.013	0.06					0.00	0.00	6.96	7.00	0.00	2.5	37.0
03/27/23 20:47:16	198:50:26	197:49:59	0.00	0.00	21.9	20.0	0.00	0.00	0.00	0.00	0.00	10.18	0.00	1.00	1.00	0.00	0.00	0.24	0.24	0.00	0.00	0.00	0.00	0.10	0.10	0.00	0.00	0.66	0.66	0.00	0.00	3	0.36	200	200	17.2	0.014	0.06					0.00	0.00	6.96	7.00	0.00	2.6	37.0
03/27/23 20:57:16	199:00:26	197:59:59	0.00	0.00	21.9	20.0	0.00	0.00	0.00	0.00	0.00	10.18	0.00	1.00	1.00	0.00	0.00	0.24	0.24	0.00	0.00	0.00	0.00	0.10	0.10	0.00	0.00	0.66	0.66	0.00	0.00	2	0.35	200	200	16.9	0.014	0.06					0.00	0.00	6.96	7.00	0.00	2.7	37.0
03/27/23 21:07:16	199:10:26	198:09:59	0.00	0.00	21.8	20.0	0.00	0.00	0.00	0.00	0.00	10.18	0.00	1.00	1.00	0.00	0.00	0.24	0.24	0.00	0.00	0.00	0.00	0.10	0.10	0.00	0.00	0.66	0.66	0.00	0.00	2	0.35	200	200	16.6	0.014	0.06					0.00	0.00	6.96	7.00	0.00	2.6	37.0
03/27/23 21:17:16	199:20:26	198:19:59	0.00	0.00	21.8	20.0	0.00	0.00	0.00	0.00	0.00	10.18	0.00	1.00	1.00	0.00	0.00	0.24	0.24	0.00	0.00	0.00	0.00	0.10	0.10	0.00	0.00	0.66	0.66	0.00	0.00	2	0.35	200	200	16.7	0.014	0.06					0.00	0.00	6.97	7.00	0.00	2.6	37.0
03/27/23 21:27:16	199:30:26	198:29:59	0.00	0.00	21.8	20.0	0.00	0.00	0.00	0.00	0.00	10.18	0.00	1.00	1.00	0.00	0.00	0.24	0.24	0.00	0.00	0.00	0.00	0.10	0.10	0.00	0.00	0.66	0.66	0.00	0.00	3	0.35	200	200	16.7	0.014	0.06					0.00	0.00	6.97	7.00	0.00	2.7	37.0
03/27/23 21:37:16	199:40:26	198:39:59	0.00	0.00	21.9	20.0	0.00	0.00	0.00	0.00	0.00	10.18	0.00	1.00	1.00	0.00	0.00	0.24	0.24	0.00	0.00	0.00	0.00	0.10	0.10	0.00	0.00	0.66	0.66	0.00	0.00	2	0.35	200	200	16.9	0.014	0.06					0.00	0.00	6.97	7.00	0.00	2.5	37.0
03/27/23 21:47:16	199:50:26	198:49:59	0.00	0.00	21.8	20.0	0.00	0.00	0.00	0.00	0.00	10.18	0.00	1.00	1.00	0.00	0.00	0.24	0.24	0.00	0.00	0.00	0.00	0.10	0.10	0.00	0.00	0.66	0.66	0.00	0.00	3	0.35	200	200	16.9	0.014	0.06					0.00	0.00	6.97	7.00	0.00	2.6	37.0
03/27/23 21:57:16	200:00:26	198:59:59	0.00	0.00	21.8	20.0	0.00	0.00	0.00	0.00	0.00	10.18	0.00	1.00	1.00	0.00	0.00	0.24	0.24	0.00	0.00	0.00	0.00	0.10	0.10	0.00	0.00	0.66	0.66	0.00	0.00	2	0.36	199	200	17.4	0.014	0.06					0.00	0.00	6.97	7.00	0.00	2.5	37.0
03/27/23 22:07:16	200:10:26	199:09:59	0.00	0.00	21.8	20.0	0.00	0.00	0.00	0.00	0.00	10.18	0.00	1.00	1.00	0.00	0.00	0.24	0.24	0.00	0.00	0.00	0.00	0.10	0.10	0.00	0.00	0.66	0.66	0.00	0.00	3	0.36	200	200	17.0	0.014	0.06					0.00	0.00	6.97	7.00	0.00	2.5	37.0
03/27/23 22:17:16	200:20:26	199:19:59	0.00	0.00	21.8	20.0	0.00	0.00	0.00	0.00	0.00	10.18	0.00	1.00	1.00	0.00	0.00	0.24	0.24	0.00	0.00	0.00	0.00	0.10	0.10	0.00	0.00	0.66	0.66	0.00	0.00	2	0.35	200	200	16.8	0.014	0.06					0.00	0.00	6.97	7.00	0.00	2.6	37.0
03/27/23 22:27:16	200:30:26	199:29:59	0.00	0.00	21.8	20.0	0.00	0.00	0.00	0.00	0.00	10.18	0.00	1.00	1.00	0.00	0.00	0.24	0.24	0.00	0.00	0.00	0.00	0.10	0.10	0.00	0.00	0.66	0.66	0.00	0.00	2	0.35	200	200	16.7	0.014	0.06					0.00	0.00	6.97	7.00	0.00	2.4	37.0
03/27/23 22:37:16	200:40:26	199:39:59	0.00	0.00	21.8	20.0	0.00	0.00	0.00	0.00	0.00	10.18	0.00	1.00	1.00	0.00	0.00	0.24	0.24	0.00	0.00	0.00	0.00	0.10	0.10	0.00	0.00	0.66	0.66	0.00	0.00	2	0.36	200	200	17.2	0.014	0.06					0.00	0.00	6.97	7.00	0.00	2.7	37.0
03/27/23 22:47:16	200:50:26	199:50:00	0.00	0.00	21.8	20.0	0.00	0.00	0.00	0.00	0.00	10.18	0.00	1.00	1.00	0.00	0.00	0.24	0.24	0.00	0.00	0.00	0.00	0.10	0.10	0.00	0.00	0.66	0.66	0.00	0.00	2	0.35	200	200	16.5	0.014	0.06					0.00	0.00	6.97	7.00	0.00	2.6	37.0
03/27/23 22:57:16	201:00:26	200:00:00	0.00	0.00	21.9	20.0	0.00	0.00	0.00	0.00	0.00	10.18	0.00	1.00	1.00	0.00	0.00	0.24	0.24	0.00	0.00	0.00	0.00	0.10	0.10	0.00	0.00	0.66	0.66	0.00	0.00	3	0.36	200	200	17.2	0.014	0.06					0.00	0.00	6.97	7.00	0.00	2.6	37.0
03/27/23 23:07:16	201:10:26	200:10:00	0.00	0.00	21.9	20.0	0.00	0.00	0.00	0.00	0.00	10.18	0.00	1.00	1.00	0.00	0.00	0.24	0.24	0.00	0.00	0.00	0.00	0.10	0.10	0.00	0.00	0.66	0.66	0.00	0.00	2	0.36	200	200	17.3	0.014	0.06					0.00	0.00	6.97	7.00	0.00	2.8	37.0
03/27/23 23:17:16	201:20:26	200:20:00	0.00	0.00	22.0	20.0	0.00	0.00	0.00	0.00	0.00	10.18	0.00	1.00	1.00	0.00	0.00	0.24	0.24	0.00	0.00	0.00	0.00	0.10	0.10	0.00	0.00	0.66	0.66	0.00	0.00	2	0.35	200	200	16.6	0.014	0.06					0.00	0.00	6.97	7.00	0.00	2.8	37.0
03/27/23 23:27:16	201:30:26	200:30:00	0.00	0.00	22.2	20.0	0.00	0.00	0.00	0.00	0.00	10.18	0.00	1.00	1.00	0.00	0.00	0.24	0.24	0.00	0.00	0.00	0.00	0.10	0.10	0.00	0.00	0.66	0.66	0.00	0.00	2	0.36	200	200	17.1	0.014	0.06					0.00	0.00	6.97	7.00	0.00	2.7	37.0
03/27/23 23:37:16	201:40:26	200:40:00	0.00	0.00	22.2	20.0	0.00	0.00	0.00	0.00	0.00	10.18	0.00	1.00	1.00	0.00	0.00	0.24	0.24	0.00	0.00	0.00	0.00	0.10	0.10	0.00	0.00	0.66	0.66	0.00	0.00	2	0.36	200	200	17.1	0.014	0.06					0.00	0.00	6.97	7.00	0.00	2.5	37.0
03/27/23 23:47:16	201:50:27	200:50:00	0.00	0.00	22.0	20.0	0.00	0.00	0.00	0.00	0.00	10.18	0.00	1.00	1.00	0.00	0.00	0.24	0.24	0.00	0.00	0.00	0.00	0.10	0.10	0.00	0.00	0.66	0.66	0.00	0.00	2	0.36	200	200	16.9	0.014	0.06					0.00	0.00	6.97	7.00	0.00	2.6	37.0
03/27/23 23:57:16	202:00:27	201:00:00	0.00	0.00	21.8	20.0	0.00	0.00	0.00	0.00	0.00	10.18	0.00	1.00	1.00	0.00	0.00	0.24	0.24	0.00	0.00	0.00	0.00	0.10	0.10	0.00	0.00	0.66	0.66	0.00	0.00	3	0.35	200	200	16.9	0.014	0.06					0.00	0.00	6.97	7.00	0.00	2.4	37.0
03/28/23 00:07:16	202:10:27	201:10:00	0.00	0.00	21.8	20.0	0.00	0.00	0.00	0.00	0.00	10.18	0.00	1.00	1.00	0.00	0.00	0.24	0.24	0.00	0.00	0.00	0.00	0.10	0.10	0.00	0.00	0.66	0.66	0.00	0.00	3	0.35	200	200	16.8	0.014	0.06					0.00	0.00	6.97	7.00	0.00	2.6	37.0
03/28/23 00:17:16	202:20:27	201:20:00	0.00	0.00	21.7	20.0	0.00	0.00	0.00	0.00	0.00	10.18	0.00	1.00	1.00	0.00	0.00	0.24	0.24	0.00	0.00	0.00	0.00	0.10	0.10	0.00	0.00	0.66	0.66	0.00	0.00	1	0.34	200	200	16.4	0.014	0.06					0.00	0.00	6.97	7.00	0.00	2.8	37.0
03/28/23 00:27:16	202:30:27	201:30:00	0.00	0.00	21.7	20.0	0.00	0.00	0.00	0.00	0.00	10.18	0.00	1.00	1.00	0.00	0.00	0.24	0.24	0.00	0.00	0.00	0.00	0.10	0.10	0.00	0.00	0.66	0.66	0.00	0.00	2	0.36	200	200	17.2	0.014	0.06					0.00	0.00	6.97	7.00	0.00	2.6	37.0
03/28/23 00:37:16	202:40:27	201:40:00	0.00	0.00	21.9	20.0	0.00	0.00	0.00	0.00	0.00	10.18	0.00	1.00	1.00	0.00	0.00	0.24	0.24	0.00	0.00	0.00	0.00	0.10	0.10	0.00	0.00	0.66	0.66	0.00	0.00	3	0.36	200	200	17.4	0.014	0.06					0.00	0.00	6.97	7.00	0.00	3.1	37.0
03/28/23 00:47:16	202:50:27	201:50:00	0.00	0.00	21.7	20.0	0.00	0.00	0.00	0.00	0.00	10.18	0.00	1.00	1.00	0.00	0.00	0.24	0.24	0.00	0.00	0.00	0.00	0.10	0.10	0.00	0.00	0.66	0.66	0.00	0.00	2	0.34	200	200	16.4	0.014	0.06					0.00	0.00	6.97	7.00	0.00	2.8	37.0
03/28/23 00:57:16	203:00:27	202:00:00	0.00	0.00	21.7	20.0	0.00	0.00	0.00	0.00	0.00	10.18	0.00	1.00	1.00	0.00	0.00	0.24	0.24	0.00	0.00	0.00	0.00	0.10	0.10	0.00	0.00	0.66	0.66	0.00	0.00	2	0.37	200	200	17.6	0.014	0.06					0.00	0.00	6.97	7.00	0.00	2.7	37.0
03/28/23 01:07:16	203:10:27	202:10:00	0.00	0.00	21.7	20.0	0.00	0.00	0.00	0.00	0.00	10.18	0.00	1.00	1.00	0.00	0.00	0.24	0.24	0.00	0.00	0.00	0.00	0.10	0.10	0.00	0.00	0.66	0.66	0.00	0.00	3	0.36	200	200	17.4	0.014	0.06					0.00	0.00	6.97	7.00	0.00	2.5	37.0
03/28/23 01:17:16	203:20:27	202:20:00	0.00	0.00	21.7	20.0	0.00	0.00	0.00	0.00	0.00	10.18	0.00	1.00	1.00	0.00	0.00	0.24	0.24	0.00	0.00	0.00	0.00	0.10	0.10	0.00	0.00	0.66	0.66	0.00	0.00	3	0.35	200	200	16.8	0.015	0.06					0.00	0.00	6.97	7.00	0.00	2.7	37.0
03/28/23 01:27:16	203:30:27	202:30:00	0.00	0.00	21.7	20.0	0.00	0.00	0.00	0.00	0.00	10.18	0.00	1.00	1.00	0.00	0.00	0.24	0.24	0.00	0.00	0.00	0.00	0.10	0.10	0.00	0.00	0.66	0.66	0.00	0.00	3	0.35	200	200	16.8	0.015	0.06					0.00	0.00	6.97	7.00	0.00	2.6	37.0
03/28/23 01:37:16	203:40:27	202:40:00	0.00	0.00	21.7	20.0	0.00	0.00	0.00	0.00	0.00	10.18	0.00	1.00	1.00	0.00	0.00	0.24	0.24	0.00	0.00	0.00	0.00	0.10	0.10	0.00	0.00	0.66	0.66	0.00	0.00	2	0.35	200	200	16.8	0.015	0.06					0.00	0.00	6.97	7.00	0.00	2.6	37.0
03/28/23 01:47:16	203:50:27	202:50:00	0.00	0.00	21.7	20.0	0.00	0.00	0.00	0.00	0.00	10.18	0.00	1.00	1.00	0.00	0.00	0.24	0.24	0.00	0.00	0.00	0.00	0.10	0.10	0.00	0.00	0.66	0.66	0.00	0.00	2	0.35	200	200	16.5	0.015	0.06					0.00	0.00	6.97	7.00	0.00	2.5	37.0
03/28/23 01:57:16	204:00:27	203:00:00	0.00	0.00	21.8	20.0	0.00	0.00	0.00	0.00	0.00	10.18	0.00	1.00	1.00	0.00	0.00	0.24	0.24	0.00	0.00	0.00	0.00	0.10	0.10	0.00	0.00	0.66	0.66	0.00	0.00	3	0.36	200	200	17.2	0.015	0.06					0.00	0.00	6.97	7.00	0.00	2.6	37.0
03/28/23 02:07:16	204:10:27	203:10:00	0.00	0.00	21.9	20.0	0.00	0.00	0.00	0.00	0.00	10.18	0.00	1.00	1.00	0.00	0.00	0.24	0.24	0.00	0.00	0.00	0.00	0.10	0.10	0.00	0.00	0.66	0.66	0.00	0.00	4	0.36	200	200	17.2	0.015	0.06					0.00	0.00	6.97	7.00	0.00	2.8	37.0
03/28/23 02:17:16	204:20:27	203:20:00	0.00	0.00	21.8	20.0	0.00	0.00	0.00	0.00	0.00	10.18	0.00	1.00	1.00	0.00	0.00	0.24	0.24	0.00	0.00	0.00	0.00	0.10	0.10	0.00	0.00	0.66	0.66	0.00	0.00	2	0.36	200	200	17.1	0.015	0.06					0.00	0.00	6.97	7.00	0.00	2.7	37.0
03/28/23 02:27:16	204:30:27	203:30:00	0.00	0.00	21.8	20.0	0.00	0.00	0.00	0.00	0.00	10.18	0.00	1.00	1.00	0.00	0.00	0.24	0.24	0.00	0.00	0.00	0.00	0.10	0.10	0.00	0.00	0.66	0.66	0.00	0.00	3	0.35	200	200	16.6	0.015	0.06					0.00	0.00	6.97	7.00	0.00	2.6	37.0
03/28/23 02:37:16	204:40:27	203:40:00	0.00	0.00	21.7	20.0	0.00	0.00	0.00	0.00	0.00	10.18	0.00	1.00	1.00	0.00	0.00	0.24	0.24	0.00	0.00	0.00	0.00	0.10	0.10	0.00	0.00	0.66	0.66	0.00	0.00	3	0.36	200	200	17.4	0.015	0.06					0.00	0.00	6.97	7.00	0.00	2.6	37.0
03/28/23 02:47:16	204:50:27	203:50:00	0.00	0.00	21.8	20.0	0.00	0.00	0.00	0.00	0.00	10.18	0.00	1.00	1.00	0.00	0.00	0.24	0.24	0.00	0.00	0.00	0.00	0.10	0.10	0.00	0.00	0.66	0.66	0.00	0.00	2	0.35	200	200	16.8	0.015	0.06					0.00	0.00	6.97	7.00	0.00	2.7	37.0
03/28/23 02:57:16	205:00:27	204:00:00	0.00	0.00	21.7	20.0	0.00	0.00	0.00	0.00	0.00	10.18	0.00	1.00	1.00	0.00	0.00	0.24	0.24	0.00	0.00	0.00	0.00	0.10	0.10	0.00	0.00	0.66	0.66	0.00	0.00	2	0.35	200	200	16.6	0.015	0.06					0.00	0.00	6.97	7.00	0.00	2.5	37.0
03/28/23 03:07:16	205:10:27	204:10:00	0.00	0.00	21.7	20.0	0.00	0.00	0.00	0.00	0.00	10.18	0.00	1.00	1.00	0.00	0.00	0.24	0.24	0.00	0.00	0.00	0.00	0.10	0.10	0.00	0.00	0.66	0.66	0.00	0.00	3	0.36	200	200	17.2	0.015	0.06					0.00	0.00	6.97	7.00	0.00	2.7	37.0
03/28/23 03:17:16	205:20:27	204:20:00	0.00	0.00	21.8	20.0	0.00	0.00	0.00	0.00	0.00	10.18	0.00	1.00	1.00	0.00	0.00	0.24	0.24	0.00	0.00	0.00	0.00	0.10	0.10	0.00	0.00	0.66	0.66	0.00	0.00	3	0.36	200	200	17.4	0.015	0.06					0.00	0.00	6.97	7.00	0.00	2.7	37.0
03/28/23 03:27:16	205:30:27	204:30:00	0.00	0.00	21.7	20.0	0.00	0.00	0.00	0.00	0.00	10.18	0.00	1.00	1.00	0.00	0.00	0.24	0.24	0.00	0.00	0.00	0.00	0.10	0.10	0.00	0.00	0.66	0.66	0.00	0.00	3	0.35	200	200	16.5	0.015	0.06					0.00	0.00	6.97	7.00	0.00	2.7	37.0
03/28/23 03:37:16	205:40:27	204:40:00	0.00	0.00	21.8	20.0	0.00	0.00	0.00	0.00	0.00	10.18	0.00	1.00	1.00	0.00	0.00	0.24	0.24	0.00	0.00	0.00	0.00	0.10	0.10	0.00	0.00	0.66	0.66	0.00	0.00	3	0.35	200	200	16.8	0.015	0.06					0.00	0.00	6.97	7.00	0.00	2.6	37.0
03/28/23 03:47:16	205:50:27	204:50:00	0.00	0.00	22.0	20.0	0.00	0.00	0.00	0.00	0.00	10.18	0.00	1.00	1.00	0.00	0.00	0.24	0.24	0.00	0.00	0.00	0.00	0.10	0.10	0.00	0.00	0.66	0.66	0.00	0.00	3	0.36	200	200	17.3	0.015	0.06					0.00	0.00	6.97	7.00	0.00	3.0	37.0
03/28/23 03:57:16	206:00:27	205:00:00	0.00	0.00	22.1	20.0	0.00	0.00	0.00	0.00	0.00	10.18	0.00	1.00	1.00	0.00	0.00	0.24	0.24	0.00	0.00	0.00	0.00	0.10	0.10	0.00	0.00	0.66	0.66	0.00	0.00	3	0.36	200	200	17.0	0.015	0.06					0.00	0.00	6.97	7.00	0.00	2.8	37.0
03/28/23 04:07:16	206:10:27	205:10:00	0.00	0.00	21.9	20.0	0.00	0.00	0.00	0.00	0.00	10.18	0.00	1.00	1.00	0.00	0.00	0.24	0.24	0.00	0.00	0.00	0.00	0.10	0.10	0.00	0.00	0.66	0.66	0.00	0.00	3	0.34	200	200	16.4	0.015	0.06					0.00	0.00	6.97	7.00	0.00	2.6	37.0
03/28/23 04:17:16	206:20:27	205:20:00	0.00	0.00	21.7	20.0	0.00	0.00	0.00	0.00	0.00	10.18	0.00	1.00	1.00	0.00	0.00	0.24	0.24	0.00	0.00	0.00	0.00	0.10	0.10	0.00	0.00	0.66	0.66	0.00	0.00	2	0.36	200	200	17.0	0.015	0.06					0.00	0.00	6.97	7.00	0.00	2.8	37.0
03/28/23 04:27:16	206:30:27	205:30:00	0.00	0.00	21.7	20.0	0.00	0.00	0.00	0.00	0.00	10.18	0.00	1.00	1.00	0.00	0.00	0.24	0.24	0.00	0.00	0.00	0.00	0.10	0.10	0.00	0.00	0.66	0.66	0.00	0.00	2	0.35	200	200	16.6	0.015	0.06					0.00	0.00	6.97	7.00	0.00	2.8	37.0
03/28/23 04:37:17	206:40:27	205:40:00	0.00	0.00	21.7	20.0	0.00	0.00	0.00	0.00	0.00	10.18	0.00	1.00	1.00	0.00	0.00	0.24	0.24	0.00	0.00	0.00	0.00	0.10	0.10	0.00	0.00	0.66	0.66	0.00	0.00	3	0.37	200	200	17.7	0.015	0.06					0.00	0.00	6.97	7.00	0.00	2.8	37.0
03/28/23 04:47:17	206:50:27	205:50:00	0.00	0.00	21.6	20.0	0.00	0.00	0.00	0.00	0.00	10.18	0.00	1.00	1.00	0.00	0.00	0.24	0.24	0.00	0.00	0.00	0.00	0.10	0.10	0.00	0.00	0.66	0.66	0.00	0.00	2	0.35	200	200	16.9	0.015	0.06					0.00	0.00	6.97	7.00	0.00	2.8	37.0
03/28/23 04:57:17	207:00:27	206:00:00	0.00	0.00	21.7	20.0	0.00	0.00	0.00	0.00	0.00	10.18	0.00	1.00	1.00	0.00	0.00	0.24	0.24	0.00	0.00	0.00	0.00	0.10	0.10	0.00	0.00	0.66	0.66	0.00	0.00	3	0.35	200	200	16.9	0.014	0.06					0.00	0.00	6.97	7.00	0.00	2.7	37.0
03/28/23 05:07:17	207:10:27	206:10:00	0.00	0.00	21.7	20.0	0.00	0.00	0.00	0.00	0.00	10.18	0.00	1.00	1.00	0.00	0.00	0.24	0.24	0.00	0.00	0.00	0.00	0.10	0.10	0.00	0.00	0.66	0.66	0.00	0.00	3	0.37	200	200	17.5	0.014	0.06					0.00	0.00	6.97	7.00	0.00	2.6	37.0
03/28/23 05:17:17	207:20:27	206:20:00	0.00	0.00	21.7	20.0	0.00	0.00	0.00	0.00	0.00	10.18	0.00	1.00	1.00	0.00	0.00	0.24	0.24	0.00	0.00	0.00	0.00	0.10	0.10	0.00	0.00	0.66	0.66	0.00	0.00	2	0.36	200	200	17.3	0.014	0.06					0.00	0.00	6.97	7.00	0.00	2.8	37.0
03/28/23 05:27:17	207:30:27	206:30:00	0.00	0.00	21.8	20.0	0.00	0.00	0.00	0.00	0.00	10.18	0.00	1.00	1.00	0.00	0.00	0.24	0.24	0.00	0.00	0.00	0.00	0.10	0.10	0.00	0.00	0.66	0.66	0.00	0.00	3	0.37	200	200	17.5	0.014	0.06					0.00	0.00	6.97	7.00	0.00	2.8	37.0
03/28/23 05:37:17	207:40:27	206:40:00	0.00	0.00	21.8	20.0	0.00	0.00	0.00	0.00	0.00	10.18	0.00	1.00	1.00	0.00	0.00	0.24	0.24	0.00	0.00	0.00	0.00	0.10	0.10	0.00	0.00	0.66	0.66	0.00	0.00	2	0.37	200	200	17.7	0.014	0.06					0.00	0.00	6.97	7.00	0.00	2.7	37.0
03/28/23 05:47:17	207:50:27	206:50:00	0.00	0.00	21.8	20.0	0.00	0.00	0.00	0.00	0.00	10.18	0.00	1.00	1.00	0.00	0.00	0.24	0.24	0.00	0.00	0.00	0.00	0.10	0.10	0.00	0.00	0.66	0.66	0.00	0.00	3	0.36	200	200	17.0	0.014	0.06					0.00	0.00	6.97	7.00	0.00	2.7	37.0
03/28/23 05:57:17	208:00:27	207:00:00	0.00	0.00	21.7	20.0	0.00	0.00	0.00	0.00	0.00	10.18	0.00	1.00	1.00	0.00	0.00	0.24	0.24	0.00	0.00	0.00	0.00	0.10	0.10	0.00	0.00	0.66	0.66	0.00	0.00	3	0.36	200	200	17.1	0.014	0.06					0.00	0.00	6.97	7.00	0.00	2.5	37.0
03/28/23 06:07:17	208:10:27	207:10:00	0.00	0.00	21.8	20.0	0.00	0.00	0.00	0.00	0.00	10.18	0.00	1.00	1.00	0.00	0.00	0.24	0.24	0.00	0.00	0.00	0.00	0.10	0.10	0.00	0.00	0.66	0.66	0.00	0.00	2	0.36	200	200	17.2	0.014	0.06					0.00	0.00	6.97	7.00	0.00	3.0	37.0
03/28/23 06:17:17	208:20:27	207:20:00	0.00	0.00	21.7	20.0	0.00	0.00	0.00	0.00	0.00	10.18	0.00	1.00	1.00	0.00	0.00	0.24	0.24	0.00	0.00	0.00	0.00	0.10	0.10	0.00	0.00	0.66	0.66	0.00	0.00	2	0.37	200	200	17.5	0.014	0.06					0.00	0.00	6.97	7.00	0.00	2.7	37.0
03/28/23 06:27:17	208:30:27	207:30:00	0.00	0.00	21.7	20.0	0.00	0.00	0.00	0.00	0.00	10.18	0.00	1.00	1.00	0.00	0.00	0.24	0.24	0.00	0.00	0.00	0.00	0.10	0.10	0.00	0.00	0.66	0.66	0.00	0.00	3	0.36	200	200	17.1	0.014	0.06					0.00	0.00	6.97	7.00	0.00	2.7	37.0
03/28/23 06:37:17	208:40:27	207:40:00	0.00	0.00	21.7	20.0	0.00	0.00	0.00	0.00	0.00	10.18	0.00	1.00	1.00	0.00	0.00	0.24	0.24	0.00	0.00	0.00	0.00	0.10	0.10	0.00	0.00	0.66	0.66	0.00	0.00	2	0.37	200	200	17.7	0.015	0.06					0.00	0.00	6.97	7.00	0.00	2.7	37.0
03/28/23 06:47:17	208:50:27	207:50:00	0.00	0.00	21.7	20.0	0.00	0.00	0.00	0.00	0.00	10.18	0.00	1.00	1.00	0.00	0.00	0.24	0.24	0.00	0.00	0.00	0.00	0.10	0.10	0.00	0.00	0.66	0.66	0.00	0.00	2	0.37	200	200	17.8	0.015	0.06					0.00	0.00	6.98	7.00	0.00	2.7	37.0
03/28/23 06:57:17	209:00:27	208:00:00	0.00	0.00	21.7	20.0	0.00	0.00	0.00	0.00	0.00	10.18	0.00	1.00	1.00	0.00	0.00	0.24	0.24	0.00	0.00	0.00	0.00	0.10	0.10	0.00	0.00	0.66	0.66	0.00	0.00	3	0.35	200	200	16.6	0.015	0.06					0.00	0.00	6.98	7.00	0.00	2.7	37.0
03/28/23 07:07:17	209:10:27	208:10:00	0.00	0.00	21.8	20.0	0.00	0.00	0.00	0.00	0.00	10.18	0.00	1.00	1.00	0.00	0.00	0.24	0.24	0.00	0.00	0.00	0.00	0.10	0.10	0.00	0.00	0.66	0.66	0.00	0.00	3	0.35	200	200	16.5	0.015	0.06					0.00	0.00	6.98	7.00	0.00	2.6	37.0
03/28/23 07:17:17	209:20:27	208:20:00	0.00	0.00	21.6	20.0	0.00	0.00	0.00	0.00	0.00	10.18	0.00	1.00	1.00	0.00	0.00	0.24	0.24	0.00	0.00	0.00	0.00	0.10	0.10	0.00	0.00	0.66	0.66	0.00	0.00	3	0.36	200	200	17.2	0.015	0.06					0.00	0.00	6.98	7.00	0.00	2.6	37.0
03/28/23 07:27:17	209:30:27	208:30:00	0.00	0.00	21.7	20.0	0.00	0.00	0.00	0.00	0.00	10.18	0.00	1.00	1.00	0.00	0.00	0.24	0.24	0.00	0.00	0.00	0.00	0.10	0.10	0.00	0.00	0.66	0.66	0.00	0.00	3	0.35	200	200	16.9	0.015	0.06					0.00	0.00	6.98	7.00	0.00	2.7	37.0
03/28/23 07:37:17	209:40:27	208:40:00	0.00	0.00	21.7	20.0	0.00	0.00	0.00	0.00	0.00	10.18	0.00	1.00	1.00	0.00	0.00	0.24	0.24	0.00	0.00	0.00	0.00	0.10	0.10	0.00	0.00	0.66	0.66	0.00	0.00	3	0.36	200	200	17.3	0.015	0.06					0.00	0.00	6.98	7.00	0.00	2.5	37.0
03/28/23 07:47:17	209:50:27	208:50:00	0.00	0.00	21.7	20.0	0.00	0.00	0.00	0.00	0.00	10.18	0.00	1.00	1.00	0.00	0.00	0.24	0.24	0.00	0.00	0.00	0.00	0.10	0.10	0.00	0.00	0.66	0.66	0.00	0.00	3	0.35	200	200	16.5	0.015	0.06					0.00	0.00	6.98	7.00	0.00	2.9	37.0
03/28/23 07:57:17	210:00:27	209:00:00	0.00	0.00	21.8	20.0	0.00	0.00	0.00	0.00	0.00	10.18	0.00	1.00	1.00	0.00	0.00	0.24	0.24	0.00	0.00	0.00	0.00	0.10	0.10	0.00	0.00	0.66	0.66	0.00	0.00	3	0.35	200	200	16.8	0.014	0.06					0.00	0.00	6.98	7.00	0.00	2.5	37.0
03/28/23 08:07:17	210:10:27	209:10:00	0.00	0.00	21.7	20.0	0.00	0.00	0.00	0.00	0.00	10.18	0.00	1.00	1.00	0.00	0.00	0.24	0.24	0.00	0.00	0.00	0.00	0.10	0.10	0.00	0.00	0.66	0.66	0.00	0.00	2	0.36	200	200	17.3	0.014	0.06					0.00	0.00	6.98	7.00	0.00	2.5	37.0
03/28/23 08:17:17	210:20:27	209:20:00	0.00	0.00	21.7	20.0	0.00	0.00	0.00	0.00	0.00	10.18	0.00	1.00	1.00	0.00	0.00	0.24	0.24	0.00	0.00	0.00	0.00	0.10	0.10	0.00	0.00	0.66	0.66	0.00	0.00	3	0.36	200	200	17.4	0.014	0.06					0.00	0.00	6.98	7.00	0.00	2.7	37.0
03/28/23 08:27:17	210:30:27	209:30:00	0.00	0.00	21.9	20.0	0.00	0.00	0.00	0.00	0.00	10.18	0.00	1.00	1.00	0.00	0.00	0.24	0.24	0.00	0.00	0.00	0.00	0.10	0.10	0.00	0.00	0.66	0.66	0.00	0.00	3	0.35	200	200	16.8	0.014	0.06					0.00	0.00	6.98	7.00	0.00	2.5	37.0
03/28/23 08:37:17	210:40:27	209:40:00	0.00	0.00	21.8	20.0	0.00	0.00	0.00	0.00	0.00	10.18	0.00	1.00	1.00	0.00	0.00	0.24	0.24	0.00	0.00	0.00	0.00	0.10	0.10	0.00	0.00	0.66	0.66	0.00	0.00	2	0.35	200	200	16.5	0.014	0.06					0.00	0.00	6.98	7.00	0.00	2.8	37.0
03/28/23 08:47:17	210:50:27	209:50:00	0.00	0.00	21.8	20.0	0.00	0.00	0.00	0.00	0.00	10.18	0.00	1.00	1.00	0.00	0.00	0.24	0.24	0.00	0.00	0.00	0.00	0.10	0.10	0.00	0.00	0.66	0.66	0.00	0.00	3	0.36	200	200	16.9	0.014	0.06					0.00	0.00	6.98	7.00	0.00	2.5	37.0
03/28/23 08:57:17	211:00:27	210:00:00	0.00	0.00	22.1	20.0	0.00	0.00	0.00	0.00	0.00	10.18	0.00	1.00	1.00	0.00	0.00	0.24	0.24	0.00	0.00	0.00	0.00	0.10	0.10	0.00	0.00	0.66	0.66	0.00	0.00	2	0.36	200	200	17.3	0.014	0.06					0.00	0.00	6.98	7.00	0.00	2.8	37.0
03/28/23 09:07:17	211:10:27	210:10:00	0.00	0.00	22.1	20.0	0.00	0.00	0.00	0.00	0.00	10.18	0.00	1.00	1.00	0.00	0.00	0.24	0.24	0.00	0.00	0.00	0.00	0.10	0.10	0.00	0.00	0.66	0.66	0.00	0.00	3	0.36	200	200	17.1	0.014	0.06					0.00	0.00	6.98	7.00	0.00	2.5	37.0
03/28/23 10:17:15	212:20:25	211:19:58	0.00	0.00	21.8	20.0	0.00	0.00	0.00	0.00	0.00	10.18	0.00	1.00	1.00	0.00	0.00	0.24	0.24	0.00	0.00	0.00	0.00	0.10	0.10	0.00	0.00	0.66	0.66	0.00	0.00	3	0.36	200	200	17.2	0.014	0.06					0.00	0.00	6.98	7.00	0.00	2.5	37.0
03/28/23 10:27:15	212:30:25	211:29:58	0.00	0.00	21.8	20.0	0.00	0.00	0.00	0.00	0.00	10.18	0.00	1.00	1.00	0.00	0.00	0.24	0.24	0.00	0.00	0.00	0.00	0.10	0.10	0.00	0.00	0.66	0.66	0.00	0.00	3	0.37	200	200	17.4	0.014	0.06					0.00	0.00	6.98	7.00	0.00	2.7	37.0
03/28/23 10:37:15	212:40:25	211:39:58	0.00	0.00	21.7	20.0	0.00	0.00	0.00	0.00	0.00	10.18	0.00	1.00	1.00	0.00	0.00	0.24	0.24	0.00	0.00	0.00	0.00	0.10	0.10	0.00	0.00	0.66	0.66	0.00	0.00	3	0.34	200	200	16.4	0.014	0.06					0.00	0.00	6.98	7.00	0.00	2.5	37.0
03/28/23 10:47:15	212:50:25	211:49:58	0.00	0.00	21.7	20.0	0.00	0.00	0.00	0.00	0.00	10.18	0.00	1.00	1.00	0.00	0.00	0.24	0.24	0.00	0.00	0.00	0.00	0.10	0.10	0.00	0.00	0.66	0.66	0.00	0.00	3	0.36	200	200	17.0	0.014	0.06					0.00	0.00	6.98	7.00	0.00	2.6	37.0
03/28/23 10:57:15	213:00:25	211:59:58	0.00	0.00	21.7	20.0	0.00	0.00	0.00	0.00	0.00	10.18	0.00	1.00	1.00	0.00	0.00	0.24	0.24	0.00	0.00	0.00	0.00	0.10	0.10	0.00	0.00	0.66	0.66	0.00	0.00	2	0.36	200	200	17.4	0.014	0.06					0.00	0.00	6.98	7.00	0.00	2.7	37.0
03/28/23 11:07:15	213:10:25	212:09:58	0.00	0.00	21.8	20.0	0.00	0.00	0.00	0.00	0.00	10.18	0.00	1.00	1.00	0.00	0.00	0.24	0.24	0.00	0.00	0.00	0.00	0.10	0.10	0.00	0.00	0.66	0.66	0.00	0.00	3	0.34	200	200	16.5	0.014	0.06					0.00	0.00	6.98	7.00	0.00	2.6	37.0
03/28/23 11:17:15	213:20:25	212:19:58	0.00	0.00	21.8	20.0	0.00	0.00	0.00	0.00	0.00	10.18	0.00	1.00	1.00	0.00	0.00	0.24	0.24	0.00	0.00	0.00	0.00	0.10	0.10	0.00	0.00	0.66	0.66	0.00	0.00	3	0.36	200	200	17.3	0.014	0.06					0.00	0.00	6.98	7.00	0.00	2.6	37.0
03/28/23 11:27:15	213:30:25	212:29:58	0.00	0.00	21.7	20.0	0.00	0.00	0.00	0.00	0.00	10.18	0.00	1.00	1.00	0.00	0.00	0.24	0.24	0.00	0.00	0.00	0.00	0.10	0.10	0.00	0.00	0.66	0.66	0.00	0.00	3	0.35	200	200	16.7	0.014	0.06					0.00	0.00	6.98	7.00	0.00	2.6	37.0
03/28/23 11:37:15	213:40:25	212:39:58	0.00	0.00	21.7	20.0	0.00	0.00	0.00	0.00	0.00	10.18	0.00	1.00	1.00	0.00	0.00	0.24	0.24	0.00	0.00	0.00	0.00	0.10	0.10	0.00	0.00	0.66	0.66	0.00	0.00	2	0.35	200	200	16.6	0.014	0.06					0.00	0.00	6.98	7.00	0.00	2.5	37.0
03/28/23 11:47:15	213:50:25	212:49:58	0.00	0.00	21.8	20.0	0.00	0.00	0.00	0.00	0.00	10.18	0.00	1.00	1.00	0.00	0.00	0.24	0.24	0.00	0.00	0.00	0.00	0.10	0.10	0.00	0.00	0.66	0.66	0.00	0.00	3	0.36	200	200	17.3	0.014	0.06					0.00	0.00	6.98	7.00	0.00	2.4	37.0
03/28/23 11:57:15	214:00:25	212:59:58	0.00	0.00	21.7	20.0	0.00	0.00	0.00	0.00	0.00	10.18	0.00	1.00	1.00	0.00	0.00	0.24	0.24	0.00	0.00	0.00	0.00	0.10	0.10	0.00	0.00	0.66	0.66	0.00	0.00	2	0.34	200	200	16.4	0.014	0.06					0.00	0.00	6.98	7.00	0.00	2.3	37.0
03/28/23 12:07:15	214:10:25	213:09:58	0.00	0.00	21.7	20.0	0.00	0.00	0.00	0.00	0.00	10.18	0.00	1.00	1.00	0.00	0.00	0.24	0.24	0.00	0.00	0.00	0.00	0.10	0.10	0.00	0.00	0.66	0.66	0.00	0.00	3	0.35	200	200	16.8	0.014	0.06					0.00	0.00	6.98	7.00	0.00	2.5	37.0
03/28/23 12:17:15	214:20:25	213:19:58	0.00	0.00	21.8	20.0	0.00	0.00	0.00	0.00	0.00	10.18	0.00	1.00	1.00	0.00	0.00	0.24	0.24	0.00	0.00	0.00	0.00	0.10	0.10	0.00	0.00	0.66	0.66	0.00	0.00	3	0.35	200	200	16.7	0.015	0.06					0.00	0.00	6.98	7.00	0.00	2.5	37.0
03/28/23 12:27:15	214:30:25	213:29:58	0.00	0.00	21.8	20.0	0.00	0.00	0.00	0.00	0.00	10.18	0.00	1.00	1.00	0.00	0.00	0.24	0.24	0.00	0.00	0.00	0.00	0.10	0.10	0.00	0.00	0.66	0.66	0.00	0.00	3	0.34	200	200	16.3	0.015	0.06					0.00	0.00	6.98	7.00	0.00	2.7	37.0
03/28/23 12:37:15	214:40:25	213:39:58	0.00	0.00	21.7	20.0	0.00	0.00	0.00	0.00	0.00	10.18	0.00	1.00	1.00	0.00	0.00	0.24	0.24	0.00	0.00	0.00	0.00	0.10	0.10	0.00	0.00	0.66	0.66	0.00	0.00	2	0.35	200	200	16.9	0.015	0.06					0.00	0.00	6.98	7.00	0.00	2.6	37.0
03/28/23 12:47:15	214:50:25	213:49:59	0.00	0.00	21.8	20.0	0.00	0.00	0.00	0.00	0.00	10.18	0.00	1.00	1.00	0.00	0.00	0.24	0.24	0.00	0.00	0.00	0.00	0.10	0.10	0.00	0.00	0.66	0.66	0.00	0.00	2	0.35	200	200	16.8	0.014	0.06					0.00	0.00	6.98	7.00	0.00	2.4	37.0
03/28/23 12:57:15	215:00:25	213:59:59	0.00	0.00	21.8	20.0	0.00	0.00	0.00	0.00	0.00	10.18	0.00	1.00	1.00	0.00	0.00	0.24	0.24	0.00	0.00	0.00	0.00	0.10	0.10	0.00	0.00	0.66	0.66	0.00	0.00	3	0.36	200	200	17.2	0.015	0.06					0.00	0.00	6.98	7.00	0.00	2.9	37.0
03/28/23 13:07:15	215:10:25	214:09:59	0.00	0.00	21.8	20.0	0.00	0.00	0.00	0.00	0.00	10.18	0.00	1.00	1.00	0.00	0.00	0.24	0.24	0.00	0.00	0.00	0.00	0.10	0.10	0.00	0.00	0.66	0.66	0.00	0.00	3	0.37	200	200	17.5	0.015	0.06					0.00	0.00	6.98	7.00	0.00	2.4	37.0
03/28/23 13:17:15	215:20:25	214:19:59	0.00	0.00	21.7	20.0	0.00	0.00	0.00	0.00	0.00	10.18	0.00	1.00	1.00	0.00	0.00	0.24	0.24	0.00	0.00	0.00	0.00	0.10	0.10	0.00	0.00	0.66	0.66	0.00	0.00	3	0.37	200	200	17.6	0.015	0.06					0.00	0.00	6.98	7.00	0.00	2.6	37.0
03/28/23 13:27:15	215:30:25	214:29:59	0.00	0.00	21.7	20.0	0.00	0.00	0.00	0.00	0.00	10.18	0.00	1.00	1.00	0.00	0.00	0.24	0.24	0.00	0.00	0.00	0.00	0.10	0.10	0.00	0.00	0.66	0.66	0.00	0.00	3	0.36	200	200	17.0	0.015	0.06					0.00	0.00	6.98	7.00	0.00	2.5	37.0
03/28/23 13:37:15	215:40:25	214:39:59	0.00	0.00	21.7	20.0	0.00	0.00	0.00	0.00	0.00	10.18	0.00	1.00	1.00	0.00	0.00	0.24	0.24	0.00	0.00	0.00	0.00	0.10	0.10	0.00	0.00	0.66	0.66	0.00	0.00	3	0.35	200	200	16.6	0.015	0.06					0.00	0.00	6.98	7.00	0.00	2.4	37.0
03/28/23 13:47:15	215:50:25	214:49:59	0.00	0.00	21.8	20.0	0.00	0.00	0.00	0.00	0.00	10.18	0.00	1.00	1.00	0.00	0.00	0.24	0.24	0.00	0.00	0.00	0.00	0.10	0.10	0.00	0.00	0.66	0.66	0.00	0.00	2	0.35	200	200	16.5	0.015	0.06					0.00	0.00	6.98	7.00	0.00	2.5	37.0
03/28/23 13:57:15	216:00:25	214:59:59	0.00	0.00	21.7	20.0	0.00	0.00	0.00	0.00	0.00	10.18	0.00	1.00	1.00	0.00	0.00	0.24	0.24	0.00	0.00	0.00	0.00	0.10	0.10	0.00	0.00	0.66	0.66	0.00	0.00	3	0.36	200	200	17.3	0.015	0.06					0.00	0.00	6.98	7.00	0.00	2.8	37.0
03/28/23 14:07:15	216:10:25	215:09:59	0.00	0.00	21.7	20.0	0.00	0.00	0.00	0.00	0.00	10.18	0.00	1.00	1.00	0.00	0.00	0.24	0.24	0.00	0.00	0.00	0.00	0.10	0.10	0.00	0.00	0.66	0.66	0.00	0.00	3	0.34	200	200	16.2	0.015	0.06					0.00	0.00	6.98	7.00	0.00	2.5	37.0
03/28/23 14:17:15	216:20:25	215:19:59	0.00	0.00	21.7	20.0	0.00	0.00	0.00	0.00	0.00	10.18	0.00	1.00	1.00	0.00	0.00	0.24	0.24	0.00	0.00	0.00	0.00	0.10	0.10	0.00	0.00	0.66	0.66	0.00	0.00	2	0.35	200	200	16.8	0.015	0.06					0.00	0.00	6.98	7.00	0.00	2.6	37.0
03/28/23 14:27:15	216:30:25	215:29:59	0.00	0.00	21.7	20.0	0.00	0.00	0.00	0.00	0.00	10.18	0.00	1.00	1.00	0.00	0.00	0.24	0.24	0.00	0.00	0.00	0.00	0.10	0.10	0.00	0.00	0.66	0.66	0.00	0.00	3	0.34	200	200	16.3	0.015	0.06					0.00	0.00	6.98	7.00	0.00	2.7	37.0
03/28/23 14:37:15	216:40:25	215:39:59	0.00	0.00	21.8	20.0	0.00	0.00	0.00	0.00	0.00	10.18	0.00	1.00	1.00	0.00	0.00	0.24	0.24	0.00	0.00	0.00	0.00	0.10	0.10	0.00	0.00	0.66	0.66	0.00	0.00	3	0.34	200	200	16.4	0.014	0.06					0.00	0.00	6.98	7.00	0.00	2.5	37.0
03/28/23 14:47:15	216:50:25	215:49:59	0.00	0.00	21.7	20.0	0.00	0.00	0.00	0.00	0.00	10.18	0.00	1.00	1.00	0.00	0.00	0.24	0.24	0.00	0.00	0.00	0.00	0.10	0.10	0.00	0.00	0.66	0.66	0.00	0.00	3	0.35	200	200	16.6	0.015	0.06					0.00	0.00	6.98	7.00	0.00	2.5	37.0
03/28/23 14:57:15	217:00:25	215:59:59	0.00	0.00	21.8	20.0	0.00	0.00	0.00	0.00	0.00	10.18	0.00	1.00	1.00	0.00	0.00	0.24	0.24	0.00	0.00	0.00	0.00	0.10	0.10	0.00	0.00	0.66	0.66	0.00	0.00	2	0.36	200	200	17.0	0.015	0.06					0.00	0.00	6.98	7.00	0.00	2.6	37.0
03/28/23 15:07:15	217:10:25	216:09:59	0.00	0.00	21.6	20.0	0.00	0.00	0.00	0.00	0.00	10.18	0.00	1.00	1.00	0.00	0.00	0.24	0.24	0.00	0.00	0.00	0.00	0.10	0.10	0.00	0.00	0.66	0.66	0.00	0.00	3	0.35	200	200	16.7	0.015	0.06					0.00	0.00	6.98	7.00	0.00	2.7	37.0
03/28/23 15:17:15	217:20:25	216:19:59	0.00	0.00	21.6	20.0	0.00	0.00	0.00	0.00	0.00	10.18	0.00	1.00	1.00	0.00	0.00	0.24	0.24	0.00	0.00	0.00	0.00	0.10	0.10	0.00	0.00	0.66	0.66	0.00	0.00	3	0.36	200	200	17.3	0.015	0.06					0.00	0.00	6.98	7.00	0.00	2.8	37.0
03/28/23 15:27:15	217:30:25	216:29:59	0.00	0.00	21.7	20.0	0.00	0.00	0.00	0.00	0.00	10.18	0.00	1.00	1.00	0.00	0.00	0.24	0.24	0.00	0.00	0.00	0.00	0.10	0.10	0.00	0.00	0.66	0.66	0.00	0.00	3	0.36	200	200	17.3	0.015	0.06					0.00	0.00	6.98	7.00	0.00	2.6	37.0
03/28/23 15:37:15	217:40:26	216:39:59	0.00	0.00	21.6	20.0	0.00	0.00	0.00	0.00	0.00	10.18	0.00	1.00	1.00	0.00	0.00	0.24	0.24	0.00	0.00	0.00	0.00	0.10	0.10	0.00	0.00	0.66	0.66	0.00	0.00	2	0.35	200	200	16.7	0.015	0.06					0.00	0.00	6.98	7.00	0.00	2.6	37.0
03/28/23 15:47:15	217:50:26	216:49:59	0.00	0.00	21.7	20.0	0.00	0.00	0.00	0.00	0.00	10.18	0.00	1.00	1.00	0.00	0.00	0.24	0.24	0.00	0.00	0.00	0.00	0.10	0.10	0.00	0.00	0.66	0.66	0.00	0.00	3	0.36	200	200	17.1	0.015	0.06					0.00	0.00	6.98	7.00	0.00	2.4	37.0
03/28/23 15:57:15	218:00:26	216:59:59	0.00	0.00	21.7	20.0	0.00	0.00	0.00	0.00	0.00	10.18	0.00	1.00	1.00	0.00	0.00	0.24	0.24	0.00	0.00	0.00	0.00	0.10	0.10	0.00	0.00	0.66	0.66	0.00	0.00	3	0.35	200	200	16.5	0.015	0.06					0.00	0.00	6.98	7.00	0.00	2.6	37.0
03/28/23 16:07:15	218:10:26	217:09:59	0.00	0.00	21.6	20.0	0.00	0.00	0.00	0.00	0.00	10.18	0.00	1.00	1.00	0.00	0.00	0.24	0.24	0.00	0.00	0.00	0.00	0.10	0.10	0.00	0.00	0.66	0.66	0.00	0.00	3	0.34	200	200	16.4	0.015	0.06					0.00	0.00	6.98	7.00	0.00	2.5	37.0
03/28/23 16:17:15	218:20:26	217:19:59	0.00	0.00	21.6	20.0	0.00	0.00	0.00	0.00	0.00	10.18	0.00	1.00	1.00	0.00	0.00	0.24	0.24	0.00	0.00	0.00	0.00	0.10	0.10	0.00	0.00	0.66	0.66	0.00	0.00	3	0.36	200	200	17.3	0.015	0.06					0.00	0.00	6.98	7.00	0.00	2.7	37.0
03/28/23 16:27:15	218:30:26	217:29:59	0.00	0.00	21.7	20.0	0.00	0.00	0.00	0.00	0.00	10.18	0.00	1.00	1.00	0.00	0.00	0.24	0.24	0.00	0.00	0.00	0.00	0.10	0.10	0.00	0.00	0.66	0.66	0.00	0.00	4	0.35	200	200	16.9	0.014	0.06					0.00	0.00	6.98	7.00	0.00	2.6	37.0
03/28/23 16:37:15	218:40:26	217:39:59	0.00	0.00	21.7	20.0	0.00	0.00	0.00	0.00	0.00	10.18	0.00	1.00	1.00	0.00	0.00	0.24	0.24	0.00	0.00	0.00	0.00	0.10	0.10	0.00	0.00	0.66	0.66	0.00	0.00	2	0.36	200	200	17.0	0.014	0.06					0.00	0.00	6.98	7.00	0.00	2.4	37.0
03/28/23 16:47:15	218:50:26	217:49:59	0.00	0.00	21.7	20.0	0.00	0.00	0.00	0.00	0.00	10.18	0.00	1.00	1.00	0.00	0.00	0.24	0.24	0.00	0.00	0.00	0.00	0.10	0.10	0.00	0.00	0.66	0.66	0.00	0.00	3	0.35	200	200	16.9	0.014	0.06					0.00	0.00	6.98	7.00	0.00	2.6	37.0
03/28/23 16:57:15	219:00:26	217:59:59	0.00	0.00	21.7	20.0	0.00	0.00	0.00	0.00	0.00	10.18	0.00	1.00	1.00	0.00	0.00	0.24	0.24	0.00	0.00	0.00	0.00	0.10	0.10	0.00	0.00	0.66	0.66	0.00	0.00	2	0.34	199	200	16.5	0.014	0.06					0.00	0.00	6.98	7.00	0.00	2.6	37.0
03/28/23 17:07:15	219:10:26	218:09:59	0.00	0.00	21.7	20.0	0.00	0.00	0.00	0.00	0.00	10.18	0.00	1.00	1.00	0.00	0.00	0.24	0.24	0.00	0.00	0.00	0.00	0.10	0.10	0.00	0.00	0.66	0.66	0.00	0.00	3	0.36	200	200	17.3	0.014	0.06					0.00	0.00	6.99	7.00	0.00	2.3	37.0
03/28/23 17:17:15	219:20:26	218:19:59	0.00	0.00	21.7	20.0	0.00	0.00	0.00	0.00	0.00	10.18	0.00	1.00	1.00	0.00	0.00	0.24	0.24	0.00	0.00	0.00	0.00	0.10	0.10	0.00	0.00	0.66	0.66	0.00	0.00	3	0.35	200	200	16.6	0.014	0.06					0.00	0.00	6.99	7.00	0.00	2.6	37.0
03/28/23 17:27:15	219:30:26	218:29:59	0.00	0.00	21.7	20.0	0.00	0.00	0.00	0.00	0.00	10.18	0.00	1.00	1.00	0.00	0.00	0.24	0.24	0.00	0.00	0.00	0.00	0.10	0.10	0.00	0.00	0.66	0.66	0.00	0.00	4	0.36	200	200	17.1	0.015	0.06					0.00	0.00	6.99	7.00	0.00	2.7	37.0
03/28/23 17:37:15	219:40:26	218:39:59	0.00	0.00	21.8	20.0	0.00	0.00	0.00	0.00	0.00	10.18	0.00	1.00	1.00	0.00	0.00	0.24	0.24	0.00	0.00	0.00	0.00	0.10	0.10	0.00	0.00	0.66	0.66	0.00	0.00	2	0.36	200	200	17.2	0.015	0.06					0.00	0.00	6.99	7.00	0.00	2.6	37.0
03/28/23 17:47:15	219:50:26	218:49:59	0.00	0.00	22.0	20.0	0.00	0.00	0.00	0.00	0.00	10.18	0.00	1.00	1.00	0.00	0.00	0.24	0.24	0.00	0.00	0.00	0.00	0.10	0.10	0.00	0.00	0.66	0.66	0.00	0.00	1	0.36	200	200	17.1	0.015	0.06					0.00	0.00	6.98	7.00	0.00	2.6	37.0
03/28/23 17:57:15	220:00:26	218:59:59	0.00	0.00	22.1	20.0	0.00	0.00	0.00	0.00	0.00	10.18	0.00	1.00	1.00	0.00	0.00	0.24	0.24	0.00	0.00	0.00	0.00	0.10	0.10	0.00	0.00	0.66	0.66	0.00	0.00	3	0.36	200	200	17.4	0.015	0.06					0.00	0.00	6.99	7.00	0.00	2.6	37.0
03/28/23 18:07:15	220:10:26	219:09:59	0.00	0.00	21.8	20.0	0.00	0.00	0.00	0.00	0.00	10.18	0.00	1.00	1.00	0.00	0.00	0.24	0.24	0.00	0.00	0.00	0.00	0.10	0.10	0.00	0.00	0.66	0.66	0.00	0.00	2	0.35	200	200	16.8	0.015	0.06					0.00	0.00	6.98	7.00	0.00	2.8	37.0
03/28/23 18:17:15	220:20:26	219:19:59	0.00	0.00	21.7	20.0	0.00	0.00	0.00	0.00	0.00	10.18	0.00	1.00	1.00	0.00	0.00	0.24	0.24	0.00	0.00	0.00	0.00	0.10	0.10	0.00	0.00	0.66	0.66	0.00	0.00	3	0.36	200	200	17.1	0.015	0.06					0.00	0.00	6.99	7.00	0.00	3.0	37.0
03/28/23 18:27:15	220:30:26	219:29:59	0.00	0.00	21.6	20.0	0.00	0.00	0.00	0.00	0.00	10.18	0.00	1.00	1.00	0.00	0.00	0.24	0.24	0.00	0.00	0.00	0.00	0.10	0.10	0.00	0.00	0.66	0.66	0.00	0.00	3	0.37	200	200	17.5	0.014	0.06					0.00	0.00	6.99	7.00	0.00	2.7	37.0
03/28/23 18:37:15	220:40:26	219:39:59	0.00	0.00	21.6	20.0	0.00	0.00	0.00	0.00	0.00	10.18	0.00	1.00	1.00	0.00	0.00	0.24	0.24	0.00	0.00	0.00	0.00	0.10	0.10	0.00	0.00	0.66	0.66	0.00	0.00	2	0.37	200	200	17.5	0.014	0.06					0.00	0.00	6.99	7.00	0.00	2.5	37.0
03/28/23 18:47:15	220:50:26	219:49:59	0.00	0.00	21.7	20.0	0.00	0.00	0.00	0.00	0.00	10.18	0.00	1.00	1.00	0.00	0.00	0.24	0.24	0.00	0.00	0.00	0.00	0.10	0.10	0.00	0.00	0.66	0.66	0.00	0.00	2	0.37	200	200	17.6	0.014	0.06					0.00	0.00	6.99	7.00	0.00	2.5	37.0
03/28/23 18:57:15	221:00:26	219:59:59	0.00	0.00	21.7	20.0	0.00	0.00	0.00	0.00	0.00	10.18	0.00	1.00	1.00	0.00	0.00	0.24	0.24	0.00	0.00	0.00	0.00	0.10	0.10	0.00	0.00	0.66	0.66	0.00	0.00	2	0.35	200	200	16.8	0.015	0.06					0.00	0.00	6.99	7.00	0.00	2.5	37.0
03/28/23 19:07:15	221:10:26	220:09:59	0.00	0.00	21.6	20.0	0.00	0.00	0.00	0.00	0.00	10.18	0.00	1.00	1.00	0.00	0.00	0.24	0.24	0.00	0.00	0.00	0.00	0.10	0.10	0.00	0.00	0.66	0.66	0.00	0.00	3	0.35	200	200	16.9	0.014	0.06					0.00	0.00	6.99	7.00	0.00	2.6	37.0
03/28/23 19:17:15	221:20:26	220:19:59	0.00	0.00	21.6	20.0	0.00	0.00	0.00	0.00	0.00	10.18	0.00	1.00	1.00	0.00	0.00	0.24	0.24	0.00	0.00	0.00	0.00	0.10	0.10	0.00	0.00	0.66	0.66	0.00	0.00	1	0.35	200	200	16.9	0.015	0.06					0.00	0.00	6.99	7.00	0.00	2.6	37.0
03/28/23 19:27:15	221:30:26	220:29:59	0.00	0.00	21.6	20.0	0.00	0.00	0.00	0.00	0.00	10.18	0.00	1.00	1.00	0.00	0.00	0.24	0.24	0.00	0.00	0.00	0.00	0.10	0.10	0.00	0.00	0.66	0.66	0.00	0.00	2	0.36	200	200	17.2	0.015	0.06					0.00	0.00	6.99	7.00	0.00	2.7	37.0
03/28/23 19:37:15	221:40:26	220:39:59	0.00	0.00	21.7	20.0	0.00	0.00	0.00	0.00	0.00	10.18	0.00	1.00	1.00	0.00	0.00	0.24	0.24	0.00	0.00	0.00	0.00	0.10	0.10	0.00	0.00	0.66	0.66	0.00	0.00	3	0.36	200	200	17.2	0.014	0.06					0.00	0.00	6.99	7.00	0.00	2.6	37.0
03/28/23 19:47:15	221:50:26	220:49:59	0.00	0.00	21.7	20.0	0.00	0.00	0.00	0.00	0.00	10.18	0.00	1.00	1.00	0.00	0.00	0.24	0.24	0.00	0.00	0.00	0.00	0.10	0.10	0.00	0.00	0.66	0.66	0.00	0.00	2	0.35	200	200	16.5	0.014	0.06					0.00	0.00	6.99	7.00	0.00	2.6	37.0
03/28/23 19:57:15	222:00:26	220:59:59	0.00	0.00	21.7	20.0	0.00	0.00	0.00	0.00	0.00	10.18	0.00	1.00	1.00	0.00	0.00	0.24	0.24	0.00	0.00	0.00	0.00	0.10	0.10	0.00	0.00	0.66	0.66	0.00	0.00	2	0.34	200	200	16.4	0.014	0.06					0.00	0.00	6.99	7.00	0.00	3.1	37.0
03/28/23 20:07:15	222:10:26	221:09:59	0.00	0.00	21.7	20.0	0.00	0.00	0.00	0.00	0.00	10.18	0.00	1.00	1.00	0.00	0.00	0.24	0.24	0.00	0.00	0.00	0.00	0.10	0.10	0.00	0.00	0.66	0.66	0.00	0.00	2	0.35	200	200	16.5	0.014	0.06					0.00	0.00	6.99	7.00	0.00	2.5	37.0
03/28/23 20:17:15	222:20:26	221:19:59	0.00	0.00	21.7	20.0	0.00	0.00	0.00	0.00	0.00	10.18	0.00	1.00	1.00	0.00	0.00	0.24	0.24	0.00	0.00	0.00	0.00	0.10	0.10	0.00	0.00	0.66	0.66	0.00	0.00	3	0.36	200	200	17.1	0.015	0.06					0.00	0.00	6.99	7.00	0.00	2.8	37.0
03/28/23 20:27:16	222:30:26	221:29:59	0.00	0.00	21.6	20.0	0.00	0.00	0.00	0.00	0.00	10.18	0.00	1.00	1.00	0.00	0.00	0.24	0.24	0.00	0.00	0.00	0.00	0.10	0.10	0.00	0.00	0.66	0.66	0.00	0.00	3	0.34	200	200	16.3	0.015	0.06					0.00	0.00	6.99	7.00	0.00	2.8	37.0
03/28/23 20:37:16	222:40:26	221:39:59	0.00	0.00	21.6	20.0	0.00	0.00	0.00	0.00	0.00	10.18	0.00	1.00	1.00	0.00	0.00	0.24	0.24	0.00	0.00	0.00	0.00	0.10	0.10	0.00	0.00	0.66	0.66	0.00	0.00	3	0.34	200	200	16.4	0.015	0.06					0.00	0.00	6.99	7.00	0.00	2.6	37.0
03/28/23 20:47:16	222:50:26	221:49:59	0.00	0.00	21.7	20.0	0.00	0.00	0.00	0.00	0.00	10.18	0.00	1.00	1.00	0.00	0.00	0.24	0.24	0.00	0.00	0.00	0.00	0.10	0.10	0.00	0.00	0.66	0.66	0.00	0.00	3	0.36	200	200	17.0	0.015	0.06					0.00	0.00	6.99	7.00	0.00	2.8	37.0
03/28/23 20:57:16	223:00:26	221:59:59	0.00	0.00	21.7	20.0	0.00	0.00	0.00	0.00	0.00	10.18	0.00	1.00	1.00	0.00	0.00	0.24	0.24	0.00	0.00	0.00	0.00	0.10	0.10	0.00	0.00	0.66	0.66	0.00	0.00	2	0.34	200	200	16.4	0.015	0.06					0.00	0.00	6.99	7.00	0.00	2.5	37.0
03/28/23 21:07:16	223:10:26	222:09:59	0.00	0.00	21.8	20.0	0.00	0.00	0.00	0.00	0.00	10.18	0.00	1.00	1.00	0.00	0.00	0.24	0.24	0.00	0.00	0.00	0.00	0.10	0.10	0.00	0.00	0.66	0.66	0.00	0.00	3	0.35	200	200	16.9	0.015	0.06					0.00	0.00	6.99	7.00	0.00	2.5	37.0
03/28/23 21:17:16	223:20:26	222:19:59	0.00	0.00	22.0	20.0	0.00	0.00	0.00	0.00	0.00	10.18	0.00	1.00	1.00	0.00	0.00	0.24	0.24	0.00	0.00	0.00	0.00	0.10	0.10	0.00	0.00	0.66	0.66	0.00	0.00	2	0.35	200	200	16.5	0.015	0.06					0.00	0.00	6.99	7.00	0.00	2.6	37.0
03/28/23 21:27:16	223:30:26	222:29:59	0.00	0.00	21.9	20.0	0.00	0.00	0.00	0.00	0.00	10.18	0.00	1.00	1.00	0.00	0.00	0.24	0.24	0.00	0.00	0.00	0.00	0.10	0.10	0.00	0.00	0.66	0.66	0.00	0.00	3	0.34	200	200	16.5	0.015	0.06					0.00	0.00	6.99	7.00	0.00	2.7	37.0
03/28/23 21:37:16	223:40:26	222:39:59	0.00	0.00	21.7	20.0	0.00	0.00	0.00	0.00	0.00	10.18	0.00	1.00	1.00	0.00	0.00	0.24	0.24	0.00	0.00	0.00	0.00	0.10	0.10	0.00	0.00	0.66	0.66	0.00	0.00	3	0.36	200	200	17.4	0.015	0.06					0.00	0.00	6.99	7.00	0.00	2.7	37.0
03/28/23 21:47:16	223:50:26	222:49:59	0.00	0.00	21.7	20.0	0.00	0.00	0.00	0.00	0.00	10.18	0.00	1.00	1.00	0.00	0.00	0.24	0.24	0.00	0.00	0.00	0.00	0.10	0.10	0.00	0.00	0.66	0.66	0.00	0.00	3	0.35	200	200	16.8	0.015	0.06					0.00	0.00	6.99	7.00	0.00	2.6	37.0
03/28/23 21:57:16	224:00:26	222:59:59	0.00	0.00	21.7	20.0	0.00	0.00	0.00	0.00	0.00	10.18	0.00	1.00	1.00	0.00	0.00	0.24	0.24	0.00	0.00	0.00	0.00	0.10	0.10	0.00	0.00	0.66	0.66	0.00	0.00	3	0.36	200	200	17.2	0.015	0.06					0.00	0.00	6.99	7.00	0.00	2.5	37.0
03/28/23 22:07:16	224:10:26	223:09:59	0.00	0.00	21.6	20.0	0.00	0.00	0.00	0.00	0.00	10.18	0.00	1.00	1.00	0.00	0.00	0.24	0.24	0.00	0.00	0.00	0.00	0.10	0.10	0.00	0.00	0.66	0.66	0.00	0.00	3	0.35	200	200	16.5	0.015	0.06					0.00	0.00	6.99	7.00	0.00	2.7	37.0
03/28/23 22:17:16	224:20:26	223:19:59	0.00	0.00	21.6	20.0	0.00	0.00	0.00	0.00	0.00	10.18	0.00	1.00	1.00	0.00	0.00	0.24	0.24	0.00	0.00	0.00	0.00	0.10	0.10	0.00	0.00	0.66	0.66	0.00	0.00	2	0.35	200	200	16.9	0.015	0.06					0.00	0.00	6.99	7.00	0.00	2.7	37.0
03/28/23 22:27:16	224:30:26	223:29:59	0.00	0.00	21.7	20.0	0.00	0.00	0.00	0.00	0.00	10.18	0.00	1.00	1.00	0.00	0.00	0.24	0.24	0.00	0.00	0.00	0.00	0.10	0.10	0.00	0.00	0.66	0.66	0.00	0.00	3	0.36	199	200	17.1	0.015	0.06					0.00	0.00	6.99	7.00	0.00	2.6	37.0
03/28/23 22:37:16	224:40:26	223:39:59	0.00	0.00	21.7	20.0	0.00	0.00	0.00	0.00	0.00	10.18	0.00	1.00	1.00	0.00	0.00	0.24	0.24	0.00	0.00	0.00	0.00	0.10	0.10	0.00	0.00	0.66	0.66	0.00	0.00	3	0.36	200	200	17.2	0.015	0.06					0.00	0.00	6.99	7.00	0.00	2.5	37.0
03/28/23 22:47:16	224:50:26	223:49:59	0.00	0.00	21.6	20.0	0.00	0.00	0.00	0.00	0.00	10.18	0.00	1.00	1.00	0.00	0.00	0.24	0.24	0.00	0.00	0.00	0.00	0.10	0.10	0.00	0.00	0.66	0.66	0.00	0.00	3	0.35	200	200	16.5	0.015	0.06					0.00	0.00	6.99	7.00	0.00	2.8	37.0
03/28/23 22:57:16	225:00:26	223:59:59	0.00	0.00	21.6	20.0	0.00	0.00	0.00	0.00	0.00	10.18	0.00	1.00	1.00	0.00	0.00	0.24	0.24	0.00	0.00	0.00	0.00	0.10	0.10	0.00	0.00	0.66	0.66	0.00	0.00	3	0.35	200	200	16.8	0.015	0.06					0.00	0.00	6.99	7.00	0.00	2.5	37.0
03/28/23 23:07:16	225:10:26	224:09:59	0.00	0.00	21.6	20.0	0.00	0.00	0.00	0.00	0.00	10.18	0.00	1.00	1.00	0.00	0.00	0.24	0.24	0.00	0.00	0.00	0.00	0.10	0.10	0.00	0.00	0.66	0.66	0.00	0.00	2	0.36	200	200	17.4	0.015	0.06					0.00	0.00	6.99	7.00	0.00	2.6	37.0
03/28/23 23:17:16	225:20:26	224:19:59	0.00	0.00	21.6	20.0	0.00	0.00	0.00	0.00	0.00	10.18	0.00	1.00	1.00	0.00	0.00	0.24	0.24	0.00	0.00	0.00	0.00	0.10	0.10	0.00	0.00	0.66	0.66	0.00	0.00	3	0.35	200	200	16.9	0.015	0.06					0.00	0.00	6.99	7.00	0.00	2.8	37.0
03/28/23 23:27:16	225:30:26	224:29:59	0.00	0.00	21.6	20.0	0.00	0.00	0.00	0.00	0.00	10.18	0.00	1.00	1.00	0.00	0.00	0.24	0.24	0.00	0.00	0.00	0.00	0.10	0.10	0.00	0.00	0.66	0.66	0.00	0.00	3	0.34	200	200	16.3	0.015	0.06					0.00	0.00	6.99	7.00	0.00	2.5	37.0
03/28/23 23:37:16	225:40:26	224:39:59	0.00	0.00	21.5	20.0	0.00	0.00	0.00	0.00	0.00	10.18	0.00	1.00	1.00	0.00	0.00	0.24	0.24	0.00	0.00	0.00	0.00	0.10	0.10	0.00	0.00	0.66	0.66	0.00	0.00	3	0.37	200	200	17.6	0.015	0.06					0.00	0.00	6.99	7.00	0.00	2.6	37.0
03/28/23 23:47:16	225:50:26	224:49:59	0.00	0.00	21.5	20.0	0.00	0.00	0.00	0.00	0.00	10.18	0.00	1.00	1.00	0.00	0.00	0.24	0.24	0.00	0.00	0.00	0.00	0.10	0.10	0.00	0.00	0.66	0.66	0.00	0.00	3	0.36	200	200	17.4	0.015	0.06					0.00	0.00	6.99	7.00	0.00	2.8	37.0
03/28/23 23:57:16	226:00:26	224:59:59	0.00	0.00	21.6	20.0	0.00	0.00	0.00	0.00	0.00	10.18	0.00	1.00	1.00	0.00	0.00	0.24	0.24	0.00	0.00	0.00	0.00	0.10	0.10	0.00	0.00	0.66	0.66	0.00	0.00	3	0.35	200	200	16.7	0.015	0.06					0.00	0.00	6.99	7.00	0.00	2.7	37.0
03/29/23 00:07:16	226:10:26	225:09:59	0.00	0.00	21.6	20.0	0.00	0.00	0.00	0.00	0.00	10.18	0.00	1.00	1.00	0.00	0.00	0.24	0.24	0.00	0.00	0.00	0.00	0.10	0.10	0.00	0.00	0.66	0.66	0.00	0.00	3	0.37	200	200	17.6	0.015	0.06					0.00	0.00	6.99	7.00	0.00	2.6	37.0
03/29/23 00:17:16	226:20:26	225:19:59	0.00	0.00	21.7	20.0	0.00	0.00	0.00	0.00	0.00	10.18	0.00	1.00	1.00	0.00	0.00	0.24	0.24	0.00	0.00	0.00	0.00	0.10	0.10	0.00	0.00	0.66	0.66	0.00	0.00	3	0.35	200	200	17.0	0.015	0.06					0.00	0.00	6.99	7.00	0.00	2.7	37.0
03/29/23 00:27:16	226:30:26	225:29:59	0.00	0.00	21.6	20.0	0.00	0.00	0.00	0.00	0.00	10.18	0.00	1.00	1.00	0.00	0.00	0.24	0.24	0.00	0.00	0.00	0.00	0.10	0.10	0.00	0.00	0.66	0.66	0.00	0.00	3	0.35	200	200	16.5	0.015	0.06					0.00	0.00	6.99	7.00	0.00	2.7	37.0
03/29/23 00:37:16	226:40:26	225:39:59	0.00	0.00	21.6	20.0	0.00	0.00	0.00	0.00	0.00	10.18	0.00	1.00	1.00	0.00	0.00	0.24	0.24	0.00	0.00	0.00	0.00	0.10	0.10	0.00	0.00	0.66	0.66	0.00	0.00	3	0.36	200	200	17.3	0.015	0.06					0.00	0.00	7.00	7.00	0.00	2.8	37.0
03/29/23 00:47:16	226:50:26	225:49:59	0.00	0.00	21.6	20.0	0.00	0.00	0.00	0.00	0.00	10.18	0.00	1.00	1.00	0.00	0.00	0.24	0.24	0.00	0.00	0.00	0.00	0.10	0.10	0.00	0.00	0.66	0.66	0.00	0.00	3	0.36	200	200	17.3	0.015	0.06					0.00	0.00	6.99	7.00	0.00	2.6	37.0
03/29/23 00:57:16	227:00:26	225:59:59	0.00	0.00	21.6	20.0	0.00	0.00	0.00	0.00	0.00	10.18	0.00	1.00	1.00	0.00	0.00	0.24	0.24	0.00	0.00	0.00	0.00	0.10	0.10	0.00	0.00	0.66	0.66	0.00	0.00	2	0.34	200	200	16.4	0.015	0.06					0.00	0.00	6.99	7.00	0.00	2.6	37.0
03/29/23 01:07:16	227:10:26	226:09:59	0.00	0.00	21.6	20.0	0.00	0.00	0.00	0.00	0.00	10.18	0.00	1.00	1.00	0.00	0.00	0.24	0.24	0.00	0.00	0.00	0.00	0.10	0.10	0.00	0.00	0.66	0.66	0.00	0.00	2	0.35	200	200	16.5	0.015	0.06					0.00	0.00	6.99	7.00	0.00	2.8	37.0
03/29/23 01:17:16	227:20:26	226:19:59	0.00	0.00	21.6	20.0	0.00	0.00	0.00	0.00	0.00	10.18	0.00	1.00	1.00	0.00	0.00	0.24	0.24	0.00	0.00	0.00	0.00	0.10	0.10	0.00	0.00	0.66	0.66	0.00	0.00	3	0.35	200	200	16.8	0.015	0.06					0.00	0.00	7.00	7.00	0.00	2.6	37.0
03/29/23 01:27:16	227:30:26	226:29:59	0.00	0.00	21.6	20.0	0.00	0.00	0.00	0.00	0.00	10.18	0.00	1.00	1.00	0.00	0.00	0.24	0.24	0.00	0.00	0.00	0.00	0.10	0.10	0.00	0.00	0.66	0.66	0.00	0.00	2	0.36	200	200	17.3	0.015	0.06					0.00	0.00	7.00	7.00	0.00	2.7	37.0
03/29/23 01:37:16	227:40:26	226:39:59	0.00	0.00	21.6	20.0	0.00	0.00	0.00	0.00	0.00	10.18	0.00	1.00	1.00	0.00	0.00	0.24	0.24	0.00	0.00	0.00	0.00	0.10	0.10	0.00	0.00	0.66	0.66	0.00	0.00	2	0.35	200	200	16.8	0.015	0.06					0.00	0.00	7.00	7.00	0.00	2.5	37.0
03/29/23 01:47:16	227:50:27	226:50:00	0.00	0.00	21.6	20.0	0.00	0.00	0.00	0.00	0.00	10.18	0.00	1.00	1.00	0.00	0.00	0.24	0.24	0.00	0.00	0.00	0.00	0.10	0.10	0.00	0.00	0.66	0.66	0.00	0.00	2	0.37	200	200	17.5	0.016	0.06					0.00	0.00	7.00	7.00	0.00	2.8	37.0
03/29/23 01:57:16	228:00:27	227:00:00	0.00	0.00	21.7	20.0	0.00	0.00	0.00	0.00	0.00	10.18	0.00	1.00	1.00	0.00	0.00	0.24	0.24	0.00	0.00	0.00	0.00	0.10	0.10	0.00	0.00	0.66	0.66	0.00	0.00	3	0.36	200	200	17.3	0.015	0.06					0.00	0.00	7.00	7.00	0.00	2.9	37.0
03/29/23 02:07:16	228:10:27	227:10:00	0.00	0.00	21.9	20.0	0.00	0.00	0.00	0.00	0.00	10.18	0.00	1.00	1.00	0.00	0.00	0.24	0.24	0.00	0.00	0.00	0.00	0.10	0.10	0.00	0.00	0.66	0.66	0.00	0.00	2	0.34	200	200	16.4	0.016	0.06					0.00	0.00	7.00	7.00	0.00	2.7	37.0
03/29/23 02:17:16	228:20:27	227:20:00	0.00	0.00	21.7	20.0	0.00	0.00	0.00	0.00	0.00	10.18	0.00	1.00	1.00	0.00	0.00	0.24	0.24	0.00	0.00	0.00	0.00	0.10	0.10	0.00	0.00	0.66	0.66	0.00	0.00	3	0.35	200	200	16.8	0.015	0.06					0.00	0.00	7.00	7.00	0.00	2.8	37.0
03/29/23 02:27:16	228:30:27	227:30:00	0.00	0.00	21.6	20.0	0.00	0.00	0.00	0.00	0.00	10.18	0.00	1.00	1.00	0.00	0.00	0.24	0.24	0.00	0.00	0.00	0.00	0.10	0.10	0.00	0.00	0.66	0.66	0.00	0.00	3	0.34	200	200	16.4	0.015	0.06					0.00	0.00	7.00	7.00	0.00	2.6	37.0
03/29/23 02:37:16	228:40:27	227:40:00	0.00	0.00	21.5	20.0	0.00	0.00	0.00	0.00	0.00	10.18	0.00	1.00	1.00	0.00	0.00	0.24	0.24	0.00	0.00	0.00	0.00	0.10	0.10	0.00	0.00	0.66	0.66	0.00	0.00	3	0.35	200	200	16.7	0.015	0.06					0.00	0.00	7.00	7.00	0.00	2.6	37.0
03/29/23 02:47:16	228:50:27	227:50:00	0.00	0.00	21.5	20.0	0.00	0.00	0.00	0.00	0.00	10.18	0.00	1.00	1.00	0.00	0.00	0.24	0.24	0.00	0.00	0.00	0.00	0.10	0.10	0.00	0.00	0.66	0.66	0.00	0.00	2	0.36	200	200	17.3	0.015	0.06					0.00	0.00	7.00	7.00	0.00	2.7	37.0
03/29/23 02:57:16	229:00:27	228:00:00	0.00	0.00	21.5	20.0	0.00	0.00	0.00	0.00	0.00	10.18	0.00	1.00	1.00	0.00	0.00	0.24	0.24	0.00	0.00	0.00	0.00	0.10	0.10	0.00	0.00	0.66	0.66	0.00	0.00	2	0.35	200	200	16.7	0.015	0.06					0.00	0.00	7.00	7.00	0.00	2.7	37.0
03/29/23 03:07:16	229:10:27	228:10:00	0.00	0.00	21.5	20.0	0.00	0.00	0.00	0.00	0.00	10.18	0.00	1.00	1.00	0.00	0.00	0.24	0.24	0.00	0.00	0.00	0.00	0.10	0.10	0.00	0.00	0.66	0.66	0.00	0.00	3	0.34	200	200	16.4	0.015	0.06					0.00	0.00	7.00	7.00	0.00	2.6	37.0
03/29/23 03:17:16	229:20:27	228:20:00	0.00	0.00	21.5	20.0	0.00	0.00	0.00	0.00	0.00	10.18	0.00	1.00	1.00	0.00	0.00	0.24	0.24	0.00	0.00	0.00	0.00	0.10	0.10	0.00	0.00	0.66	0.66	0.00	0.00	3	0.34	200	200	16.3	0.015	0.06					0.00	0.00	7.00	7.00	0.00	2.5	37.0
03/29/23 03:27:16	229:30:27	228:30:00	0.00	0.00	21.5	20.0	0.00	0.00	0.00	0.00	0.00	10.18	0.00	1.00	1.00	0.00	0.00	0.24	0.24	0.00	0.00	0.00	0.00	0.10	0.10	0.00	0.00	0.66	0.66	0.00	0.00	3	0.35	200	200	16.5	0.016	0.06					0.00	0.00	7.00	7.00	0.00	2.6	37.0
03/29/23 03:37:16	229:40:27	228:40:00	0.00	0.00	21.5	20.0	0.00	0.00	0.00	0.00	0.00	10.18	0.00	1.00	1.00	0.00	0.00	0.24	0.24	0.00	0.00	0.00	0.00	0.10	0.10	0.00	0.00	0.66	0.66	0.00	0.00	3	0.36	200	200	17.0	0.016	0.06					0.00	0.00	7.00	7.00	0.00	2.6	37.0
03/29/23 03:47:16	229:50:27	228:50:00	0.00	0.00	21.5	20.0	0.00	0.00	0.00	0.00	0.00	10.18	0.00	1.00	1.00	0.00	0.00	0.24	0.24	0.00	0.00	0.00	0.00	0.10	0.10	0.00	0.00	0.66	0.66	0.00	0.00	4	0.36	200	200	17.1	0.016	0.06					0.00	0.00	7.00	7.00	0.00	2.7	37.0
03/29/23 03:57:16	230:00:27	229:00:00	0.00	0.00	21.5	20.0	0.00	0.00	0.00	0.00	0.00	10.18	0.00	1.00	1.00	0.00	0.00	0.24	0.24	0.00	0.00	0.00	0.00	0.10	0.10	0.00	0.00	0.66	0.66	0.00	0.00	3	0.36	200	200	17.2	0.016	0.06					0.00	0.00	7.00	7.00	0.00	2.9	37.0
03/29/23 04:07:16	230:10:27	229:10:00	0.00	0.00	21.4	20.0	0.00	0.00	0.00	0.00	0.00	10.18	0.00	1.00	1.00	0.00	0.00	0.24	0.24	0.00	0.00	0.00	0.00	0.10	0.10	0.00	0.00	0.66	0.66	0.00	0.00	2	0.36	200	200	17.0	0.015	0.06					0.00	0.00	7.00	7.00	0.00	2.8	37.0
03/29/23 04:17:16	230:20:27	229:20:00	0.00	0.00	21.5	20.0	0.00	0.00	0.00	0.00	0.00	10.18	0.00	1.00	1.00	0.00	0.00	0.24	0.24	0.00	0.00	0.00	0.00	0.10	0.10	0.00	0.00	0.66	0.66	0.00	0.00	4	0.34	200	200	16.1	0.015	0.06					0.00	0.00	7.00	7.00	0.00	2.7	37.0
03/29/23 04:27:16	230:30:27	229:30:00	0.00	0.00	21.5	20.0	0.00	0.00	0.00	0.00	0.00	10.18	0.00	1.00	1.00	0.00	0.00	0.24	0.24	0.00	0.00	0.00	0.00	0.10	0.10	0.00	0.00	0.66	0.66	0.00	0.00	3	0.34	200	200	16.3	0.015	0.06					0.00	0.00	7.00	7.00	0.00	2.5	37.0
03/29/23 04:37:16	230:40:27	229:40:00	0.00	0.00	21.5	20.0	0.00	0.00	0.00	0.00	0.00	10.18	0.00	1.00	1.00	0.00	0.00	0.24	0.24	0.00	0.00	0.00	0.00	0.10	0.10	0.00	0.00	0.66	0.66	0.00	0.00	3	0.34	200	200	16.2	0.015	0.06					0.00	0.00	7.00	7.00	0.00	2.6	37.0
03/29/23 04:47:16	230:50:27	229:50:00	0.00	0.00	21.5	20.0	0.00	0.00	0.00	0.00	0.00	10.18	0.00	1.00	1.00	0.00	0.00	0.24	0.24	0.00	0.00	0.00	0.00	0.10	0.10	0.00	0.00	0.66	0.66	0.00	0.00	3	0.34	200	200	16.4	0.016	0.06					0.00	0.00	7.00	7.00	0.00	2.7	37.0
03/29/23 04:57:16	231:00:27	230:00:00	0.00	0.00	21.5	20.0	0.00	0.00	0.00	0.00	0.00	10.18	0.00	1.00	1.00	0.00	0.00	0.24	0.24	0.00	0.00	0.00	0.00	0.10	0.10	0.00	0.00	0.66	0.66	0.00	0.00	3	0.35	200	200	16.8	0.016	0.06					0.00	0.00	7.00	7.00	0.00	2.6	37.0
03/29/23 05:07:16	231:10:27	230:10:00	0.00	0.00	21.5	20.0	0.00	0.00	0.00	0.00	0.00	10.18	0.00	1.00	1.00	0.00	0.00	0.24	0.24	0.00	0.00	0.00	0.00	0.10	0.10	0.00	0.00	0.66	0.66	0.00	0.00	3	0.36	200	200	17.2	0.016	0.06					0.00	0.00	7.00	7.00	0.00	2.6	37.0
03/29/23 05:17:16	231:20:27	230:20:00	0.00	0.00	21.5	20.0	0.00	0.00	0.00	0.00	0.00	10.18	0.00	1.00	1.00	0.00	0.00	0.24	0.24	0.00	0.00	0.00	0.00	0.10	0.10	0.00	0.00	0.66	0.66	0.00	0.00	3	0.35	200	200	16.9	0.016	0.06					0.00	0.00	7.00	7.00	0.00	2.8	37.0
03/29/23 05:27:16	231:30:27	230:30:00	0.00	0.00	21.6	20.0	0.00	0.00	0.00	0.00	0.00	10.18	0.00	1.00	1.00	0.00	0.00	0.24	0.24	0.00	0.00	0.00	0.00	0.10	0.10	0.00	0.00	0.66	0.66	0.00	0.00	3	0.35	200	200	16.8	0.016	0.06					0.00	0.00	7.00	7.00	0.00	2.6	37.0
03/29/23 05:37:16	231:40:27	230:40:00	0.00	0.00	21.6	20.0	0.00	0.00	0.00	0.00	0.00	10.18	0.00	1.00	1.00	0.00	0.00	0.24	0.24	0.00	0.00	0.00	0.00	0.10	0.10	0.00	0.00	0.66	0.66	0.00	0.00	3	0.34	200	200	16.4	0.016	0.06					0.00	0.00	7.00	7.00	0.00	2.7	37.0
03/29/23 05:47:16	231:50:27	230:50:00	0.00	0.00	21.6	20.0	0.00	0.00	0.00	0.00	0.00	10.18	0.00	1.00	1.00	0.00	0.00	0.24	0.24	0.00	0.00	0.00	0.00	0.10	0.10	0.00	0.00	0.66	0.66	0.00	0.00	3	0.34	200	200	16.4	0.016	0.06					0.00	0.00	7.00	7.00	0.00	2.8	37.0
03/29/23 05:57:16	232:00:27	231:00:00	0.00	0.00	21.8	20.0	0.00	0.00	0.00	0.00	0.00	10.18	0.00	1.00	1.00	0.00	0.00	0.24	0.24	0.00	0.00	0.00	0.00	0.10	0.10	0.00	0.00	0.66	0.66	0.00	0.00	3	0.35	200	200	16.9	0.016	0.06					0.00	0.00	7.00	7.00	0.00	2.9	37.0
03/29/23 06:07:16	232:10:27	231:10:00	0.00	0.00	21.7	20.0	0.00	0.00	0.00	0.00	0.00	10.18	0.00	1.00	1.00	0.00	0.00	0.24	0.24	0.00	0.00	0.00	0.00	0.10	0.10	0.00	0.00	0.66	0.66	0.00	0.00	2	0.35	200	200	16.7	0.016	0.06					0.00	0.00	7.00	7.00	0.00	2.8	37.0
03/29/23 06:17:16	232:20:27	231:20:00	0.00	0.00	21.6	20.0	0.00	0.00	0.00	0.00	0.00	10.18	0.00	1.00	1.00	0.00	0.00	0.24	0.24	0.00	0.00	0.00	0.00	0.10	0.10	0.00	0.00	0.66	0.66	0.00	0.00	3	0.35	200	200	16.5	0.015	0.06					0.00	0.00	7.00	7.00	0.00	2.6	37.0
03/29/23 06:27:16	232:30:27	231:30:00	0.00	0.00	21.5	20.0	0.00	0.00	0.00	0.00	0.00	10.18	0.00	1.00	1.00	0.00	0.00	0.24	0.24	0.00	0.00	0.00	0.00	0.10	0.10	0.00	0.00	0.66	0.66	0.00	0.00	3	0.36	200	200	17.3	0.015	0.06					0.00	0.00	7.00	7.00	0.00	2.6	37.0
03/29/23 06:37:17	232:40:27	231:40:00	0.00	0.00	21.5	20.0	0.00	0.00	0.00	0.00	0.00	10.18	0.00	1.00	1.00	0.00	0.00	0.24	0.24	0.00	0.00	0.00	0.00	0.10	0.10	0.00	0.00	0.66	0.66	0.00	0.00	3	0.35	200	200	16.9	0.016	0.06					0.00	0.00	7.00	7.00	0.00	2.7	37.0
03/29/23 06:47:17	232:50:27	231:50:00	0.00	0.00	21.5	20.0	0.00	0.00	0.00	0.00	0.00	10.18	0.00	1.00	1.00	0.00	0.00	0.24	0.24	0.00	0.00	0.00	0.00	0.10	0.10	0.00	0.00	0.66	0.66	0.00	0.00	3	0.35	200	200	16.7	0.016	0.06					0.00	0.00	7.00	7.00	0.00	3.0	37.0
03/29/23 06:57:17	233:00:27	232:00:00	0.00	0.00	21.5	20.0	0.00	0.00	0.00	0.00	0.00	10.18	0.00	1.00	1.00	0.00	0.00	0.24	0.24	0.00	0.00	0.00	0.00	0.10	0.10	0.00	0.00	0.66	0.66	0.00	0.00	3	0.36	200	200	17.1	0.016	0.06					0.00	0.00	7.00	7.00	0.00	2.8	37.0
03/29/23 07:07:17	233:10:27	232:10:00	0.00	0.00	21.4	20.0	0.00	0.00	0.00	0.00	0.00	10.18	0.00	1.00	1.00	0.00	0.00	0.24	0.24	0.00	0.00	0.00	0.00	0.10	0.10	0.00	0.00	0.66	0.66	0.00	0.00	3	0.36	200	200	17.0	0.015	0.06					0.00	0.00	7.00	7.00	0.00	2.8	37.0
03/29/23 07:17:17	233:20:27	232:20:00	0.00	0.00	21.5	20.0	0.00	0.00	0.00	0.00	0.00	10.18	0.00	1.00	1.00	0.00	0.00	0.24	0.24	0.00	0.00	0.00	0.00	0.10	0.10	0.00	0.00	0.66	0.66	0.00	0.00	2	0.36	200	200	17.1	0.015	0.06					0.00	0.00	7.00	7.00	0.00	2.8	37.0
03/29/23 07:27:17	233:30:27	232:30:00	0.00	0.00	21.5	20.0	0.00	0.00	0.00	0.00	0.00	10.18	0.00	1.00	1.00	0.00	0.00	0.24	0.24	0.00	0.00	0.00	0.00	0.10	0.10	0.00	0.00	0.66	0.66	0.00	0.00	3	0.35	200	200	17.0	0.015	0.06					0.00	0.00	7.00	7.00	0.00	2.7	37.0
03/29/23 07:37:17	233:40:27	232:40:00	0.00	0.00	21.5	20.0	0.00	0.00	0.00	0.00	0.00	10.18	0.00	1.00	1.00	0.00	0.00	0.24	0.24	0.00	0.00	0.00	0.00	0.10	0.10	0.00	0.00	0.66	0.66	0.00	0.00	3	0.35	200	200	16.8	0.015	0.06					0.00	0.00	7.00	7.00	0.00	2.7	37.0
03/29/23 07:47:17	233:50:27	232:50:00	0.00	0.00	21.5	20.0	0.00	0.00	0.00	0.00	0.00	10.18	0.00	1.00	1.00	0.00	0.00	0.24	0.24	0.00	0.00	0.00	0.00	0.10	0.10	0.00	0.00	0.66	0.66	0.00	0.00	3	0.36	200	200	17.4	0.015	0.06					0.00	0.00	7.00	7.00	0.00	2.4	37.0
03/29/23 07:57:17	234:00:27	233:00:00	0.00	0.00	21.5	20.0	0.00	0.00	0.00	0.00	0.00	10.18	0.00	1.00	1.00	0.00	0.00	0.24	0.24	0.00	0.00	0.00	0.00	0.10	0.10	0.00	0.00	0.66	0.66	0.00	0.00	3	0.35	200	200	16.5	0.015	0.06					0.00	0.00	7.00	7.00	0.00	2.7	37.0
03/29/23 08:07:17	234:10:27	233:10:00	0.00	0.00	21.5	20.0	0.00	0.00	0.00	0.00	0.00	10.18	0.00	1.00	1.00	0.00	0.00	0.24	0.24	0.00	0.00	0.00	0.00	0.10	0.10	0.00	0.00	0.66	0.66	0.00	0.00	3	0.36	200	200	17.2	0.015	0.06					0.00	0.00	7.00	7.00	0.00	2.8	37.0
03/29/23 08:17:17	234:20:27	233:20:00	0.00	0.00	21.4	20.0	0.00	0.00	0.00	0.00	0.00	10.18	0.00	1.00	1.00	0.00	0.00	0.24	0.24	0.00	0.00	0.00	0.00	0.10	0.10	0.00	0.00	0.66	0.66	0.00	0.00	3	0.34	200	200	16.4	0.015	0.06					0.00	0.00	7.00	7.00	0.00	2.5	37.0
03/29/23 08:27:17	234:30:27	233:30:00	0.00	0.00	21.5	20.0	0.00	0.00	0.00	0.00	0.00	10.18	0.00	1.00	1.00	0.00	0.00	0.24	0.24	0.00	0.00	0.00	0.00	0.10	0.10	0.00	0.00	0.66	0.66	0.00	0.00	3	0.34	200	200	16.4	0.015	0.06					0.00	0.00	7.00	7.00	0.00	2.6	37.0
03/29/23 08:37:17	234:40:27	233:40:00	0.00	0.00	21.5	20.0	0.00	0.00	0.00	0.00	0.00	10.18	0.00	1.00	1.00	0.00	0.00	0.24	0.24	0.00	0.00	0.00	0.00	0.10	0.10	0.00	0.00	0.66	0.66	0.00	0.00	2	0.36	200	200	17.4	0.015	0.06					0.00	0.00	7.01	7.00	0.00	2.7	37.0
03/29/23 08:47:17	234:50:27	233:50:00	0.00	0.00	21.5	20.0	0.00	0.00	0.00	0.00	0.00	10.18	0.00	1.00	1.00	0.00	0.00	0.24	0.24	0.00	0.00	0.00	0.00	0.10	0.10	0.00	0.00	0.66	0.66	0.00	0.00	3	0.35	200	200	16.5	0.015	0.06					0.00	0.00	7.01	7.00	0.00	2.7	37.0
03/29/23 08:57:17	235:00:27	234:00:00	0.00	0.00	21.5	20.0	0.00	0.00	0.00	0.00	0.00	10.18	0.00	1.00	1.00	0.00	0.00	0.24	0.24	0.00	0.00	0.00	0.00	0.10	0.10	0.00	0.00	0.66	0.66	0.00	0.00	3	0.35	200	200	16.7	0.016	0.06					0.00	0.00	7.01	7.00	0.00	2.5	37.0
03/29/23 09:07:17	235:10:27	234:10:00	0.00	0.00	21.4	20.0	0.00	0.00	0.00	0.00	0.00	10.18	0.00	1.00	1.00	0.00	0.00	0.24	0.24	0.00	0.00	0.00	0.00	0.10	0.10	0.00	0.00	0.66	0.66	0.00	0.00	3	0.35	200	200	16.6	0.016	0.06					0.00	0.00	7.01	7.00	0.00	2.8	37.0
03/29/23 09:17:17	235:20:27	234:20:00	0.00	0.00	21.4	20.0	0.00	0.00	0.00	0.00	0.00	10.18	0.00	1.00	1.00	0.00	0.00	0.24	0.24	0.00	0.00	0.00	0.00	0.10	0.10	0.00	0.00	0.66	0.66	0.00	0.00	3	0.35	200	200	16.9	0.016	0.06					0.00	0.00	7.01	7.00	0.00	2.5	37.0
03/29/23 09:27:17	235:30:27	234:30:00	0.00	0.00	21.4	20.0	0.00	0.00	0.00	0.00	0.00	10.18	0.00	1.00	1.00	0.00	0.00	0.24	0.24	0.00	0.00	0.00	0.00	0.10	0.10	0.00	0.00	0.66	0.66	0.00	0.00	3	0.35	200	200	16.6	0.016	0.06					0.00	0.00	7.01	7.00	0.00	2.7	37.0
03/29/23 09:37:17	235:40:27	234:40:00	0.00	0.00	21.6	20.0	0.00	0.00	0.00	0.00	0.00	10.18	0.00	1.00	1.00	0.00	0.00	0.24	0.24	0.00	0.00	0.00	0.00	0.10	0.10	0.00	0.00	0.66	0.66	0.00	0.00	3	0.35	200	200	16.6	0.016	0.06					0.00	0.00	7.01	7.00	0.00	2.7	37.0
03/29/23 09:47:17	235:50:27	234:50:00	0.00	0.00	21.4	20.0	0.00	0.00	0.00	0.00	0.00	10.18	0.00	1.00	1.00	0.00	0.00	0.24	0.24	0.00	0.00	0.00	0.00	0.10	0.10	0.00	0.00	0.66	0.66	0.00	0.00	3	0.37	200	200	17.6	0.016	0.06					0.00	0.00	7.01	7.00	0.00	2.5	37.0
03/29/23 09:57:17	236:00:27	235:00:00	0.00	0.00	21.5	20.0	0.00	0.00	0.00	0.00	0.00	10.18	0.00	1.00	1.00	0.00	0.00	0.24	0.24	0.00	0.00	0.00	0.00	0.10	0.10	0.00	0.00	0.66	0.66	0.00	0.00	3	0.35	200	200	16.8	0.016	0.06					0.00	0.00	7.01	7.00	0.00	2.7	37.0
03/29/23 10:07:17	236:10:27	235:10:00	0.00	0.00	21.5	20.0	0.00	0.00	0.00	0.00	0.00	10.18	0.00	1.00	1.00	0.00	0.00	0.24	0.24	0.00	0.00	0.00	0.00	0.10	0.10	0.00	0.00	0.66	0.66	0.00	0.00	3	0.36	200	200	17.0	0.016	0.06					0.00	0.00	7.01	7.00	0.00	2.5	37.0
03/29/23 10:17:17	236:20:27	235:20:00	0.00	0.00	21.5	20.0	0.00	0.00	0.00	0.00	0.00	10.18	0.00	1.00	1.00	0.00	0.00	0.24	0.24	0.00	0.00	0.00	0.00	0.10	0.10	0.00	0.00	0.66	0.66	0.00	0.00	2	0.35	200	200	16.5	0.016	0.06					0.00	0.00	7.01	7.00	0.00	2.6	37.0
03/29/23 10:27:17	236:30:27	235:30:00	0.00	0.00	21.5	20.0	0.00	0.00	0.00	0.00	0.00	10.18	0.00	1.00	1.00	0.00	0.00	0.24	0.24	0.00	0.00	0.00	0.00	0.10	0.10	0.00	0.00	0.66	0.66	0.00	0.00	3	0.37	200	200	17.5	0.016	0.06					0.00	0.00	7.01	7.00	0.00	2.5	37.0
03/29/23 10:37:17	236:40:27	235:40:00	0.00	0.00	21.6	20.0	0.00	0.00	0.00	0.00	0.00	10.18	0.00	1.00	1.00	0.00	0.00	0.24	0.24	0.00	0.00	0.00	0.00	0.10	0.10	0.00	0.00	0.66	0.66	0.00	0.00	3	0.36	200	200	16.9	0.016	0.06					0.00	0.00	7.01	7.00	0.00	2.7	37.0
03/29/23 10:47:17	236:50:27	235:50:00	0.00	0.00	21.6	20.0	0.00	0.00	0.00	0.00	0.00	10.18	0.00	1.00	1.00	0.00	0.00	0.24	0.24	0.00	0.00	0.00	0.00	0.10	0.10	0.00	0.00	0.66	0.66	0.00	0.00	3	0.35	200	200	16.8	0.016	0.06					0.00	0.00	7.01	7.00	0.00	2.8	37.0
03/29/23 10:57:17	237:00:27	236:00:00	0.00	0.00	21.6	20.0	0.00	0.00	0.00	0.00	0.00	10.18	0.00	1.00	1.00	0.00	0.00	0.24	0.24	0.00	0.00	0.00	0.00	0.10	0.10	0.00	0.00	0.66	0.66	0.00	0.00	3	0.35	200	200	16.7	0.016	0.06					0.00	0.00	7.01	7.00	0.00	2.6	37.0
03/29/23 11:07:17	237:10:27	236:10:00	0.00	0.00	21.6	20.0	0.00	0.00	0.00	0.00	0.00	10.18	0.00	1.00	1.00	0.00	0.00	0.24	0.24	0.00	0.00	0.00	0.00	0.10	0.10	0.00	0.00	0.66	0.66	0.00	0.00	3	0.35	200	200	16.5	0.016	0.06					0.00	0.00	7.01	7.00	0.00	3.2	37.0
03/29/23 11:17:17	237:20:27	236:20:00	0.00	0.00	21.8	20.0	0.00	0.00	0.00	0.00	0.00	10.18	0.00	1.00	1.00	0.00	0.00	0.24	0.24	0.00	0.00	0.00	0.00	0.10	0.10	0.00	0.00	0.66	0.66	0.00	0.00	3	0.36	200	200	17.3	0.016	0.06					0.00	0.00	7.01	7.00	0.00	2.5	37.0
03/29/23 11:27:17	237:30:27	236:30:00	0.00	0.00	22.0	20.0	0.00	0.00	0.00	0.00	0.00	10.18	0.00	1.00	1.00	0.00	0.00	0.24	0.24	0.00	0.00	0.00	0.00	0.10	0.10	0.00	0.00	0.66	0.66	0.00	0.00	2	0.35	200	200	16.8	0.016	0.06					0.00	0.00	7.01	7.00	0.00	2.7	37.0
03/29/23 11:37:17	237:40:27	236:40:00	0.00	0.00	22.0	20.0	0.00	0.00	0.00	0.00	0.00	10.18	0.00	1.00	1.00	0.00	0.00	0.24	0.24	0.00	0.00	0.00	0.00	0.10	0.10	0.00	0.00	0.66	0.66	0.00	0.00	3	0.35	200	200	16.6	0.016	0.06					0.00	0.00	7.01	7.00	0.00	2.6	37.0
03/29/23 11:47:17	237:50:27	236:50:00	0.00	0.00	21.8	20.0	0.00	0.00	0.00	0.00	0.00	10.18	0.00	1.00	1.00	0.00	0.00	0.24	0.24	0.00	0.00	0.00	0.00	0.10	0.10	0.00	0.00	0.66	0.66	0.00	0.00	2	0.35	200	200	16.9	0.016	0.06					0.00	0.00	7.01	7.00	0.00	2.7	37.0
03/29/23 11:57:17	238:00:27	237:00:00	0.00	0.00	21.6	20.0	0.00	0.00	0.00	0.00	0.00	10.18	0.00	1.00	1.00	0.00	0.00	0.24	0.24	0.00	0.00	0.00	0.00	0.10	0.10	0.00	0.00	0.66	0.66	0.00	0.00	3	0.35	200	200	16.7	0.016	0.06					0.00	0.00	7.01	7.00	0.00	2.7	37.0
03/29/23 12:07:17	238:10:28	237:10:01	0.00	0.00	21.5	20.0	0.00	0.00	0.00	0.00	0.00	10.18	0.00	1.00	1.00	0.00	0.00	0.24	0.24	0.00	0.00	0.00	0.00	0.10	0.10	0.00	0.00	0.66	0.66	0.00	0.00	3	0.35	200	200	16.7	0.016	0.06					0.00	0.00	7.01	7.00	0.00	2.6	37.0
03/29/23 12:17:17	238:20:28	237:20:01	0.00	0.00	21.5	20.0	0.00	0.00	0.00	0.00	0.00	10.18	0.00	1.00	1.00	0.00	0.00	0.24	0.24	0.00	0.00	0.00	0.00	0.10	0.10	0.00	0.00	0.66	0.66	0.00	0.00	2	0.35	200	200	16.6	0.016	0.06					0.00	0.00	7.01	7.00	0.00	2.6	37.0
03/29/23 12:27:17	238:30:28	237:30:01	0.00	0.00	21.5	20.0	0.00	0.00	0.00	0.00	0.00	10.18	0.00	1.00	1.00	0.00	0.00	0.24	0.24	0.00	0.00	0.00	0.00	0.10	0.10	0.00	0.00	0.66	0.66	0.00	0.00	4	0.35	200	200	16.6	0.016	0.06					0.00	0.00	7.01	7.00	0.00	2.5	37.0
03/29/23 12:37:17	238:40:28	237:40:01	0.00	0.00	21.5	20.0	0.00	0.00	0.00	0.00	0.00	10.18	0.00	1.00	1.00	0.00	0.00	0.24	0.24	0.00	0.00	0.00	0.00	0.10	0.10	0.00	0.00	0.66	0.66	0.00	0.00	3	0.35	200	200	16.7	0.016	0.06					0.00	0.00	7.01	7.00	0.00	2.6	37.0
03/29/23 12:47:17	238:50:28	237:50:01	0.00	0.00	21.4	20.0	0.00	0.00	0.00	0.00	0.00	10.18	0.00	1.00	1.00	0.00	0.00	0.24	0.24	0.00	0.00	0.00	0.00	0.10	0.10	0.00	0.00	0.66	0.66	0.00	0.00	3	0.35	200	200	16.6	0.016	0.06					0.00	0.00	7.01	7.00	0.00	2.5	37.0
03/29/23 12:57:17	239:00:28	238:00:01	0.00	0.00	21.4	20.0	0.00	0.00	0.00	0.00	0.00	10.18	0.00	1.00	1.00	0.00	0.00	0.24	0.24	0.00	0.00	0.00	0.00	0.10	0.10	0.00	0.00	0.66	0.66	0.00	0.00	2	0.35	200	200	16.5	0.016	0.06					0.00	0.00	7.01	7.00	0.00	2.5	37.0
03/29/23 13:07:17	239:10:28	238:10:01	0.00	0.00	21.5	20.0	0.00	0.00	0.00	0.00	0.00	10.18	0.00	1.00	1.00	0.00	0.00	0.24	0.24	0.00	0.00	0.00	0.00	0.10	0.10	0.00	0.00	0.66	0.66	0.00	0.00	2	0.34	200	200	16.1	0.016	0.06					0.00	0.00	7.01	7.00	0.00	2.3	37.0
03/29/23 13:17:17	239:20:28	238:20:01	0.00	0.00	21.5	20.0	0.00	0.00	0.00	0.00	0.00	10.18	0.00	1.00	1.00	0.00	0.00	0.24	0.24	0.00	0.00	0.00	0.00	0.10	0.10	0.00	0.00	0.66	0.66	0.00	0.00	3	0.35	200	200	16.5	0.016	0.06					0.00	0.00	7.01	7.00	0.00	2.5	37.0
03/29/23 13:27:17	239:30:28	238:30:01	0.00	0.00	21.4	20.0	0.00	0.00	0.00	0.00	0.00	10.18	0.00	1.00	1.00	0.00	0.00	0.24	0.24	0.00	0.00	0.00	0.00	0.10	0.10	0.00	0.00	0.66	0.66	0.00	0.00	3	0.35	200	200	16.9	0.016	0.06					0.00	0.00	7.01	7.00	0.00	2.5	37.0
03/29/23 13:37:17	239:40:28	238:40:01	0.00	0.00	21.6	20.0	0.00	0.00	0.00	0.00	0.00	10.18	0.00	1.00	1.00	0.00	0.00	0.24	0.24	0.00	0.00	0.00	0.00	0.10	0.10	0.00	0.00	0.66	0.66	0.00	0.00	3	0.35	200	200	16.6	0.016	0.06					0.00	0.00	7.01	7.00	0.00	2.7	37.0
03/29/23 13:47:17	239:50:28	238:50:01	0.00	0.00	21.8	20.0	0.00	0.00	0.00	0.00	0.00	10.18	0.00	1.00	1.00	0.00	0.00	0.24	0.24	0.00	0.00	0.00	0.00	0.10	0.10	0.00	0.00	0.66	0.66	0.00	0.00	3	0.34	200	200	16.3	0.018	0.06					0.00	0.00	7.01	7.00	0.00	2.7	37.0
03/29/23 13:57:17	240:00:28	239:00:01	0.00	0.00	21.6	20.0	0.00	0.00	0.00	0.00	0.00	10.18	0.00	1.00	1.00	0.00	0.00	0.24	0.24	0.00	0.00	0.00	0.00	0.10	0.10	0.00	0.00	0.66	0.66	0.00	0.00	3	0.33	200	200	15.8	0.016	0.06					0.00	0.00	7.01	7.00	0.00	2.5	37.0
03/29/23 14:07:17	240:10:28	239:10:01	0.00	0.00	21.5	20.0	0.00	0.00	0.00	0.00	0.00	10.18	0.00	1.00	1.00	0.00	0.00	0.24	0.24	0.00	0.00	0.00	0.00	0.10	0.10	0.00	0.00	0.66	0.66	0.00	0.00	2	0.33	200	200	15.7	0.017	0.06					0.00	0.00	7.01	7.00	0.00	2.8	37.0
03/29/23 14:17:17	240:20:28	239:20:01	0.00	0.00	21.5	20.0	0.00	0.00	0.00	0.00	0.00	10.18	0.00	1.00	1.00	0.00	0.00	0.24	0.24	0.00	0.00	0.00	0.00	0.10	0.10	0.00	0.00	0.66	0.66	0.00	0.00	3	0.34	200	200	16.1	0.017	0.06					0.00	0.00	7.01	7.00	0.00	2.8	37.0
03/29/23 14:27:17	240:30:28	239:30:01	0.00	0.00	21.5	20.0	0.00	0.00	0.00	0.00	0.00	10.18	0.00	1.00	1.00	0.00	0.00	0.24	0.24	0.00	0.00	0.00	0.00	0.10	0.10	0.00	0.00	0.66	0.66	0.00	0.00	3	0.35	200	200	16.6	0.017	0.06					0.00	0.00	7.01	7.00	0.00	2.8	37.0
03/29/23 14:37:17	240:40:28	239:40:01	0.00	0.00	21.5	20.0	0.00	0.00	0.00	0.00	0.00	10.18	0.00	1.00	1.00	0.00	0.00	0.24	0.24	0.00	0.00	0.00	0.00	0.10	0.10	0.00	0.00	0.66	0.66	0.00	0.00	2	0.33	200	200	15.8	0.017	0.06					0.00	0.00	7.01	7.00	0.00	2.9	37.0
03/29/23 14:47:17	240:50:28	239:50:01	0.00	0.00	21.4	20.0	0.00	0.00	0.00	0.00	0.00	10.18	0.00	1.00	1.00	0.00	0.00	0.24	0.24	0.00	0.00	0.00	0.00	0.10	0.10	0.00	0.00	0.66	0.66	0.00	0.00	3	0.33	200	200	15.7	0.017	0.06					0.00	0.00	7.01	7.00	0.00	3.0	37.0
03/29/23 14:57:17	241:00:28	240:00:01	0.00	0.00	21.3	20.0	0.00	0.00	0.00	0.00	0.00	10.18	0.00	1.00	1.00	0.00	0.00	0.24	0.24	0.00	0.00	0.00	0.00	0.10	0.10	0.00	0.00	0.66	0.66	0.00	0.00	3	0.34	200	200	16.1	0.017	0.06					0.00	0.00	7.01	7.00	0.00	3.1	37.0
03/29/23 15:07:17	241:10:28	240:10:01	0.00	0.00	21.5	20.0	0.00	0.00	0.00	0.00	0.00	10.18	0.00	1.00	1.00	0.00	0.00	0.24	0.24	0.00	0.00	0.00	0.00	0.10	0.10	0.00	0.00	0.66	0.66	0.00	0.00	3	0.35	200	200	16.6	0.017	0.06					0.00	0.00	7.02	7.00	0.00	3.0	37.0
03/29/23 15:17:17	241:20:28	240:20:01	0.00	0.00	21.4	20.0	0.00	0.00	0.00	0.00	0.00	10.18	0.00	1.00	1.00	0.00	0.00	0.24	0.24	0.00	0.00	0.00	0.00	0.10	0.10	0.00	0.00	0.66	0.66	0.00	0.00	3	0.33	200	200	16.0	0.017	0.06					0.00	0.00	7.02	7.00	0.00	3.0	37.0
03/29/23 15:27:17	241:30:28	240:30:01	0.00	0.00	21.4	20.0	0.00	0.00	0.00	0.00	0.00	10.18	0.00	1.00	1.00	0.00	0.00	0.24	0.24	0.00	0.00	0.00	0.00	0.10	0.10	0.00	0.00	0.66	0.66	0.00	0.00	3	0.34	200	200	16.3	0.017	0.06					0.00	0.00	7.01	7.00	0.00	3.0	37.0
03/29/23 15:37:17	241:40:28	240:40:01	0.00	0.00	21.3	20.0	0.00	0.00	0.00	0.00	0.00	10.18	0.00	1.00	1.00	0.00	0.00	0.24	0.24	0.00	0.00	0.00	0.00	0.10	0.10	0.00	0.00	0.66	0.66	0.00	0.00	2	0.34	200	200	16.2	0.017	0.06					0.00	0.00	7.01	7.00	0.00	3.0	37.0
03/29/23 15:47:17	241:50:28	240:50:01	0.00	0.00	21.3	20.0	0.00	0.00	0.00	0.00	0.00	10.18	0.00	1.00	1.00	0.00	0.00	0.24	0.24	0.00	0.00	0.00	0.00	0.10	0.10	0.00	0.00	0.66	0.66	0.00	0.00	3	0.34	200	200	16.3	0.017	0.06					0.00	0.00	7.02	7.00	0.00	3.2	37.0
03/29/23 15:57:17	242:00:28	241:00:01	0.00	0.00	21.3	20.0	0.00	0.00	0.00	0.00	0.00	10.18	0.00	1.00	1.00	0.00	0.00	0.24	0.24	0.00	0.00	0.00	0.00	0.10	0.10	0.00	0.00	0.66	0.66	0.00	0.00	3	0.35	200	200	16.6	0.017	0.06					0.00	0.00	7.02	7.00	0.00	3.0	37.0
03/29/23 16:07:17	242:10:28	241:10:01	0.00	0.00	21.3	20.0	0.00	0.00	0.00	0.00	0.00	10.18	0.00	1.00	1.00	0.00	0.00	0.24	0.24	0.00	0.00	0.00	0.00	0.10	0.10	0.00	0.00	0.66	0.66	0.00	0.00	3	0.35	200	200	16.5	0.017	0.06					0.00	0.00	7.02	7.00	0.00	2.8	37.0
03/29/23 16:17:17	242:20:28	241:20:01	0.00	0.00	21.4	20.0	0.00	0.00	0.00	0.00	0.00	10.18	0.00	1.00	1.00	0.00	0.00	0.24	0.24	0.00	0.00	0.00	0.00	0.10	0.10	0.00	0.00	0.66	0.66	0.00	0.00	3	0.35	200	200	16.9	0.017	0.06					0.00	0.00	7.02	7.00	0.00	3.2	37.0
03/29/23 16:27:17	242:30:28	241:30:01	0.00	0.00	21.4	20.0	0.00	0.00	0.00	0.00	0.00	10.18	0.00	1.00	1.00	0.00	0.00	0.24	0.24	0.00	0.00	0.00	0.00	0.10	0.10	0.00	0.00	0.66	0.66	0.00	0.00	3	0.34	200	200	16.4	0.017	0.06					0.00	0.00	7.02	7.00	0.00	3.0	37.0
03/29/23 16:37:17	242:40:28	241:40:01	0.00	0.00	21.4	20.0	0.00	0.00	0.00	0.00	0.00	10.18	0.00	1.00	1.00	0.00	0.00	0.24	0.24	0.00	0.00	0.00	0.00	0.10	0.10	0.00	0.00	0.66	0.66	0.00	0.00	3	0.35	200	200	16.8	0.017	0.06					0.00	0.00	7.02	7.00	0.00	2.8	37.0
03/29/23 16:47:17	242:50:28	241:50:01	0.00	0.00	21.5	20.0	0.00	0.00	0.00	0.00	0.00	10.18	0.00	1.00	1.00	0.00	0.00	0.24	0.24	0.00	0.00	0.00	0.00	0.10	0.10	0.00	0.00	0.66	0.66	0.00	0.00	3	0.35	200	200	16.6	0.017	0.06					0.00	0.00	7.02	7.00	0.00	3.1	37.0
03/29/23 16:57:18	243:00:28	242:00:01	0.00	0.00	21.4	20.0	0.00	0.00	0.00	0.00	0.00	10.18	0.00	1.00	1.00	0.00	0.00	0.24	0.24	0.00	0.00	0.00	0.00	0.10	0.10	0.00	0.00	0.66	0.66	0.00	0.00	3	0.35	200	200	16.7	0.017	0.06					0.00	0.00	7.02	7.00	0.00	3.1	37.0
03/29/23 17:07:18	243:10:28	242:10:01	0.00	0.00	21.4	20.0	0.00	0.00	0.00	0.00	0.00	10.18	0.00	1.00	1.00	0.00	0.00	0.24	0.24	0.00	0.00	0.00	0.00	0.10	0.10	0.00	0.00	0.66	0.66	0.00	0.00	2	0.35	200	200	16.8	0.017	0.06					0.00	0.00	7.02	7.00	0.00	3.0	37.0
03/29/23 17:17:18	243:20:28	242:20:01	0.00	0.00	21.5	20.0	0.00	0.00	0.00	0.00	0.00	10.18	0.00	1.00	1.00	0.00	0.00	0.24	0.24	0.00	0.00	0.00	0.00	0.10	0.10	0.00	0.00	0.66	0.66	0.00	0.00	3	0.35	200	200	16.5	0.017	0.06					0.00	0.00	7.02	7.00	0.00	3.3	37.0
03/29/23 17:27:18	243:30:28	242:30:01	0.00	0.00	21.6	20.0	0.00	0.00	0.00	0.00	0.00	10.18	0.00	1.00	1.00	0.00	0.00	0.24	0.24	0.00	0.00	0.00	0.00	0.10	0.10	0.00	0.00	0.66	0.66	0.00	0.00	3	0.35	200	200	16.8	0.017	0.06					0.00	0.00	7.02	7.00	0.00	3.0	37.0
03/29/23 17:37:18	243:40:28	242:40:01	0.00	0.00	21.8	20.0	0.00	0.00	0.00	0.00	0.00	10.18	0.00	1.00	1.00	0.00	0.00	0.24	0.24	0.00	0.00	0.00	0.00	0.10	0.10	0.00	0.00	0.66	0.66	0.00	0.00	3	0.36	200	200	17.1	0.017	0.06					0.00	0.00	7.02	7.00	0.00	3.0	37.0
03/29/23 17:47:18	243:50:28	242:50:01	0.00	0.00	21.5	20.0	0.00	0.00	0.00	0.00	0.00	10.18	0.00	1.00	1.00	0.00	0.00	0.24	0.24	0.00	0.00	0.00	0.00	0.10	0.10	0.00	0.00	0.66	0.66	0.00	0.00	2	0.36	200	200	17.1	0.017	0.06					0.00	0.00	7.02	7.00	0.00	3.0	37.0
03/29/23 17:57:18	244:00:28	243:00:01	0.00	0.00	21.4	20.0	0.00	0.00	0.00	0.00	0.00	10.18	0.00	1.00	1.00	0.00	0.00	0.24	0.24	0.00	0.00	0.00	0.00	0.10	0.10	0.00	0.00	0.66	0.66	0.00	0.00	2	0.36	200	200	17.3	0.017	0.06					0.00	0.00	7.02	7.00	0.00	2.9	37.0
03/29/23 18:07:18	244:10:28	243:10:01	0.00	0.00	21.4	20.0	0.00	0.00	0.00	0.00	0.00	10.18	0.00	1.00	1.00	0.00	0.00	0.24	0.24	0.00	0.00	0.00	0.00	0.10	0.10	0.00	0.00	0.66	0.66	0.00	0.00	2	0.36	200	200	17.2	0.017	0.06					0.00	0.00	7.02	7.00	0.00	3.1	37.0
03/29/23 18:17:18	244:20:28	243:20:01	0.00	0.00	21.3	20.0	0.00	0.00	0.00	0.00	0.00	10.18	0.00	1.00	1.00	0.00	0.00	0.24	0.24	0.00	0.00	0.00	0.00	0.10	0.10	0.00	0.00	0.66	0.66	0.00	0.00	2	0.35	200	200	16.7	0.017	0.06					0.00	0.00	7.02	7.00	0.00	3.3	37.0
03/29/23 18:27:18	244:30:28	243:30:01	0.00	0.00	21.3	20.0	0.00	0.00	0.00	0.00	0.00	10.18	0.00	1.00	1.00	0.00	0.00	0.24	0.24	0.00	0.00	0.00	0.00	0.10	0.10	0.00	0.00	0.66	0.66	0.00	0.00	2	0.34	200	200	16.4	0.017	0.06					0.00	0.00	7.02	7.00	0.00	3.1	37.0
03/29/23 18:37:18	244:40:28	243:40:01	0.00	0.00	21.3	20.0	0.00	0.00	0.00	0.00	0.00	10.18	0.00	1.00	1.00	0.00	0.00	0.24	0.24	0.00	0.00	0.00	0.00	0.10	0.10	0.00	0.00	0.66	0.66	0.00	0.00	2	0.36	200	200	17.2	0.017	0.06					0.00	0.00	7.02	7.00	0.00	3.0	37.0
03/29/23 18:47:18	244:50:28	243:50:01	0.00	0.00	21.4	20.0	0.00	0.00	0.00	0.00	0.00	10.18	0.00	1.00	1.00	0.00	0.00	0.24	0.24	0.00	0.00	0.00	0.00	0.10	0.10	0.00	0.00	0.66	0.66	0.00	0.00	3	0.35	200	200	16.5	0.017	0.06					0.00	0.00	7.02	7.00	0.00	3.0	37.0
03/29/23 18:57:18	245:00:28	244:00:01	0.00	0.00	21.3	20.0	0.00	0.00	0.00	0.00	0.00	10.18	0.00	1.00	1.00	0.00	0.00	0.24	0.24	0.00	0.00	0.00	0.00	0.10	0.10	0.00	0.00	0.66	0.66	0.00	0.00	3	0.36	200	200	17.4	0.017	0.06					0.00	0.00	7.02	7.00	0.00	2.7	37.0
03/29/23 19:07:18	245:10:28	244:10:01	0.00	0.00	21.3	20.0	0.00	0.00	0.00	0.00	0.00	10.18	0.00	1.00	1.00	0.00	0.00	0.24	0.24	0.00	0.00	0.00	0.00	0.10	0.10	0.00	0.00	0.66	0.66	0.00	0.00	3	0.34	200	200	16.1	0.017	0.06					0.00	0.00	7.02	7.00	0.00	3.1	37.0
03/29/23 19:17:18	245:20:28	244:20:01	0.00	0.00	21.3	20.0	0.00	0.00	0.00	0.00	0.00	10.18	0.00	1.00	1.00	0.00	0.00	0.24	0.24	0.00	0.00	0.00	0.00	0.10	0.10	0.00	0.00	0.66	0.66	0.00	0.00	3	0.34	200	200	16.5	0.017	0.06					0.00	0.00	7.02	7.00	0.00	3.2	37.0
03/29/23 19:27:18	245:30:28	244:30:01	0.00	0.00	21.3	20.0	0.00	0.00	0.00	0.00	0.00	10.18	0.00	1.00	1.00	0.00	0.00	0.24	0.24	0.00	0.00	0.00	0.00	0.10	0.10	0.00	0.00	0.66	0.66	0.00	0.00	3	0.36	200	200	17.4	0.017	0.06					0.00	0.00	7.02	7.00	0.00	2.9	37.0
03/29/23 19:37:18	245:40:28	244:40:01	0.00	0.00	21.3	20.0	0.00	0.00	0.00	0.00	0.00	10.18	0.00	1.00	1.00	0.00	0.00	0.24	0.24	0.00	0.00	0.00	0.00	0.10	0.10	0.00	0.00	0.66	0.66	0.00	0.00	3	0.34	200	200	16.4	0.017	0.06					0.00	0.00	7.02	7.00	0.00	3.2	37.0
03/29/23 19:47:18	245:50:28	244:50:01	0.00	0.00	21.4	20.0	0.00	0.00	0.00	0.00	0.00	10.18	0.00	1.00	1.00	0.00	0.00	0.24	0.24	0.00	0.00	0.00	0.00	0.10	0.10	0.00	0.00	0.66	0.66	0.00	0.00	4	0.36	200	200	17.4	0.018	0.06					0.00	0.00	7.02	7.00	0.00	3.1	37.0
03/29/23 19:57:18	246:00:28	245:00:01	0.00	0.00	21.2	20.0	0.00	0.00	0.00	0.00	0.00	10.18	0.00	1.00	1.00	0.00	0.00	0.24	0.24	0.00	0.00	0.00	0.00	0.10	0.10	0.00	0.00	0.66	0.66	0.00	0.00	3	0.35	200	200	16.7	0.018	0.06					0.00	0.00	7.02	7.00	0.00	2.9	37.0
03/29/23 20:07:18	246:10:28	245:10:01	0.00	0.00	21.2	20.0	0.00	0.00	0.00	0.00	0.00	10.18	0.00	1.00	1.00	0.00	0.00	0.24	0.24	0.00	0.00	0.00	0.00	0.10	0.10	0.00	0.00	0.66	0.66	0.00	0.00	3	0.34	200	200	16.3	0.018	0.06					0.00	0.00	7.02	7.00	0.00	3.1	37.0
03/29/23 20:17:18	246:20:28	245:20:01	0.00	0.00	21.3	20.0	0.00	0.00	0.00	0.00	0.00	10.18	0.00	1.00	1.00	0.00	0.00	0.24	0.24	0.00	0.00	0.00	0.00	0.10	0.10	0.00	0.00	0.66	0.66	0.00	0.00	3	0.36	200	200	17.0	0.018	0.06					0.00	0.00	7.02	7.00	0.00	3.1	37.0
03/29/23 20:27:18	246:30:28	245:30:01	0.00	0.00	21.3	20.0	0.00	0.00	0.00	0.00	0.00	10.18	0.00	1.00	1.00	0.00	0.00	0.24	0.24	0.00	0.00	0.00	0.00	0.10	0.10	0.00	0.00	0.66	0.66	0.00	0.00	4	0.36	200	200	17.4	0.018	0.06					0.00	0.00	7.02	7.00	0.00	2.9	37.0
03/29/23 20:37:18	246:40:28	245:40:01	0.00	0.00	21.3	20.0	0.00	0.00	0.00	0.00	0.00	10.18	0.00	1.00	1.00	0.00	0.00	0.24	0.24	0.00	0.00	0.00	0.00	0.10	0.10	0.00	0.00	0.66	0.66	0.00	0.00	3	0.35	200	200	16.7	0.018	0.06					0.00	0.00	7.02	7.00	0.00	3.1	37.0
03/29/23 20:47:18	246:50:28	245:50:01	0.00	0.00	21.3	20.0	0.00	0.00	0.00	0.00	0.00	10.18	0.00	1.00	1.00	0.00	0.00	0.24	0.24	0.00	0.00	0.00	0.00	0.10	0.10	0.00	0.00	0.66	0.66	0.00	0.00	3	0.36	200	200	17.3	0.018	0.06					0.00	0.00	7.02	7.00	0.00	2.8	37.0
03/29/23 20:57:18	247:00:28	246:00:01	0.00	0.00	21.3	20.0	0.00	0.00	0.00	0.00	0.00	10.18	0.00	1.00	1.00	0.00	0.00	0.24	0.24	0.00	0.00	0.00	0.00	0.10	0.10	0.00	0.00	0.66	0.66	0.00	0.00	4	0.34	200	200	16.3	0.018	0.06					0.00	0.00	7.02	7.00	0.00	2.9	37.0
03/29/23 21:07:18	247:10:28	246:10:01	0.00	0.00	21.4	20.0	0.00	0.00	0.00	0.00	0.00	10.18	0.00	1.00	1.00	0.00	0.00	0.24	0.24	0.00	0.00	0.00	0.00	0.10	0.10	0.00	0.00	0.66	0.66	0.00	0.00	3	0.36	200	200	17.2	0.018	0.06					0.00	0.00	7.03	7.00	0.00	3.0	37.0
03/29/23 21:17:18	247:20:28	246:20:01	0.00	0.00	21.3	20.0	0.00	0.00	0.00	0.00	0.00	10.18	0.00	1.00	1.00	0.00	0.00	0.24	0.24	0.00	0.00	0.00	0.00	0.10	0.10	0.00	0.00	0.66	0.66	0.00	0.00	3	0.36	200	200	17.0	0.018	0.06					0.00	0.00	7.02	7.00	0.00	3.0	37.0
03/29/23 21:27:18	247:30:28	246:30:01	0.00	0.00	21.3	20.0	0.00	0.00	0.00	0.00	0.00	10.18	0.00	1.00	1.00	0.00	0.00	0.24	0.24	0.00	0.00	0.00	0.00	0.10	0.10	0.00	0.00	0.66	0.66	0.00	0.00	3	0.35	200	200	16.5	0.018	0.06					0.00	0.00	7.02	7.00	0.00	3.0	37.0
03/29/23 21:37:18	247:40:28	246:40:01	0.00	0.00	21.3	20.0	0.00	0.00	0.00	0.00	0.00	10.18	0.00	1.00	1.00	0.00	0.00	0.24	0.24	0.00	0.00	0.00	0.00	0.10	0.10	0.00	0.00	0.66	0.66	0.00	0.00	3	0.35	200	200	16.5	0.018	0.06					0.00	0.00	7.02	7.00	0.00	3.0	37.0
03/29/23 21:47:18	247:50:28	246:50:01	0.00	0.00	21.3	20.0	0.00	0.00	0.00	0.00	0.00	10.18	0.00	1.00	1.00	0.00	0.00	0.24	0.24	0.00	0.00	0.00	0.00	0.10	0.10	0.00	0.00	0.66	0.66	0.00	0.00	4	0.35	200	200	16.7	0.018	0.06					0.00	0.00	7.02	7.00	0.00	3.0	37.0
03/29/23 21:57:18	248:00:28	247:00:01	0.00	0.00	21.3	20.0	0.00	0.00	0.00	0.00	0.00	10.18	0.00	1.00	1.00	0.00	0.00	0.24	0.24	0.00	0.00	0.00	0.00	0.10	0.10	0.00	0.00	0.66	0.66	0.00	0.00	3	0.36	200	200	17.2	0.017	0.06					0.00	0.00	7.02	7.00	0.00	3.2	37.0
03/29/23 22:07:18	248:10:28	247:10:01	0.00	0.00	21.3	20.0	0.00	0.00	0.00	0.00	0.00	10.18	0.00	1.00	1.00	0.00	0.00	0.24	0.24	0.00	0.00	0.00	0.00	0.10	0.10	0.00	0.00	0.66	0.66	0.00	0.00	3	0.35	200	200	16.5	0.017	0.06					0.00	0.00	7.03	7.00	0.00	2.9	37.0
03/29/23 22:17:18	248:20:28	247:20:01	0.00	0.00	21.3	20.0	0.00	0.00	0.00	0.00	0.00	10.18	0.00	1.00	1.00	0.00	0.00	0.24	0.24	0.00	0.00	0.00	0.00	0.10	0.10	0.00	0.00	0.66	0.66	0.00	0.00	3	0.35	200	200	16.7	0.017	0.06					0.00	0.00	7.02	7.00	0.00	3.1	37.0
03/29/23 22:27:18	248:30:28	247:30:01	0.00	0.00	21.3	20.0	0.00	0.00	0.00	0.00	0.00	10.18	0.00	1.00	1.00	0.00	0.00	0.24	0.24	0.00	0.00	0.00	0.00	0.10	0.10	0.00	0.00	0.66	0.66	0.00	0.00	3	0.36	200	200	17.4	0.017	0.06					0.00	0.00	7.02	7.00	0.00	3.1	37.0
03/29/23 22:37:18	248:40:28	247:40:01	0.00	0.00	21.3	20.0	0.00	0.00	0.00	0.00	0.00	10.18	0.00	1.00	1.00	0.00	0.00	0.24	0.24	0.00	0.00	0.00	0.00	0.10	0.10	0.00	0.00	0.66	0.66	0.00	0.00	3	0.36	200	200	17.1	0.017	0.06					0.00	0.00	7.02	7.00	0.00	3.1	37.0
03/29/23 22:47:18	248:50:28	247:50:01	0.00	0.00	21.3	20.0	0.00	0.00	0.00	0.00	0.00	10.18	0.00	1.00	1.00	0.00	0.00	0.24	0.24	0.00	0.00	0.00	0.00	0.10	0.10	0.00	0.00	0.66	0.66	0.00	0.00	2	0.35	200	200	16.8	0.017	0.06					0.00	0.00	7.02	7.00	0.00	3.0	37.0
03/29/23 22:57:18	249:00:28	248:00:01	0.00	0.00	21.3	20.0	0.00	0.00	0.00	0.00	0.00	10.18	0.00	1.00	1.00	0.00	0.00	0.24	0.24	0.00	0.00	0.00	0.00	0.10	0.10	0.00	0.00	0.66	0.66	0.00	0.00	2	0.36	200	200	17.2	0.017	0.06					0.00	0.00	7.02	7.00	0.00	3.0	37.0
03/29/23 23:07:18	249:10:28	248:10:01	0.00	0.00	21.4	20.0	0.00	0.00	0.00	0.00	0.00	10.18	0.00	1.00	1.00	0.00	0.00	0.24	0.24	0.00	0.00	0.00	0.00	0.10	0.10	0.00	0.00	0.66	0.66	0.00	0.00	3	0.35	200	200	16.9	0.017	0.06					0.00	0.00	7.03	7.00	0.00	3.1	37.0
03/29/23 23:17:18	249:20:28	248:20:01	0.00	0.00	21.5	20.0	0.00	0.00	0.00	0.00	0.00	10.18	0.00	1.00	1.00	0.00	0.00	0.24	0.24	0.00	0.00	0.00	0.00	0.10	0.10	0.00	0.00	0.66	0.66	0.00	0.00	3	0.35	200	200	16.6	0.017	0.06					0.00	0.00	7.03	7.00	0.00	3.0	37.0
03/29/23 23:27:18	249:30:28	248:30:01	0.00	0.00	21.6	20.0	0.00	0.00	0.00	0.00	0.00	10.18	0.00	1.00	1.00	0.00	0.00	0.24	0.24	0.00	0.00	0.00	0.00	0.10	0.10	0.00	0.00	0.66	0.66	0.00	0.00	3	0.36	200	200	17.0	0.017	0.06					0.00	0.00	7.03	7.00	0.00	2.9	37.0
03/29/23 23:37:18	249:40:28	248:40:01	0.00	0.00	21.7	20.0	0.00	0.00	0.00	0.00	0.00	10.18	0.00	1.00	1.00	0.00	0.00	0.24	0.24	0.00	0.00	0.00	0.00	0.10	0.10	0.00	0.00	0.66	0.66	0.00	0.00	3	0.36	200	200	17.4	0.017	0.06					0.00	0.00	7.03	7.00	0.00	3.0	37.0
03/29/23 23:47:18	249:50:28	248:50:01	0.00	0.00	21.7	20.0	0.00	0.00	0.00	0.00	0.00	10.18	0.00	1.00	1.00	0.00	0.00	0.24	0.24	0.00	0.00	0.00	0.00	0.10	0.10	0.00	0.00	0.66	0.66	0.00	0.00	3	0.35	200	200	16.8	0.017	0.06					0.00	0.00	7.03	7.00	0.00	3.0	37.0
03/29/23 23:57:18	250:00:28	249:00:01	0.00	0.00	21.5	20.0	0.00	0.00	0.00	0.00	0.00	10.18	0.00	1.00	1.00	0.00	0.00	0.24	0.24	0.00	0.00	0.00	0.00	0.10	0.10	0.00	0.00	0.66	0.66	0.00	0.00	3	0.36	200	200	17.3	0.017	0.06					0.00	0.00	7.03	7.00	0.00	3.2	37.0
03/30/23 00:07:18	250:10:28	249:10:01	0.00	0.00	21.4	20.0	0.00	0.00	0.00	0.00	0.00	10.18	0.00	1.00	1.00	0.00	0.00	0.24	0.24	0.00	0.00	0.00	0.00	0.10	0.10	0.00	0.00	0.66	0.66	0.00	0.00	3	0.37	200	200	17.5	0.017	0.06					0.00	0.00	7.03	7.00	0.00	3.0	37.0
03/30/23 00:17:18	250:20:28	249:20:02	0.00	0.00	21.3	20.0	0.00	0.00	0.00	0.00	0.00	10.18	0.00	1.00	1.00	0.00	0.00	0.24	0.24	0.00	0.00	0.00	0.00	0.10	0.10	0.00	0.00	0.66	0.66	0.00	0.00	3	0.34	200	200	16.2	0.017	0.06					0.00	0.00	7.03	7.00	0.00	3.0	37.0
03/30/23 00:27:18	250:30:28	249:30:02	0.00	0.00	21.3	20.0	0.00	0.00	0.00	0.00	0.00	10.18	0.00	1.00	1.00	0.00	0.00	0.24	0.24	0.00	0.00	0.00	0.00	0.10	0.10	0.00	0.00	0.66	0.66	0.00	0.00	3	0.35	200	200	16.8	0.017	0.06					0.00	0.00	7.03	7.00	0.00	3.0	37.0
03/30/23 00:37:18	250:40:28	249:40:02	0.00	0.00	21.4	20.0	0.00	0.00	0.00	0.00	0.00	10.18	0.00	1.00	1.00	0.00	0.00	0.24	0.24	0.00	0.00	0.00	0.00	0.10	0.10	0.00	0.00	0.66	0.66	0.00	0.00	4	0.36	200	200	17.3	0.017	0.06					0.00	0.00	7.03	7.00	0.00	3.1	37.0
03/30/23 00:47:18	250:50:28	249:50:02	0.00	0.00	21.4	20.0	0.00	0.00	0.00	0.00	0.00	10.18	0.00	1.00	1.00	0.00	0.00	0.24	0.24	0.00	0.00	0.00	0.00	0.10	0.10	0.00	0.00	0.66	0.66	0.00	0.00	3	0.35	200	200	16.7	0.017	0.06					0.00	0.00	7.03	7.00	0.00	3.0	37.0
03/30/23 00:57:18	251:00:28	250:00:02	0.00	0.00	21.3	20.0	0.00	0.00	0.00	0.00	0.00	10.18	0.00	1.00	1.00	0.00	0.00	0.24	0.24	0.00	0.00	0.00	0.00	0.10	0.10	0.00	0.00	0.66	0.66	0.00	0.00	3	0.35	200	200	16.8	0.017	0.06					0.00	0.00	7.03	7.00	0.00	3.2	37.0
03/30/23 01:07:18	251:10:28	250:10:02	0.00	0.00	21.3	20.0	0.00	0.00	0.00	0.00	0.00	10.18	0.00	1.00	1.00	0.00	0.00	0.24	0.24	0.00	0.00	0.00	0.00	0.10	0.10	0.00	0.00	0.66	0.66	0.00	0.00	4	0.36	200	200	17.4	0.017	0.06					0.00	0.00	7.03	7.00	0.00	3.1	37.0
03/30/23 01:17:18	251:20:28	250:20:02	0.00	0.00	21.4	20.0	0.00	0.00	0.00	0.00	0.00	10.18	0.00	1.00	1.00	0.00	0.00	0.24	0.24	0.00	0.00	0.00	0.00	0.10	0.10	0.00	0.00	0.66	0.66	0.00	0.00	4	0.37	200	200	17.5	0.017	0.06					0.00	0.00	7.03	7.00	0.00	3.3	37.0
03/30/23 01:27:18	251:30:28	250:30:02	0.00	0.00	21.4	20.0	0.00	0.00	0.00	0.00	0.00	10.18	0.00	1.00	1.00	0.00	0.00	0.24	0.24	0.00	0.00	0.00	0.00	0.10	0.10	0.00	0.00	0.66	0.66	0.00	0.00	3	0.34	200	200	16.3	0.017	0.06					0.00	0.00	7.03	7.00	0.00	3.1	37.0
03/30/23 01:37:18	251:40:28	250:40:02	0.00	0.00	21.3	20.0	0.00	0.00	0.00	0.00	0.00	10.18	0.00	1.00	1.00	0.00	0.00	0.24	0.24	0.00	0.00	0.00	0.00	0.10	0.10	0.00	0.00	0.66	0.66	0.00	0.00	3	0.36	200	200	17.0	0.017	0.06					0.00	0.00	7.03	7.00	0.00	3.1	37.0
03/30/23 01:47:18	251:50:28	250:50:02	0.00	0.00	21.3	20.0	0.00	0.00	0.00	0.00	0.00	10.18	0.00	1.00	1.00	0.00	0.00	0.24	0.24	0.00	0.00	0.00	0.00	0.10	0.10	0.00	0.00	0.66	0.66	0.00	0.00	4	0.36	200	200	17.0	0.017	0.06					0.00	0.00	7.03	7.00	0.00	3.1	37.0
03/30/23 01:57:18	252:00:28	251:00:02	0.00	0.00	21.2	20.0	0.00	0.00	0.00	0.00	0.00	10.18	0.00	1.00	1.00	0.00	0.00	0.24	0.24	0.00	0.00	0.00	0.00	0.10	0.10	0.00	0.00	0.66	0.66	0.00	0.00	3	0.34	200	200	16.3	0.017	0.06					0.00	0.00	7.03	7.00	0.00	3.2	37.0
03/30/23 02:07:18	252:10:28	251:10:02	0.00	0.00	21.3	20.0	0.00	0.00	0.00	0.00	0.00	10.18	0.00	1.00	1.00	0.00	0.00	0.24	0.24	0.00	0.00	0.00	0.00	0.10	0.10	0.00	0.00	0.66	0.66	0.00	0.00	3	0.35	200	200	16.6	0.018	0.06					0.00	0.00	7.03	7.00	0.00	3.2	37.0
03/30/23 02:17:18	252:20:28	251:20:02	0.00	0.00	21.3	20.0	0.00	0.00	0.00	0.00	0.00	10.18	0.00	1.00	1.00	0.00	0.00	0.24	0.24	0.00	0.00	0.00	0.00	0.10	0.10	0.00	0.00	0.66	0.66	0.00	0.00	3	0.35	200	200	16.8	0.018	0.06					0.00	0.00	7.03	7.00	0.00	2.8	37.0
03/30/23 02:27:18	252:30:28	251:30:02	0.00	0.00	21.3	20.0	0.00	0.00	0.00	0.00	0.00	10.18	0.00	1.00	1.00	0.00	0.00	0.24	0.24	0.00	0.00	0.00	0.00	0.10	0.10	0.00	0.00	0.66	0.66	0.00	0.00	3	0.36	200	200	17.2	0.018	0.06					0.00	0.00	7.03	7.00	0.00	3.0	37.0
03/30/23 02:37:18	252:40:28	251:40:02	0.00	0.00	21.3	20.0	0.00	0.00	0.00	0.00	0.00	10.18	0.00	1.00	1.00	0.00	0.00	0.24	0.24	0.00	0.00	0.00	0.00	0.10	0.10	0.00	0.00	0.66	0.66	0.00	0.00	2	0.34	200	200	16.4	0.018	0.06					0.00	0.00	7.03	7.00	0.00	3.1	37.0
03/30/23 02:47:18	252:50:28	251:50:02	0.00	0.00	21.4	20.0	0.00	0.00	0.00	0.00	0.00	10.18	0.00	1.00	1.00	0.00	0.00	0.24	0.24	0.00	0.00	0.00	0.00	0.10	0.10	0.00	0.00	0.66	0.66	0.00	0.00	4	0.34	200	200	16.3	0.018	0.06					0.00	0.00	7.03	7.00	0.00	3.0	37.0
03/30/23 02:57:18	253:00:28	252:00:02	0.00	0.00	21.4	20.0	0.00	0.00	0.00	0.00	0.00	10.18	0.00	1.00	1.00	0.00	0.00	0.24	0.24	0.00	0.00	0.00	0.00	0.10	0.10	0.00	0.00	0.66	0.66	0.00	0.00	3	0.36	200	200	17.0	0.018	0.06					0.00	0.00	7.03	7.00	0.00	3.0	37.0
03/30/23 03:07:18	253:10:28	252:10:02	0.00	0.00	21.5	20.0	0.00	0.00	0.00	0.00	0.00	10.18	0.00	1.00	1.00	0.00	0.00	0.24	0.24	0.00	0.00	0.00	0.00	0.10	0.10	0.00	0.00	0.66	0.66	0.00	0.00	4	0.35	200	200	16.9	0.018	0.06					0.00	0.00	7.03	7.00	0.00	3.0	37.0
03/30/23 03:17:18	253:20:29	252:20:02	0.00	0.00	21.7	20.0	0.00	0.00	0.00	0.00	0.00	10.18	0.00	1.00	1.00	0.00	0.00	0.24	0.24	0.00	0.00	0.00	0.00	0.10	0.10	0.00	0.00	0.66	0.66	0.00	0.00	3	0.36	200	200	17.4	0.018	0.06					0.00	0.00	7.03	7.00	0.00	3.0	37.0
03/30/23 03:27:18	253:30:29	252:30:02	0.00	0.00	21.3	20.0	0.00	0.00	0.00	0.00	0.00	10.18	0.00	1.00	1.00	0.00	0.00	0.24	0.24	0.00	0.00	0.00	0.00	0.10	0.10	0.00	0.00	0.66	0.66	0.00	0.00	3	0.35	200	200	16.9	0.018	0.06					0.00	0.00	7.03	7.00	0.00	3.1	37.0
03/30/23 03:37:18	253:40:29	252:40:02	0.00	0.00	21.3	20.0	0.00	0.00	0.00	0.00	0.00	10.18	0.00	1.00	1.00	0.00	0.00	0.24	0.24	0.00	0.00	0.00	0.00	0.10	0.10	0.00	0.00	0.66	0.66	0.00	0.00	3	0.35	200	200	16.9	0.018	0.06					0.00	0.00	7.03	7.00	0.00	3.0	37.0
03/30/23 03:47:18	253:50:29	252:50:02	0.00	0.00	21.3	20.0	0.00	0.00	0.00	0.00	0.00	10.18	0.00	1.00	1.00	0.00	0.00	0.24	0.24	0.00	0.00	0.00	0.00	0.10	0.10	0.00	0.00	0.66	0.66	0.00	0.00	3	0.36	200	200	17.2	0.018	0.06					0.00	0.00	7.03	7.00	0.00	2.9	37.0
03/30/23 03:57:18	254:00:29	253:00:02	0.00	0.00	21.3	20.0	0.00	0.00	0.00	0.00	0.00	10.18	0.00	1.00	1.00	0.00	0.00	0.24	0.24	0.00	0.00	0.00	0.00	0.10	0.10	0.00	0.00	0.66	0.66	0.00	0.00	3	0.35	200	200	16.8	0.018	0.06					0.00	0.00	7.03	7.00	0.00	3.1	37.0
03/30/23 04:07:18	254:10:29	253:10:02	0.00	0.00	21.1	20.0	0.00	0.00	0.00	0.00	0.00	10.18	0.00	1.00	1.00	0.00	0.00	0.24	0.24	0.00	0.00	0.00	0.00	0.10	0.10	0.00	0.00	0.66	0.66	0.00	0.00	3	0.34	200	200	16.4	0.018	0.06					0.00	0.00	7.03	7.00	0.00	3.2	37.0
03/30/23 04:17:18	254:20:29	253:20:02	0.00	0.00	21.2	20.0	0.00	0.00	0.00	0.00	0.00	10.18	0.00	1.00	1.00	0.00	0.00	0.24	0.24	0.00	0.00	0.00	0.00	0.10	0.10	0.00	0.00	0.66	0.66	0.00	0.00	3	0.35	200	200	17.0	0.018	0.06					0.00	0.00	7.03	7.00	0.00	3.0	37.0
03/30/23 04:27:18	254:30:29	253:30:02	0.00	0.00	21.2	20.0	0.00	0.00	0.00	0.00	0.00	10.18	0.00	1.00	1.00	0.00	0.00	0.24	0.24	0.00	0.00	0.00	0.00	0.10	0.10	0.00	0.00	0.66	0.66	0.00	0.00	4	0.34	200	200	16.4	0.018	0.06					0.00	0.00	7.03	7.00	0.00	2.8	37.0
03/30/23 04:37:18	254:40:29	253:40:02	0.00	0.00	21.2	20.0	0.00	0.00	0.00	0.00	0.00	10.18	0.00	1.00	1.00	0.00	0.00	0.24	0.24	0.00	0.00	0.00	0.00	0.10	0.10	0.00	0.00	0.66	0.66	0.00	0.00	3	0.34	200	200	16.4	0.018	0.06					0.00	0.00	7.03	7.00	0.00	3.2	37.0
03/30/23 04:47:18	254:50:29	253:50:02	0.00	0.00	21.1	20.0	0.00	0.00	0.00	0.00	0.00	10.18	0.00	1.00	1.00	0.00	0.00	0.24	0.24	0.00	0.00	0.00	0.00	0.10	0.10	0.00	0.00	0.66	0.66	0.00	0.00	3	0.36	200	200	17.1	0.018	0.06					0.00	0.00	7.03	7.00	0.00	3.2	37.0
03/30/23 04:57:18	255:00:29	254:00:02	0.00	0.00	21.3	20.0	0.00	0.00	0.00	0.00	0.00	10.18	0.00	1.00	1.00	0.00	0.00	0.24	0.24	0.00	0.00	0.00	0.00	0.10	0.10	0.00	0.00	0.66	0.66	0.00	0.00	3	0.36	200	200	17.4	0.018	0.06					0.00	0.00	7.03	7.00	0.00	2.9	37.0
03/30/23 05:07:18	255:10:29	254:10:02	0.00	0.00	21.2	20.0	0.00	0.00	0.00	0.00	0.00	10.18	0.00	1.00	1.00	0.00	0.00	0.24	0.24	0.00	0.00	0.00	0.00	0.10	0.10	0.00	0.00	0.66	0.66	0.00	0.00	3	0.34	200	200	16.4	0.018	0.06					0.00	0.00	7.03	7.00	0.00	3.2	37.0
03/30/23 05:17:18	255:20:29	254:20:02	0.00	0.00	21.2	20.0	0.00	0.00	0.00	0.00	0.00	10.18	0.00	1.00	1.00	0.00	0.00	0.24	0.24	0.00	0.00	0.00	0.00	0.10	0.10	0.00	0.00	0.66	0.66	0.00	0.00	4	0.35	200	200	16.6	0.018	0.06					0.00	0.00	7.03	7.00	0.00	3.1	37.0
03/30/23 05:27:18	255:30:29	254:30:02	0.00	0.00	21.3	20.0	0.00	0.00	0.00	0.00	0.00	10.18	0.00	1.00	1.00	0.00	0.00	0.24	0.24	0.00	0.00	0.00	0.00	0.10	0.10	0.00	0.00	0.66	0.66	0.00	0.00	3	0.35	200	200	16.9	0.018	0.06					0.00	0.00	7.03	7.00	0.00	3.1	37.0
03/30/23 05:37:18	255:40:29	254:40:02	0.00	0.00	21.3	20.0	0.00	0.00	0.00	0.00	0.00	10.18	0.00	1.00	1.00	0.00	0.00	0.24	0.24	0.00	0.00	0.00	0.00	0.10	0.10	0.00	0.00	0.66	0.66	0.00	0.00	3	0.37	200	200	17.5	0.017	0.06					0.00	0.00	7.04	7.00	0.00	3.0	37.0
03/30/23 05:47:18	255:50:29	254:50:02	0.00	0.00	21.5	20.0	0.00	0.00	0.00	0.00	0.00	10.18	0.00	1.00	1.00	0.00	0.00	0.24	0.24	0.00	0.00	0.00	0.00	0.10	0.10	0.00	0.00	0.66	0.66	0.00	0.00	3	0.36	200	200	17.0	0.017	0.06					0.00	0.00	7.03	7.00	0.00	2.9	37.0
03/30/23 05:57:18	256:00:29	255:00:02	0.00	0.00	21.5	20.0	0.00	0.00	0.00	0.00	0.00	10.18	0.00	1.00	1.00	0.00	0.00	0.24	0.24	0.00	0.00	0.00	0.00	0.10	0.10	0.00	0.00	0.66	0.66	0.00	0.00	3	0.34	200	200	16.4	0.017	0.06					0.00	0.00	7.04	7.00	0.00	3.3	37.0
03/30/23 06:07:18	256:10:29	255:10:02	0.00	0.00	21.4	20.0	0.00	0.00	0.00	0.00	0.00	10.18	0.00	1.00	1.00	0.00	0.00	0.24	0.24	0.00	0.00	0.00	0.00	0.10	0.10	0.00	0.00	0.66	0.66	0.00	0.00	4	0.34	200	200	16.4	0.017	0.06					0.00	0.00	7.04	7.00	0.00	3.0	37.0
03/30/23 06:17:18	256:20:29	255:20:02	0.00	0.00	21.2	20.0	0.00	0.00	0.00	0.00	0.00	10.18	0.00	1.00	1.00	0.00	0.00	0.24	0.24	0.00	0.00	0.00	0.00	0.10	0.10	0.00	0.00	0.66	0.66	0.00	0.00	3	0.35	200	200	16.6	0.017	0.06					0.00	0.00	7.04	7.00	0.00	2.9	37.0
03/30/23 06:27:18	256:30:29	255:30:02	0.00	0.00	21.3	20.0	0.00	0.00	0.00	0.00	0.00	10.18	0.00	1.00	1.00	0.00	0.00	0.24	0.24	0.00	0.00	0.00	0.00	0.10	0.10	0.00	0.00	0.66	0.66	0.00	0.00	3	0.35	200	200	16.6	0.017	0.06					0.00	0.00	7.04	7.00	0.00	3.2	37.0
03/30/23 06:37:18	256:40:29	255:40:02	0.00	0.00	21.2	20.0	0.00	0.00	0.00	0.00	0.00	10.18	0.00	1.00	1.00	0.00	0.00	0.24	0.24	0.00	0.00	0.00	0.00	0.10	0.10	0.00	0.00	0.66	0.66	0.00	0.00	3	0.36	200	200	17.1	0.017	0.06					0.00	0.00	7.04	7.00	0.00	3.3	37.0
03/30/23 06:47:18	256:50:29	255:50:02	0.00	0.00	21.2	20.0	0.00	0.00	0.00	0.00	0.00	10.18	0.00	1.00	1.00	0.00	0.00	0.24	0.24	0.00	0.00	0.00	0.00	0.10	0.10	0.00	0.00	0.66	0.66	0.00	0.00	3	0.35	200	200	16.9	0.017	0.06					0.00	0.00	7.04	7.00	0.00	3.1	37.0
03/30/23 06:57:18	257:00:29	256:00:02	0.00	0.00	21.2	20.0	0.00	0.00	0.00	0.00	0.00	10.18	0.00	1.00	1.00	0.00	0.00	0.24	0.24	0.00	0.00	0.00	0.00	0.10	0.10	0.00	0.00	0.66	0.66	0.00	0.00	3	0.35	201	200	16.9	0.018	0.06					0.00	0.00	7.04	7.00	0.00	3.2	37.0
03/30/23 07:07:18	257:10:29	256:10:02	0.00	0.00	21.2	20.0	0.00	0.00	0.00	0.00	0.00	10.18	0.00	1.00	1.00	0.00	0.00	0.24	0.24	0.00	0.00	0.00	0.00	0.10	0.10	0.00	0.00	0.66	0.66	0.00	0.00	2	0.36	200	200	17.0	0.018	0.06					0.00	0.00	7.04	7.00	0.00	3.1	37.0
03/30/23 07:17:18	257:20:29	256:20:02	0.00	0.00	21.2	20.0	0.00	0.00	0.00	0.00	0.00	10.18	0.00	1.00	1.00	0.00	0.00	0.24	0.24	0.00	0.00	0.00	0.00	0.10	0.10	0.00	0.00	0.66	0.66	0.00	0.00	3	0.36	200	200	17.1	0.018	0.06					0.00	0.00	7.04	7.00	0.00	3.0	37.0
03/30/23 07:27:18	257:30:29	256:30:02	0.00	0.00	21.2	20.0	0.00	0.00	0.00	0.00	0.00	10.18	0.00	1.00	1.00	0.00	0.00	0.24	0.24	0.00	0.00	0.00	0.00	0.10	0.10	0.00	0.00	0.66	0.66	0.00	0.00	3	0.36	200	200	17.4	0.018	0.06					0.00	0.00	7.04	7.00	0.00	2.8	37.0
03/30/23 07:37:18	257:40:29	256:40:02	0.00	0.00	21.3	20.0	0.00	0.00	0.00	0.00	0.00	10.18	0.00	1.00	1.00	0.00	0.00	0.24	0.24	0.00	0.00	0.00	0.00	0.10	0.10	0.00	0.00	0.66	0.66	0.00	0.00	2	0.35	200	200	16.6	0.018	0.06					0.00	0.00	7.04	7.00	0.00	3.1	37.0
03/30/23 07:47:18	257:50:29	256:50:02	0.00	0.00	21.3	20.0	0.00	0.00	0.00	0.00	0.00	10.18	0.00	1.00	1.00	0.00	0.00	0.24	0.24	0.00	0.00	0.00	0.00	0.10	0.10	0.00	0.00	0.66	0.66	0.00	0.00	3	0.34	200	200	16.4	0.018	0.06					0.00	0.00	7.04	7.00	0.00	3.0	37.0
03/30/23 07:57:18	258:00:29	257:00:02	0.00	0.00	21.5	20.0	0.00	0.00	0.00	0.00	0.00	10.18	0.00	1.00	1.00	0.00	0.00	0.24	0.24	0.00	0.00	0.00	0.00	0.10	0.10	0.00	0.00	0.66	0.66	0.00	0.00	3	0.34	200	200	16.4	0.018	0.06					0.00	0.00	7.04	7.00	0.00	3.0	37.0
03/30/23 08:07:19	258:10:29	257:10:02	0.00	0.00	21.5	20.0	0.00	0.00	0.00	0.00	0.00	10.18	0.00	1.00	1.00	0.00	0.00	0.24	0.24	0.00	0.00	0.00	0.00	0.10	0.10	0.00	0.00	0.66	0.66	0.00	0.00	3	0.35	200	200	16.7	0.018	0.06					0.00	0.00	7.04	7.00	0.00	2.9	37.0
03/30/23 08:17:19	258:20:29	257:20:02	0.00	0.00	21.3	20.0	0.00	0.00	0.00	0.00	0.00	10.18	0.00	1.00	1.00	0.00	0.00	0.24	0.24	0.00	0.00	0.00	0.00	0.10	0.10	0.00	0.00	0.66	0.66	0.00	0.00	3	0.35	201	200	16.8	0.018	0.06					0.00	0.00	7.04	7.00	0.00	3.2	37.0
03/30/23 08:27:19	258:30:29	257:30:02	0.00	0.00	21.2	20.0	0.00	0.00	0.00	0.00	0.00	10.18	0.00	1.00	1.00	0.00	0.00	0.24	0.24	0.00	0.00	0.00	0.00	0.10	0.10	0.00	0.00	0.66	0.66	0.00	0.00	3	0.34	200	200	16.4	0.018	0.06					0.00	0.00	7.04	7.00	0.00	3.1	37.0
03/30/23 08:37:19	258:40:29	257:40:02	0.00	0.00	21.2	20.0	0.00	0.00	0.00	0.00	0.00	10.18	0.00	1.00	1.00	0.00	0.00	0.24	0.24	0.00	0.00	0.00	0.00	0.10	0.10	0.00	0.00	0.66	0.66	0.00	0.00	3	0.36	200	200	17.3	0.018	0.06					0.00	0.00	7.04	7.00	0.00	3.1	37.0
03/30/23 08:47:19	258:50:29	257:50:02	0.00	0.00	21.2	20.0	0.00	0.00	0.00	0.00	0.00	10.18	0.00	1.00	1.00	0.00	0.00	0.24	0.24	0.00	0.00	0.00	0.00	0.10	0.10	0.00	0.00	0.66	0.66	0.00	0.00	3	0.34	200	200	16.2	0.018	0.06					0.00	0.00	7.04	7.00	0.00	3.1	37.0
03/30/23 08:57:19	259:00:29	258:00:02	0.00	0.00	21.2	20.0	0.00	0.00	0.00	0.00	0.00	10.18	0.00	1.00	1.00	0.00	0.00	0.24	0.24	0.00	0.00	0.00	0.00	0.10	0.10	0.00	0.00	0.66	0.66	0.00	0.00	3	0.35	200	200	16.6	0.018	0.06					0.00	0.00	7.04	7.00	0.00	3.0	37.0
03/30/23 09:07:19	259:10:29	258:10:02	0.00	0.00	21.2	20.0	0.00	0.00	0.00	0.00	0.00	10.18	0.00	1.00	1.00	0.00	0.00	0.24	0.24	0.00	0.00	0.00	0.00	0.10	0.10	0.00	0.00	0.66	0.66	0.00	0.00	3	0.35	200	200	16.7	0.018	0.06					0.00	0.00	7.04	7.00	0.00	3.1	37.0
03/30/23 09:17:19	259:20:29	258:20:02	0.00	0.00	21.2	20.0	0.00	0.00	0.00	0.00	0.00	10.18	0.00	1.00	1.00	0.00	0.00	0.24	0.24	0.00	0.00	0.00	0.00	0.10	0.10	0.00	0.00	0.66	0.66	0.00	0.00	3	0.36	200	200	17.4	0.018	0.06					0.00	0.00	7.04	7.00	0.00	3.1	37.0
03/30/23 09:27:19	259:30:29	258:30:02	0.00	0.00	21.2	20.0	0.00	0.00	0.00	0.00	0.00	10.18	0.00	1.00	1.00	0.00	0.00	0.24	0.24	0.00	0.00	0.00	0.00	0.10	0.10	0.00	0.00	0.66	0.66	0.00	0.00	2	0.34	200	200	16.4	0.018	0.06					0.00	0.00	7.04	7.00	0.00	3.0	37.0
03/30/23 09:37:19	259:40:29	258:40:02	0.00	0.00	21.1	20.0	0.00	0.00	0.00	0.00	0.00	10.18	0.00	1.00	1.00	0.00	0.00	0.24	0.24	0.00	0.00	0.00	0.00	0.10	0.10	0.00	0.00	0.66	0.66	0.00	0.00	2	0.35	200	200	16.5	0.018	0.06					0.00	0.00	7.04	7.00	0.00	3.1	37.0
03/30/23 09:47:19	259:50:29	258:50:02	0.00	0.00	21.1	20.0	0.00	0.00	0.00	0.00	0.00	10.18	0.00	1.00	1.00	0.00	0.00	0.24	0.24	0.00	0.00	0.00	0.00	0.10	0.10	0.00	0.00	0.66	0.66	0.00	0.00	3	0.36	199	200	17.1	0.018	0.06					0.00	0.00	7.04	7.00	0.00	3.4	37.0
03/30/23 09:57:19	260:00:29	259:00:02	0.00	0.00	21.2	20.0	0.00	0.00	0.00	0.00	0.00	10.18	0.00	1.00	1.00	0.00	0.00	0.24	0.24	0.00	0.00	0.00	0.00	0.10	0.10	0.00	0.00	0.66	0.66	0.00	0.00	3	0.35	200	200	16.9	0.018	0.06					0.00	0.00	7.04	7.00	0.00	3.2	37.0
03/30/23 10:07:19	260:10:29	259:10:02	0.00	0.00	21.2	20.0	0.00	0.00	0.00	0.00	0.00	10.18	0.00	1.00	1.00	0.00	0.00	0.24	0.24	0.00	0.00	0.00	0.00	0.10	0.10	0.00	0.00	0.66	0.66	0.00	0.00	3	0.35	200	200	16.7	0.018	0.06					0.00	0.00	7.04	7.00	0.00	3.1	37.0
03/30/23 10:17:19	260:20:29	259:20:02	0.00	0.00	21.1	20.0	0.00	0.00	0.00	0.00	0.00	10.18	0.00	1.00	1.00	0.00	0.00	0.24	0.24	0.00	0.00	0.00	0.00	0.10	0.10	0.00	0.00	0.66	0.66	0.00	0.00	3	0.34	200	200	16.2	0.018	0.06					0.00	0.00	7.04	7.00	0.00	3.0	37.0
03/30/23 10:27:19	260:30:29	259:30:02	0.00	0.00	21.1	20.0	0.00	0.00	0.00	0.00	0.00	10.18	0.00	1.00	1.00	0.00	0.00	0.24	0.24	0.00	0.00	0.00	0.00	0.10	0.10	0.00	0.00	0.66	0.66	0.00	0.00	3	0.36	200	200	17.1	0.018	0.06					0.00	0.00	7.04	7.00	0.00	3.1	37.0
03/30/23 10:37:19	260:40:29	259:40:02	0.00	0.00	21.1	20.0	0.00	0.00	0.00	0.00	0.00	10.18	0.00	1.00	1.00	0.00	0.00	0.24	0.24	0.00	0.00	0.00	0.00	0.10	0.10	0.00	0.00	0.66	0.66	0.00	0.00	3	0.35	200	200	16.9	0.018	0.06					0.00	0.00	7.04	7.00	0.00	2.8	37.0
03/30/23 10:47:19	260:50:29	259:50:02	0.00	0.00	22.5	20.0	0.00	0.00	0.00	0.00	0.00	10.18	0.00	1.00	1.00	0.00	0.00	0.24	0.24	0.00	0.00	0.00	0.00	0.10	0.10	0.00	0.00	0.66	0.66	0.00	0.00	3	0.35	200	200	16.5	0.019	0.06					0.00	0.00	7.04	7.00	0.00	3.2	37.0
03/30/23 10:57:19	261:00:29	260:00:02	0.00	0.00	22.2	20.0	0.00	0.00	0.00	0.00	0.00	10.18	0.00	1.00	1.00	0.00	0.00	0.24	0.24	0.00	0.00	0.00	0.00	0.10	0.10	0.00	0.00	0.66	0.66	0.00	0.00	3	0.35	200	200	16.8	0.019	0.06					0.00	0.00	7.04	7.00	0.00	3.2	37.0
03/30/23 11:07:19	261:10:29	260:10:02	0.00	0.00	21.7	20.0	0.00	0.00	0.00	0.00	0.00	10.18	0.00	1.00	1.00	0.00	0.00	0.24	0.24	0.00	0.00	0.00	0.00	0.10	0.10	0.00	0.00	0.66	0.66	0.00	0.00	4	0.34	200	200	16.4	0.019	0.06					0.00	0.00	7.04	7.00	0.00	3.0	37.0
03/30/23 11:17:19	261:20:29	260:20:02	0.00	0.00	21.5	20.0	0.00	0.00	0.00	0.00	0.00	10.18	0.00	1.00	1.00	0.00	0.00	0.24	0.24	0.00	0.00	0.00	0.00	0.10	0.10	0.00	0.00	0.66	0.66	0.00	0.00	3	0.35	200	200	16.7	0.019	0.06					0.00	0.00	7.04	7.00	0.00	3.0	37.0
03/30/23 11:27:19	261:30:29	260:30:02	0.00	0.00	21.2	20.0	0.00	0.00	0.00	0.00	0.00	10.18	0.00	1.00	1.00	0.00	0.00	0.24	0.24	0.00	0.00	0.00	0.00	0.10	0.10	0.00	0.00	0.66	0.66	0.00	0.00	3	0.35	200	200	16.6	0.019	0.06					0.00	0.00	7.04	7.00	0.00	3.1	37.0
03/30/23 11:37:19	261:40:29	260:40:02	0.00	0.00	21.3	20.0	0.00	0.00	0.00	0.00	0.00	10.18	0.00	1.00	1.00	0.00	0.00	0.24	0.24	0.00	0.00	0.00	0.00	0.10	0.10	0.00	0.00	0.66	0.66	0.00	0.00	4	0.36	200	200	17.1	0.019	0.06					0.00	0.00	7.04	7.00	0.00	3.0	37.0
03/30/23 11:47:19	261:50:29	260:50:02	0.00	0.00	21.2	20.0	0.00	0.00	0.00	0.00	0.00	10.18	0.00	1.00	1.00	0.00	0.00	0.24	0.24	0.00	0.00	0.00	0.00	0.10	0.10	0.00	0.00	0.66	0.66	0.00	0.00	3	0.36	200	200	17.2	0.019	0.06					0.00	0.00	7.05	7.00	0.00	3.4	37.0
03/30/23 11:57:19	262:00:29	261:00:02	0.00	0.00	21.2	20.0	0.00	0.00	0.00	0.00	0.00	10.18	0.00	1.00	1.00	0.00	0.00	0.24	0.24	0.00	0.00	0.00	0.00	0.10	0.10	0.00	0.00	0.66	0.66	0.00	0.00	3	0.34	200	200	16.4	0.019	0.06					0.00	0.00	7.05	7.00	0.00	3.0	37.0
03/30/23 12:07:19	262:10:29	261:10:02	0.00	0.00	21.1	20.0	0.00	0.00	0.00	0.00	0.00	10.18	0.00	1.00	1.00	0.00	0.00	0.24	0.24	0.00	0.00	0.00	0.00	0.10	0.10	0.00	0.00	0.66	0.66	0.00	0.00	3	0.36	200	200	17.2	0.019	0.06					0.00	0.00	7.05	7.00	0.00	2.8	37.0
03/30/23 12:17:19	262:20:29	261:20:02	0.00	0.00	21.2	20.0	0.00	0.00	0.00	0.00	0.00	10.18	0.00	1.00	1.00	0.00	0.00	0.24	0.24	0.00	0.00	0.00	0.00	0.10	0.10	0.00	0.00	0.66	0.66	0.00	0.00	3	0.36	200	200	17.1	0.019	0.06					0.00	0.00	7.05	7.00	0.00	3.0	37.0
03/30/23 12:27:19	262:30:29	261:30:02	0.00	0.00	21.2	20.0	0.00	0.00	0.00	0.00	0.00	10.18	0.00	1.00	1.00	0.00	0.00	0.24	0.24	0.00	0.00	0.00	0.00	0.10	0.10	0.00	0.00	0.66	0.66	0.00	0.00	4	0.36	200	200	17.1	0.019	0.06					0.00	0.00	7.05	7.00	0.00	3.0	37.0
03/30/23 12:37:19	262:40:29	261:40:02	0.00	0.00	21.2	20.0	0.00	0.00	0.00	0.00	0.00	10.18	0.00	1.00	1.00	0.00	0.00	0.24	0.24	0.00	0.00	0.00	0.00	0.10	0.10	0.00	0.00	0.66	0.66	0.00	0.00	3	0.34	200	200	16.3	0.019	0.06					0.00	0.00	7.05	7.00	0.00	3.0	37.0
03/30/23 12:47:19	262:50:29	261:50:02	0.00	0.00	21.2	20.0	0.00	0.00	0.00	0.00	0.00	10.18	0.00	1.00	1.00	0.00	0.00	0.24	0.24	0.00	0.00	0.00	0.00	0.10	0.10	0.00	0.00	0.66	0.66	0.00	0.00	3	0.34	200	200	16.4	0.019	0.06					0.00	0.00	7.05	7.00	0.00	3.0	37.0
[truncated: 6,918 more rows]
[truncated: 19 more columns]
